# Supplementary material for: Bisguanidinium dinuclear oxodiperoxomolybdosulfate ion pair-catalyzed enantioselective sulfoxidation
Source: Nat Commun. 2016 Nov 21;7:13455. doi: 10.1038/ncomms13455 (PMC5121337; doi:10.1038/ncomms13455)
Supplement: Supplementary Data 3 — Crystallographic information for compound 1b. [file ncomms13455-s4.cif]

data_global
_audit_creation_method                  'APEX3 v2015.9-0'

_publ_requested_journal                 ?

_publ_contact_author_name               ?
_publ_contact_author_address            
;
;
_publ_contact_author_email              ?
_publ_contact_author_fax                ?
_publ_contact_author_phone              ?

_publ_section_title                     
;
;
_publ_section_abstract                  
;
;
_publ_section_references                
;
;
_publ_section_comment                   
;
;

data_tch66s
_chemical_name_systematic               ?
_chemical_name_common                   ?
_chemical_formula_moiety                ?
_chemical_formula_sum                   'C104 H148 Mo2 N8 O17 S'
_chemical_formula_iupac                 ?
_chemical_formula_weight                2006.24
_chemical_absolute_configuration        ad

_chemical_melting_point                 ?

_space_group_crystal_system             monoclinic
_space_group_name_H-M_alt               'P 1 21 1'
_space_group_name_Hall                  'P 2yb'
loop_
    _space_group_symop_operation_xyz
    'x, y, z'
    '-x, y+1/2, -z'

_cell_length_a                          9.9398(8)
_cell_length_b                          30.471(3)
_cell_length_c                          17.5604(15)
_cell_angle_alpha                       90
_cell_angle_beta                        97.837(3)
_cell_angle_gamma                       90
_cell_volume                            5268.9(8)
_cell_formula_units_Z                   2
_cell_measurement_reflns_used           9972
_cell_measurement_theta_min             2.3219
_cell_measurement_theta_max             25.6509
_cell_measurement_temperature           103.(2)

_exptl_crystal_description              plate
_exptl_crystal_colour                   yellow
_exptl_crystal_size_max                 0.420
_exptl_crystal_size_mid                 0.120
_exptl_crystal_size_min                 0.040
_exptl_crystal_density_diffrn           1.265
_exptl_crystal_density_meas             ?
_exptl_crystal_density_method           'not measured'
_exptl_crystal_F_000                    2128

_exptl_absorpt_coefficient_mu           0.324
_exptl_absorpt_correction_type          Multi-Scan
_exptl_absorpt_process_details          
;
SADABS-2014/5 - Bruker AXS area detector scaling and absorption correction
;
_exptl_absorpt_correction_T_min         0.83
_exptl_absorpt_correction_T_max         0.99

_exptl_special_details                  
;
; 

_diffrn_ambient_temperature             103.(2)

_diffrn_source                          'fine-focus sealed tube'
_diffrn_source_type                     'Bruker KappaCCD'

_diffrn_radiation_type                  MoK\a
_diffrn_radiation_wavelength            0.71073
_diffrn_radiation_monochromator         'graphite'

_diffrn_measurement_device_type         'CCD area detector'
_diffrn_measurement_method              'phi and omega scans'

_diffrn_detector_area_resol_mean        8.3333

_diffrn_reflns_number                   55368
_diffrn_reflns_av_R_equivalents         0.1040
_diffrn_reflns_av_unetI/netI            0.1609
_diffrn_reflns_theta_min                1.78
_diffrn_reflns_theta_max                25.82
_diffrn_reflns_theta_full               25.82
_diffrn_measured_fraction_theta_max     0.992
_diffrn_measured_fraction_theta_full    0.992
_diffrn_reflns_limit_h_min              -10
_diffrn_reflns_limit_h_max              12
_diffrn_reflns_limit_k_min              -37
_diffrn_reflns_limit_k_max              37
_diffrn_reflns_limit_l_min              -21
_diffrn_reflns_limit_l_max              21

_refine_special_details                 
;
;

_reflns_number_total                    20085
_reflns_number_gt                       12673
_reflns_threshold_expression            'I > 2\s(I)'

_refine_ls_structure_factor_coef        Fsqd
_refine_ls_matrix_type                  full
_refine_ls_R_factor_all                 0.1283
_refine_ls_R_factor_gt                  0.0715
_refine_ls_wR_factor_gt                 0.1360
_refine_ls_wR_factor_ref                0.1585
_refine_ls_goodness_of_fit_ref          1.008
_refine_ls_restrained_S_all             0.995
_refine_ls_number_reflns                20085
_refine_ls_number_parameters            1426
_refine_ls_number_restraints            1029
_refine_ls_number_constraints           ?
_refine_ls_hydrogen_treatment           constr
_refine_ls_weighting_scheme             calc
_refine_ls_weighting_details            
    'w=1/[\s^2^(Fo^2^)+(0.0642P)^2^] where P=(Fo^2^+2Fc^2^)/3'

_atom_sites_solution_hydrogens          geom
_atom_sites_solution_primary            ?
_atom_sites_solution_secondary          ?

_refine_ls_shift/su_max                 0.001
_refine_ls_shift/su_mean                0.000
_refine_diff_density_max                0.659
_refine_diff_density_min                -0.907
_refine_ls_extinction_method            none
_refine_ls_extinction_coef              ?
_refine_ls_abs_structure_details        
;

Flack x determined using 4064 quotients [(I+)-(I-)]/[(I+)+(I-)]
(Parsons, Flack and Wagner, Acta Cryst. B69 (2013) 249-259).
;
_refine_ls_abs_structure_Flack          0.00(2)

loop_
    _atom_type_symbol
    _atom_type_description
    _atom_type_scat_dispersion_real
    _atom_type_scat_dispersion_imag
    _atom_type_scat_source
    C C 0.0033 0.0016 'International Tables Vol C Tables 4.2.6.8 and 6.1.1.4'
    H H 0.0000 0.0000 'International Tables Vol C Tables 4.2.6.8 and 6.1.1.4'
    N N 0.0061 0.0033 'International Tables Vol C Tables 4.2.6.8 and 6.1.1.4'
    O O 0.0106 0.0060 'International Tables Vol C Tables 4.2.6.8 and 6.1.1.4'
    S S 0.1246 0.1234 'International Tables Vol C Tables 4.2.6.8 and 6.1.1.4'
    Mo Mo -1.6832 0.6857
     'International Tables Vol C Tables 4.2.6.8 and 6.1.1.4'

_computing_data_collection              'APEX3 (Bruker AXS Inc., 2015)'
_computing_cell_refinement              'SAINT V8.35A (Bruker AXS Inc., 2015)'
_computing_data_reduction               'SAINT V8.35A (Bruker AXS Inc., 2015)'
_computing_structure_solution           'XT, VERSION 2014/4'
_computing_structure_refinement         'SHELXL-2014/7 (Sheldrick, 2014)'
_computing_molecular_graphics           'XP (Bruker AXS Inc., 2015)'
_computing_publication_material         'APEX3 (Bruker AXS Inc., 2015)'

loop_
    _atom_site_type_symbol
    _atom_site_label
    _atom_site_fract_x
    _atom_site_fract_y
    _atom_site_fract_z
    _atom_site_U_iso_or_equiv
    _atom_site_adp_type
    _atom_site_calc_flag
    _atom_site_refinement_flags_adp
    _atom_site_refinement_flags_occupancy
    _atom_site_refinement_flags_posn
    _atom_site_occupancy
    _atom_site_disorder_assembly
    _atom_site_disorder_group
    C C1 0.3430(9) 0.4436(3) 0.4178(5) 0.015(2) Uani d . . . 1.0 . .
    H H1A 0.3598 0.474 0.4017 0.018 Uiso calc U . R 1.0 . .
    H H1B 0.4259 0.4263 0.4134 0.018 Uiso calc U . R 1.0 . .
    C C2 0.3199(10) 0.4442(3) 0.5023(5) 0.018(2) Uani d . . . 1.0 . .
    C C3 0.2086(10) 0.4236(3) 0.5267(6) 0.018(2) Uani d . . D 1.0 . .
    H H3 0.1446 0.409 0.4903 0.022 Uiso calc U . R 1.0 . .
    C C4 0.1894(10) 0.4242(3) 0.6035(6) 0.020(2) Uani d U . D 1.0 . .
    C C5 0.067(3) 0.4014(10) 0.6313(18) 0.030(4) Uani d U P D 0.51(2) A 1
    C C6 -0.008(3) 0.3703(8) 0.5684(14) 0.035(5) Uani d U P D 0.51(2) A 1
    H H6A -0.0572 0.3879 0.527 0.053 Uiso calc U P R 0.51(2) A 1
    H H6B -0.0717 0.3516 0.5913 0.053 Uiso calc U P R 0.51(2) A 1
    H H6C 0.0592 0.3518 0.5474 0.053 Uiso calc U P R 0.51(2) A 1
    C C7 0.109(3) 0.3777(10) 0.7068(14) 0.046(6) Uani d U P D 0.51(2) A 1
    H H7A 0.1833 0.3574 0.7012 0.069 Uiso calc U P R 0.51(2) A 1
    H H7B 0.0312 0.3612 0.7209 0.069 Uiso calc U P R 0.51(2) A 1
    H H7C 0.1389 0.3991 0.7471 0.069 Uiso calc U P R 0.51(2) A 1
    C C8 -0.037(2) 0.4375(8) 0.6443(18) 0.042(5) Uani d U P D 0.51(2) A 1
    H H8A -0.002 0.4552 0.6893 0.063 Uiso calc U P R 0.51(2) A 1
    H H8B -0.1232 0.4238 0.6529 0.063 Uiso calc U P R 0.51(2) A 1
    H H8C -0.053 0.4565 0.5988 0.063 Uiso calc U P R 0.51(2) A 1
    C C5A 0.063(3) 0.4038(12) 0.6301(19) 0.032(4) Uani d U P D 0.49(2) A 2
    C C6A 0.047(3) 0.3569(7) 0.5969(16) 0.040(5) Uani d U P D 0.49(2) A 2
    H H6A1 0.055 0.3577 0.5419 0.059 Uiso calc U P R 0.49(2) A 2
    H H6A2 -0.0422 0.3454 0.6043 0.059 Uiso calc U P R 0.49(2) A 2
    H H6A3 0.1182 0.338 0.6235 0.059 Uiso calc U P R 0.49(2) A 2
    C C7A -0.058(3) 0.4323(9) 0.5988(19) 0.046(6) Uani d U P D 0.49(2) A 2
    H H7A1 -0.0402 0.4627 0.6151 0.069 Uiso calc U P R 0.49(2) A 2
    H H7A2 -0.1392 0.4216 0.6187 0.069 Uiso calc U P R 0.49(2) A 2
    H H7A3 -0.0718 0.4307 0.5425 0.069 Uiso calc U P R 0.49(2) A 2
    C C8A 0.072(3) 0.4016(10) 0.7183(12) 0.036(5) Uani d U P D 0.49(2) A 2
    H H8A1 0.1597 0.3891 0.74 0.054 Uiso calc U P R 0.49(2) A 2
    H H8A2 -0.0016 0.3832 0.7322 0.054 Uiso calc U P R 0.49(2) A 2
    H H8A3 0.0636 0.4313 0.7388 0.054 Uiso calc U P R 0.49(2) A 2
    C C9 0.2877(9) 0.4468(3) 0.6551(5) 0.018(2) Uani d . . D 1.0 . .
    H H9 0.2766 0.4479 0.7079 0.021 Uiso calc U . R 1.0 . .
    C C10 0.3982(10) 0.4671(3) 0.6317(5) 0.023(2) Uani d U . D 1.0 . .
    C C11 0.5036(16) 0.4949(6) 0.6853(9) 0.033(3) Uani d U P D 0.645(12) B 1
    C C12 0.468(2) 0.4960(8) 0.7687(9) 0.046(5) Uani d U P D 0.645(12) B 1
    H H12A 0.5254 0.5177 0.7988 0.07 Uiso calc U P R 0.645(12) B 1
    H H12B 0.4836 0.467 0.7922 0.07 Uiso calc U P R 0.645(12) B 1
    H H12C 0.3722 0.5041 0.7676 0.07 Uiso calc U P R 0.645(12) B 1
    C C13 0.5005(18) 0.5423(6) 0.6599(10) 0.039(4) Uani d U P D 0.645(12) B 1
    H H13A 0.5684 0.559 0.6938 0.059 Uiso calc U P R 0.645(12) B 1
    H H13B 0.4101 0.5546 0.6624 0.059 Uiso calc U P R 0.645(12) B 1
    H H13C 0.5211 0.544 0.6069 0.059 Uiso calc U P R 0.645(12) B 1
    C C14 0.6439(16) 0.4750(7) 0.6833(10) 0.039(4) Uani d U P D 0.645(12) B 1
    H H14A 0.6662 0.4761 0.6306 0.058 Uiso calc U P R 0.645(12) B 1
    H H14B 0.6441 0.4444 0.7005 0.058 Uiso calc U P R 0.645(12) B 1
    H H14C 0.7116 0.4917 0.7173 0.058 Uiso calc U P R 0.645(12) B 1
    C C11A 0.501(3) 0.4876(9) 0.6961(14) 0.035(4) Uani d U P D 0.355(12) B 2
    C C12A 0.565(3) 0.4514(10) 0.7510(17) 0.037(6) Uani d U P D 0.355(12) B 2
    H H12D 0.6422 0.4636 0.7852 0.055 Uiso calc U P R 0.355(12) B 2
    H H12E 0.5972 0.4274 0.7208 0.055 Uiso calc U P R 0.355(12) B 2
    H H12F 0.4975 0.4401 0.7816 0.055 Uiso calc U P R 0.355(12) B 2
    C C13A 0.432(3) 0.5208(11) 0.7435(18) 0.038(6) Uani d U P D 0.355(12) B 2
    H H13D 0.4031 0.5464 0.7116 0.058 Uiso calc U P R 0.355(12) B 2
    H H13E 0.4962 0.5301 0.7879 0.058 Uiso calc U P R 0.355(12) B 2
    H H13F 0.3525 0.5072 0.7613 0.058 Uiso calc U P R 0.355(12) B 2
    C C14A 0.616(3) 0.5112(12) 0.6631(17) 0.040(6) Uani d U P D 0.355(12) B 2
    H H14D 0.5813 0.5388 0.639 0.06 Uiso calc U P R 0.355(12) B 2
    H H14E 0.6496 0.4925 0.6246 0.06 Uiso calc U P R 0.355(12) B 2
    H H14F 0.6894 0.5175 0.7046 0.06 Uiso calc U P R 0.355(12) B 2
    C C15 0.4138(10) 0.4657(3) 0.5539(6) 0.020(2) Uani d . . . 1.0 . .
    H H15 0.4896 0.4796 0.5366 0.024 Uiso calc U . R 1.0 . .
    C C16 0.2146(10) 0.3776(3) 0.3458(6) 0.020(2) Uani d . . . 1.0 . .
    H H16 0.1425 0.3652 0.374 0.024 Uiso calc U . R 1.0 . .
    C C17 0.3424(11) 0.3514(3) 0.3659(6) 0.027(3) Uani d . . . 1.0 . .
    C C18 0.3437(14) 0.3164(4) 0.4173(7) 0.042(3) Uani d . . . 1.0 . .
    H H18 0.2652 0.3104 0.4409 0.051 Uiso calc U . R 1.0 . .
    C C19 0.4598(17) 0.2901(4) 0.4344(8) 0.058(4) Uani d . . . 1.0 . .
    H H19 0.4594 0.2663 0.4694 0.069 Uiso calc U . R 1.0 . .
    C C20 0.5719(16) 0.2985(6) 0.4013(9) 0.067(5) Uani d . . . 1.0 . .
    H H20 0.65 0.2806 0.4133 0.08 Uiso calc U . R 1.0 . .
    C C21 0.5752(13) 0.3340(5) 0.3484(8) 0.049(4) Uani d . . . 1.0 . .
    H H21 0.6541 0.34 0.3252 0.059 Uiso calc U . R 1.0 . .
    C C22 0.4587(11) 0.3597(4) 0.3322(6) 0.032(3) Uani d . . . 1.0 . .
    H H22 0.4587 0.3834 0.2971 0.039 Uiso calc U . R 1.0 . .
    C C23 0.1609(10) 0.3792(3) 0.2599(6) 0.018(2) Uani d . . . 1.0 . .
    H H23 0.2395 0.3795 0.2298 0.022 Uiso calc U . R 1.0 . .
    C C24 0.0690(10) 0.3412(3) 0.2334(6) 0.019(2) Uani d . . . 1.0 . .
    C C25 0.1090(11) 0.3125(3) 0.1797(6) 0.029(3) Uani d . . . 1.0 . .
    H H25 0.191 0.3177 0.159 0.035 Uiso calc U . R 1.0 . .
    C C26 0.0304(13) 0.2766(4) 0.1562(7) 0.042(3) Uani d . . . 1.0 . .
    H H26 0.0604 0.2561 0.1214 0.05 Uiso calc U . R 1.0 . .
    C C27 -0.0920(13) 0.2705(4) 0.1831(7) 0.042(3) Uani d . . . 1.0 . .
    H H27 -0.1478 0.2464 0.1648 0.05 Uiso calc U . R 1.0 . .
    C C28 -0.1350(12) 0.2987(3) 0.2361(6) 0.030(3) Uani d . . . 1.0 . .
    H H28 -0.2192 0.2941 0.2548 0.036 Uiso calc U . R 1.0 . .
    C C29 -0.0526(10) 0.3340(3) 0.2614(6) 0.019(2) Uani d . . . 1.0 . .
    H H29 -0.0802 0.3536 0.2986 0.023 Uiso calc U . R 1.0 . .
    C C30 -0.0309(9) 0.4315(3) 0.2021(5) 0.016(2) Uani d . . . 1.0 . .
    H H30A -0.0597 0.4622 0.209 0.019 Uiso calc U . R 1.0 . .
    H H30B -0.1034 0.412 0.216 0.019 Uiso calc U . R 1.0 . .
    C C31 -0.0152(10) 0.4243(3) 0.1187(6) 0.018(2) Uani d . . . 1.0 . .
    C C32 -0.1211(10) 0.4034(3) 0.0714(6) 0.020(2) Uani d . . . 1.0 . .
    H H32 -0.1967 0.3925 0.0933 0.024 Uiso calc U . R 1.0 . .
    C C33 -0.1174(10) 0.3984(3) -0.0063(6) 0.019(2) Uani d . . . 1.0 . .
    C C34 -0.2303(10) 0.3731(3) -0.0561(6) 0.023(2) Uani d . . . 1.0 . .
    C C35 -0.2236(12) 0.3255(4) -0.0288(6) 0.036(3) Uani d . . . 1.0 . .
    H H35A -0.2916 0.3081 -0.0614 0.054 Uiso calc U . R 1.0 . .
    H H35B -0.2419 0.3242 0.0246 0.054 Uiso calc U . R 1.0 . .
    H H35C -0.1329 0.3136 -0.032 0.054 Uiso calc U . R 1.0 . .
    C C36 -0.3668(11) 0.3926(4) -0.0463(7) 0.039(3) Uani d . . . 1.0 . .
    H H36A -0.3719 0.4228 -0.0658 0.059 Uiso calc U . R 1.0 . .
    H H36B -0.3778 0.3926 0.0083 0.059 Uiso calc U . R 1.0 . .
    H H36C -0.4392 0.375 -0.0751 0.059 Uiso calc U . R 1.0 . .
    C C37 -0.2184(12) 0.3740(4) -0.1418(6) 0.042(3) Uani d . . . 1.0 . .
    H H37A -0.1332 0.3601 -0.1507 0.063 Uiso calc U . R 1.0 . .
    H H37B -0.2194 0.4046 -0.1595 0.063 Uiso calc U . R 1.0 . .
    H H37C -0.2951 0.3582 -0.1702 0.063 Uiso calc U . R 1.0 . .
    C C38 -0.0040(11) 0.4149(3) -0.0370(6) 0.024(3) Uani d . . . 1.0 . .
    H H38 0.0001 0.4116 -0.0904 0.029 Uiso calc U . R 1.0 . .
    C C39 0.1021(10) 0.4358(3) 0.0085(6) 0.022(2) Uani d U . D 1.0 . .
    C C40 0.2191(17) 0.4499(6) -0.0348(10) 0.031(4) Uani d U P D 0.596(12) C 1
    C C41 0.336(2) 0.4672(8) 0.0217(11) 0.039(5) Uani d U P D 0.596(12) C 1
    H H41A 0.4084 0.4774 -0.0062 0.058 Uiso calc U P R 0.596(12) C 1
    H H41B 0.3699 0.4437 0.0573 0.058 Uiso calc U P R 0.596(12) C 1
    H H41C 0.3036 0.4917 0.0507 0.058 Uiso calc U P R 0.596(12) C 1
    C C42 0.1684(19) 0.4891(8) -0.0884(11) 0.044(4) Uani d U P D 0.596(12) C 1
    H H42A 0.1336 0.5124 -0.0579 0.066 Uiso calc U P R 0.596(12) C 1
    H H42B 0.0957 0.479 -0.1279 0.066 Uiso calc U P R 0.596(12) C 1
    H H42C 0.2439 0.5005 -0.1131 0.066 Uiso calc U P R 0.596(12) C 1
    C C43 0.2762(19) 0.4134(6) -0.0819(11) 0.036(4) Uani d U P D 0.596(12) C 1
    H H43A 0.3646 0.4225 -0.0953 0.054 Uiso calc U P R 0.596(12) C 1
    H H43B 0.2133 0.4081 -0.129 0.054 Uiso calc U P R 0.596(12) C 1
    H H43C 0.287 0.3864 -0.0513 0.054 Uiso calc U P R 0.596(12) C 1
    C C40A 0.224(2) 0.4604(8) -0.0180(13) 0.030(4) Uani d U P D 0.404(12) C 2
    C C41A 0.358(3) 0.4423(10) 0.0225(16) 0.029(6) Uani d U P D 0.404(12) C 2
    H H41D 0.4336 0.455 -0.0007 0.044 Uiso calc U P R 0.404(12) C 2
    H H41E 0.3594 0.4103 0.0171 0.044 Uiso calc U P R 0.404(12) C 2
    H H41F 0.3681 0.4501 0.0772 0.044 Uiso calc U P R 0.404(12) C 2
    C C42A 0.224(3) 0.5111(8) -0.0026(16) 0.038(5) Uani d U P D 0.404(12) C 2
    H H42D 0.2617 0.5168 0.051 0.056 Uiso calc U P R 0.404(12) C 2
    H H42E 0.1309 0.5223 -0.0123 0.056 Uiso calc U P R 0.404(12) C 2
    H H42F 0.2799 0.5258 -0.0368 0.056 Uiso calc U P R 0.404(12) C 2
    C C43A 0.220(3) 0.4534(11) -0.1041(12) 0.041(5) Uani d U P D 0.404(12) C 2
    H H43D 0.3112 0.4584 -0.1182 0.061 Uiso calc U P R 0.404(12) C 2
    H H43E 0.1561 0.474 -0.1321 0.061 Uiso calc U P R 0.404(12) C 2
    H H43F 0.1919 0.4232 -0.1173 0.061 Uiso calc U P R 0.404(12) C 2
    C C44 0.0973(10) 0.4401(3) 0.0870(5) 0.020(2) Uani d . . . 1.0 . .
    H H44 0.1703 0.4536 0.119 0.025 Uiso calc U . R 1.0 . .
    C C45 0.1490(10) 0.4483(3) 0.3121(5) 0.017(2) Uani d . . . 1.0 . .
    C C46 0.1116(10) 0.5123(3) 0.3919(6) 0.019(2) Uani d . . . 1.0 . .
    H H46A 0.1357 0.4909 0.4341 0.022 Uiso calc U . R 1.0 . .
    H H46B 0.0148 0.5202 0.391 0.022 Uiso calc U . R 1.0 . .
    C C47 0.1985(9) 0.5532(4) 0.4076(5) 0.020(2) Uani d . . . 1.0 . .
    H H47A 0.1796 0.5676 0.4555 0.024 Uiso calc U . R 1.0 . .
    H H47B 0.2961 0.5455 0.4131 0.024 Uiso calc U . R 1.0 . .
    C C48 0.1810(10) 0.5627(3) 0.2675(5) 0.020(2) Uani d . . . 1.0 . .
    H H48A 0.2784 0.5562 0.2671 0.025 Uiso calc U . R 1.0 . .
    H H48B 0.1523 0.5838 0.2256 0.025 Uiso calc U . R 1.0 . .
    C C49 0.0993(10) 0.5205(3) 0.2528(5) 0.017(2) Uani d . . . 1.0 . .
    H H49A 0.001 0.5274 0.245 0.021 Uiso calc U . R 1.0 . .
    H H49B 0.1222 0.506 0.2058 0.021 Uiso calc U . R 1.0 . .
    C C50 0.1160(12) 0.6235(3) 0.3474(6) 0.024(3) Uani d . . . 1.0 . .
    C C51 0.2832(11) 0.6466(4) 0.4603(6) 0.031(3) Uani d . . . 1.0 . .
    H H51A 0.3356 0.6733 0.4518 0.037 Uiso calc U . R 1.0 . .
    H H51B 0.3342 0.621 0.4447 0.037 Uiso calc U . R 1.0 . .
    C C52 0.2706(11) 0.6428(3) 0.5449(6) 0.022(2) Uani d . . . 1.0 . .
    C C53 0.3745(11) 0.6591(3) 0.5969(6) 0.026(3) Uani d . . . 1.0 . .
    H H53 0.4488 0.673 0.5781 0.031 Uiso calc U . R 1.0 . .
    C C54 0.3747(9) 0.6558(3) 0.6772(5) 0.017(2) Uani d . . . 1.0 . .
    C C55 0.4851(12) 0.6744(4) 0.7366(6) 0.032(3) Uani d . . . 1.0 . .
    C C56 0.5300(13) 0.6412(4) 0.7997(7) 0.046(3) Uani d . . . 1.0 . .
    H H56A 0.4524 0.6332 0.8258 0.069 Uiso calc U . R 1.0 . .
    H H56B 0.6016 0.654 0.8369 0.069 Uiso calc U . R 1.0 . .
    H H56C 0.565 0.6148 0.7771 0.069 Uiso calc U . R 1.0 . .
    C C57 0.4324(12) 0.7153(4) 0.7720(7) 0.038(3) Uani d . . . 1.0 . .
    H H57A 0.4062 0.7371 0.7316 0.057 Uiso calc U . R 1.0 . .
    H H57B 0.5037 0.7275 0.8101 0.057 Uiso calc U . R 1.0 . .
    H H57C 0.3532 0.7078 0.797 0.057 Uiso calc U . R 1.0 . .
    C C58 0.6127(11) 0.6868(4) 0.7004(7) 0.039(3) Uani d . . . 1.0 . .
    H H58A 0.649 0.6606 0.678 0.059 Uiso calc U . R 1.0 . .
    H H58B 0.6814 0.699 0.7401 0.059 Uiso calc U . R 1.0 . .
    H H58C 0.5887 0.7088 0.6601 0.059 Uiso calc U . R 1.0 . .
    C C59 0.2626(11) 0.6351(3) 0.7011(6) 0.026(3) Uani d . . . 1.0 . .
    H H59 0.2604 0.632 0.7548 0.031 Uiso calc U . R 1.0 . .
    C C60 0.1523(10) 0.6185(4) 0.6505(6) 0.025(3) Uani d . . . 1.0 . .
    C C61 0.0312(11) 0.5957(4) 0.6804(6) 0.037(3) Uani d . . . 1.0 . .
    C C62 0.0817(12) 0.5575(5) 0.7330(7) 0.048(4) Uani d . . . 1.0 . .
    H H62A 0.1268 0.5358 0.7039 0.072 Uiso calc U . R 1.0 . .
    H H62B 0.0045 0.5437 0.7529 0.072 Uiso calc U . R 1.0 . .
    H H62C 0.1463 0.5684 0.776 0.072 Uiso calc U . R 1.0 . .
    C C63 -0.0332(12) 0.6299(4) 0.7301(7) 0.049(4) Uani d . . . 1.0 . .
    H H63A -0.1085 0.6163 0.7522 0.074 Uiso calc U . R 1.0 . .
    H H63B -0.0673 0.6549 0.698 0.074 Uiso calc U . R 1.0 . .
    H H63C 0.0355 0.6401 0.7717 0.074 Uiso calc U . R 1.0 . .
    C C64 -0.0747(13) 0.5790(5) 0.6176(7) 0.052(4) Uani d . . . 1.0 . .
    H H64A -0.0334 0.5576 0.5861 0.078 Uiso calc U . R 1.0 . .
    H H64B -0.1115 0.6036 0.5853 0.078 Uiso calc U . R 1.0 . .
    H H64C -0.1481 0.5648 0.6405 0.078 Uiso calc U . R 1.0 . .
    C C65 0.1600(11) 0.6226(3) 0.5714(6) 0.026(3) Uani d . . . 1.0 . .
    H H65 0.0883 0.6114 0.5353 0.031 Uiso calc U . R 1.0 . .
    C C66 0.0891(12) 0.6923(3) 0.3971(6) 0.032(3) Uani d . . . 1.0 . .
    H H66 0.1601 0.7125 0.3819 0.038 Uiso calc U . R 1.0 . .
    C C67 0.0312(13) 0.7122(4) 0.4651(6) 0.033(3) Uani d . . . 1.0 . .
    C C68 0.0930(14) 0.7499(4) 0.4992(6) 0.042(3) Uani d . . . 1.0 . .
    H H68 0.1667 0.7634 0.4792 0.051 Uiso calc U . R 1.0 . .
    C C69 0.0439(15) 0.7668(4) 0.5629(7) 0.049(4) Uani d . . . 1.0 . .
    H H69 0.084 0.7928 0.5856 0.059 Uiso calc U . R 1.0 . .
    C C70 -0.0586(14) 0.7480(5) 0.5943(7) 0.048(4) Uani d . . . 1.0 . .
    H H70 -0.087 0.7597 0.6397 0.058 Uiso calc U . R 1.0 . .
    C C71 -0.1221(12) 0.7110(4) 0.5585(6) 0.039(3) Uani d . . . 1.0 . .
    H H71 -0.1963 0.6979 0.5788 0.046 Uiso calc U . R 1.0 . .
    C C72 -0.0775(13) 0.6934(4) 0.4939(6) 0.038(3) Uani d . . . 1.0 . .
    H H72 -0.1217 0.6685 0.4694 0.046 Uiso calc U . R 1.0 . .
    C C73 -0.0192(12) 0.6847(3) 0.3268(6) 0.030(3) Uani d . . . 1.0 . .
    H H73 -0.1083 0.6786 0.3451 0.036 Uiso calc U . R 1.0 . .
    C C74 -0.0370(13) 0.7223(4) 0.2702(7) 0.037(3) Uani d . . . 1.0 . .
    C C75 -0.1582(16) 0.7446(4) 0.2603(8) 0.057(4) Uani d . . . 1.0 . .
    H H75 -0.2284 0.7366 0.2893 0.068 Uiso calc U . R 1.0 . .
    C C76 -0.1788(17) 0.7797(5) 0.2069(10) 0.074(5) Uani d . . . 1.0 . .
    H H76 -0.2627 0.795 0.199 0.089 Uiso calc U . R 1.0 . .
    C C77 -0.0760(17) 0.7907(5) 0.1674(8) 0.062(4) Uani d . . . 1.0 . .
    H H77 -0.0895 0.8133 0.1298 0.075 Uiso calc U . R 1.0 . .
    C C78 0.0493(17) 0.7696(5) 0.1807(9) 0.062(4) Uani d . . . 1.0 . .
    H H78 0.1213 0.7789 0.1541 0.075 Uiso calc U . R 1.0 . .
    C C79 0.0696(16) 0.7352(4) 0.2323(7) 0.049(4) Uani d . . . 1.0 . .
    H H79 0.155 0.7208 0.2415 0.059 Uiso calc U . R 1.0 . .
    C C80 -0.0719(11) 0.6204(3) 0.2414(5) 0.023(2) Uani d . . . 1.0 . .
    H H80A -0.1608 0.6345 0.2442 0.027 Uiso calc U . DR 1.0 . .
    H H80B -0.0774 0.5901 0.2612 0.027 Uiso calc U . R 1.0 . .
    C C81 -0.0527(11) 0.6173(3) 0.1571(6) 0.021(2) Uani d . . . 1.0 . .
    C C82 -0.1439(10) 0.5917(3) 0.1087(5) 0.020(2) Uani d . . . 1.0 . .
    H H82 -0.2152 0.5773 0.1297 0.024 Uiso calc U . R 1.0 . .
    C C83 -0.1347(11) 0.5863(3) 0.0312(6) 0.021(3) Uani d . . . 1.0 . .
    C C84 -0.2371(10) 0.5573(4) -0.0191(5) 0.027(2) Uani d . . . 1.0 . .
    C C85 -0.2264(12) 0.5106(4) 0.0125(7) 0.038(3) Uani d . . . 1.0 . .
    H H85A -0.1347 0.4993 0.0103 0.058 Uiso calc U . R 1.0 . .
    H H85B -0.2929 0.4919 -0.0186 0.058 Uiso calc U . R 1.0 . .
    H H85C -0.2448 0.5107 0.0659 0.058 Uiso calc U . R 1.0 . .
    C C86 -0.2092(11) 0.5555(5) -0.1028(6) 0.044(3) Uani d . . . 1.0 . .
    H H86A -0.2127 0.5853 -0.1242 0.066 Uiso calc U . R 1.0 . .
    H H86B -0.2781 0.5373 -0.1329 0.066 Uiso calc U . R 1.0 . .
    H H86C -0.1191 0.5429 -0.1048 0.066 Uiso calc U . R 1.0 . .
    C C87 -0.3821(12) 0.5749(4) -0.0154(7) 0.042(3) Uani d . . . 1.0 . .
    H H87A -0.4015 0.5738 0.0378 0.063 Uiso calc U . R 1.0 . .
    H H87B -0.4481 0.5567 -0.0479 0.063 Uiso calc U . R 1.0 . .
    H H87C -0.3887 0.6053 -0.0338 0.063 Uiso calc U . R 1.0 . .
    C C88 -0.0272(11) 0.6072(3) 0.0025(6) 0.023(3) Uani d . . . 1.0 . .
    H H88 -0.0176 0.6038 -0.0502 0.028 Uiso calc U . R 1.0 . .
    C C89 0.0669(11) 0.6330(3) 0.0492(6) 0.028(3) Uani d U . D 1.0 . .
    C C90 0.209(3) 0.647(2) 0.031(3) 0.042(5) Uani d U P D 0.21(5) D 1
    C C91 0.227(9) 0.645(2) -0.055(3) 0.044(7) Uani d U P D 0.21(5) D 1
    H H91A 0.1582 0.6639 -0.0844 0.067 Uiso calc U P R 0.21(5) D 1
    H H91B 0.2155 0.6149 -0.074 0.067 Uiso calc U P R 0.21(5) D 1
    H H91C 0.3176 0.6556 -0.0618 0.067 Uiso calc U P R 0.21(5) D 1
    C C92 0.250(8) 0.692(2) 0.059(4) 0.042(8) Uani d U P D 0.21(5) D 1
    H H92A 0.1752 0.7121 0.0447 0.064 Uiso calc U P R 0.21(5) D 1
    H H92B 0.3298 0.7013 0.036 0.064 Uiso calc U P R 0.21(5) D 1
    H H92C 0.2732 0.6913 0.1153 0.064 Uiso calc U P R 0.21(5) D 1
    C C93 0.326(7) 0.616(2) 0.068(4) 0.048(8) Uani d U P D 0.21(5) D 1
    H H93A 0.4024 0.6171 0.0388 0.072 Uiso calc U P DR 0.21(5) D 1
    H H93B 0.2921 0.5854 0.0684 0.072 Uiso calc U P R 0.21(5) D 1
    H H93C 0.3556 0.6251 0.1214 0.072 Uiso calc U P DR 0.21(5) D 1
    C C90A 0.1845(17) 0.6548(6) 0.0144(11) 0.037(4) Uani d U P D 0.79(5) D 2
    C C91A 0.164(3) 0.6528(7) -0.0739(10) 0.042(5) Uani d U P D 0.79(5) D 2
    H H91D 0.0823 0.6691 -0.0942 0.063 Uiso calc U P R 0.79(5) D 2
    H H91E 0.1547 0.6221 -0.0906 0.063 Uiso calc U P R 0.79(5) D 2
    H H91F 0.2432 0.6658 -0.0933 0.063 Uiso calc U P R 0.79(5) D 2
    C C92A 0.202(3) 0.7019(7) 0.0381(12) 0.042(5) Uani d U P D 0.79(5) D 2
    H H92D 0.1197 0.7184 0.0179 0.064 Uiso calc U P R 0.79(5) D 2
    H H92E 0.2801 0.7144 0.0176 0.064 Uiso calc U P R 0.79(5) D 2
    H H92F 0.2159 0.7039 0.0944 0.064 Uiso calc U P R 0.79(5) D 2
    C C93A 0.3149(19) 0.6300(8) 0.0462(13) 0.056(5) Uani d U P D 0.79(5) D 2
    H H93D 0.3942 0.6465 0.0347 0.083 Uiso calc U P R 0.79(5) D 2
    H H93E 0.3145 0.6009 0.0221 0.083 Uiso calc U P R 0.79(5) D 2
    H H93F 0.3192 0.6266 0.1019 0.083 Uiso calc U P R 0.79(5) D 2
    C C94 0.0521(11) 0.6376(3) 0.1277(6) 0.025(3) Uani d . . . 1.0 . .
    H H94 0.1153 0.6548 0.1604 0.03 Uiso calc U . R 1.0 . .
    C C95 0.4774(14) 0.3296(4) 0.1237(8) 0.052(4) Uani d . . . 1.0 . .
    H H95A 0.3994 0.3496 0.1164 0.078 Uiso calc U . R 1.0 . .
    H H95B 0.5614 0.3464 0.1241 0.078 Uiso calc U . R 1.0 . .
    H H95C 0.4792 0.3141 0.1728 0.078 Uiso calc U . R 1.0 . .
    C C96 0.466(2) 0.2984(6) 0.0623(9) 0.110(8) Uani d . . . 1.0 . .
    H H96A 0.456 0.3143 0.0127 0.132 Uiso calc U . R 1.0 . .
    H H96B 0.5505 0.2809 0.0662 0.132 Uiso calc U . R 1.0 . .
    C C97 0.345(2) 0.2380(7) 0.0074(9) 0.111(8) Uani d . . . 1.0 . .
    H H97A 0.4269 0.2191 0.016 0.134 Uiso calc U . R 1.0 . .
    H H97B 0.3434 0.252 -0.0436 0.134 Uiso calc U . R 1.0 . .
    C C98 0.2263(16) 0.2107(5) 0.0061(8) 0.071(5) Uani d . . . 1.0 . .
    H H98A 0.2243 0.1979 0.0571 0.107 Uiso calc U . R 1.0 . .
    H H98B 0.2292 0.1871 -0.0317 0.107 Uiso calc U . R 1.0 . .
    H H98C 0.1446 0.2285 -0.0081 0.107 Uiso calc U . R 1.0 . .
    C C99 0.4389(19) 0.6595(7) 0.2562(10) 0.098(5) Uani d U . D 1.0 . .
    H H99 0.4707 0.6302 0.2638 0.118 Uiso calc U . R 1.0 . .
    C C100 0.5989(16) 0.6656(6) 0.1682(10) 0.090(5) Uani d U . D 1.0 . .
    H H10A 0.6239 0.6365 0.1897 0.134 Uiso calc U . R 1.0 . .
    H H10B 0.6797 0.6843 0.1727 0.134 Uiso calc U . R 1.0 . .
    H H10C 0.5614 0.6625 0.1139 0.134 Uiso calc U . DR 1.0 . .
    C C101 0.4651(16) 0.7318(5) 0.1976(10) 0.079(5) Uani d U . D 1.0 . .
    H H10D 0.3768 0.7385 0.2137 0.119 Uiso calc U . R 1.0 . .
    H H10E 0.4621 0.7385 0.1428 0.119 Uiso calc U . R 1.0 . .
    H H10F 0.5355 0.7497 0.2274 0.119 Uiso calc U . R 1.0 . .
    N N7 0.4962(14) 0.6856(4) 0.2107(7) 0.073(3) Uani d U . D 1.0 . .
    O O16 0.3439(13) 0.6724(4) 0.2895(6) 0.100(4) Uani d U . D 1.0 . .
    C C102 0.459(3) 0.3440(11) 0.6481(18) 0.114(6) Uani d U P D 0.513(15) E 1
    H H102 0.3914 0.3615 0.619 0.137 Uiso calc U P R 0.513(15) E 1
    C C103 0.615(4) 0.3660(12) 0.5679(17) 0.085(8) Uani d U P D 0.513(15) E 1
    H H10G 0.5333 0.3815 0.544 0.128 Uiso calc U P R 0.513(15) E 1
    H H10H 0.6479 0.3467 0.5299 0.128 Uiso calc U P R 0.513(15) E 1
    H H10I 0.6853 0.3874 0.5864 0.128 Uiso calc U P R 0.513(15) E 1
    C C104 0.692(3) 0.3166(13) 0.6730(17) 0.088(8) Uani d U P D 0.513(15) E 1
    H H10J 0.7444 0.3362 0.7102 0.132 Uiso calc U P R 0.513(15) E 1
    H H10K 0.7508 0.3059 0.6363 0.132 Uiso calc U P R 0.513(15) E 1
    H H10L 0.6589 0.2916 0.7002 0.132 Uiso calc U P R 0.513(15) E 1
    N N8 0.581(3) 0.3396(9) 0.6332(15) 0.104(6) Uani d U P D 0.513(15) E 1
    O O17 0.440(3) 0.3215(11) 0.7076(17) 0.154(8) Uani d U P D 0.513(15) E 1
    C C2A 0.425(3) 0.3194(13) 0.6172(16) 0.116(6) Uani d U P D 0.487(15) E 2
    H H2A 0.3585 0.3418 0.606 0.14 Uiso calc U P R 0.487(15) E 2
    C C3A 0.590(5) 0.3684(12) 0.595(2) 0.107(8) Uani d U P D 0.487(15) E 2
    H H3A1 0.5067 0.3839 0.5732 0.16 Uiso calc U P R 0.487(15) E 2
    H H3A2 0.6517 0.3665 0.5563 0.16 Uiso calc U P R 0.487(15) E 2
    H H3A3 0.6336 0.3845 0.6399 0.16 Uiso calc U P R 0.487(15) E 2
    C C4A 0.655(4) 0.2915(14) 0.629(2) 0.118(9) Uani d U P D 0.487(15) E 2
    H H4A1 0.7443 0.3049 0.6266 0.177 Uiso calc U P R 0.487(15) E 2
    H H4A2 0.6546 0.2776 0.6791 0.177 Uiso calc U P R 0.487(15) E 2
    H H4A3 0.6374 0.2694 0.5883 0.177 Uiso calc U P R 0.487(15) E 2
    N N8A 0.555(3) 0.3240(11) 0.6181(15) 0.105(6) Uani d U P D 0.487(15) E 2
    O O17A 0.402(3) 0.2795(13) 0.6341(18) 0.161(9) Uani d U P D 0.487(15) E 2
    Mo Mo1 0.57834(9) 0.48979(3) 0.23477(5) 0.0241(2) Uani d . . . 1.0 . .
    Mo Mo2 0.68468(9) 0.55487(3) 0.40288(5) 0.0281(3) Uani d . . . 1.0 . .
    N N1 0.2316(8) 0.4254(3) 0.3651(4) 0.0163(19) Uani d . . . 1.0 . .
    N N2 0.0945(8) 0.4231(3) 0.2543(4) 0.0142(18) Uani d . . . 1.0 . .
    N N3 0.1306(7) 0.4916(3) 0.3180(4) 0.0157(17) Uani d . . . 1.0 . .
    N N4 0.1630(9) 0.5828(3) 0.3412(5) 0.021(2) Uani d . . . 1.0 . .
    N N5 0.1489(9) 0.6486(3) 0.4115(5) 0.026(2) Uani d . . . 1.0 . .
    N N6 0.0292(9) 0.6437(3) 0.2927(5) 0.023(2) Uani d . . . 1.0 . .
    O O1 0.6925(9) 0.4325(3) 0.4557(5) 0.053(2) Uani d . . . 1.0 . .
    O O2 0.8818(8) 0.4268(3) 0.3807(5) 0.048(2) Uani d . . . 1.0 . .
    O O3 0.7933(7) 0.4980(3) 0.4084(5) 0.044(2) Uani d . . . 1.0 . .
    O O4 0.6556(8) 0.4481(3) 0.3190(5) 0.048(2) Uani d . . . 1.0 . .
    O O5 0.6417(7) 0.4644(2) 0.1640(4) 0.0307(19) Uani d . . . 1.0 . .
    O O6 0.4067(7) 0.4615(3) 0.2406(4) 0.032(2) Uani d . . . 1.0 . .
    O O7 0.3940(7) 0.5017(3) 0.1953(4) 0.034(2) Uani d . . . 1.0 . .
    O O8 0.6141(7) 0.5507(3) 0.2135(4) 0.0313(18) Uani d . . . 1.0 . .
    O O9 0.7235(7) 0.5338(2) 0.2720(4) 0.0280(19) Uani d . . . 1.0 . .
    O O10 0.5230(8) 0.5217(3) 0.3533(4) 0.0291(19) Uani d . . . 1.0 . .
    O O11 0.5081(7) 0.5698(2) 0.3489(4) 0.0312(19) Uani d . . . 1.0 . .
    O O12 0.6569(7) 0.5581(3) 0.4937(4) 0.048(2) Uani d . . . 1.0 . .
    O O13 0.7400(7) 0.6126(2) 0.3784(4) 0.0321(19) Uani d . . . 1.0 . .
    O O14 0.8566(7) 0.5836(3) 0.4007(4) 0.0322(19) Uani d . . . 1.0 . .
    O O15 0.3571(9) 0.2703(3) 0.0628(5) 0.044(2) Uani d . . . 1.0 . .
    S S1 0.7582(2) 0.44877(9) 0.39603(14) 0.0185(6) Uani d . . . 1.0 . .

loop_
    _atom_site_aniso_label
    _atom_site_aniso_U_11
    _atom_site_aniso_U_22
    _atom_site_aniso_U_33
    _atom_site_aniso_U_12
    _atom_site_aniso_U_13
    _atom_site_aniso_U_23
    C1 0.013(5) 0.018(5) 0.013(5) -0.004(4) -0.002(4) 0.000(4)
    C2 0.019(6) 0.024(6) 0.009(5) -0.002(5) 0.000(4) 0.005(5)
    C3 0.024(6) 0.020(6) 0.012(5) -0.001(5) 0.006(5) 0.004(5)
    C4 0.026(5) 0.016(5) 0.019(5) 0.002(4) 0.010(4) 0.005(4)
    C5 0.031(7) 0.038(7) 0.025(7) -0.007(6) 0.015(6) 0.005(6)
    C6 0.029(10) 0.040(10) 0.039(10) -0.005(8) 0.013(8) 0.003(8)
    C7 0.047(11) 0.058(12) 0.034(9) -0.017(10) 0.012(8) 0.017(8)
    C8 0.030(9) 0.053(9) 0.046(11) -0.007(7) 0.016(8) -0.008(9)
    C5A 0.033(6) 0.037(7) 0.027(6) -0.010(5) 0.013(5) 0.003(6)
    C6A 0.047(12) 0.039(8) 0.037(11) -0.025(7) 0.024(9) 0.004(7)
    C7A 0.034(8) 0.059(10) 0.048(11) -0.010(7) 0.018(8) 0.014(9)
    C8A 0.039(10) 0.043(11) 0.031(7) -0.006(9) 0.019(7) 0.002(7)
    C9 0.017(5) 0.029(6) 0.005(5) 0.005(5) -0.004(4) 0.003(5)
    C10 0.016(5) 0.039(6) 0.016(5) -0.005(4) 0.004(4) -0.004(4)
    C11 0.024(6) 0.057(7) 0.018(6) -0.014(6) 0.002(5) -0.007(6)
    C12 0.043(9) 0.073(11) 0.024(7) -0.030(9) 0.006(6) -0.011(7)
    C13 0.033(8) 0.053(8) 0.033(8) -0.019(6) 0.009(7) -0.009(6)
    C14 0.023(7) 0.068(10) 0.024(8) -0.017(6) -0.002(6) -0.002(8)
    C11A 0.028(7) 0.055(8) 0.021(7) -0.013(7) 0.000(6) -0.004(7)
    C12A 0.032(10) 0.054(10) 0.022(10) -0.019(9) -0.009(9) -0.002(8)
    C13A 0.037(11) 0.054(11) 0.023(10) -0.012(9) 0.001(9) -0.004(9)
    C14A 0.032(9) 0.060(12) 0.027(11) -0.017(9) 0.000(8) 0.000(10)
    C15 0.008(5) 0.031(6) 0.020(6) -0.002(4) 0.001(4) 0.002(5)
    C16 0.019(6) 0.016(6) 0.025(6) -0.006(4) 0.003(5) -0.001(5)
    C17 0.022(6) 0.022(6) 0.030(6) 0.002(5) -0.014(5) 0.004(5)
    C18 0.060(9) 0.027(7) 0.037(7) -0.002(6) -0.007(7) -0.001(6)
    C19 0.079(12) 0.034(8) 0.049(9) 0.023(8) -0.030(9) -0.002(7)
    C20 0.047(10) 0.072(12) 0.070(11) 0.031(8) -0.031(9) -0.050(10)
    C21 0.032(8) 0.055(9) 0.052(9) 0.017(7) -0.019(7) -0.033(8)
    C22 0.026(7) 0.031(7) 0.037(7) -0.002(5) -0.007(6) -0.013(6)
    C23 0.019(6) 0.016(6) 0.019(6) 0.004(4) 0.004(5) 0.002(5)
    C24 0.021(6) 0.020(6) 0.016(5) -0.004(5) 0.003(5) -0.001(5)
    C25 0.026(6) 0.029(7) 0.034(7) -0.003(5) 0.016(5) -0.007(6)
    C26 0.047(8) 0.037(7) 0.046(8) -0.001(6) 0.024(7) -0.025(6)
    C27 0.039(8) 0.032(7) 0.057(9) -0.012(6) 0.016(7) -0.014(7)
    C28 0.035(7) 0.025(6) 0.032(7) -0.007(5) 0.011(6) -0.001(6)
    C29 0.018(6) 0.017(5) 0.023(6) 0.001(4) 0.002(5) 0.003(5)
    C30 0.019(5) 0.015(5) 0.012(5) -0.003(4) -0.002(4) 0.001(4)
    C31 0.023(6) 0.009(5) 0.020(6) -0.003(4) -0.001(5) 0.002(5)
    C32 0.014(6) 0.025(6) 0.020(6) -0.001(4) 0.000(5) -0.003(5)
    C33 0.016(6) 0.025(6) 0.015(5) -0.004(5) 0.000(5) 0.000(5)
    C34 0.022(6) 0.021(6) 0.024(6) -0.002(5) -0.004(5) -0.005(5)
    C35 0.039(7) 0.040(8) 0.028(7) -0.007(6) 0.002(6) -0.009(6)
    C36 0.028(7) 0.050(9) 0.039(8) -0.006(6) 0.002(6) -0.008(7)
    C37 0.040(8) 0.059(9) 0.027(7) 0.003(7) 0.001(6) -0.008(7)
    C38 0.025(6) 0.031(7) 0.017(6) 0.008(5) 0.005(5) 0.002(5)
    C39 0.018(5) 0.031(6) 0.019(5) 0.007(4) 0.009(4) 0.014(5)
    C40 0.030(6) 0.046(8) 0.021(7) -0.004(6) 0.014(5) 0.005(6)
    C41 0.034(8) 0.057(11) 0.027(8) -0.008(8) 0.009(7) 0.001(8)
    C42 0.038(9) 0.056(9) 0.039(8) -0.006(8) 0.011(7) 0.016(8)
    C43 0.026(9) 0.060(10) 0.022(8) 0.000(7) 0.005(7) -0.005(7)
    C40A 0.030(7) 0.045(8) 0.019(8) -0.004(6) 0.014(6) 0.006(7)
    C41A 0.028(8) 0.035(12) 0.026(10) -0.006(8) 0.011(7) -0.001(10)
    C42A 0.037(11) 0.043(9) 0.036(11) -0.006(8) 0.017(9) 0.009(8)
    C43A 0.042(11) 0.061(12) 0.023(8) -0.009(10) 0.016(7) 0.006(8)
    C44 0.019(6) 0.031(6) 0.011(5) -0.002(5) 0.004(4) -0.001(5)
    C45 0.015(5) 0.024(6) 0.014(5) 0.002(5) 0.008(4) 0.007(5)
    C46 0.017(6) 0.021(6) 0.019(6) 0.001(5) 0.007(5) 0.003(5)
    C47 0.019(5) 0.032(6) 0.010(5) -0.007(5) 0.004(4) -0.002(5)
    C48 0.028(6) 0.026(6) 0.009(5) -0.014(5) 0.010(4) -0.005(5)
    C49 0.026(6) 0.014(5) 0.012(5) -0.008(5) 0.006(5) 0.003(4)
    C50 0.040(7) 0.017(6) 0.021(6) -0.010(5) 0.023(6) -0.002(5)
    C51 0.028(7) 0.040(7) 0.025(6) -0.015(5) 0.006(5) -0.008(6)
    C52 0.025(6) 0.020(6) 0.022(6) -0.001(5) 0.005(5) -0.001(5)
    C53 0.024(6) 0.020(6) 0.037(7) 0.000(5) 0.016(6) -0.003(5)
    C54 0.009(5) 0.028(6) 0.015(5) 0.003(4) 0.000(4) 0.001(5)
    C55 0.037(7) 0.027(7) 0.029(7) 0.005(5) -0.004(6) -0.007(6)
    C56 0.045(8) 0.042(8) 0.047(8) -0.007(6) -0.010(7) 0.011(7)
    C57 0.034(7) 0.044(8) 0.036(7) -0.001(6) 0.002(6) 0.000(6)
    C58 0.027(7) 0.045(8) 0.048(8) -0.009(6) 0.009(6) -0.008(6)
    C59 0.024(6) 0.035(7) 0.018(6) 0.016(5) 0.004(5) -0.001(5)
    C60 0.021(6) 0.031(6) 0.027(6) 0.004(5) 0.015(5) 0.001(5)
    C61 0.022(7) 0.064(9) 0.025(7) -0.004(6) 0.005(5) 0.001(6)
    C62 0.043(8) 0.053(9) 0.051(8) -0.011(8) 0.013(7) 0.011(8)
    C63 0.037(8) 0.078(11) 0.034(7) 0.015(7) 0.011(6) 0.000(7)
    C64 0.040(8) 0.082(11) 0.033(8) -0.023(7) 0.004(7) 0.004(7)
    C65 0.022(6) 0.032(6) 0.023(6) -0.004(5) 0.005(5) -0.011(5)
    C66 0.052(8) 0.022(6) 0.023(6) -0.014(6) 0.014(6) -0.013(5)
    C67 0.054(8) 0.024(6) 0.019(6) 0.006(6) 0.000(6) -0.003(5)
    C68 0.066(9) 0.034(7) 0.028(7) -0.003(7) 0.009(7) -0.021(6)
    C69 0.066(10) 0.039(8) 0.041(9) 0.004(7) 0.003(8) -0.030(7)
    C70 0.058(9) 0.066(10) 0.019(7) 0.033(8) -0.001(7) -0.020(7)
    C71 0.045(8) 0.044(8) 0.029(7) 0.009(6) 0.010(6) -0.003(6)
    C72 0.057(9) 0.037(7) 0.023(7) 0.000(6) 0.010(6) -0.012(6)
    C73 0.048(8) 0.020(6) 0.025(6) 0.000(5) 0.015(6) -0.008(5)
    C74 0.057(9) 0.027(7) 0.033(7) -0.005(6) 0.022(7) -0.007(6)
    C75 0.082(11) 0.047(9) 0.047(9) 0.017(8) 0.029(8) 0.015(7)
    C76 0.069(12) 0.037(9) 0.124(15) 0.020(8) 0.040(11) 0.021(10)
    C77 0.082(12) 0.049(9) 0.056(10) 0.011(9) 0.011(9) 0.029(8)
    C78 0.077(12) 0.041(9) 0.072(11) -0.012(8) 0.019(9) 0.017(8)
    C79 0.092(11) 0.028(7) 0.030(7) -0.008(7) 0.017(7) 0.002(6)
    C80 0.036(7) 0.024(6) 0.010(5) -0.004(5) 0.007(5) -0.001(5)
    C81 0.035(7) 0.018(6) 0.011(5) -0.002(5) 0.005(5) 0.002(5)
    C82 0.027(6) 0.020(6) 0.017(6) 0.000(5) 0.012(5) 0.011(5)
    C83 0.034(7) 0.019(6) 0.013(6) 0.010(5) 0.009(5) 0.004(5)
    C84 0.032(6) 0.035(7) 0.014(5) 0.001(6) 0.003(5) -0.002(6)
    C85 0.043(8) 0.037(7) 0.034(7) 0.003(6) -0.002(6) -0.008(6)
    C86 0.038(7) 0.068(9) 0.026(6) -0.001(7) 0.005(5) -0.003(7)
    C87 0.027(7) 0.061(9) 0.035(7) 0.007(6) -0.005(6) 0.005(6)
    C88 0.034(7) 0.029(6) 0.007(5) 0.005(5) 0.008(5) 0.003(5)
    C89 0.040(6) 0.028(6) 0.018(6) 0.000(5) 0.012(5) 0.002(5)
    C90 0.040(9) 0.051(11) 0.040(10) 0.000(8) 0.020(8) 0.015(9)
    C91 0.042(14) 0.055(14) 0.041(11) -0.001(13) 0.022(10) 0.014(10)
    C92 0.041(15) 0.051(12) 0.038(15) -0.003(10) 0.016(13) 0.016(11)
    C93 0.038(12) 0.060(15) 0.051(15) 0.001(11) 0.024(11) 0.028(12)
    C90A 0.037(7) 0.044(8) 0.033(8) 0.000(6) 0.016(6) 0.012(6)
    C91A 0.041(11) 0.056(10) 0.034(8) -0.011(9) 0.020(7) 0.008(7)
    C92A 0.048(11) 0.045(8) 0.037(10) -0.012(7) 0.019(8) 0.010(7)
    C93A 0.038(7) 0.078(11) 0.058(10) 0.004(7) 0.030(7) 0.037(8)
    C94 0.037(7) 0.021(6) 0.019(6) -0.004(5) 0.010(5) -0.003(5)
    C95 0.052(9) 0.052(9) 0.057(9) -0.011(7) 0.026(7) -0.012(8)
    C96 0.16(2) 0.115(16) 0.059(11) -0.093(15) 0.044(12) -0.005(11)
    C97 0.18(2) 0.120(17) 0.045(10) -0.085(16) 0.041(12) -0.018(11)
    C98 0.101(14) 0.058(10) 0.062(10) -0.027(9) 0.039(10) -0.022(8)
    C99 0.110(10) 0.101(9) 0.087(10) -0.033(8) 0.024(8) 0.011(8)
    C100 0.080(11) 0.089(11) 0.099(12) 0.000(9) 0.012(9) -0.015(9)
    C101 0.071(10) 0.070(8) 0.099(12) -0.021(7) 0.020(9) -0.001(8)
    N7 0.085(8) 0.066(7) 0.070(7) -0.022(6) 0.023(6) -0.003(6)
    O16 0.110(9) 0.122(10) 0.073(8) -0.055(8) 0.032(7) -0.008(7)
    C102 0.089(11) 0.159(16) 0.099(12) 0.038(11) 0.030(10) 0.032(11)
    C103 0.078(14) 0.124(17) 0.055(13) 0.012(13) 0.011(11) 0.000(12)
    C104 0.074(13) 0.142(19) 0.056(14) 0.040(13) 0.037(11) 0.018(13)
    N8 0.083(10) 0.152(16) 0.081(11) 0.037(10) 0.024(9) 0.028(10)
    O17 0.123(15) 0.20(2) 0.148(15) 0.051(14) 0.056(13) 0.067(13)
    C2A 0.092(11) 0.167(16) 0.093(12) 0.036(11) 0.026(10) 0.036(11)
    C3A 0.098(14) 0.155(17) 0.069(16) 0.029(12) 0.017(13) 0.015(12)
    C4A 0.094(14) 0.168(19) 0.096(18) 0.047(13) 0.025(14) 0.029(14)
    N8A 0.085(10) 0.157(16) 0.078(11) 0.041(10) 0.026(9) 0.028(10)
    O17A 0.148(17) 0.194(18) 0.140(19) 0.014(14) 0.017(15) 0.069(14)
    Mo1 0.0185(5) 0.0325(6) 0.0216(5) -0.0052(5) 0.0045(4) 0.0004(5)
    Mo2 0.0219(5) 0.0434(6) 0.0193(5) -0.0130(5) 0.0039(4) 0.0005(5)
    N1 0.019(5) 0.012(4) 0.018(5) -0.004(4) 0.003(4) 0.002(4)
    N2 0.015(4) 0.013(4) 0.013(4) -0.006(3) -0.003(4) 0.002(4)
    N3 0.022(4) 0.013(4) 0.014(4) 0.000(4) 0.008(3) -0.002(4)
    N4 0.027(5) 0.023(5) 0.014(5) -0.009(4) 0.010(4) -0.005(4)
    N5 0.046(6) 0.015(5) 0.020(5) -0.004(4) 0.016(5) -0.009(4)
    N6 0.035(6) 0.015(5) 0.020(5) -0.007(4) 0.007(4) -0.006(4)
    O1 0.055(6) 0.062(6) 0.045(5) -0.015(5) 0.019(5) -0.018(5)
    O2 0.037(5) 0.063(6) 0.045(5) -0.011(5) 0.015(4) -0.011(5)
    O3 0.021(4) 0.046(6) 0.059(5) -0.017(4) -0.016(4) 0.016(5)
    O4 0.043(5) 0.040(5) 0.053(6) -0.012(4) -0.019(4) 0.011(4)
    O5 0.025(4) 0.033(5) 0.035(5) -0.002(3) 0.005(4) -0.006(4)
    O6 0.030(5) 0.043(5) 0.023(4) -0.006(4) 0.006(4) -0.004(4)
    O7 0.023(4) 0.055(6) 0.024(4) 0.002(4) 0.003(4) -0.009(4)
    O8 0.030(4) 0.040(5) 0.024(4) -0.010(4) 0.003(3) 0.011(4)
    O9 0.023(4) 0.036(5) 0.026(4) 0.000(3) 0.010(4) 0.000(4)
    O10 0.029(5) 0.038(5) 0.021(4) -0.006(4) 0.003(4) 0.005(4)
    O11 0.024(4) 0.044(5) 0.027(4) -0.003(3) 0.009(3) -0.005(4)
    O12 0.033(5) 0.094(7) 0.016(4) -0.037(5) 0.005(3) -0.006(5)
    O13 0.023(4) 0.039(5) 0.035(5) -0.010(4) 0.009(4) -0.002(4)
    O14 0.020(4) 0.040(5) 0.036(5) -0.009(4) 0.000(4) 0.000(4)
    O15 0.056(6) 0.043(5) 0.034(5) -0.007(4) 0.012(5) 0.000(4)
    S1 0.0069(12) 0.0278(15) 0.0208(14) -0.0062(11) 0.0019(11) 0.0022(12)

_geom_special_details                   
;

All esds (except the esd in the dihedral angle between two l.s. planes)
are estimated using the full covariance matrix.  The cell esds are taken
into account individually in the estimation of esds in distances, angles
and torsion angles; correlations between esds in cell parameters are only
used when they are defined by crystal symmetry.  An approximate (isotropic)
treatment of cell esds is used for estimating esds involving l.s. planes.
;

loop_
    _geom_bond_atom_site_label_1
    _geom_bond_atom_site_label_2
    _geom_bond_site_symmetry_2
    _geom_bond_distance
    _geom_bond_publ_flag
    C1 N1 . 1.452(11) ?
    C1 C2 . 1.532(12) ?
    C2 C15 . 1.376(13) ?
    C2 C3 . 1.389(13) ?
    C3 C4 . 1.387(13) ?
    C4 C9 . 1.416(13) ?
    C4 C5A . 1.528(18) ?
    C4 C5 . 1.537(18) ?
    C5 C7 . 1.52(4) ?
    C5 C8 . 1.55(3) ?
    C5 C6 . 1.56(2) ?
    C5A C7A . 1.52(5) ?
    C5A C8A . 1.54(3) ?
    C5A C6A . 1.54(3) ?
    C9 C10 . 1.371(13) ?
    C10 C15 . 1.396(13) ?
    C10 C11A . 1.55(2) ?
    C10 C11 . 1.559(16) ?
    C11 C13 . 1.51(2) ?
    C11 C14 . 1.525(18) ?
    C11 C12 . 1.553(19) ?
    C11A C13A . 1.53(3) ?
    C11A C14A . 1.53(2) ?
    C11A C12A . 1.55(2) ?
    C16 N1 . 1.500(12) ?
    C16 C17 . 1.501(14) ?
    C16 C23 . 1.531(13) ?
    C17 C22 . 1.391(15) ?
    C17 C18 . 1.397(15) ?
    C18 C19 . 1.404(18) ?
    C19 C20 . 1.35(2) ?
    C20 C21 . 1.43(2) ?
    C21 C22 . 1.394(15) ?
    C23 N2 . 1.487(12) ?
    C23 C24 . 1.510(13) ?
    C24 C25 . 1.382(14) ?
    C24 C29 . 1.383(13) ?
    C25 C26 . 1.375(15) ?
    C26 C27 . 1.376(15) ?
    C27 C28 . 1.376(15) ?
    C28 C29 . 1.389(14) ?
    C30 N2 . 1.466(11) ?
    C30 C31 . 1.511(13) ?
    C31 C44 . 1.400(13) ?
    C31 C32 . 1.402(13) ?
    C32 C33 . 1.378(13) ?
    C33 C38 . 1.407(14) ?
    C33 C34 . 1.533(13) ?
    C34 C36 . 1.513(14) ?
    C34 C35 . 1.526(14) ?
    C34 C37 . 1.526(14) ?
    C38 C39 . 1.388(15) ?
    C39 C44 . 1.392(13) ?
    C39 C40 . 1.534(16) ?
    C39 C40A . 1.547(19) ?
    C40 C41 . 1.512(19) ?
    C40 C43 . 1.540(19) ?
    C40 C42 . 1.56(2) ?
    C40A C43A . 1.52(2) ?
    C40A C41A . 1.53(2) ?
    C40A C42A . 1.57(3) ?
    C45 N2 . 1.328(12) ?
    C45 N3 . 1.340(12) ?
    C45 N1 . 1.348(12) ?
    C46 N3 . 1.477(11) ?
    C46 C47 . 1.521(14) ?
    C47 N4 . 1.478(12) ?
    C48 N4 . 1.464(11) ?
    C48 C49 . 1.523(13) ?
    C49 N3 . 1.445(12) ?
    C50 N4 . 1.335(13) ?
    C50 N6 . 1.348(14) ?
    C50 N5 . 1.365(13) ?
    C51 N5 . 1.486(13) ?
    C51 C52 . 1.511(14) ?
    C52 C53 . 1.374(14) ?
    C52 C65 . 1.394(14) ?
    C53 C54 . 1.414(14) ?
    C54 C59 . 1.395(14) ?
    C54 C55 . 1.516(14) ?
    C55 C57 . 1.519(15) ?
    C55 C56 . 1.523(15) ?
    C55 C58 . 1.540(15) ?
    C59 C60 . 1.408(15) ?
    C60 C65 . 1.408(14) ?
    C60 C61 . 1.542(15) ?
    C61 C64 . 1.506(16) ?
    C61 C62 . 1.529(17) ?
    C61 C63 . 1.554(16) ?
    C66 N5 . 1.464(14) ?
    C66 C67 . 1.520(14) ?
    C66 C73 . 1.540(15) ?
    C67 C72 . 1.378(16) ?
    C67 C68 . 1.398(16) ?
    C68 C69 . 1.379(16) ?
    C69 C70 . 1.351(18) ?
    C70 C71 . 1.398(17) ?
    C71 C72 . 1.381(15) ?
    C73 N6 . 1.494(12) ?
    C73 C74 . 1.511(16) ?
    C74 C75 . 1.375(17) ?
    C74 C79 . 1.384(16) ?
    C75 C76 . 1.416(19) ?
    C76 C77 . 1.354(19) ?
    C77 C78 . 1.392(19) ?
    C78 C79 . 1.382(18) ?
    C80 N6 . 1.442(13) ?
    C80 C81 . 1.520(13) ?
    C81 C94 . 1.371(14) ?
    C81 C82 . 1.394(14) ?
    C82 C83 . 1.385(13) ?
    C83 C88 . 1.396(14) ?
    C83 C84 . 1.533(15) ?
    C84 C85 . 1.526(15) ?
    C84 C86 . 1.534(13) ?
    C84 C87 . 1.548(15) ?
    C88 C89 . 1.399(14) ?
    C89 C94 . 1.413(14) ?
    C89 C90A . 1.540(14) ?
    C89 C90 . 1.55(2) ?
    C90 C92 . 1.50(3) ?
    C90 C91 . 1.55(2) ?
    C90 C93 . 1.56(2) ?
    C90A C92A . 1.499(18) ?
    C90A C93A . 1.538(17) ?
    C90A C91A . 1.538(16) ?
    C95 C96 . 1.43(2) ?
    C96 O15 . 1.379(17) ?
    C97 O15 . 1.379(17) ?
    C97 C98 . 1.44(2) ?
    C99 O16 . 1.240(18) ?
    C99 N7 . 1.312(17) ?
    C100 N7 . 1.477(16) ?
    C101 N7 . 1.454(17) ?
    C102 O17 . 1.28(2) ?
    C102 N8 . 1.28(2) ?
    C103 N8 . 1.48(2) ?
    C104 N8 . 1.41(2) ?
    C2A O17A . 1.28(3) ?
    C2A N8A . 1.29(2) ?
    C3A N8A . 1.47(2) ?
    C4A N8A . 1.40(2) ?
    Mo1 O5 . 1.659(7) ?
    Mo1 O7 . 1.904(7) ?
    Mo1 O6 . 1.926(7) ?
    Mo1 O8 . 1.935(8) ?
    Mo1 O9 . 2.013(7) ?
    Mo1 O4 . 2.021(8) ?
    Mo1 O10 . 2.428(7) ?
    Mo2 O12 . 1.659(7) ?
    Mo2 O13 . 1.909(7) ?
    Mo2 O14 . 1.926(7) ?
    Mo2 O11 . 1.932(7) ?
    Mo2 O10 . 1.995(7) ?
    Mo2 O3 . 2.036(8) ?
    Mo2 O9 . 2.466(7) ?
    O1 S1 . 1.399(8) ?
    O2 S1 . 1.456(8) ?
    O3 S1 . 1.550(8) ?
    O4 S1 . 1.579(8) ?
    O6 O7 . 1.458(10) ?
    O8 O9 . 1.482(9) ?
    O10 O11 . 1.473(10) ?
    O13 O14 . 1.467(10) ?

loop_
    _geom_angle_atom_site_label_1
    _geom_angle_atom_site_label_2
    _geom_angle_atom_site_label_3
    _geom_angle_site_symmetry_1
    _geom_angle_site_symmetry_3
    _geom_angle
    _geom_angle_publ_flag
    N1 C1 C2 . . 114.8(7) ?
    C15 C2 C3 . . 120.6(9) ?
    C15 C2 C1 . . 117.8(8) ?
    C3 C2 C1 . . 121.6(9) ?
    C4 C3 C2 . . 121.0(10) ?
    C3 C4 C9 . . 117.0(9) ?
    C3 C4 C5A . . 121.2(14) ?
    C9 C4 C5A . . 121.7(13) ?
    C3 C4 C5 . . 121.4(13) ?
    C9 C4 C5 . . 121.6(12) ?
    C7 C5 C4 . . 111.(2) ?
    C7 C5 C8 . . 108.5(17) ?
    C4 C5 C8 . . 108.(2) ?
    C7 C5 C6 . . 112.(2) ?
    C4 C5 C6 . . 111.7(16) ?
    C8 C5 C6 . . 106.(3) ?
    C7A C5A C4 . . 107.(3) ?
    C7A C5A C8A . . 109.(2) ?
    C4 C5A C8A . . 113.(2) ?
    C7A C5A C6A . . 111.(2) ?
    C4 C5A C6A . . 108.0(19) ?
    C8A C5A C6A . . 109.(3) ?
    C10 C9 C4 . . 122.6(9) ?
    C9 C10 C15 . . 118.6(9) ?
    C9 C10 C11A . . 116.0(13) ?
    C15 C10 C11A . . 125.3(14) ?
    C9 C10 C11 . . 124.3(10) ?
    C15 C10 C11 . . 116.9(10) ?
    C13 C11 C14 . . 110.7(15) ?
    C13 C11 C12 . . 105.0(14) ?
    C14 C11 C12 . . 111.0(16) ?
    C13 C11 C10 . . 110.9(13) ?
    C14 C11 C10 . . 108.2(12) ?
    C12 C11 C10 . . 111.1(13) ?
    C13A C11A C14A . . 108.(2) ?
    C13A C11A C12A . . 108.(2) ?
    C14A C11A C12A . . 108.(2) ?
    C13A C11A C10 . . 112.(2) ?
    C14A C11A C10 . . 111.(2) ?
    C12A C11A C10 . . 110.0(19) ?
    C2 C15 C10 . . 120.2(9) ?
    N1 C16 C17 . . 113.4(8) ?
    N1 C16 C23 . . 101.9(7) ?
    C17 C16 C23 . . 114.7(8) ?
    C22 C17 C18 . . 118.5(10) ?
    C22 C17 C16 . . 122.0(9) ?
    C18 C17 C16 . . 119.4(10) ?
    C17 C18 C19 . . 120.7(13) ?
    C20 C19 C18 . . 120.0(14) ?
    C19 C20 C21 . . 121.2(13) ?
    C22 C21 C20 . . 117.8(13) ?
    C17 C22 C21 . . 121.8(12) ?
    N2 C23 C24 . . 115.1(8) ?
    N2 C23 C16 . . 100.7(7) ?
    C24 C23 C16 . . 113.2(8) ?
    C25 C24 C29 . . 119.4(9) ?
    C25 C24 C23 . . 118.5(9) ?
    C29 C24 C23 . . 122.2(9) ?
    C26 C25 C24 . . 120.2(10) ?
    C25 C26 C27 . . 119.8(10) ?
    C28 C27 C26 . . 121.2(11) ?
    C27 C28 C29 . . 118.5(10) ?
    C24 C29 C28 . . 120.9(10) ?
    N2 C30 C31 . . 112.9(8) ?
    C44 C31 C32 . . 119.7(9) ?
    C44 C31 C30 . . 122.0(9) ?
    C32 C31 C30 . . 118.2(9) ?
    C33 C32 C31 . . 121.2(9) ?
    C32 C33 C38 . . 118.0(9) ?
    C32 C33 C34 . . 120.3(9) ?
    C38 C33 C34 . . 121.6(9) ?
    C36 C34 C35 . . 109.9(9) ?
    C36 C34 C37 . . 107.2(9) ?
    C35 C34 C37 . . 108.8(9) ?
    C36 C34 C33 . . 109.6(8) ?
    C35 C34 C33 . . 107.5(8) ?
    C37 C34 C33 . . 113.8(9) ?
    C39 C38 C33 . . 122.0(9) ?
    C38 C39 C44 . . 119.0(9) ?
    C38 C39 C40 . . 114.3(10) ?
    C44 C39 C40 . . 126.6(11) ?
    C38 C39 C40A . . 127.9(12) ?
    C44 C39 C40A . . 112.8(12) ?
    C41 C40 C39 . . 109.6(14) ?
    C41 C40 C43 . . 107.4(16) ?
    C39 C40 C43 . . 115.1(14) ?
    C41 C40 C42 . . 106.6(16) ?
    C39 C40 C42 . . 107.9(14) ?
    C43 C40 C42 . . 109.9(15) ?
    C43A C40A C41A . . 108.(2) ?
    C43A C40A C39 . . 108.5(18) ?
    C41A C40A C39 . . 110.9(18) ?
    C43A C40A C42A . . 108.0(19) ?
    C41A C40A C42A . . 107.(2) ?
    C39 C40A C42A . . 114.0(19) ?
    C39 C44 C31 . . 120.0(9) ?
    N2 C45 N3 . . 125.8(9) ?
    N2 C45 N1 . . 112.1(9) ?
    N3 C45 N1 . . 122.1(9) ?
    N3 C46 C47 . . 111.7(8) ?
    N4 C47 C46 . . 106.8(8) ?
    N4 C48 C49 . . 112.1(7) ?
    N3 C49 C48 . . 109.1(8) ?
    N4 C50 N6 . . 124.2(10) ?
    N4 C50 N5 . . 122.7(11) ?
    N6 C50 N5 . . 113.0(9) ?
    N5 C51 C52 . . 112.4(8) ?
    C53 C52 C65 . . 119.5(9) ?
    C53 C52 C51 . . 118.0(9) ?
    C65 C52 C51 . . 122.4(10) ?
    C52 C53 C54 . . 122.4(10) ?
    C59 C54 C53 . . 116.1(9) ?
    C59 C54 C55 . . 119.7(9) ?
    C53 C54 C55 . . 124.2(9) ?
    C54 C55 C57 . . 109.3(9) ?
    C54 C55 C56 . . 111.4(9) ?
    C57 C55 C56 . . 109.3(10) ?
    C54 C55 C58 . . 111.6(9) ?
    C57 C55 C58 . . 108.4(9) ?
    C56 C55 C58 . . 106.7(10) ?
    C54 C59 C60 . . 123.9(10) ?
    C65 C60 C59 . . 116.6(9) ?
    C65 C60 C61 . . 121.7(10) ?
    C59 C60 C61 . . 121.6(9) ?
    C64 C61 C62 . . 108.9(11) ?
    C64 C61 C60 . . 113.8(9) ?
    C62 C61 C60 . . 109.9(9) ?
    C64 C61 C63 . . 109.8(10) ?
    C62 C61 C63 . . 107.3(10) ?
    C60 C61 C63 . . 106.9(10) ?
    C52 C65 C60 . . 121.4(10) ?
    N5 C66 C67 . . 114.5(9) ?
    N5 C66 C73 . . 103.0(8) ?
    C67 C66 C73 . . 113.0(10) ?
    C72 C67 C68 . . 120.2(11) ?
    C72 C67 C66 . . 121.5(10) ?
    C68 C67 C66 . . 118.3(11) ?
    C69 C68 C67 . . 118.2(12) ?
    C70 C69 C68 . . 122.8(12) ?
    C69 C70 C71 . . 118.5(11) ?
    C72 C71 C70 . . 120.4(12) ?
    C67 C72 C71 . . 119.7(12) ?
    N6 C73 C74 . . 112.7(8) ?
    N6 C73 C66 . . 102.6(9) ?
    C74 C73 C66 . . 114.8(9) ?
    C75 C74 C79 . . 120.9(12) ?
    C75 C74 C73 . . 118.8(11) ?
    C79 C74 C73 . . 120.3(12) ?
    C74 C75 C76 . . 120.2(13) ?
    C77 C76 C75 . . 118.4(14) ?
    C76 C77 C78 . . 121.3(14) ?
    C79 C78 C77 . . 120.5(14) ?
    C78 C79 C74 . . 118.6(14) ?
    N6 C80 C81 . . 117.9(9) ?
    C94 C81 C82 . . 119.1(9) ?
    C94 C81 C80 . . 122.8(10) ?
    C82 C81 C80 . . 118.0(9) ?
    C83 C82 C81 . . 122.7(9) ?
    C82 C83 C88 . . 117.2(10) ?
    C82 C83 C84 . . 120.4(9) ?
    C88 C83 C84 . . 122.3(9) ?
    C85 C84 C83 . . 108.7(8) ?
    C85 C84 C86 . . 107.6(10) ?
    C83 C84 C86 . . 112.4(9) ?
    C85 C84 C87 . . 109.0(9) ?
    C83 C84 C87 . . 109.0(9) ?
    C86 C84 C87 . . 110.1(9) ?
    C83 C88 C89 . . 121.9(9) ?
    C88 C89 C94 . . 118.4(9) ?
    C88 C89 C90A . . 119.5(10) ?
    C94 C89 C90A . . 122.0(11) ?
    C88 C89 C90 . . 126.(2) ?
    C94 C89 C90 . . 113.(2) ?
    C92 C90 C91 . . 107.(3) ?
    C92 C90 C89 . . 113.(4) ?
    C91 C90 C89 . . 115.(4) ?
    C92 C90 C93 . . 105.(3) ?
    C91 C90 C93 . . 103.(3) ?
    C89 C90 C93 . . 113.(4) ?
    C92A C90A C93A . . 108.2(13) ?
    C92A C90A C91A . . 108.2(12) ?
    C93A C90A C91A . . 109.5(13) ?
    C92A C90A C89 . . 111.4(13) ?
    C93A C90A C89 . . 107.0(12) ?
    C91A C90A C89 . . 112.4(12) ?
    C81 C94 C89 . . 120.6(10) ?
    O15 C96 C95 . . 112.9(13) ?
    O15 C97 C98 . . 114.5(14) ?
    O16 C99 N7 . . 121.1(19) ?
    C99 N7 C101 . . 125.7(15) ?
    C99 N7 C100 . . 116.5(15) ?
    C101 N7 C100 . . 117.8(12) ?
    O17 C102 N8 . . 111.(3) ?
    C102 N8 C104 . . 130.(2) ?
    C102 N8 C103 . . 115.(2) ?
    C104 N8 C103 . . 114.(2) ?
    O17A C2A N8A . . 108.(3) ?
    C2A N8A C4A . . 128.(3) ?
    C2A N8A C3A . . 112.(3) ?
    C4A N8A C3A . . 120.(3) ?
    O5 Mo1 O7 . . 105.1(3) ?
    O5 Mo1 O6 . . 105.2(3) ?
    O7 Mo1 O6 . . 44.7(3) ?
    O5 Mo1 O8 . . 101.7(3) ?
    O7 Mo1 O8 . . 86.5(3) ?
    O6 Mo1 O8 . . 128.8(3) ?
    O5 Mo1 O9 . . 103.0(3) ?
    O7 Mo1 O9 . . 127.0(3) ?
    O6 Mo1 O9 . . 151.8(3) ?
    O8 Mo1 O9 . . 44.0(3) ?
    O5 Mo1 O4 . . 96.3(4) ?
    O7 Mo1 O4 . . 129.6(3) ?
    O6 Mo1 O4 . . 86.0(3) ?
    O8 Mo1 O4 . . 133.1(3) ?
    O9 Mo1 O4 . . 89.9(3) ?
    O5 Mo1 O10 . . 169.3(3) ?
    O7 Mo1 O10 . . 85.2(3) ?
    O6 Mo1 O10 . . 80.1(3) ?
    O8 Mo1 O10 . . 81.4(3) ?
    O9 Mo1 O10 . . 72.0(2) ?
    O4 Mo1 O10 . . 74.5(3) ?
    O12 Mo2 O13 . . 104.6(4) ?
    O12 Mo2 O14 . . 104.9(3) ?
    O13 Mo2 O14 . . 45.0(3) ?
    O12 Mo2 O11 . . 101.5(4) ?
    O13 Mo2 O11 . . 86.7(3) ?
    O14 Mo2 O11 . . 129.3(3) ?
    O12 Mo2 O10 . . 102.7(3) ?
    O13 Mo2 O10 . . 127.4(3) ?
    O14 Mo2 O10 . . 152.4(3) ?
    O11 Mo2 O10 . . 44.0(3) ?
    O12 Mo2 O3 . . 99.3(4) ?
    O13 Mo2 O3 . . 128.8(3) ?
    O14 Mo2 O3 . . 85.5(3) ?
    O11 Mo2 O3 . . 131.6(3) ?
    O10 Mo2 O3 . . 88.9(3) ?
    O12 Mo2 O9 . . 168.4(4) ?
    O13 Mo2 O9 . . 86.7(3) ?
    O14 Mo2 O9 . . 81.2(3) ?
    O11 Mo2 O9 . . 81.5(3) ?
    O10 Mo2 O9 . . 71.4(3) ?
    O3 Mo2 O9 . . 71.0(3) ?
    C45 N1 C1 . . 125.7(8) ?
    C45 N1 C16 . . 107.8(8) ?
    C1 N1 C16 . . 124.5(8) ?
    C45 N2 C30 . . 126.8(8) ?
    C45 N2 C23 . . 109.8(8) ?
    C30 N2 C23 . . 122.1(8) ?
    C45 N3 C49 . . 123.8(8) ?
    C45 N3 C46 . . 121.6(8) ?
    C49 N3 C46 . . 113.4(8) ?
    C50 N4 C48 . . 123.2(9) ?
    C50 N4 C47 . . 123.5(8) ?
    C48 N4 C47 . . 113.3(8) ?
    C50 N5 C66 . . 108.7(9) ?
    C50 N5 C51 . . 123.2(9) ?
    C66 N5 C51 . . 116.7(9) ?
    C50 N6 C80 . . 123.0(9) ?
    C50 N6 C73 . . 107.8(8) ?
    C80 N6 C73 . . 115.3(9) ?
    S1 O3 Mo2 . . 135.2(4) ?
    S1 O4 Mo1 . . 139.0(5) ?
    O7 O6 Mo1 . . 66.8(4) ?
    O6 O7 Mo1 . . 68.4(4) ?
    O9 O8 Mo1 . . 70.8(4) ?
    O8 O9 Mo1 . . 65.2(4) ?
    O8 O9 Mo2 . . 111.3(4) ?
    Mo1 O9 Mo2 . . 106.3(3) ?
    O11 O10 Mo2 . . 65.7(4) ?
    O11 O10 Mo1 . . 112.7(5) ?
    Mo2 O10 Mo1 . . 108.3(3) ?
    O10 O11 Mo2 . . 70.3(4) ?
    O14 O13 Mo2 . . 68.1(4) ?
    O13 O14 Mo2 . . 66.9(4) ?
    C96 O15 C97 . . 115.5(12) ?
    O1 S1 O2 . . 117.8(5) ?
    O1 S1 O3 . . 110.9(5) ?
    O2 S1 O3 . . 107.0(5) ?
    O1 S1 O4 . . 108.9(5) ?
    O2 S1 O4 . . 107.3(5) ?
    O3 S1 O4 . . 103.9(4) ?

_shelx_res_file                         
;


    tch66s.res created by SHELXL-2014/7


TITL tch66s in P2(1)
CELL 0.71073   9.93980  30.47110  17.56040  90.0000  97.8365  90.0000
ZERR    2.00   0.00080   0.00270   0.00150   0.0000   0.0025   0.0000
LATT -1
SYMM -X, 1/2+Y, -Z
SFAC C  H  N  O  S  Mo
UNIT 208  296  16  34  2  4
L.S. 8
ACTA
eqiv $1 -1+x, y, z
dfix 2.2 H80a H10a_$1
sadi h10c h93c h10c h93a
BOND
FMAP 2
sadi c39 c40 c39 c40a c10 c11 c10 c11a c89 c90 c89 c90a c4 c5 c4 c5a
sadi c5 c3 c5 c9
rigu c102 > O17a c39 > C43a c10 > C14a C4 > C8a c89 > C93a c99 > O16
simu 0.01 c102 > O17a c99 > O16
simu 0.01 c40 > C43a c11 > C14a C5 > C8a c90 > C93a
isor 0.01 c5a > C8a
flat c102 > O17
flat c2a > O17a
flat c3 c4 c5 c9
PLAN 10
SIZE 0.04 0.12 0.42
TEMP -170
WGHT    0.064200
FVAR       0.08389   0.51254   0.59618   0.64477   0.50666   0.21229
C1    1    0.342991    0.443567    0.417785    11.00000    0.01281    0.01804 =
         0.01293   -0.00013   -0.00155   -0.00388
AFIX  23
H1A   2    0.359769    0.473997    0.401712    11.00000   -1.20000
H1B   2    0.425910    0.426284    0.413367    11.00000   -1.20000
AFIX   0
C2    1    0.319898    0.444158    0.502292    11.00000    0.01861    0.02442 =
         0.00929    0.00540    0.00038   -0.00192
C3    1    0.208556    0.423619    0.526733    11.00000    0.02363    0.01998 =
         0.01242    0.00424    0.00560   -0.00118
AFIX  43
H3    2    0.144552    0.408954    0.490311    11.00000   -1.20000
AFIX   0
C4    1    0.189429    0.424200    0.603525    11.00000    0.02631    0.01581 =
         0.01882    0.00476    0.00982    0.00161
part 1 51
C5    1    0.067022    0.401415    0.631261    51.00000    0.03134    0.03813 =
         0.02506    0.00548    0.01546   -0.00743
C6    1   -0.007637    0.370270    0.568353    51.00000    0.02944    0.04015 =
         0.03924    0.00283    0.01322   -0.00460
AFIX 137
H6A   2   -0.057165    0.387875    0.526981    51.00000   -1.50000
H6B   2   -0.071686    0.351629    0.591307    51.00000   -1.50000
H6C   2    0.059180    0.351799    0.547368    51.00000   -1.50000
AFIX   0
C7    1    0.108827    0.377676    0.706842    51.00000    0.04686    0.05836 =
         0.03402    0.01668    0.01181   -0.01685
AFIX 137
H7A   2    0.183300    0.357369    0.701238    51.00000   -1.50000
H7B   2    0.031204    0.361201    0.720916    51.00000   -1.50000
H7C   2    0.138948    0.399142    0.747138    51.00000   -1.50000
AFIX   0
C8    1   -0.037403    0.437543    0.644276    51.00000    0.02957    0.05300 =
         0.04575   -0.00779    0.01564   -0.00695
AFIX 137
H8A   2   -0.001978    0.455155    0.689271    51.00000   -1.50000
H8B   2   -0.123161    0.423803    0.652936    51.00000   -1.50000
H8C   2   -0.053041    0.456497    0.598843    51.00000   -1.50000
AFIX   0
part 2 -51
same c5 > C8
same c5a C8a < C6a
C5A   1    0.063329    0.403820    0.630112   -51.00000    0.03305    0.03723 =
         0.02687    0.00346    0.01282   -0.01012
C6A   1    0.047112    0.356941    0.596913   -51.00000    0.04748    0.03904 =
         0.03718    0.00371    0.02442   -0.02513
AFIX 137
H6A1  2    0.054995    0.357665    0.541903   -51.00000   -1.50000
H6A2  2   -0.042207    0.345367    0.604251   -51.00000   -1.50000
H6A3  2    0.118248    0.338017    0.623498   -51.00000   -1.50000
AFIX   0
C7A   1   -0.057776    0.432259    0.598810   -51.00000    0.03440    0.05901 =
         0.04802    0.01365    0.01848   -0.00950
AFIX 137
H7A1  2   -0.040230    0.462731    0.615058   -51.00000   -1.50000
H7A2  2   -0.139239    0.421593    0.618701   -51.00000   -1.50000
H7A3  2   -0.071751    0.430743    0.542540   -51.00000   -1.50000
AFIX   0
C8A   1    0.072035    0.401629    0.718297   -51.00000    0.03865    0.04274 =
         0.03101    0.00172    0.01890   -0.00643
AFIX 137
H8A1  2    0.159686    0.389070    0.740022   -51.00000   -1.50000
H8A2  2   -0.001593    0.383158    0.732175   -51.00000   -1.50000
H8A3  2    0.063550    0.431266    0.738790   -51.00000   -1.50000
AFIX   0
part 0

C9    1    0.287693    0.446794    0.655051    11.00000    0.01716    0.02936 =
         0.00545    0.00308   -0.00444    0.00525
AFIX  43
H9    2    0.276565    0.447947    0.707893    11.00000   -1.20000
AFIX   0
C10   1    0.398218    0.467065    0.631724    11.00000    0.01555    0.03855 =
         0.01591   -0.00390    0.00366   -0.00460
part 1 41
C11   1    0.503603    0.494856    0.685312    41.00000    0.02398    0.05721 =
         0.01802   -0.00673    0.00162   -0.01373
C12   1    0.467898    0.495994    0.768662    41.00000    0.04267    0.07307 =
         0.02363   -0.01109    0.00551   -0.03018
AFIX 137
H12A  2    0.525351    0.517667    0.798829    41.00000   -1.50000
H12B  2    0.483576    0.466950    0.792174    41.00000   -1.50000
H12C  2    0.372232    0.504081    0.767586    41.00000   -1.50000
AFIX   0
C13   1    0.500539    0.542281    0.659864    41.00000    0.03281    0.05333 =
         0.03279   -0.00888    0.00857   -0.01902
AFIX 137
H13A  2    0.568398    0.559018    0.693790    41.00000   -1.50000
H13B  2    0.410126    0.554560    0.662374    41.00000   -1.50000
H13C  2    0.521108    0.544008    0.606932    41.00000   -1.50000
AFIX   0
C14   1    0.643903    0.475015    0.683252    41.00000    0.02287    0.06804 =
         0.02415   -0.00212   -0.00151   -0.01727
AFIX 137
H14A  2    0.666171    0.476145    0.630614    41.00000   -1.50000
H14B  2    0.644119    0.444422    0.700481    41.00000   -1.50000
H14C  2    0.711584    0.491728    0.717338    41.00000   -1.50000
AFIX   0
part 2 -41
same c11 > C14
same c11a C14a < C12a
C11A  1    0.500610    0.487628    0.696126   -41.00000    0.02778    0.05493 =
         0.02119   -0.00375   -0.00021   -0.01347
C12A  1    0.565273    0.451364    0.750952   -41.00000    0.03158    0.05353 =
         0.02178   -0.00246   -0.00861   -0.01858
AFIX 137
H12D  2    0.642165    0.463614    0.785233   -41.00000   -1.50000
H12E  2    0.597163    0.427399    0.720773   -41.00000   -1.50000
H12F  2    0.497461    0.440102    0.781589   -41.00000   -1.50000
AFIX   0
C13A  1    0.431954    0.520798    0.743456   -41.00000    0.03686    0.05436 =
         0.02281   -0.00351    0.00052   -0.01153
AFIX 137
H13D  2    0.403129    0.546398    0.711569   -41.00000   -1.50000
H13E  2    0.496169    0.530073    0.787893   -41.00000   -1.50000
H13F  2    0.352510    0.507205    0.761275   -41.00000   -1.50000
AFIX   0
C14A  1    0.615536    0.511213    0.663117   -41.00000    0.03188    0.06008 =
         0.02705    0.00048    0.00015   -0.01672
AFIX 137
H14D  2    0.581328    0.538761    0.638995   -41.00000   -1.50000
H14E  2    0.649555    0.492457    0.624616   -41.00000   -1.50000
H14F  2    0.689382    0.517536    0.704584   -41.00000   -1.50000
AFIX   0
part 0

C15   1    0.413837    0.465655    0.553935    11.00000    0.00789    0.03116 =
         0.01975    0.00168    0.00098   -0.00206
AFIX  43
H15   2    0.489605    0.479591    0.536613    11.00000   -1.20000
AFIX   0
C16   1    0.214589    0.377625    0.345775    11.00000    0.01876    0.01642 =
         0.02504   -0.00071    0.00345   -0.00643
AFIX  13
H16   2    0.142459    0.365163    0.373962    11.00000   -1.20000
AFIX   0
C17   1    0.342404    0.351445    0.365859    11.00000    0.02249    0.02190 =
         0.03048    0.00371   -0.01391    0.00175
C18   1    0.343700    0.316422    0.417300    11.00000    0.05964    0.02736 =
         0.03654   -0.00052   -0.00733   -0.00179
AFIX  43
H18   2    0.265242    0.310371    0.440925    11.00000   -1.20000
AFIX   0
C19   1    0.459766    0.290075    0.434442    11.00000    0.07907    0.03359 =
         0.04904   -0.00233   -0.03039    0.02281
AFIX  43
H19   2    0.459444    0.266284    0.469380    11.00000   -1.20000
AFIX   0
C20   1    0.571912    0.298541    0.401273    11.00000    0.04660    0.07232 =
         0.06979   -0.04968   -0.03104    0.03091
AFIX  43
H20   2    0.649990    0.280558    0.413311    11.00000   -1.20000
AFIX   0
C21   1    0.575208    0.334033    0.348444    11.00000    0.03244    0.05538 =
         0.05191   -0.03299   -0.01876    0.01705
AFIX  43
H21   2    0.654141    0.339969    0.325184    11.00000   -1.20000
AFIX   0
C22   1    0.458682    0.359674    0.332164    11.00000    0.02648    0.03062 =
         0.03658   -0.01346   -0.00748   -0.00202
AFIX  43
H22   2    0.458679    0.383417    0.297101    11.00000   -1.20000
AFIX   0
C23   1    0.160948    0.379213    0.259874    11.00000    0.01897    0.01629 =
         0.01948    0.00206    0.00376    0.00412
AFIX  13
H23   2    0.239487    0.379521    0.229838    11.00000   -1.20000
AFIX   0
C24   1    0.069000    0.341168    0.233387    11.00000    0.02078    0.01982 =
         0.01623   -0.00107    0.00320   -0.00389
C25   1    0.108997    0.312539    0.179689    11.00000    0.02634    0.02925 =
         0.03433   -0.00711    0.01578   -0.00285
AFIX  43
H25   2    0.191013    0.317689    0.158969    11.00000   -1.20000
AFIX   0
C26   1    0.030364    0.276616    0.156176    11.00000    0.04682    0.03705 =
         0.04639   -0.02547    0.02363   -0.00070
AFIX  43
H26   2    0.060407    0.256077    0.121445    11.00000   -1.20000
AFIX   0
C27   1   -0.091994    0.270516    0.183121    11.00000    0.03903    0.03213 =
         0.05690   -0.01371    0.01630   -0.01248
AFIX  43
H27   2   -0.147780    0.246390    0.164827    11.00000   -1.20000
AFIX   0
C28   1   -0.135035    0.298712    0.236069    11.00000    0.03508    0.02467 =
         0.03226   -0.00060    0.01062   -0.00687
AFIX  43
H28   2   -0.219163    0.294115    0.254828    11.00000   -1.20000
AFIX   0
C29   1   -0.052637    0.334034    0.261435    11.00000    0.01809    0.01664 =
         0.02280    0.00298    0.00195    0.00147
AFIX  43
H29   2   -0.080163    0.353566    0.298551    11.00000   -1.20000
AFIX   0
C30   1   -0.030923    0.431532    0.202127    11.00000    0.01875    0.01499 =
         0.01205    0.00113   -0.00226   -0.00257
AFIX  23
H30A  2   -0.059720    0.462216    0.208999    11.00000   -1.20000
H30B  2   -0.103382    0.412001    0.216001    11.00000   -1.20000
AFIX   0
C31   1   -0.015223    0.424299    0.118688    11.00000    0.02305    0.00949 =
         0.02000    0.00153   -0.00088   -0.00341
C32   1   -0.121084    0.403371    0.071392    11.00000    0.01359    0.02530 =
         0.01961   -0.00298    0.00035   -0.00091
AFIX  43
H32   2   -0.196715    0.392451    0.093286    11.00000   -1.20000
AFIX   0
C33   1   -0.117411    0.398354   -0.006284    11.00000    0.01557    0.02525 =
         0.01485    0.00009    0.00008   -0.00398
C34   1   -0.230304    0.373055   -0.056101    11.00000    0.02214    0.02099 =
         0.02357   -0.00469   -0.00412   -0.00170
C35   1   -0.223567    0.325469   -0.028805    11.00000    0.03928    0.04048 =
         0.02777   -0.00857    0.00184   -0.00655
AFIX 137
H35A  2   -0.291576    0.308069   -0.061415    11.00000   -1.50000
H35B  2   -0.241926    0.324158    0.024580    11.00000   -1.50000
H35C  2   -0.132873    0.313614   -0.032050    11.00000   -1.50000
AFIX   0
C36   1   -0.366843    0.392599   -0.046296    11.00000    0.02815    0.05039 =
         0.03896   -0.00763    0.00202   -0.00550
AFIX 137
H36A  2   -0.371873    0.422774   -0.065788    11.00000   -1.50000
H36B  2   -0.377839    0.392644    0.008321    11.00000   -1.50000
H36C  2   -0.439240    0.375037   -0.075071    11.00000   -1.50000
AFIX   0
C37   1   -0.218430    0.374044   -0.141806    11.00000    0.03988    0.05853 =
         0.02692   -0.00757    0.00063    0.00326
AFIX 137
H37A  2   -0.133167    0.360053   -0.150692    11.00000   -1.50000
H37B  2   -0.219403    0.404552   -0.159536    11.00000   -1.50000
H37C  2   -0.295095    0.358160   -0.170233    11.00000   -1.50000
AFIX   0
C38   1   -0.003974    0.414876   -0.036962    11.00000    0.02473    0.03116 =
         0.01660    0.00225    0.00503    0.00759
AFIX  43
H38   2    0.000127    0.411578   -0.090392    11.00000   -1.20000
AFIX   0
C39   1    0.102114    0.435846    0.008467    11.00000    0.01768    0.03057 =
         0.01890    0.01366    0.00851    0.00677
part 1 31
C40   1    0.219123    0.449912   -0.034785    31.00000    0.02984    0.04574 =
         0.02131    0.00474    0.01404   -0.00376
C41   1    0.335501    0.467201    0.021735    31.00000    0.03401    0.05718 =
         0.02688    0.00103    0.00911   -0.00798
AFIX 137
H41A  2    0.408449    0.477384   -0.006236    31.00000   -1.50000
H41B  2    0.369864    0.443738    0.057334    31.00000   -1.50000
H41C  2    0.303593    0.491685    0.050727    31.00000   -1.50000
AFIX   0
C42   1    0.168364    0.489055   -0.088399    31.00000    0.03781    0.05618 =
         0.03914    0.01592    0.01066   -0.00583
AFIX 137
H42A  2    0.133571    0.512351   -0.057920    31.00000   -1.50000
H42B  2    0.095740    0.478952   -0.127897    31.00000   -1.50000
H42C  2    0.243896    0.500451   -0.113059    31.00000   -1.50000
AFIX   0
C43   1    0.276175    0.413399   -0.081899    31.00000    0.02646    0.05977 =
         0.02162   -0.00547    0.00463    0.00034
AFIX 137
H43A  2    0.364561    0.422471   -0.095329    31.00000   -1.50000
H43B  2    0.213255    0.408088   -0.129001    31.00000   -1.50000
H43C  2    0.287011    0.386402   -0.051345    31.00000   -1.50000
AFIX   0
part 2 -31
same c40 > C43
same c40a C43a < C41a
C40A  1    0.223859    0.460385   -0.017977   -31.00000    0.02988    0.04495 =
         0.01894    0.00611    0.01409   -0.00406
C41A  1    0.358290    0.442346    0.022546   -31.00000    0.02809    0.03542 =
         0.02588   -0.00112    0.01075   -0.00604
AFIX 137
H41D  2    0.433626    0.455047   -0.000694   -31.00000   -1.50000
H41E  2    0.359383    0.410343    0.017130   -31.00000   -1.50000
H41F  2    0.368083    0.450079    0.077194   -31.00000   -1.50000
AFIX   0
C42A  1    0.224105    0.511069   -0.002566   -31.00000    0.03651    0.04346 =
         0.03621    0.00911    0.01677   -0.00609
AFIX 137
H42D  2    0.261702    0.516820    0.051035   -31.00000   -1.50000
H42E  2    0.130912    0.522259   -0.012326   -31.00000   -1.50000
H42F  2    0.279854    0.525809   -0.036773   -31.00000   -1.50000
AFIX   0
C43A  1    0.220456    0.453361   -0.104090   -31.00000    0.04194    0.06071 =
         0.02272    0.00597    0.01630   -0.00928
AFIX 137
H43D  2    0.311223    0.458387   -0.118248   -31.00000   -1.50000
H43E  2    0.156052    0.473964   -0.132128   -31.00000   -1.50000
H43F  2    0.191903    0.423212   -0.117304   -31.00000   -1.50000
AFIX   0
part 0
C44   1    0.097260    0.440052    0.086972    11.00000    0.01901    0.03131 =
         0.01146   -0.00069    0.00380   -0.00213
AFIX  43
H44   2    0.170250    0.453609    0.119028    11.00000   -1.20000
AFIX   0
C45   1    0.148994    0.448267    0.312076    11.00000    0.01516    0.02399 =
         0.01368    0.00653    0.00778    0.00159
C46   1    0.111615    0.512289    0.391915    11.00000    0.01733    0.02084 =
         0.01915    0.00264    0.00722    0.00100
AFIX  23
H46A  2    0.135747    0.490947    0.434075    11.00000   -1.20000
H46B  2    0.014807    0.520202    0.390999    11.00000   -1.20000
AFIX   0
C47   1    0.198532    0.553234    0.407557    11.00000    0.01865    0.03228 =
         0.01007   -0.00222    0.00430   -0.00740
AFIX  23
H47A  2    0.179622    0.567625    0.455518    11.00000   -1.20000
H47B  2    0.296133    0.545522    0.413095    11.00000   -1.20000
AFIX   0
C48   1    0.180964    0.562719    0.267538    11.00000    0.02759    0.02615 =
         0.00948   -0.00547    0.00953   -0.01423
AFIX  23
H48A  2    0.278419    0.556185    0.267094    11.00000   -1.20000
H48B  2    0.152308    0.583805    0.225561    11.00000   -1.20000
AFIX   0
C49   1    0.099267    0.520541    0.252808    11.00000    0.02650    0.01357 =
         0.01241    0.00271    0.00602   -0.00833
AFIX  23
H49A  2    0.000966    0.527356    0.245016    11.00000   -1.20000
H49B  2    0.122230    0.506050    0.205792    11.00000   -1.20000
AFIX   0
C50   1    0.115971    0.623524    0.347354    11.00000    0.04003    0.01682 =
         0.02065   -0.00238    0.02307   -0.00978
C51   1    0.283170    0.646567    0.460341    11.00000    0.02803    0.03982 =
         0.02503   -0.00765    0.00587   -0.01505
AFIX  23
H51A  2    0.335583    0.673325    0.451787    11.00000   -1.20000
H51B  2    0.334231    0.620963    0.444668    11.00000   -1.20000
AFIX   0
C52   1    0.270591    0.642795    0.544893    11.00000    0.02525    0.02044 =
         0.02150   -0.00059    0.00519   -0.00109
C53   1    0.374469    0.659072    0.596861    11.00000    0.02408    0.01986 =
         0.03662   -0.00318    0.01558    0.00042
AFIX  43
H53   2    0.448846    0.673048    0.578124    11.00000   -1.20000
AFIX   0
C54   1    0.374746    0.655788    0.677199    11.00000    0.00875    0.02766 =
         0.01530    0.00067   -0.00047    0.00270
C55   1    0.485126    0.674377    0.736555    11.00000    0.03733    0.02665 =
         0.02857   -0.00654   -0.00415    0.00539
C56   1    0.530022    0.641152    0.799715    11.00000    0.04478    0.04220 =
         0.04731    0.01135   -0.00992   -0.00694
AFIX 137
H56A  2    0.452381    0.633213    0.825804    11.00000   -1.50000
H56B  2    0.601579    0.654036    0.836933    11.00000   -1.50000
H56C  2    0.564996    0.614827    0.777053    11.00000   -1.50000
AFIX   0
C57   1    0.432363    0.715331    0.771953    11.00000    0.03436    0.04395 =
         0.03577   -0.00026    0.00172   -0.00082
AFIX 137
H57A  2    0.406156    0.737122    0.731606    11.00000   -1.50000
H57B  2    0.503715    0.727534    0.810098    11.00000   -1.50000
H57C  2    0.353180    0.707758    0.796991    11.00000   -1.50000
AFIX   0
C58   1    0.612656    0.686816    0.700406    11.00000    0.02668    0.04509 =
         0.04752   -0.00815    0.00867   -0.00853
AFIX 137
H58A  2    0.648952    0.660618    0.678036    11.00000   -1.50000
H58B  2    0.681450    0.698957    0.740103    11.00000   -1.50000
H58C  2    0.588699    0.708788    0.660081    11.00000   -1.50000
AFIX   0
C59   1    0.262554    0.635095    0.701113    11.00000    0.02396    0.03503 =
         0.01842   -0.00145    0.00367    0.01606
AFIX  43
H59   2    0.260412    0.632045    0.754773    11.00000   -1.20000
AFIX   0
C60   1    0.152306    0.618459    0.650529    11.00000    0.02075    0.03137 =
         0.02727    0.00068    0.01496    0.00393
C61   1    0.031201    0.595687    0.680373    11.00000    0.02161    0.06402 =
         0.02453    0.00076    0.00454   -0.00430
C62   1    0.081741    0.557471    0.733043    11.00000    0.04292    0.05263 =
         0.05111    0.01073    0.01263   -0.01147
AFIX 137
H62A  2    0.126840    0.535811    0.703930    11.00000   -1.50000
H62B  2    0.004531    0.543686    0.752926    11.00000   -1.50000
H62C  2    0.146250    0.568418    0.776036    11.00000   -1.50000
AFIX   0
C63   1   -0.033248    0.629917    0.730143    11.00000    0.03744    0.07775 =
         0.03417    0.00011    0.01057    0.01540
AFIX 137
H63A  2   -0.108545    0.616307    0.752152    11.00000   -1.50000
H63B  2   -0.067325    0.654881    0.697969    11.00000   -1.50000
H63C  2    0.035481    0.640150    0.771695    11.00000   -1.50000
AFIX   0
C64   1   -0.074718    0.578968    0.617594    11.00000    0.03979    0.08246 =
         0.03321    0.00366    0.00433   -0.02321
AFIX 137
H64A  2   -0.033413    0.557617    0.586063    11.00000   -1.50000
H64B  2   -0.111543    0.603569    0.585325    11.00000   -1.50000
H64C  2   -0.148141    0.564838    0.640529    11.00000   -1.50000
AFIX   0
C65   1    0.159962    0.622593    0.571403    11.00000    0.02210    0.03234 =
         0.02323   -0.01110    0.00524   -0.00421
AFIX  43
H65   2    0.088288    0.611391    0.535318    11.00000   -1.20000
AFIX   0
C66   1    0.089071    0.692276    0.397084    11.00000    0.05228    0.02188 =
         0.02310   -0.01330    0.01390   -0.01362
AFIX  13
H66   2    0.160126    0.712476    0.381912    11.00000   -1.20000
AFIX   0
C67   1    0.031217    0.712171    0.465079    11.00000    0.05396    0.02402 =
         0.01939   -0.00255    0.00042    0.00564
C68   1    0.092963    0.749865    0.499240    11.00000    0.06561    0.03420 =
         0.02834   -0.02075    0.00915   -0.00309
AFIX  43
H68   2    0.166679    0.763427    0.479157    11.00000   -1.20000
AFIX   0
C69   1    0.043937    0.766808    0.562858    11.00000    0.06557    0.03934 =
         0.04084   -0.02984    0.00337    0.00417
AFIX  43
H69   2    0.083994    0.792818    0.585579    11.00000   -1.20000
AFIX   0
C70   1   -0.058622    0.748013    0.594278    11.00000    0.05850    0.06591 =
         0.01910   -0.02047   -0.00090    0.03262
AFIX  43
H70   2   -0.087009    0.759674    0.639668    11.00000   -1.20000
AFIX   0
C71   1   -0.122055    0.711022    0.558514    11.00000    0.04470    0.04354 =
         0.02937   -0.00336    0.01036    0.00898
AFIX  43
H71   2   -0.196261    0.697893    0.578791    11.00000   -1.20000
AFIX   0
C72   1   -0.077515    0.693441    0.493877    11.00000    0.05676    0.03665 =
         0.02294   -0.01210    0.01049    0.00038
AFIX  43
H72   2   -0.121685    0.668531    0.469375    11.00000   -1.20000
AFIX   0
C73   1   -0.019189    0.684702    0.326793    11.00000    0.04820    0.02036 =
         0.02498   -0.00808    0.01538   -0.00009
AFIX  13
H73   2   -0.108295    0.678644    0.345131    11.00000   -1.20000
AFIX   0
C74   1   -0.036998    0.722280    0.270205    11.00000    0.05733    0.02651 =
         0.03307   -0.00687    0.02244   -0.00548
C75   1   -0.158247    0.744649    0.260272    11.00000    0.08157    0.04724 =
         0.04664    0.01477    0.02884    0.01732
AFIX  43
H75   2   -0.228394    0.736598    0.289272    11.00000   -1.20000
AFIX   0
C76   1   -0.178842    0.779664    0.206915    11.00000    0.06900    0.03669 =
         0.12450    0.02126    0.04044    0.02038
AFIX  43
H76   2   -0.262748    0.795031    0.199048    11.00000   -1.20000
AFIX   0
C77   1   -0.075963    0.790697    0.167387    11.00000    0.08177    0.04883 =
         0.05639    0.02923    0.01108    0.01128
AFIX  43
H77   2   -0.089548    0.813277    0.129819    11.00000   -1.20000
AFIX   0
C78   1    0.049260    0.769623    0.180694    11.00000    0.07655    0.04130 =
         0.07180    0.01665    0.01875   -0.01151
AFIX  43
H78   2    0.121289    0.778943    0.154100    11.00000   -1.20000
AFIX   0
C79   1    0.069612    0.735249    0.232289    11.00000    0.09189    0.02777 =
         0.03038    0.00238    0.01716   -0.00752
AFIX  43
H79   2    0.155003    0.720820    0.241540    11.00000   -1.20000
AFIX   0
C80   1   -0.071929    0.620364    0.241382    11.00000    0.03559    0.02362 =
         0.01039   -0.00148    0.00656   -0.00422
AFIX  23
H80A  2   -0.160831    0.634477    0.244189    11.00000   -1.20000
H80B  2   -0.077406    0.590094    0.261211    11.00000   -1.20000
AFIX   0
C81   1   -0.052748    0.617339    0.157116    11.00000    0.03462    0.01795 =
         0.01125    0.00234    0.00502   -0.00158
C82   1   -0.143867    0.591678    0.108708    11.00000    0.02698    0.01985 =
         0.01679    0.01119    0.01173   -0.00041
AFIX  43
H82   2   -0.215166    0.577268    0.129720    11.00000   -1.20000
AFIX   0
C83   1   -0.134718    0.586328    0.031249    11.00000    0.03370    0.01860 =
         0.01316    0.00390    0.00873    0.00971
C84   1   -0.237051    0.557343   -0.019094    11.00000    0.03249    0.03524 =
         0.01444   -0.00173    0.00321    0.00102
C85   1   -0.226392    0.510628    0.012451    11.00000    0.04270    0.03667 =
         0.03408   -0.00822   -0.00158    0.00338
AFIX 137
H85A  2   -0.134713    0.499302    0.010286    11.00000   -1.50000
H85B  2   -0.292852    0.491900   -0.018554    11.00000   -1.50000
H85C  2   -0.244764    0.510678    0.065882    11.00000   -1.50000
AFIX   0
C86   1   -0.209239    0.555546   -0.102830    11.00000    0.03761    0.06801 =
         0.02598   -0.00291    0.00473   -0.00142
AFIX 137
H86A  2   -0.212736    0.585287   -0.124248    11.00000   -1.50000
H86B  2   -0.278142    0.537254   -0.132930    11.00000   -1.50000
H86C  2   -0.119068    0.542948   -0.104814    11.00000   -1.50000
AFIX   0
C87   1   -0.382131    0.574901   -0.015399    11.00000    0.02746    0.06053 =
         0.03460    0.00534   -0.00455    0.00720
AFIX 137
H87A  2   -0.401481    0.573807    0.037817    11.00000   -1.50000
H87B  2   -0.448089    0.556719   -0.047896    11.00000   -1.50000
H87C  2   -0.388683    0.605295   -0.033779    11.00000   -1.50000
AFIX   0
C88   1   -0.027171    0.607202    0.002523    11.00000    0.03385    0.02936 =
         0.00740    0.00345    0.00773    0.00487
AFIX  43
H88   2   -0.017622    0.603764   -0.050241    11.00000   -1.20000
AFIX   0
C89   1    0.066946    0.633033    0.049175    11.00000    0.03955    0.02808 =
         0.01756    0.00198    0.01195    0.00046
part 1 61
C90   1    0.209458    0.646529    0.031024    61.00000    0.04002    0.05114 =
         0.03958    0.01545    0.01959   -0.00028
C91   1    0.226783    0.645099   -0.055210    61.00000    0.04211    0.05471 =
         0.04117    0.01428    0.02232   -0.00050
AFIX 137
H91A  2    0.158203    0.663895   -0.084416    61.00000   -1.50000
H91B  2    0.215474    0.614865   -0.074023    61.00000   -1.50000
H91C  2    0.317640    0.655632   -0.061787    61.00000   -1.50000
AFIX   0
C92   1    0.250473    0.691725    0.059204    61.00000    0.04110    0.05066 =
         0.03836    0.01636    0.01617   -0.00251
AFIX 137
H92A  2    0.175157    0.712143    0.044702    61.00000   -1.50000
H92B  2    0.329849    0.701273    0.036024    61.00000   -1.50000
H92C  2    0.273193    0.691269    0.115285    61.00000   -1.50000
AFIX   0
C93   1    0.325739    0.615669    0.068393    61.00000    0.03835    0.05980 =
         0.05105    0.02774    0.02381    0.00105
AFIX 137
H93A  2    0.402369    0.617146    0.038790    61.00000   -1.50000
H93B  2    0.292139    0.585434    0.068449    61.00000   -1.50000
H93C  2    0.355602    0.625082    0.121367    61.00000   -1.50000
AFIX   0
part 2 -61
same c90 > C93
same c90a c93a < C91a
C90A  1    0.184543    0.654782    0.014416   -61.00000    0.03674    0.04414 =
         0.03310    0.01222    0.01643   -0.00028
C91A  1    0.164367    0.652759   -0.073929   -61.00000    0.04063    0.05639 =
         0.03381    0.00801    0.02029   -0.01149
AFIX 137
H91D  2    0.082323    0.669101   -0.094185   -61.00000   -1.50000
H91E  2    0.154708    0.622092   -0.090591   -61.00000   -1.50000
H91F  2    0.243213    0.665797   -0.093297   -61.00000   -1.50000
AFIX   0
C92A  1    0.201552    0.701929    0.038129   -61.00000    0.04848    0.04549 =
         0.03675    0.01010    0.01856   -0.01245
AFIX 137
H92D  2    0.119696    0.718386    0.017950   -61.00000   -1.50000
H92E  2    0.280134    0.714352    0.017585   -61.00000   -1.50000
H92F  2    0.215948    0.703875    0.094357   -61.00000   -1.50000
AFIX   0
C93A  1    0.314938    0.629964    0.046168   -61.00000    0.03756    0.07789 =
         0.05777    0.03663    0.03018    0.00355
AFIX 137
H93D  2    0.394215    0.646547    0.034671   -61.00000   -1.50000
H93E  2    0.314469    0.600933    0.022117   -61.00000   -1.50000
H93F  2    0.319214    0.626600    0.101947   -61.00000   -1.50000
AFIX   0
part 0
C94   1    0.052094    0.637578    0.127660    11.00000    0.03698    0.02142 =
         0.01936   -0.00336    0.00990   -0.00396
AFIX  43
H94   2    0.115347    0.654822    0.160351    11.00000   -1.20000
AFIX   0
C95   1    0.477395    0.329579    0.123742    11.00000    0.05200    0.05164 =
         0.05689   -0.01185    0.02566   -0.01055
AFIX 137
H95A  2    0.399419    0.349551    0.116441    11.00000   -1.50000
H95B  2    0.561421    0.346444    0.124058    11.00000   -1.50000
H95C  2    0.479247    0.314114    0.172806    11.00000   -1.50000
AFIX   0
C96   1    0.465856    0.298377    0.062305    11.00000    0.16321    0.11510 =
         0.05861   -0.00458    0.04395   -0.09334
AFIX  23
H96A  2    0.455986    0.314302    0.012716    11.00000   -1.20000
H96B  2    0.550474    0.280898    0.066180    11.00000   -1.20000
AFIX   0
C97   1    0.345223    0.237976    0.007397    11.00000    0.17670    0.12015 =
         0.04465   -0.01780    0.04124   -0.08499
AFIX  23
H97A  2    0.426858    0.219057    0.015964    11.00000   -1.20000
H97B  2    0.343373    0.251973   -0.043611    11.00000   -1.20000
AFIX   0
C98   1    0.226289    0.210679    0.006062    11.00000    0.10062    0.05840 =
         0.06199   -0.02237    0.03923   -0.02702
AFIX 137
H98A  2    0.224252    0.197892    0.057098    11.00000   -1.50000
H98B  2    0.229223    0.187122   -0.031671    11.00000   -1.50000
H98C  2    0.144620    0.228486   -0.008150    11.00000   -1.50000
AFIX   0
C99   1    0.438892    0.659462    0.256246    11.00000    0.10971    0.10117 =
         0.08695    0.01129    0.02446   -0.03330
AFIX  43
H99   2    0.470679    0.630176    0.263843    11.00000   -1.20000
AFIX   0
C100  1    0.598921    0.665558    0.168174    11.00000    0.08041    0.08918 =
         0.09899   -0.01459    0.01247    0.00018
AFIX 137
H10A  2    0.623851    0.636543    0.189699    11.00000   -1.50000
H10B  2    0.679717    0.684311    0.172719    11.00000   -1.50000
H10C  2    0.561353    0.662535    0.113863    11.00000   -1.50000
AFIX   0
C101  1    0.465137    0.731816    0.197585    11.00000    0.07130    0.07005 =
         0.09924   -0.00117    0.01977   -0.02067
AFIX 137
H10D  2    0.376800    0.738452    0.213750    11.00000   -1.50000
H10E  2    0.462132    0.738458    0.142775    11.00000   -1.50000
H10F  2    0.535530    0.749702    0.227374    11.00000   -1.50000
AFIX   0
N7    3    0.496224    0.685573    0.210728    11.00000    0.08462    0.06626 =
         0.07029   -0.00326    0.02313   -0.02186
O16   4    0.343928    0.672356    0.289520    11.00000    0.11016    0.12169 =
         0.07309   -0.00773    0.03182   -0.05462
part 1 21
same c99 > O16
C102  1    0.458946    0.344000    0.648091    21.00000    0.08861    0.15934 =
         0.09866    0.03206    0.02985    0.03808
AFIX  43
H102  2    0.391433    0.361521    0.619023    21.00000   -1.20000
AFIX   0
C103  1    0.614766    0.366021    0.567894    21.00000    0.07760    0.12362 =
         0.05533   -0.00023    0.01057    0.01221
AFIX 137
H10G  2    0.533344    0.381491    0.544022    21.00000   -1.50000
H10H  2    0.647945    0.346672    0.529945    21.00000   -1.50000
H10I  2    0.685323    0.387428    0.586351    21.00000   -1.50000
AFIX   0
C104  1    0.692298    0.316553    0.673033    21.00000    0.07383    0.14204 =
         0.05588    0.01773    0.03667    0.04002
AFIX 137
H10J  2    0.744422    0.336174    0.710235    21.00000   -1.50000
H10K  2    0.750761    0.305907    0.636333    21.00000   -1.50000
H10L  2    0.658874    0.291564    0.700170    21.00000   -1.50000
AFIX   0
N8    3    0.581151    0.339617    0.633222    21.00000    0.08269    0.15163 =
         0.08117    0.02782    0.02406    0.03713
O17   4    0.440352    0.321495    0.707564    21.00000    0.12262    0.20072 =
         0.14766    0.06692    0.05595    0.05065
part 2 -21
same  c102  c103  c104  n8  o17
C2A   1    0.424813    0.319439    0.617249   -21.00000    0.09242    0.16710 =
         0.09343    0.03559    0.02618    0.03641
AFIX  43
H2A   2    0.358466    0.341798    0.606032   -21.00000   -1.20000
AFIX   0
C3A   1    0.589559    0.368428    0.594973   -21.00000    0.09839    0.15470 =
         0.06924    0.01471    0.01651    0.02911
AFIX 137
H3A1  2    0.506737    0.383913    0.573230   -21.00000   -1.50000
H3A2  2    0.651669    0.366538    0.556284   -21.00000   -1.50000
H3A3  2    0.633641    0.384472    0.639949   -21.00000   -1.50000
AFIX   0
C4A   1    0.655281    0.291536    0.628819   -21.00000    0.09412    0.16779 =
         0.09567    0.02882    0.02547    0.04679
AFIX  33
H4A1  2    0.744301    0.304926    0.626585   -21.00000   -1.50000
H4A2  2    0.654603    0.277616    0.679074   -21.00000   -1.50000
H4A3  2    0.637371    0.269374    0.588261   -21.00000   -1.50000
AFIX   0
N8A   3    0.554526    0.323998    0.618141   -21.00000    0.08472    0.15683 =
         0.07756    0.02814    0.02574    0.04124
O17A  4    0.401600    0.279491    0.634144   -21.00000    0.14827    0.19411 =
         0.14023    0.06921    0.01714    0.01360
part 0
MO1   6    0.578341    0.489789    0.234772    11.00000    0.01852    0.03253 =
         0.02164    0.00039    0.00454   -0.00516
MO2   6    0.684681    0.554875    0.402880    11.00000    0.02191    0.04344 =
         0.01928    0.00054    0.00392   -0.01300
N1    3    0.231590    0.425430    0.365115    11.00000    0.01864    0.01220 =
         0.01825    0.00218    0.00269   -0.00400
N2    3    0.094548    0.423052    0.254275    11.00000    0.01545    0.01297 =
         0.01290    0.00232   -0.00296   -0.00625
N3    3    0.130638    0.491634    0.318022    11.00000    0.02156    0.01308 =
         0.01403   -0.00172    0.00800   -0.00040
N4    3    0.163000    0.582840    0.341174    11.00000    0.02671    0.02317 =
         0.01445   -0.00523    0.00993   -0.00873
N5    3    0.148875    0.648639    0.411543    11.00000    0.04553    0.01530 =
         0.01968   -0.00943    0.01615   -0.00441
N6    3    0.029194    0.643658    0.292674    11.00000    0.03504    0.01478 =
         0.01965   -0.00609    0.00650   -0.00692

O1    4    0.692489    0.432505    0.455744    11.00000    0.05478    0.06239 =
         0.04494   -0.01774    0.01922   -0.01472
O2    4    0.881760    0.426776    0.380723    11.00000    0.03723    0.06299 =
         0.04547   -0.01064    0.01545   -0.01128
O3    4    0.793307    0.498042    0.408417    11.00000    0.02066    0.04630 =
         0.05869    0.01595   -0.01568   -0.01661
O4    4    0.655600    0.448062    0.319008    11.00000    0.04320    0.04035 =
         0.05257    0.01085   -0.01879   -0.01184
O5    4    0.641739    0.464439    0.163993    11.00000    0.02477    0.03253 =
         0.03514   -0.00560    0.00493   -0.00249
O6    4    0.406731    0.461525    0.240643    11.00000    0.02964    0.04342 =
         0.02336   -0.00393    0.00599   -0.00569
O7    4    0.394008    0.501728    0.195252    11.00000    0.02290    0.05513 =
         0.02450   -0.00911    0.00272    0.00197
O8    4    0.614094    0.550669    0.213519    11.00000    0.02977    0.03974 =
         0.02413    0.01082    0.00293   -0.00951
O9    4    0.723496    0.533840    0.272033    11.00000    0.02344    0.03629 =
         0.02626    0.00030    0.01021   -0.00024
O10   4    0.522966    0.521731    0.353326    11.00000    0.02860    0.03753 =
         0.02096    0.00528    0.00262   -0.00620
O11   4    0.508094    0.569803    0.348929    11.00000    0.02432    0.04371 =
         0.02713   -0.00485    0.00858   -0.00286
O12   4    0.656942    0.558124    0.493732    11.00000    0.03308    0.09378 =
         0.01642   -0.00606    0.00459   -0.03740
O13   4    0.739965    0.612578    0.378380    11.00000    0.02294    0.03937 =
         0.03532   -0.00202    0.00923   -0.00967
O14   4    0.856644    0.583624    0.400703    11.00000    0.02006    0.03959 =
         0.03589   -0.00011    0.00004   -0.00906
O15   4    0.357127    0.270343    0.062813    11.00000    0.05617    0.04334 =
         0.03414    0.00025    0.01181   -0.00710
S1    5    0.758183    0.448771    0.396029    11.00000    0.00689    0.02775 =
         0.02085    0.00220    0.00190   -0.00622
HKLF 4

REM  tch66s in P2(1)
REM R1 =  0.0715 for   12673 Fo > 4sig(Fo)  and  0.1283 for all   20085 data
REM   1426 parameters refined using   1029 restraints

END

WGHT      0.0641      0.0000

REM Highest difference peak  0.659,  deepest hole -0.907,  1-sigma level  0.096
Q1    1   0.7243  0.4654  0.4170  11.00000  0.05    0.66
Q2    1   0.5614  0.2329  0.6131  11.00000  0.05    0.65
Q3    1   0.7728  0.4597  0.3758  11.00000  0.05    0.60
Q4    1   0.7739  0.4397  0.4251  11.00000  0.05    0.60
Q5    1   0.7945  0.5581  0.3687  11.00000  0.05    0.51
Q6    1   0.4751  0.4916  0.2714  11.00000  0.05    0.51
Q7    1   0.7868  0.5325  0.4389  11.00000  0.05    0.50
Q8    1   0.5672  0.6941  0.4423  11.00000  0.05    0.49
Q9    1   0.2543  0.2666  0.0011  11.00000  0.05    0.48
Q10   1  -0.2587  0.7306  0.2434  11.00000  0.05    0.48
;
_shelx_res_checksum                     21678

_shelx_hkl_file                         
;
   1   0   0    3.12    0.44
  -1   0   0    4.47    0.60
  -1   0   0    3.89    0.53
   1   0   0    3.26    0.50
   1   0   0    4.94    0.46
   1   0   0    4.65    0.67
  -2   0   0   30.76    1.93
   2   0   0   24.60    1.88
   2   0   0   27.26    1.63
   2   0   0   25.32    1.96
   2   0   0   28.35    1.81
  -2   0   0   22.58    1.75
   3   0   0    1.46    0.74
   3   0   0   -0.11    0.94
   3   0   0    0.82    1.14
   3   0   0    0.98    0.92
  -3   0   0    0.40    0.87
  -3   0   0    1.03    0.81
   4   0   0   61.55    3.79
   4   0   0   65.35    4.00
   4   0   0   70.13    3.61
  -4   0   0   63.79    4.49
   5   0   0   -0.03    0.83
   5   0   0   -0.12    1.08
   5   0   0    1.30    1.25
   6   0   0    4.31    1.67
   6   0   0    8.79    1.78
   6   0   0    6.55    1.29
   7   0   0    0.00    1.51
   7   0   0   -0.52    1.35
   8   0   0    1.30    1.92
   8   0   0    0.32    1.59
   9   0   0    2.45    2.23
   9   0   0    3.06    1.96
  10   0   0    0.38    2.25
  10   0   0    4.89    2.19
  11   0   0   25.24    4.56
  11   0   0   27.87    3.97
  12   0   0    2.73    3.16
  12   0   0    5.41    2.61
  -1  -1   0   14.59    0.92
  -1  -1   0   16.24    0.95
  -1  -1   0   12.51    0.88
   1  -1   0   10.54    0.81
   1  -1   0   14.90    1.02
   1  -1   0   11.87    0.89
  -1   1   0   12.15    0.99
  -1   1   0   15.12    0.99
   1   1   0   10.87    0.86
   1   1   0   14.12    0.88
  -1   1   0   16.42    0.87
   1   1   0   11.02    0.84
   2  -1   0  232.59   11.21
  -2  -1   0  255.46   11.30
   2  -1   0  246.70   11.52
  -2  -1   0  238.61   11.31
   2  -1   0  252.26   11.41
  -2  -1   0  245.11   11.20
   2  -1   0  259.64   11.09
   2   1   0  240.42   11.32
   2   1   0  249.74   11.28
  -2   1   0  239.61   11.22
  -2   1   0  254.51   11.40
   2   1   0  239.35   11.19
  -2   1   0  229.88   11.48
  -3  -1   0    2.01    0.89
   3  -1   0    1.14    0.88
   3  -1   0    1.75    1.19
   3  -1   0    0.41    0.96
  -3  -1   0    1.17    0.95
  -3  -1   0    0.89    0.79
   3  -1   0    1.19    0.66
   3   1   0    1.61    1.06
  -3   1   0    1.82    0.83
   3   1   0    1.21    0.78
  -3   1   0    0.45    1.28
  -3   1   0    1.99    0.98
   3   1   0    0.69    1.00
   3   1   0    0.61    0.90
   4  -1   0   11.62    1.61
   4  -1   0   14.34    1.95
  -4  -1   0   11.55    1.72
   4  -1   0   12.66    1.30
   4   1   0   11.11    1.69
   4   1   0   11.65    1.42
   4   1   0   11.34    1.69
   5  -1   0   16.52    1.63
   5  -1   0   19.67    2.13
   5  -1   0   18.89    2.29
   5   1   0   14.21    2.10
   5   1   0   16.93    1.72
   5   1   0   13.73    1.98
   6  -1   0    0.89    0.93
   6  -1   0    0.54    1.21
   6  -1   0    0.64    1.41
   6   1   0    2.37    1.41
   6   1   0   -1.18    1.22
   7  -1   0    4.04    1.57
   7  -1   0    4.10    1.86
   7   1   0    5.26    1.95
   7   1   0    2.98    1.59
   8  -1   0    1.58    1.92
   8  -1   0    3.23    1.79
   8   1   0    6.09    2.11
   8   1   0    2.75    1.70
   9  -1   0    3.40    2.18
   9  -1   0   -1.00    1.72
   9   1   0    0.60    1.79
   9   1   0    4.87    2.28
  10  -1   0   32.43    4.35
  10  -1   0   30.83    3.65
  10   1   0   32.63    4.33
  10   1   0   26.43    3.75
  11  -1   0    6.44    2.57
  11  -1   0    3.92    3.17
  11   1   0    2.45    2.70
  12  -1   0    5.00    3.63
  12  -1   0    4.22    2.40
  12   1   0    6.49    2.74
  12   1   0    1.59    3.36
   1  -2   0   86.53    4.18
  -1  -2   0   85.76    4.10
   1  -2   0   84.05    3.89
  -1  -2   0   89.36    4.03
  -1  -2   0   88.59    4.13
   1  -2   0   84.57    4.13
   1  -2   0   91.44    4.01
  -1   2   0   88.89    4.00
  -1   2   0   84.85    3.89
  -1   2   0   81.25    4.15
   1   2   0   81.62    4.10
   1   2   0   81.72    4.10
   1   2   0   85.37    4.01
   1   2   0   85.65    4.10
  -1   2   0   82.52    4.12
  -2  -2   0  173.29    7.95
   2  -2   0  176.44    8.16
  -2  -2   0  169.85    7.86
   2  -2   0  167.07    7.80
  -2  -2   0  168.36    7.90
   2   2   0  161.11    7.86
  -2   2   0  168.36    8.16
  -2   2   0  174.76    8.04
   2   2   0  165.74    7.93
   2   2   0  156.36    7.86
  -2   2   0  161.81    7.78
  -3  -2   0    3.01    1.00
  -3  -2   0    2.89    0.87
   3  -2   0    2.52    0.96
  -3  -2   0    4.07    1.08
   3  -2   0    3.13    1.24
   3  -2   0    2.22    0.67
   3  -2   0    3.20    1.05
   3   2   0    2.55    0.93
   3   2   0    3.75    1.01
   3   2   0    3.16    1.11
  -3   2   0    2.25    0.84
  -3   2   0    3.66    1.32
  -3   2   0    2.57    1.03
   4  -2   0    7.50    1.14
   4  -2   0    8.45    1.35
  -4  -2   0    7.92    1.29
  -4  -2   0   11.03    1.62
   4  -2   0    8.37    1.58
   4   2   0    8.92    1.48
   4   2   0    8.47    1.49
   4   2   0    8.03    1.31
  -4   2   0   11.10    2.11
   5  -2   0   16.98    2.28
   5  -2   0   13.71    1.95
   5  -2   0   12.87    1.41
   5   2   0   12.89    1.67
   5   2   0   12.51    1.94
   5   2   0   16.93    2.23
   6  -2   0   29.66    2.15
   6  -2   0   29.40    3.05
   6  -2   0   27.13    2.59
   6   2   0   28.33    2.88
   6   2   0   29.67    2.75
   7  -2   0   11.65    2.08
   7  -2   0   10.75    2.38
   7  -2   0   12.81    1.62
   7   2   0   12.56    2.32
   7   2   0   11.52    2.19
   8  -2   0    2.83    1.82
   8  -2   0    3.97    2.16
   8   2   0    0.04    1.64
   8   2   0    2.62    1.89
   9  -2   0   24.63    3.14
   9  -2   0   21.94    3.74
   9   2   0   26.15    3.48
   9   2   0   22.55    3.63
  10  -2   0    7.13    2.93
  10  -2   0    9.24    2.50
  10   2   0   10.10    2.82
  10   2   0   13.08    3.33
  11  -2   0   17.48    3.99
  11  -2   0   19.89    3.40
  11   2   0   15.93    3.24
  11   2   0   11.53    3.75
  11   2   0   16.83    3.85
  12  -2   0    7.05    2.69
  12   2   0    3.32    2.44
   0  -3   0    0.23    0.30
   0  -3   0   -0.05    0.22
   0  -3   0    0.42    0.33
   0   3   0   -0.13    0.36
   0   3   0    0.43    0.38
  -1  -3   0  189.42    8.50
  -1  -3   0  186.90    8.54
   1  -3   0  176.60    8.53
   1  -3   0  184.58    8.54
   1  -3   0  183.60    8.31
  -1  -3   0  188.27    8.39
   1  -3   0  184.58    8.59
  -1  -3   0  186.34    8.55
  -1   3   0  186.33    8.54
  -1   3   0  183.65    8.31
   1   3   0  189.04    8.54
   1   3   0  181.94    8.38
   1   3   0  183.75    8.50
   1   3   0  180.03    8.52
  -1   3   0  179.86    8.57
   2  -3   0   91.24    4.89
   2  -3   0   91.45    4.88
   2  -3   0   91.55    4.35
  -2  -3   0   96.10    4.67
   2  -3   0   92.54    4.59
  -2  -3   0   94.25    4.74
  -2  -3   0   96.60    4.82
  -2   3   0   94.55    5.01
   2   3   0   91.70    4.78
  -2   3   0   96.83    4.60
  -2   3   0   95.01    4.87
   2   3   0   97.17    4.65
   2   3   0   88.85    4.68
   3  -3   0    1.11    0.98
  -3  -3   0    0.57    0.85
   3  -3   0    0.32    0.80
  -3  -3   0    0.38    0.88
  -3  -3   0    0.17    0.88
   3   3   0   -1.04    0.83
   3   3   0   -0.42    0.79
  -3   3   0    1.17    1.02
  -3   3   0   -0.24    0.76
  -3   3   0    0.82    1.16
   3   3   0    1.97    1.01
  -4  -3   0   11.30    1.60
   4  -3   0   12.56    1.91
  -4  -3   0   13.93    1.72
   4  -3   0   10.12    1.56
   4  -3   0    9.28    1.12
   4   3   0    9.11    1.51
  -4   3   0    8.20    1.78
   4   3   0   10.05    1.45
   4   3   0    8.24    1.48
   5  -3   0    3.40    1.43
   5  -3   0    5.38    1.42
   5  -3   0    4.32    0.95
   5   3   0    6.31    1.54
   5   3   0    6.71    1.59
   5   3   0    6.32    1.51
  -5   3   0    6.01    1.83
   6  -3   0   11.81    1.42
   6  -3   0   14.21    2.12
   6  -3   0   15.69    2.45
   6   3   0   15.71    2.22
   6   3   0   13.63    2.24
   7  -3   0   27.82    2.97
   7  -3   0   18.40    1.82
   7  -3   0   23.03    2.58
   7   3   0   16.17    2.59
   7   3   0   20.07    2.65
   8  -3   0    7.12    2.27
   8  -3   0    4.84    1.88
   8   3   0    2.02    1.91
   8   3   0    3.96    2.02
   9  -3   0   16.23    2.72
   9  -3   0   11.70    3.04
   9   3   0   11.15    2.65
   9   3   0   14.19    3.14
  10  -3   0    1.38    1.92
  10  -3   0    1.47    2.48
  10   3   0    0.96    2.16
  10   3   0    3.60    2.31
  11  -3   0   -0.36    2.38
  11  -3   0    8.13    2.57
  11   3   0    3.10    2.68
  11   3   0    8.33    2.78
  11   3   0    6.22    2.93
   0  -4   0   57.59    2.78
   0  -4   0   56.67    2.80
   0  -4   0   57.10    2.72
   0   4   0   54.65    2.70
   0   4   0   51.14    2.78
   0   4   0   49.21    2.76
   1  -4   0  274.24   12.35
  -1  -4   0  275.05   12.39
   1  -4   0  279.71   12.59
  -1  -4   0  269.11   12.56
   1  -4   0  266.60   12.60
  -1  -4   0  278.26   12.51
   1  -4   0  273.99   12.55
  -1  -4   0  275.20   12.59
  -1   4   0  271.60   12.62
   1   4   0  264.89   12.38
  -1   4   0  278.61   12.36
   1   4   0  282.13   12.60
   1   4   0  284.45   12.60
   1   4   0  266.01   12.49
  -1   4   0  273.49   12.55
   2  -4   0    9.45    1.31
   2  -4   0   10.88    1.72
  -2  -4   0   10.62    1.57
  -2  -4   0   13.72    1.39
   2  -4   0   15.75    1.81
   2  -4   0   13.83    1.02
  -2  -4   0   12.56    1.60
   2   4   0   11.12    1.64
  -2   4   0   10.78    1.48
   2   4   0   11.67    1.33
   2   4   0   14.69    1.66
   2   4   0   14.99    1.61
  -2   4   0   11.94    1.65
  -3  -4   0    5.13    1.14
   3  -4   0    4.86    0.67
   3  -4   0    3.12    1.33
   3  -4   0    4.49    0.98
   3  -4   0    6.41    1.48
  -3  -4   0    3.20    1.00
  -3  -4   0    5.24    1.22
   3   4   0    6.21    1.19
  -3   4   0    4.44    0.95
   3   4   0    2.78    0.95
  -3   4   0    5.74    1.58
  -3   4   0    5.24    1.17
   3   4   0    4.95    1.27
  -4  -4   0   12.08    1.65
  -4  -4   0    8.77    1.48
   4  -4   0   11.35    1.80
   4  -4   0   11.13    1.54
   4   4   0    9.42    1.53
   4   4   0   10.37    1.67
   4   4   0    8.65    1.47
  -4   4   0    7.17    1.79
   5  -4   0   36.34    2.79
  -5  -4   0   39.04    2.90
   5  -4   0   44.43    2.43
   5  -4   0   38.23    3.36
   5   4   0   44.33    3.17
   5   4   0   39.16    3.14
  -5   4   0   38.39    3.59
   6  -4   0   39.91    3.16
   6  -4   0   45.35    3.84
   6  -4   0   47.73    2.72
   6   4   0   41.49    3.50
   6   4   0   45.83    3.51
   7  -4   0   -0.44    1.66
   7  -4   0    1.15    0.90
   7  -4   0    4.55    1.64
   7   4   0    3.20    1.73
   7   4   0   -1.44    1.44
   8  -4   0   21.59    2.81
   8  -4   0   23.21    3.48
   8   4   0   23.66    3.13
   8   4   0   20.44    3.10
   9  -4   0    4.80    2.04
   9  -4   0    3.53    2.42
   9   4   0    4.25    2.27
   9   4   0    3.52    2.10
  10  -4   0    4.82    2.75
  10  -4   0    5.81    2.21
  10   4   0    7.47    2.60
  10   4   0    5.62    2.64
  10   4   0    0.13    2.46
  11  -4   0    7.33    3.18
  11  -4   0    8.86    2.56
  11   4   0    2.08    2.70
  11   4   0    8.51    2.91
  11   4   0   10.84    3.79
   0  -5   0   -0.08    0.63
   0  -5   0    0.55    0.59
   0  -5   0    0.05    0.42
   0   5   0   -0.01    0.56
   0   5   0    0.03    0.42
   0   5   0   -0.37    0.63
   1  -5   0  399.65   18.30
  -1  -5   0  401.80   18.51
   1  -5   0  401.62   18.45
   1  -5   0  415.58   18.57
  -1  -5   0  402.47   18.53
  -1  -5   0  417.02   18.32
   1  -5   0  411.60   18.52
  -1  -5   0  403.24   18.41
  -1   5   0  407.60   18.57
   1   5   0  407.04   18.53
   1   5   0  415.95   18.54
  -1   5   0  416.86   18.30
   1   5   0  407.53   18.41
  -1   5   0  390.76   18.45
   2  -5   0   48.25    2.86
  -2  -5   0   49.00    3.10
  -2  -5   0   51.72    3.12
   2  -5   0   50.96    3.14
   2  -5   0   50.55    2.60
  -2  -5   0   49.03    2.80
   2  -5   0   52.42    3.21
   2  -5   0   52.57    3.27
   2   5   0   45.88    3.05
   2   5   0   55.55    3.08
  -2   5   0   52.36    3.14
   2   5   0   52.17    2.85
  -2   5   0   51.15    3.17
   2   5   0   48.33    3.03
  -2   5   0   50.70    2.55
   3  -5   0   34.29    2.73
   3  -5   0   32.68    2.24
  -3  -5   0   31.49    2.84
   3  -5   0   35.44    1.87
   3  -5   0   34.25    2.83
  -3  -5   0   34.66    2.48
  -3  -5   0   34.05    2.35
   3   5   0   31.84    2.44
  -3   5   0   31.72    2.16
   3   5   0   34.29    2.57
   3   5   0   34.40    2.32
  -3   5   0   34.63    2.82
  -3   5   0   33.37    2.70
   3   5   0   32.47    2.61
   4  -5   0   32.72    2.46
   4  -5   0   34.99    2.03
  -4  -5   0   35.32    2.64
   4  -5   0   40.06    3.08
  -4  -5   0   35.48    2.71
  -4   5   0   39.02    3.13
   4   5   0   36.41    2.64
   4   5   0   36.14    3.00
   4   5   0   38.39    3.11
   4   5   0   35.14    2.82
   5  -5   0   49.78    3.76
   5  -5   0   50.63    2.65
  -5  -5   0   45.97    3.22
   5  -5   0   42.16    3.11
   5   5   0   40.72    3.24
  -5   5   0   51.55    4.01
   5   5   0   45.59    3.48
   6  -5   0    6.99    1.83
  -6  -5   0    1.70    1.23
   6  -5   0    2.70    1.35
   6  -5   0    3.13    0.88
   6   5   0    2.93    1.52
  -6   5   0    4.44    2.02
   6   5   0    4.26    1.58
   7  -5   0    3.71    1.60
   7  -5   0    2.38    1.69
   7  -5   0    4.79    1.08
   7   5   0    3.37    1.74
   7   5   0    2.90    1.58
   8  -5   0    7.25    2.50
   8  -5   0    7.61    2.00
   8   5   0    5.09    2.10
   8   5   0    3.90    2.07
   8   5   0    6.24    2.37
   9  -5   0   19.26    2.88
   9  -5   0   17.01    3.48
   9   5   0   22.89    3.96
   9   5   0   18.65    3.24
   9   5   0   16.36    3.08
  10  -5   0    2.65    2.48
  10  -5   0    2.81    2.08
  10   5   0   -1.29    2.51
  10   5   0    0.73    2.13
  10   5   0   -2.45    1.93
  11  -5   0   10.71    3.55
  11  -5   0    8.85    2.48
  11   5   0    9.58    3.65
  11   5   0    7.62    3.08
  11   5   0    7.26    2.77
   0  -6   0  124.49    6.08
   0  -6   0  128.32    6.13
   0  -6   0  124.14    5.99
   0   6   0  124.53    6.11
   0   6   0  122.51    5.98
   0   6   0  129.26    6.10
  -1  -6   0  539.13   23.61
   1  -6   0  514.31   23.47
  -1  -6   0  513.59   23.43
   1  -6   0  523.69   23.37
   1  -6   0  494.15   23.41
  -1  -6   0  535.71   23.37
   1  -6   0  511.73   23.59
  -1  -6   0  528.75   23.62
  -1   6   0  504.20   23.49
   1   6   0  550.46   23.64
  -1   6   0  520.04   23.65
   1   6   0  508.05   23.58
   1   6   0  512.85   23.44
  -1   6   0  521.80   23.35
   2  -6   0   53.79    3.23
   2  -6   0   56.86    3.36
  -2  -6   0   50.61    3.22
  -2  -6   0   50.79    3.24
   2  -6   0   50.09    2.71
  -2  -6   0   52.16    2.88
  -2  -6   0   48.78    3.06
   2  -6   0   50.88    3.21
   2   6   0   53.08    3.17
  -2   6   0   52.94    3.14
   2   6   0   52.31    3.26
  -2   6   0   52.98    2.69
   2   6   0   51.58    2.87
  -2   6   0   50.19    3.30
   2   6   0   51.64    3.11
  -3  -6   0   19.90    1.77
   3  -6   0   19.88    2.16
   3  -6   0   19.43    1.75
  -3  -6   0   15.24    1.92
   3  -6   0   17.01    1.26
  -3   6   0   21.54    2.28
   3   6   0   21.07    1.75
   3   6   0   20.28    2.05
   3   6   0   17.79    1.99
   3   6   0   20.78    1.99
   4  -6   0   10.66    1.91
  -4  -6   0   12.37    1.71
   4  -6   0    7.66    0.99
  -4  -6   0    7.80    1.51
   4  -6   0   10.89    1.56
   4   6   0   10.78    1.80
   4   6   0   10.97    1.56
  -4   6   0   10.55    2.23
   4   6   0    8.33    1.76
   5  -6   0   38.38    3.33
  -5  -6   0   41.68    3.16
   5  -6   0   41.82    2.92
   5  -6   0   39.85    2.30
  -5   6   0   41.86    3.70
   5   6   0   43.22    3.27
   5   6   0   39.85    3.06
   5   6   0   39.37    3.44
  -6  -6   0   48.02    3.50
   6  -6   0   48.10    2.70
   6  -6   0   49.25    3.41
   6  -6   0   47.76    2.75
   6  -6   0   46.26    4.01
   6   6   0   46.91    3.69
   6   6   0   48.95    4.07
  -6   6   0   41.88    4.11
   6   6   0   48.99    3.58
   7  -6   0   15.00    2.19
   7  -6   0    8.64    2.48
   7  -6   0    9.39    1.31
   7  -6   0   11.32    1.33
  -7   6   0    5.75    2.26
   7   6   0    9.18    2.13
   7   6   0   13.82    2.77
   7   6   0    8.94    2.05
   8  -6   0    7.46    1.95
   8  -6   0   11.16    2.89
   8   6   0    7.18    2.26
   8   6   0    5.28    2.06
   8   6   0    1.62    2.22
   9  -6   0    2.50    1.83
   9  -6   0    2.28    2.32
   9   6   0    3.74    2.21
   9   6   0    3.92    2.21
   9   6   0    1.57    2.44
  10  -6   0   10.70    3.30
  10  -6   0   15.94    2.80
  10   6   0   13.15    3.03
  10   6   0    5.64    2.63
  10   6   0    9.70    3.44
  11  -6   0    1.99    1.94
  11  -6   0    0.83    2.81
  11   6   0    3.84    2.57
  11   6   0    2.90    3.08
  11   6   0    1.36    2.78
   0  -7   0   -0.39    0.57
   0  -7   0   -0.69    0.89
   0  -7   0    0.60    0.89
   0   7   0    0.72    0.69
   0   7   0   -0.20    0.88
   0   7   0   -0.71    0.80
  -1  -7   0   97.45    4.78
  -1  -7   0   99.65    5.01
   1  -7   0   90.55    4.94
   1  -7   0   93.17    4.79
   1  -7   0   91.43    4.72
  -1  -7   0   95.53    4.66
   1  -7   0   90.07    4.80
  -1  -7   0   96.53    4.95
   1   7   0   87.64    4.97
  -1   7   0   98.35    4.74
  -1   7   0   89.79    4.95
  -1   7   0   98.83    4.86
   1   7   0   99.41    5.05
   1   7   0   91.57    4.77
   2  -7   0   22.36    2.04
   2  -7   0   24.33    1.67
  -2  -7   0   22.02    2.05
  -2  -7   0   24.88    2.17
   2  -7   0   22.79    2.02
  -2  -7   0   24.64    1.93
   2  -7   0   23.02    2.11
  -2  -7   0   23.30    1.71
  -2   7   0   24.29    2.19
   2   7   0   26.33    2.27
   2   7   0   23.46    1.74
  -2   7   0   25.60    1.63
   2   7   0   26.36    2.07
   2   7   0   23.51    1.99
   3  -7   0   -0.40    1.13
   3  -7   0    0.30    0.84
  -3  -7   0   -1.46    1.01
   3  -7   0    0.89    0.58
  -3  -7   0    0.27    0.81
  -3   7   0    0.30    1.31
   3   7   0    0.73    0.82
   3   7   0   -0.61    0.99
   3   7   0   -0.77    1.00
   4  -7   0  115.51    5.66
   4  -7   0  125.48    6.16
  -4  -7   0  113.46    6.40
   4  -7   0  117.58    6.65
  -4  -7   0  118.50    6.22
   4   7   0  122.58    6.64
   4   7   0  124.65    6.25
   4   7   0  116.57    6.49
  -4   7   0  121.26    6.89
   5  -7   0   54.01    3.41
   5  -7   0   51.67    2.81
   5  -7   0   46.82    3.94
  -5  -7   0   54.07    3.66
   5   7   0   52.92    3.59
   5   7   0   53.50    3.92
   5   7   0   56.69    3.83
  -5   7   0   53.98    4.25
  -6  -7   0   18.44    2.47
   6  -7   0   20.30    1.52
   6  -7   0   18.54    1.52
   6  -7   0   21.98    2.30
   6  -7   0   22.57    2.99
   6   7   0   20.25    2.37
  -6   7   0   17.16    3.16
   6   7   0   15.93    2.43
   6   7   0   19.50    2.84
   7  -7   0    6.63    1.11
   7  -7   0    2.02    2.05
   7  -7   0    5.92    0.98
   7  -7   0    4.59    1.60
  -7   7   0    7.48    2.44
   7   7   0    7.96    2.15
   7   7   0    3.99    1.72
   7   7   0    6.25    2.22
   8  -7   0    0.46    1.51
   8  -7   0    2.74    2.20
   8   7   0    0.38    1.71
   8   7   0   -0.93    1.63
   8   7   0    0.85    1.56
   9  -7   0   19.76    2.94
   9  -7   0   18.09    3.43
   9   7   0   23.93    3.53
   9   7   0   23.09    3.47
   9   7   0   16.19    3.37
  10  -7   0   -0.52    1.92
  10  -7   0   -1.49    2.31
  10   7   0   -2.35    2.08
  10   7   0    1.05    2.56
  10   7   0   -0.32    2.17
  11  -7   0   11.56    2.54
  11  -7   0    4.04    3.01
  11   7   0    5.92    3.12
  11   7   0    8.79    3.07
  11   7   0   10.69    3.47
   0  -8   0   82.61    4.41
   0  -8   0   75.54    4.37
   0  -8   0   83.83    4.21
   0   8   0   84.64    4.38
   0   8   0   82.76    4.41
   0   8   0   79.11    4.20
   1  -8   0   47.82    2.70
   1  -8   0   43.02    2.69
  -1  -8   0   46.84    2.92
   1  -8   0   43.57    2.62
  -1  -8   0   46.06    2.63
  -1  -8   0   44.28    2.82
  -1   8   0   41.90    2.58
  -1   8   0   37.88    2.69
  -1   8   0   39.44    2.84
   1   8   0   42.49    2.92
   1   8   0   43.31    2.93
   1   8   0   41.81    2.61
   2  -8   0   73.39    4.50
  -2  -8   0   76.24    4.46
  -2  -8   0   79.06    4.48
  -2  -8   0   77.88    4.28
   2  -8   0   79.51    4.01
   2  -8   0   76.65    4.50
   2  -8   0   76.16    4.36
  -2  -8   0   80.83    4.09
   2   8   0   78.20    4.28
  -2   8   0   80.13    4.00
   2   8   0   79.12    4.46
   2   8   0   81.31    4.46
   2   8   0   78.07    4.06
  -2   8   0   79.76    4.58
   3  -8   0   38.16    2.26
  -3  -8   0   39.39    2.57
   3  -8   0   33.83    2.92
   3  -8   0   44.02    2.65
  -3  -8   0   42.15    3.04
  -3   8   0   37.90    3.14
   3   8   0   40.99    3.03
   3   8   0   38.64    2.90
  -3   8   0   42.19    2.25
   3   8   0   39.66    2.54
   4  -8   0    8.23    1.03
   4  -8   0   11.37    2.12
  -4  -8   0    6.56    1.36
   4  -8   0    9.23    1.47
  -4  -8   0    7.50    1.66
   4   8   0    8.63    1.81
   4   8   0    8.92    1.44
  -4   8   0   11.92    2.31
   4   8   0    7.67    1.79
   5  -8   0   60.60    3.70
  -5  -8   0   56.08    3.99
   5  -8   0   59.12    3.07
   5  -8   0   66.71    4.49
   5   8   0   57.61    3.75
   5   8   0   55.35    4.05
   5   8   0   59.01    4.28
  -5   8   0   55.52    4.44
   6  -8   0   37.12    3.82
   6  -8   0   46.04    2.47
  -6  -8   0   42.79    3.53
   6  -8   0   39.57    3.12
   6  -8   0   42.08    2.40
   6   8   0   39.79    3.30
   6   8   0   46.68    3.94
  -6   8   0   40.00    3.99
   6   8   0   41.38    3.64
   7  -8   0   14.26    2.88
   7  -8   0   12.94    2.08
  -7  -8   0   12.25    2.22
   7  -8   0   12.59    1.30
   7   8   0   17.08    2.57
   7   8   0   13.93    2.72
  -7   8   0    8.28    2.55
   7   8   0   10.56    2.12
   8  -8   0    0.61    2.04
   8  -8   0   -0.80    1.48
   8   8   0   -2.31    1.92
   8   8   0   -1.56    1.75
   8   8   0    3.07    1.83
  -8   8   0    0.25    1.91
   9  -8   0    7.70    2.85
   9  -8   0    7.90    2.23
   9   8   0    6.55    2.73
   9   8   0    3.15    2.19
   9   8   0   11.23    2.72
  10  -8   0   10.54    2.60
  10  -8   0   13.26    3.61
  10   8   0   11.70    3.05
  10   8   0    9.24    2.83
  10   8   0    9.55    3.28
  11  -8   0    5.01    2.16
  11  -8   0    2.06    2.95
  11   8   0   10.22    3.15
  11   8   0    2.37    3.02
   0  -9   0    1.05    0.97
   0  -9   0    0.23    0.97
   0  -9   0    1.13    0.70
   0   9   0    0.63    0.90
   0   9   0   -0.14    0.66
   0   9   0    0.33    0.94
   1  -9   0   60.21    3.43
  -1  -9   0   56.88    3.27
   1  -9   0   56.11    3.32
  -1  -9   0   56.37    3.59
  -1  -9   0   55.09    3.54
   1  -9   0   53.80    3.34
  -1   9   0   63.41    3.36
  -1   9   0   63.07    3.69
  -1   9   0   60.38    3.43
   1   9   0   58.43    3.55
   1   9   0   59.52    3.37
   1   9   0   60.71    3.66
   2  -9   0   21.73    1.68
  -2  -9   0   18.22    1.59
  -2  -9   0   17.15    1.70
   2  -9   0   18.43    1.84
  -2  -9   0   16.96    1.96
   2  -9   0   16.36    1.62
   2  -9   0   16.01    1.90
   2   9   0   17.84    1.96
   2   9   0   16.91    1.73
  -2   9   0   19.06    1.60
  -2   9   0   16.86    2.04
  -2   9   0   17.55    1.93
   3  -9   0   37.17    2.97
   3  -9   0   40.24    2.30
   3  -9   0   38.82    2.59
  -3  -9   0   39.90    2.58
  -3  -9   0   40.72    2.97
   3   9   0   40.84    2.91
  -3   9   0   33.20    3.06
   3   9   0   34.59    2.47
   3   9   0   38.94    3.06
  -3   9   0   36.93    2.22
   4  -9   0   44.02    2.53
  -4  -9   0   47.79    3.46
  -4  -9   0   46.91    3.07
   4  -9   0   45.27    3.64
   4  -9   0   41.02    3.00
   4   9   0   47.95    3.04
  -4   9   0   44.99    3.59
   4   9   0   51.73    3.57
   4   9   0   43.74    3.44
   5  -9   0    8.67    1.56
  -5  -9   0    9.67    1.80
   5  -9   0    7.63    1.04
   5  -9   0    9.74    2.15
   5   9   0   12.18    1.85
  -5   9   0    5.62    2.06
   5   9   0    8.67    1.88
   5   9   0    6.55    1.84
   6  -9   0    7.35    2.17
  -6  -9   0    2.49    1.51
   6  -9   0    5.05    0.82
   6  -9   0    4.74    1.42
   6   9   0    4.65    1.57
   6   9   0    2.48    1.59
  -6   9   0    2.79    1.96
   6   9   0    4.57    1.77
   7  -9   0   19.31    3.22
  -7  -9   0   19.00    2.65
   7  -9   0   25.92    2.74
   7  -9   0   21.31    1.53
   7   9   0   17.00    2.56
  -7   9   0   15.23    3.32
   7   9   0   22.75    3.21
   7   9   0   21.96    3.10
   8  -9   0    2.91    1.65
   8  -9   0   -0.62    1.72
   8   9   0   -1.17    1.49
   8   9   0   -1.64    1.71
   8   9   0    2.54    2.00
  -8   9   0   -0.54    1.61
   9  -9   0    3.71    1.97
   9  -9   0    4.24    2.54
   9   9   0    4.77    2.22
   9   9   0    0.41    2.36
   9   9   0    5.17    2.32
  10  -9   0    2.53    2.59
  10  -9   0    1.33    1.88
  10   9   0    1.49    2.24
  10   9   0   -1.08    2.59
  10   9   0    0.66    2.33
  11  -9   0    4.72    2.15
  11  -9   0    0.22    2.90
  11   9   0    2.28    2.65
  11   9   0    6.84    3.41
   0 -10   0   97.68    5.18
   0 -10   0  105.35    5.04
   0 -10   0   89.54    5.13
   0  10   0   92.52    5.15
   0  10   0   95.17    4.94
   0  10   0   92.41    5.16
   1 -10   0  163.40    7.53
  -1 -10   0  148.69    7.70
  -1 -10   0  153.74    7.44
   1 -10   0  151.35    7.53
  -1 -10   0  154.36    7.72
   1 -10   0  146.65    7.45
  -1  10   0  151.04    7.75
   1  10   0  148.67    7.73
   1  10   0  152.73    7.72
  -1  10   0  150.71    7.43
   1  10   0  145.68    7.43
  -1  10   0  150.44    7.49
  -2 -10   0   74.80    4.59
   2 -10   0   71.43    4.28
  -2 -10   0   80.96    4.20
   2 -10   0   80.16    4.45
  -2 -10   0   74.34    4.33
   2 -10   0   77.77    4.65
   2 -10   0   76.73    4.16
  -2  10   0   84.53    4.20
   2  10   0   76.16    4.35
   2  10   0   77.44    4.67
  -2  10   0   86.47    4.80
  -2  10   0   82.10    4.54
  -3 -10   0  132.37    6.48
   3 -10   0  123.48    6.98
   3 -10   0  127.15    6.24
  -3 -10   0  136.15    7.05
  -3  10   0  136.78    7.18
   3  10   0  125.03    6.94
  -3  10   0  128.01    6.21
   3  10   0  126.56    6.42
   3  10   0  118.33    6.68
   4 -10   0   49.66    3.76
  -4 -10   0   49.90    3.61
  -4 -10   0   43.90    3.08
   4 -10   0   46.08    3.14
   4 -10   0   47.51    2.65
   4  10   0   49.90    3.52
   4  10   0   46.95    3.63
  -4  10   0   48.15    3.85
   4  10   0   42.13    3.05
   5 -10   0   47.63    3.23
   5 -10   0   51.57    4.05
  -5 -10   0   46.98    3.64
   5 -10   0   48.61    2.60
   5  10   0   44.59    3.23
   5  10   0   43.11    3.63
  -5  10   0   42.28    3.97
   5  10   0   40.36    3.65
   6 -10   0   19.23    3.01
   6 -10   0   20.76    2.33
  -6 -10   0   17.36    2.52
   6 -10   0   21.38    1.53
   6  10   0   25.52    3.13
   6  10   0   21.96    2.97
   6  10   0   23.14    2.52
  -6  10   0   25.14    3.24
   7 -10   0   15.13    1.27
  -7 -10   0   17.49    2.63
   7 -10   0   15.72    3.08
   7 -10   0   11.88    2.17
   7  10   0   17.56    2.91
   7  10   0   15.43    2.43
   7  10   0   16.84    2.94
  -7  10   0   10.33    2.81
   8 -10   0    4.00    2.65
   8 -10   0    3.88    1.77
   8  10   0    9.57    2.86
  -8  10   0    1.83    1.98
   8  10   0    6.30    2.02
   8  10   0    4.66    2.34
   9 -10   0    0.96    1.74
   9 -10   0   -0.59    2.17
   9  10   0   -0.46    1.82
   9  10   0    0.68    2.47
   9  10   0    3.80    2.14
  -9  10   0    0.68    1.70
  10 -10   0    4.49    2.95
  10 -10   0    1.39    1.88
  10  10   0    1.46    2.88
  10  10   0    1.45    2.27
  10  10   0    1.12    2.32
  11 -10   0    6.37    2.29
  11 -10   0   -0.61    2.95
  11  10   0    5.13    3.37
  11  10   0    4.49    2.82
   0 -11   0   -0.50    0.84
   0 -11   0    2.19    1.19
   0 -11   0    0.42    0.79
   0  11   0    1.05    1.07
   0  11   0    0.09    1.02
   0  11   0    1.11    0.77
   1 -11   0   15.27    1.80
  -1 -11   0   18.91    2.07
  -1 -11   0   24.69    2.25
  -1 -11   0   23.60    1.81
   1 -11   0   21.10    2.02
   1 -11   0   16.22    1.81
   1  11   0   19.28    1.85
  -1  11   0   19.94    1.94
  -1  11   0   19.01    1.85
  -1  11   0   21.14    2.15
   1  11   0   23.76    2.24
   2 -11   0   33.27    2.83
  -2 -11   0   33.05    2.41
  -2 -11   0   31.81    2.82
  -2 -11   0   32.77    2.28
   2 -11   0   32.38    2.26
   2 -11   0   29.96    2.71
   2 -11   0   29.72    2.33
   2  11   0   28.58    2.32
   2  11   0   29.27    2.61
  -2  11   0   32.54    2.23
  -2  11   0   27.69    2.64
  -2  11   0   29.75    2.48
   3 -11   0   52.19    2.98
  -3 -11   0   47.12    3.65
  -3 -11   0   53.01    3.14
   3 -11   0   50.36    3.63
   3  11   0   50.73    3.45
  -3  11   0   47.78    3.77
  -3  11   0   53.00    2.95
   3  11   0   49.13    3.11
   3  11   0   47.82    3.57
   4 -11   0   51.83    3.46
   4 -11   0   54.41    3.04
  -4 -11   0   51.88    3.95
   4 -11   0   58.70    4.12
  -4 -11   0   56.11    3.48
   4  11   0   50.42    3.92
  -4  11   0   52.00    4.07
  -4  11   0   59.27    3.04
   4  11   0   54.97    3.41
   4  11   0   51.25    3.81
   5 -11   0   17.70    1.46
   5 -11   0   14.46    2.53
  -5 -11   0   20.58    2.56
   5 -11   0   19.22    2.16
   5  11   0   15.79    2.11
   5  11   0   18.45    2.58
   5  11   0   17.66    2.63
  -5  11   0   19.86    2.70
  -6 -11   0    4.62    1.75
   6 -11   0    7.45    1.68
   6 -11   0    4.67    2.04
   6 -11   0    4.27    0.84
   6  11   0    7.87    2.14
   6  11   0    5.44    1.65
   6  11   0    4.74    1.91
  -6  11   0    6.09    2.30
   7 -11   0    0.11    2.07
  -7 -11   0    3.05    1.74
   7 -11   0    1.47    1.54
  -7  11   0    2.33    2.01
   7  11   0    1.48    1.55
   7  11   0    4.11    2.24
   7  11   0    3.93    1.99
   8 -11   0   20.98    2.79
  -8 -11   0   16.04    2.89
   8 -11   0   18.17    3.44
   8  11   0   25.25    3.13
   8  11   0   20.05    3.41
  -8  11   0   15.66    3.35
   8  11   0   21.56    3.55
   9 -11   0   10.10    2.30
   9 -11   0   10.23    3.12
   9  11   0    9.56    2.87
   9  11   0    7.85    2.80
   9  11   0    7.84    2.43
  -9  11   0    5.74    2.68
  10 -11   0   12.36    2.65
  10 -11   0    6.79    3.19
  10  11   0   13.52    3.67
  10  11   0    7.36    3.10
  10  11   0    3.30    3.29
  11 -11   0    3.19    3.09
  11 -11   0    2.40    2.16
  11  11   0    4.98    2.85
  11  11   0    0.09    2.96
   0 -12   0   23.98    2.30
   0 -12   0   24.03    2.35
   0 -12   0   27.87    2.16
   0  12   0   30.25    2.42
   0  12   0   23.96    2.05
   1 -12   0   83.39    4.78
  -1 -12   0   84.87    5.01
  -1 -12   0   87.91    4.63
   1 -12   0   82.89    4.68
   1 -12   0   88.56    4.70
  -1  12   0   87.06    4.73
   1  12   0   83.76    4.94
  -1  12   0   83.35    4.66
   1  12   0   81.26    4.61
  -1  12   0   80.33    4.90
   2 -12   0   70.25    4.07
   2 -12   0   71.10    3.94
  -2 -12   0   71.92    4.47
  -2 -12   0   73.25    3.96
  -2 -12   0   68.37    4.47
   2 -12   0   69.71    4.41
  -2  12   0   63.31    4.14
  -2  12   0   62.77    4.39
   2  12   0   70.83    4.47
   2  12   0   69.57    4.11
  -2  12   0   69.60    3.91
   3 -12   0   30.79    2.24
  -3 -12   0   28.56    2.79
  -3 -12   0   29.91    2.33
   3 -12   0   37.76    2.56
   3 -12   0   30.27    2.81
   3  12   0   33.11    3.04
   3  12   0   30.92    2.61
  -3  12   0   27.79    2.78
  -3  12   0   33.55    2.23
  -4 -12   0   40.86    3.28
   4 -12   0   35.33    3.29
   4 -12   0   42.05    2.49
   4 -12   0   38.57    2.83
   4  12   0   37.22    2.74
   4  12   0   34.88    3.32
  -4  12   0   39.63    2.38
  -4  12   0   42.91    3.68
   4  12   0   34.06    3.08
  -5 -12   0    9.72    2.13
   5 -12   0   11.81    2.43
   5 -12   0   10.84    1.87
   5 -12   0   11.96    1.25
   5  12   0    9.81    2.02
   5  12   0   11.02    2.26
  -5  12   0   10.25    2.53
   5  12   0   12.70    1.84
  -6 -12   0    3.82    1.80
   6 -12   0    4.60    0.85
   6 -12   0    5.74    2.07
   6 -12   0    1.75    1.33
   6  12   0    6.49    1.62
   6  12   0    9.22    2.33
  -6  12   0    0.89    1.66
   6  12   0    6.22    1.98
   7 -12   0   10.82    2.77
  -7 -12   0   10.13    2.24
   7 -12   0    9.55    2.03
   7  12   0    9.60    2.06
  -7  12   0    6.88    2.57
   7  12   0   13.63    2.93
   7  12   0    9.89    2.54
   8 -12   0   10.50    3.18
   8 -12   0   11.22    2.31
  -8 -12   0   17.43    2.93
   8  12   0   14.75    3.15
   8  12   0   10.60    2.44
  -8  12   0    6.73    2.53
   8  12   0   14.35    3.26
   9 -12   0    1.97    1.79
   9 -12   0   -3.62    2.17
  -9  12   0   -0.87    1.62
   9  12   0    0.02    1.95
   9  12   0    5.05    2.67
   9  12   0    1.55    2.51
  10 -12   0    3.95    3.02
  10 -12   0    3.61    2.06
  10  12   0    5.27    3.22
  10  12   0    4.85    2.89
  11 -12   0    7.10    2.78
  11 -12   0    1.58    3.01
  11  12   0    4.94    2.86
  11  12   0    1.16    3.28
   0 -13   0    1.93    1.23
   0 -13   0    2.31    0.92
   0 -13   0    0.76    1.20
   0  13   0    1.43    0.93
   0  13   0    2.00    1.10
   1 -13   0   30.18    2.51
  -1 -13   0   33.43    2.77
   1 -13   0   37.80    2.68
   1 -13   0   30.21    2.44
  -1 -13   0   36.08    2.49
  -1  13   0   30.62    2.50
   1  13   0   29.02    2.59
  -1  13   0   30.50    2.77
   1  13   0   27.61    2.37
  -2 -13   0   64.77    3.72
   2 -13   0   62.03    3.92
   2 -13   0   64.49    4.24
  -2 -13   0   61.15    4.26
   2 -13   0   64.46    3.77
   2  13   0   61.64    4.29
   2  13   0   64.85    3.94
  -2  13   0   62.03    3.66
  -2  13   0   62.99    4.28
  -2  13   0   56.84    3.92
   3 -13   0   38.89    2.61
   3 -13   0   40.55    3.27
  -3 -13   0   34.97    2.64
  -3 -13   0   41.26    3.27
   3 -13   0   45.83    2.96
  -3  13   0   35.17    3.20
  -3  13   0   42.57    2.64
   3  13   0   38.60    3.35
   3  13   0   33.47    2.90
   4 -13   0   19.17    2.71
   4 -13   0   21.79    1.72
   4 -13   0   16.46    2.01
  -4 -13   0   17.73    2.61
  -4  13   0   15.99    1.54
   4  13   0   16.25    2.36
   4  13   0   14.56    2.50
  -4  13   0   17.71    2.50
   4  13   0   13.26    1.84
   5 -13   0    5.71    2.02
  -5 -13   0    6.52    1.74
   5 -13   0    6.98    1.63
   5 -13   0    7.31    1.07
   5  13   0    4.40    1.70
   5  13   0    6.83    1.54
  -5  13   0    3.01    1.80
   5  13   0    5.74    1.88
  -6 -13   0    5.85    1.98
   6 -13   0    7.11    1.66
   6 -13   0    5.36    0.92
   6 -13   0    4.85    2.23
  -6  13   0    8.18    2.38
   6  13   0    6.63    1.67
   6  13   0    4.20    1.88
   6  13   0    4.49    2.03
  -7 -13   0    2.40    1.85
   7 -13   0    4.47    1.73
   7 -13   0    4.90    2.32
   7  13   0    4.09    2.19
   7  13   0    3.07    2.09
   7  13   0    5.62    1.86
  -7  13   0    2.99    1.99
   8 -13   0    4.09    1.88
   8 -13   0    3.81    2.45
  -8 -13   0    2.47    1.98
   8  13   0    9.26    2.85
   8  13   0    8.20    2.21
  -8  13   0    2.02    1.98
   8  13   0    4.59    2.41
   9 -13   0   21.14    3.05
   9 -13   0   17.89    3.88
   9  13   0   28.80    4.27
  -9  13   0   13.12    3.54
   9  13   0   21.26    3.33
   9  13   0   28.38    4.41
  10 -13   0   25.26    4.43
  10 -13   0   21.53    3.09
  10  13   0   22.46    3.80
 -10  13   0    8.83    2.77
  10  13   0   27.97    4.69
  11 -13   0   -0.14    3.14
  11  13   0    1.33    3.07
  11  13   0   -1.22    2.44
   0 -14   0  142.53    7.49
   0 -14   0  150.52    7.76
   0  14   0  144.82    7.45
   0  14   0  149.66    7.71
  -1 -14   0    8.77    1.83
  -1 -14   0    6.17    1.48
   1 -14   0    8.63    1.64
   1 -14   0    4.33    1.38
  -1  14   0    6.29    1.70
   1  14   0    5.31    1.23
   1  14   0    4.70    1.62
  -1  14   0    3.18    1.15
  -2 -14   0   12.20    2.17
   2 -14   0   17.10    1.94
   2 -14   0   14.57    1.95
   2 -14   0   17.60    2.35
  -2 -14   0   14.48    1.73
  -2  14   0   19.45    2.18
   2  14   0   13.63    1.89
   2  14   0   13.13    2.17
  -2  14   0   15.85    2.26
  -2  14   0   15.88    2.15
   3 -14   0   50.87    3.22
   3 -14   0   49.21    2.99
  -3 -14   0   44.56    3.56
  -3 -14   0   37.62    3.31
   3 -14   0   48.98    3.65
  -3  14   0   42.51    2.85
   3  14   0   48.89    3.77
   3  14   0   39.56    3.20
  -3  14   0   40.19    3.62
   4 -14   0    0.47    0.98
   4 -14   0    0.93    0.87
   4 -14   0   -0.50    1.51
  -4 -14   0   -1.84    1.22
   4 -14   0    2.73    1.24
   4  14   0    1.12    1.67
   4  14   0    2.03    1.33
  -4  14   0    0.80    0.77
  -4  14   0    0.13    1.41
   5 -14   0    4.64    2.14
  -5 -14   0    7.51    2.11
   5 -14   0    9.02    1.76
   5 -14   0    6.44    1.10
   5  14   0    4.90    1.74
  -5  14   0    3.86    1.90
   5  14   0    5.68    1.99
   5  14   0    6.50    1.49
  -6 -14   0    1.17    1.81
   6 -14   0   -0.70    1.30
   6 -14   0    1.45    0.74
   6 -14   0    0.87    1.91
   6  14   0    0.73    1.79
  -6  14   0    1.26    1.85
   6  14   0   -0.34    1.52
   6  14   0   -0.72    1.22
   7 -14   0    3.37    1.72
   7 -14   0   -1.63    1.70
  -7 -14   0    6.27    2.06
   7  14   0    5.70    1.79
   7  14   0    4.39    2.23
   7  14   0    4.24    2.14
  -7  14   0    4.26    2.20
   8 -14   0   36.53    4.60
  -8 -14   0   40.60    4.04
   8 -14   0   35.00    3.53
   8  14   0   37.11    4.55
   8  14   0   35.91    4.15
   8  14   0   32.26    3.53
   9 -14   0    1.83    2.53
   9 -14   0    2.73    1.96
   9  14   0    4.68    2.62
   9  14   0    5.65    2.66
  -9  14   0    1.03    1.63
   9  14   0    2.11    2.35
  10 -14   0    8.13    2.45
  10 -14   0    8.57    3.09
  10  14   0   10.28    3.23
  10  14   0    8.31    3.29
 -10  14   0    5.79    2.88
  11 -14   0    6.44    3.48
  11  14   0   -0.86    2.98
  11  14   0    8.33    3.36
   0 -15   0    2.97    1.47
   0  15   0    1.34    0.93
   0  15   0    3.10    1.36
  -1 -15   0   31.37    2.77
   1 -15   0   30.66    2.70
   1 -15   0   31.43    2.74
  -1  15   0   25.16    2.60
   1  15   0   29.36    2.71
   1  15   0   26.70    2.32
  -1  15   0   26.93    2.40
   2 -15   0  106.88    6.10
   2 -15   0  102.26    5.88
   2 -15   0  102.77    5.72
  -2 -15   0  101.35    6.15
  -2  15   0  113.64    6.41
   2  15   0   99.12    6.11
  -2  15   0  100.38    5.95
   2  15   0  112.62    5.94
   3 -15   0   25.68    2.34
   3 -15   0   29.92    3.00
   3 -15   0   19.02    2.01
  -3 -15   0   25.04    2.88
   3  15   0   18.93    2.28
   3  15   0   18.94    2.78
  -3  15   0   23.12    2.16
  -3  15   0   22.64    2.77
   4 -15   0   11.30    2.20
   4 -15   0   10.58    1.83
  -4 -15   0   12.95    2.26
   4 -15   0    8.55    1.42
   4 -15   0   12.11    1.86
   4  15   0    8.45    2.29
  -4  15   0   12.80    2.48
   4  15   0   10.64    2.03
  -4  15   0   12.56    1.53
   5 -15   0    0.13    1.20
  -5 -15   0    0.46    1.40
   5 -15   0   -0.56    1.77
   5 -15   0    1.55    0.92
  -5  15   0   -1.21    1.31
   5  15   0   -0.13    1.65
   5  15   0    1.25    1.40
   5  15   0   -0.97    1.03
   6 -15   0    3.83    2.21
   6 -15   0    3.67    0.94
  -6 -15   0    3.90    1.81
   6 -15   0    2.04    1.45
   6  15   0    1.93    1.73
   6  15   0    5.31    2.29
  -6  15   0    2.53    1.85
   6  15   0    3.75    1.50
   7 -15   0    6.55    1.92
  -7 -15   0    6.79    2.26
   7 -15   0    4.08    2.23
   7  15   0    6.11    2.46
  -7  15   0    3.60    2.20
   7  15   0    5.82    2.21
   7  15   0    4.27    1.86
   8 -15   0   17.63    2.78
   8 -15   0   14.28    3.32
  -8 -15   0   16.52    3.15
  -8  15   0    9.84    2.94
   8  15   0   19.99    2.88
   8  15   0   16.92    3.39
   8  15   0   13.79    3.14
   9 -15   0   16.20    3.84
   9 -15   0   18.34    3.02
   9  15   0   22.65    3.92
   9  15   0   17.73    3.88
  -9  15   0   10.47    3.44
  10 -15   0   14.26    2.89
  10 -15   0   12.06    3.35
  10  15   0   16.02    3.71
  10  15   0   16.64    3.68
 -10  15   0    4.36    2.44
  11  15   0    2.37    3.00
   0 -16   0   99.84    5.95
   0  16   0  122.83    6.17
   0  16   0   90.70    5.53
   1 -16   0   24.40    2.42
  -1 -16   0   27.70    2.82
   1  16   0   22.01    2.18
  -1  16   0   19.36    2.37
   1  16   0   20.08    2.67
  -1  16   0   22.64    2.23
  -2 -16   0   28.70    2.91
   2 -16   0   30.95    2.77
   2 -16   0   25.53    2.87
   2 -16   0   25.91    2.53
   2  16   0   27.66    2.61
   2  16   0   38.11    3.28
  -2  16   0   29.31    2.73
  -2  16   0   33.56    3.16
   3 -16   0    5.29    1.48
   3 -16   0    3.13    1.52
  -3 -16   0    2.07    1.58
   3 -16   0    4.42    1.32
   3  16   0    1.88    1.23
  -3  16   0    4.25    1.87
   3  16   0    6.16    2.01
  -4 -16   0    0.81    1.64
   4 -16   0    1.89    1.26
   4 -16   0    2.51    1.65
   4 -16   0    1.09    1.00
   4  16   0    2.94    1.44
  -4  16   0    3.63    1.90
   4  16   0    0.91    1.79
   5 -16   0    5.13    1.43
   5 -16   0    0.59    1.28
  -5 -16   0    5.65    2.05
   5 -16   0    2.74    1.03
   5 -16   0    2.30    2.00
  -5  16   0    3.07    0.92
  -5  16   0    1.47    2.12
   5  16   0    2.97    1.57
   5  16   0    2.23    1.93
   6 -16   0    1.02    2.02
   6 -16   0    2.05    1.47
   6 -16   0    1.05    0.89
  -6 -16   0   -0.10    1.81
   6  16   0    0.54    1.35
  -6  16   0   -0.01    1.51
   6  16   0    3.72    1.84
   6  16   0   -1.53    1.83
   7 -16   0   11.12    2.78
  -7 -16   0    6.66    2.30
   7 -16   0   11.26    2.19
   7  16   0   10.69    2.62
   7  16   0    8.20    2.83
   7  16   0   11.40    2.22
  -7  16   0    5.08    2.35
  -8 -16   0   14.26    2.96
   8 -16   0   16.56    3.38
   8 -16   0   19.93    2.90
   8  16   0   14.46    3.10
   8  16   0   13.12    2.59
  -8  16   0    5.56    2.52
   8  16   0   14.97    3.42
   9 -16   0   10.74    2.55
   9 -16   0    7.06    3.04
   9  16   0   10.25    3.35
  -9  16   0    7.28    2.64
   9  16   0    6.97    3.20
  10 -16   0   12.45    3.52
  10 -16   0   15.56    2.95
 -10  16   0    4.03    2.76
  10  16   0   11.72    3.79
  10  16   0   17.05    3.92
   0 -17   0    0.36    1.39
   0  17   0    1.87    1.05
   0  17   0    1.54    1.32
  -1 -17   0   35.70    3.12
   1 -17   0   33.60    2.98
   1  17   0   32.12    2.74
  -1  17   0   37.46    3.18
  -1  17   0   33.81    2.87
   1  17   0   36.78    3.31
   2 -17   0   36.26    3.11
   2 -17   0   42.80    3.38
   2 -17   0   32.75    2.80
  -2 -17   0   33.70    3.38
  -2  17   0   34.19    3.22
  -2  17   0   37.17    3.14
   2  17   0   34.39    3.35
   2  17   0   28.86    2.88
   3 -17   0    4.50    1.55
   3 -17   0    5.45    1.95
  -3 -17   0    2.71    1.68
   3 -17   0    4.85    1.37
  -3  17   0    6.62    1.69
   3  17   0    5.39    1.50
   3  17   0    4.60    1.96
  -3  17   0    1.69    1.60
   4 -17   0    9.95    2.40
  -4 -17   0    8.05    2.24
   4 -17   0    8.42    1.50
   4 -17   0    6.91    1.68
   4  17   0    8.72    1.88
   4  17   0    8.61    2.45
  -4  17   0    5.14    1.94
   5 -17   0   33.53    2.47
   5 -17   0   29.55    2.92
   5 -17   0   26.95    3.62
   5 -17   0   28.21    3.44
  -5 -17   0   30.72    3.63
  -5  17   0   29.93    2.34
   5  17   0   32.76    3.69
   5  17   0   36.48    3.39
  -5  17   0   34.94    3.96
   6 -17   0   11.21    2.73
  -6 -17   0    7.84    2.29
   6 -17   0   17.90    2.68
   6 -17   0   13.98    1.60
   6  17   0    7.55    2.29
  -6  17   0   11.67    3.01
   6  17   0   13.02    2.21
   6  17   0   12.64    2.95
   7 -17   0    4.49    2.44
   7 -17   0    3.66    1.83
  -7 -17   0    4.03    1.99
   7  17   0    3.82    2.53
  -7  17   0    4.49    2.43
   7  17   0    3.36    1.73
   7  17   0    5.16    2.41
  -8 -17   0    9.21    2.56
   8 -17   0   12.55    3.34
   8 -17   0   19.85    3.01
   8  17   0   15.71    3.44
  -8  17   0    3.85    2.13
   8  17   0   14.12    2.96
   8  17   0   12.81    3.17
   9 -17   0   17.77    4.10
  -9 -17   0   18.51    3.58
   9 -17   0   21.42    3.25
  -9  17   0    9.98    3.29
   9  17   0   19.20    3.83
   9  17   0   19.96    4.10
  10 -17   0   10.36    3.42
  10 -17   0   13.22    2.82
 -10  17   0    4.71    2.40
  10  17   0    4.94    3.27
  10  17   0    6.84    3.30
   0 -18   0   59.73    4.38
   0  18   0   62.92    4.10
   0  18   0   69.08    4.56
   1 -18   0   18.53    2.41
  -1 -18   0   18.40    2.53
  -1  18   0   23.53    2.43
  -1  18   0   21.64    2.70
   1  18   0   21.75    2.62
   1  18   0   22.45    2.31
   2 -18   0   17.91    2.32
  -2 -18   0   18.82    2.61
   2 -18   0   17.80    2.55
   2  18   0   12.13    2.44
  -2  18   0   16.01    2.22
  -2  18   0   13.45    2.68
   2  18   0   20.29    2.31
   3 -18   0   13.24    2.60
   3 -18   0    8.11    1.68
   3 -18   0   18.06    2.34
  -3 -18   0    7.73    2.02
  -3  18   0   12.26    2.21
   3  18   0    9.08    2.09
   3  18   0   13.76    2.23
  -3  18   0   12.32    2.53
   4 -18   0   -0.33    1.08
   4 -18   0    0.64    1.25
  -4 -18   0    2.39    1.95
   4 -18   0    1.97    1.76
   4  18   0   -0.45    1.27
  -4  18   0    2.02    1.80
   4  18   0   -2.00    1.85
   5 -18   0   12.56    1.72
  -5 -18   0   12.83    2.60
   5 -18   0   12.11    2.21
   5 -18   0   13.64    2.97
  -5  18   0   13.62    3.19
   5  18   0   11.08    2.30
   5  18   0   14.13    3.02
  -6 -18   0    0.90    1.76
   6 -18   0    0.53    2.06
   6 -18   0    1.66    1.54
  -6  18   0    0.08    1.55
   6  18   0    5.16    2.03
   6  18   0    1.84    2.29
  -7 -18   0   15.90    3.08
   7 -18   0   12.84    2.50
   7 -18   0   10.32    3.13
  -7  18   0    7.37    2.75
   7  18   0   13.82    3.35
   7  18   0   16.11    3.18
   7  18   0   12.53    2.39
   8 -18   0   14.11    3.67
   8 -18   0   15.41    2.76
  -8 -18   0   12.10    3.02
  -8  18   0    5.42    2.43
   8  18   0   13.08    3.35
   8  18   0   13.06    3.20
  -9 -18   0    4.51    2.60
   9 -18   0    6.79    3.15
   9 -18   0    7.83    2.38
   9  18   0    6.92    2.91
  -9  18   0    4.45    2.44
   9  18   0    7.30    3.12
  10 -18   0    3.09    3.12
  10 -18   0    3.20    2.36
  10  18   0    1.65    2.83
  10  18   0    1.28    2.82
 -10  18   0    2.42    2.26
   0 -19   0    0.12    1.41
   0  19   0    0.63    1.38
   0  19   0    0.94    1.08
  -1 -19   0   22.70    2.94
   1 -19   0   20.89    2.59
   1  19   0   23.45    2.34
   1  19   0   21.40    2.84
  -1  19   0   23.74    2.42
  -1  19   0   22.11    2.80
   2 -19   0   17.27    2.41
   2 -19   0   17.05    2.29
  -2 -19   0   16.70    2.75
  -2  19   0   16.88    2.75
   2  19   0   15.06    2.57
   2  19   0   14.69    2.25
  -2  19   0   18.43    2.36
  -3 -19   0   34.22    3.58
   3 -19   0   30.58    3.36
   3 -19   0   27.50    2.63
   3  19   0   21.79    2.73
  -3  19   0   26.91    3.08
  -3  19   0   29.54    3.36
   3  19   0   26.05    3.27
   4 -19   0   18.02    2.02
   4 -19   0   15.79    2.47
   4 -19   0   18.11    2.70
  -4 -19   0   10.77    2.65
  -4  19   0   15.91    2.92
   4  19   0   12.63    2.53
   4  19   0   17.38    2.74
   5 -19   0    4.31    1.85
   5 -19   0    8.80    2.44
   5 -19   0    4.82    1.37
  -5 -19   0    4.37    2.06
   5  19   0    6.59    2.62
  -5  19   0    5.94    2.54
   5  19   0    6.34    1.99
   6 -19   0    1.84    1.68
   6 -19   0    2.35    2.30
  -6 -19   0    2.98    2.23
  -6  19   0    2.58    2.07
   6  19   0    2.02    2.10
   6  19   0    2.91    1.95
   7 -19   0   -1.13    1.73
   7 -19   0   -0.31    1.61
  -7 -19   0    2.44    2.17
   7  19   0    1.59    2.06
  -7  19   0    1.90    1.92
   7  19   0    1.18    2.34
   8 -19   0    5.72    2.61
  -8 -19   0    8.81    2.74
   8 -19   0    6.65    2.40
   8  19   0    7.98    2.82
  -8  19   0    3.18    2.27
   8  19   0    6.14    2.97
   9 -19   0   10.30    2.81
  -9 -19   0   15.61    3.29
   9 -19   0    7.07    3.03
   9  19   0   14.35    3.53
  -9  19   0    4.75    2.48
   9  19   0   14.66    3.56
  10 -19   0   12.63    4.14
  10 -19   0   11.97    2.92
  10  19   0    6.62    3.21
 -10  19   0    6.93    2.94
   0 -20   0   15.67    2.32
   0  20   0   12.78    1.98
   0  20   0   18.03    2.72
   1 -20   0    6.79    1.88
  -1 -20   0    2.97    1.80
   1  20   0    7.25    1.61
   1  20   0    7.12    1.99
  -1  20   0    7.86    1.69
  -1  20   0    8.34    2.26
   2 -20   0   30.85    3.23
   2 -20   0   26.09    2.91
  -2 -20   0   29.98    3.26
  -2  20   0   29.40    3.02
   2  20   0   31.57    2.87
   2  20   0   26.54    3.27
  -2  20   0   30.15    3.21
   3 -20   0   16.01    2.28
   3 -20   0   19.07    2.90
  -3 -20   0   13.88    2.69
  -3  20   0   15.73    2.48
  -3  20   0   17.46    3.05
   3  20   0   14.40    2.40
   4 -20   0   -0.03    1.16
   4 -20   0    1.84    1.73
  -4 -20   0    2.54    1.96
   4  20   0    0.38    1.49
   4  20   0    5.08    2.07
  -4  20   0    1.10    1.76
   5 -20   0    6.31    2.46
   5 -20   0    2.90    1.34
  -5 -20   0    1.65    1.96
   5 -20   0    3.62    1.86
   5  20   0    4.18    1.91
   5  20   0    1.77    2.49
  -5  20   0    1.01    1.91
   6 -20   0    2.96    1.87
  -6 -20   0    5.92    2.47
   6 -20   0    2.37    2.22
  -6  20   0    8.27    2.72
   6  20   0    5.28    2.25
   6  20   0    6.23    2.76
   7 -20   0   12.58    2.58
   7 -20   0   11.18    3.11
  -7 -20   0    8.92    2.54
   7  20   0    8.89    2.69
  -7  20   0    5.20    2.25
   7  20   0    4.78    2.65
   8 -20   0    4.36    2.74
   8 -20   0    0.58    2.09
  -8 -20   0    2.66    2.49
  -8  20   0    2.16    1.96
   8  20   0    3.27    2.42
   8  20   0    5.56    2.85
  -9 -20   0    3.44    2.68
   9 -20   0    0.59    2.61
   9 -20   0    3.45    2.22
   9  20   0    0.17    2.69
  -9  20   0    2.52    2.51
   9  20   0    3.35    2.82
  10 -20   0   -0.11    2.33
  10 -20   0   -2.33    2.57
 -10  20   0    3.12    2.43
  10  20   0    4.79    3.16
  10  20   0   -1.12    3.08
   0 -21   0   -1.25    1.25
   0  21   0   -0.22    1.01
   0  21   0   -0.84    1.33
   1 -21   0    9.60    2.15
  -1 -21   0    8.31    2.07
  -1  21   0    7.51    2.03
  -1  21   0    8.27    1.73
   1  21   0    9.19    2.20
   1  21   0   10.59    1.89
  -2 -21   0    2.73    1.98
   2 -21   0    1.96    1.74
   2 -21   0   -0.47    1.33
  -2  21   0   -0.09    1.48
  -2  21   0    2.35    1.47
   2  21   0    1.19    1.30
   2  21   0    0.91    1.52
   3 -21   0   12.12    2.48
  -3 -21   0   12.27    2.59
   3 -21   0   18.93    2.45
  -3  21   0   16.61    2.58
   3  21   0   18.40    2.59
  -3  21   0   18.82    3.12
   3  21   0   15.05    2.60
   4 -21   0   46.13    3.40
  -4 -21   0   39.66    4.10
   4 -21   0   43.49    4.22
  -4  21   0   46.21    4.39
   4  21   0   41.24    4.03
   5 -21   0    5.87    1.55
  -5 -21   0    2.41    2.07
   5 -21   0    4.91    2.04
   5 -21   0    4.37    2.28
   5  21   0    5.25    2.37
  -5  21   0    5.46    2.33
   5  21   0    2.78    1.89
   6 -21   0    1.08    1.83
   6 -21   0    6.56    2.39
  -6 -21   0   10.69    2.89
   6  21   0    2.22    2.00
   6  21   0    3.51    2.71
  -6  21   0    3.24    2.24
   7 -21   0   16.89    2.96
  -7 -21   0   15.77    3.24
   7 -21   0    7.22    2.47
   7  21   0    7.88    2.79
   7  21   0    9.46    3.12
  -7  21   0    5.04    2.19
   8 -21   0    9.29    2.48
   8 -21   0    7.08    2.64
  -8 -21   0    7.79    2.98
   8  21   0    5.87    2.87
   8  21   0   12.37    3.21
  -8  21   0    3.78    2.27
   9 -21   0    1.54    2.70
  -9 -21   0    9.00    3.01
   9 -21   0    5.78    2.51
  -9  21   0    4.21    2.75
   9  21   0    4.64    2.98
   9  21   0   -4.25    2.48
   0 -22   0    3.85    1.71
   0  22   0    5.49    1.60
   0  22   0    7.40    1.92
   1 -22   0    6.58    1.96
  -1 -22   0    3.93    1.86
   1  22   0    3.69    1.61
   1  22   0    5.55    1.59
  -1  22   0    5.03    1.61
  -1  22   0    4.99    1.98
   2 -22   0   11.39    2.46
  -2 -22   0    9.00    2.27
   2 -22   0    9.50    2.08
   2  22   0    8.77    2.13
  -2  22   0   12.57    2.20
   2  22   0   13.57    2.27
  -2  22   0   11.45    2.61
   3 -22   0    7.27    2.24
   3 -22   0    8.90    1.96
  -3 -22   0    9.88    2.72
   3  22   0    9.41    2.12
  -3  22   0    9.03    2.14
  -3  22   0    5.20    2.31
   3  22   0    6.13    1.97
   4 -22   0    8.41    2.29
  -4 -22   0   14.94    3.07
   4 -22   0   10.96    2.01
  -4  22   0   15.91    3.28
   4  22   0   15.59    2.78
   4  22   0    7.65    2.24
   5 -22   0    2.83    1.90
  -5 -22   0    1.06    2.14
   5 -22   0    4.72    2.25
   5 -22   0    3.14    1.43
   5  22   0    1.35    1.73
  -5  22   0   -1.32    1.90
   5  22   0    1.66    1.95
   6 -22   0    7.79    2.30
  -6 -22   0    5.92    2.77
   6 -22   0   10.36    2.94
   6  22   0    6.00    2.51
  -6  22   0    4.20    2.36
   6  22   0    3.77    2.26
   7 -22   0    8.27    3.01
   7 -22   0    9.36    2.49
   7  22   0    9.69    3.19
  -7  22   0    5.98    2.30
   7  22   0    8.86    2.81
  -8 -22   0    3.42    2.54
   8 -22   0    0.37    2.04
   8 -22   0   -2.03    2.17
   8  22   0   -1.34    2.13
   8  22   0    2.91    2.67
  -8  22   0   -0.07    1.71
   9 -22   0    1.43    2.54
  -9 -22   0   -1.69    2.39
   9 -22   0    2.15    2.21
  -9  22   0    1.24    2.23
   9  22   0   -0.29    2.45
   9  22   0    1.91    2.88
   0 -23   0   -0.10    1.42
   0  23   0    2.40    1.53
   0  23   0    1.37    1.26
   0  23   0   -0.14    1.16
   1 -23   0    1.41    1.68
  -1 -23   0    0.97    1.80
   1  23   0    5.59    1.57
  -1  23   0    2.58    1.43
   1  23   0    2.38    1.67
  -1  23   0    0.58    1.61
   2 -23   0    7.28    2.03
   2 -23   0    7.39    2.14
  -2 -23   0    6.55    2.33
   2  23   0    1.79    1.63
  -2  23   0    5.75    1.75
   2  23   0    4.86    1.70
  -2  23   0    5.93    2.25
  -3 -23   0    4.35    2.14
   3 -23   0    3.02    1.67
   3 -23   0    3.22    2.15
   3  23   0    2.22    1.69
  -3  23   0    4.99    1.94
   3  23   0    3.69    1.80
  -3  23   0    6.97    2.49
   4 -23   0   20.39    2.54
  -4 -23   0   21.64    3.54
   4 -23   0   11.20    2.59
  -4  23   0   20.27    3.70
   4  23   0   19.44    3.50
   4  23   0   22.21    3.14
   5 -23   0   38.28    3.14
  -5 -23   0   33.92    4.37
   5 -23   0   34.71    3.87
   5 -23   0   34.10    4.12
   5  23   0   38.75    4.34
  -5  23   0   32.58    4.39
   6 -23   0   -1.43    2.07
   6 -23   0    0.38    1.91
  -6 -23   0    3.78    2.54
   6  23   0    1.29    2.11
   6  23   0    2.43    2.56
  -6  23   0    3.52    2.79
  -7 -23   0   17.54    3.66
   7 -23   0   18.94    3.24
   7 -23   0   10.05    3.06
   7  23   0   16.75    3.44
  -7  23   0    5.61    2.32
   7  23   0   18.50    3.78
   8 -23   0    3.21    2.47
   8 -23   0    3.27    2.18
  -8 -23   0    2.65    2.56
   8  23   0    0.40    2.53
   8  23   0    1.63    2.82
  -8  23   0   -0.59    1.45
  -9 -23   0    4.62    3.08
   9 -23   0    0.97    2.20
   9 -23   0    2.72    2.35
  -9  23   0    1.41    2.48
   9  23   0   -4.30    2.31
   9  23   0    4.70    3.00
   0 -24   0    1.65    1.60
   0  24   0    2.35    1.42
   0  24   0   -0.43    1.35
   0  24   0    1.48    1.51
   1 -24   0    2.28    1.75
  -1 -24   0    3.51    2.16
  -1  24   0    4.24    2.13
   1  24   0    1.76    1.29
  -1  24   0    5.56    1.71
   1  24   0    4.57    1.64
   2 -24   0    3.48    1.69
  -2 -24   0    2.89    2.07
   2 -24   0    2.26    1.92
   2  24   0   -2.80    1.11
   2  24   0    1.98    1.46
  -2  24   0    2.27    1.94
  -2  24   0    2.84    1.72
  -3 -24   0   20.54    3.53
   3 -24   0   13.70    2.89
   3 -24   0   17.68    2.72
  -3  24   0   21.27    3.65
   3  24   0   21.32    2.97
  -3  24   0   25.07    3.27
  -4 -24   0   -0.47    1.93
   4 -24   0    0.59    1.46
   4 -24   0    1.16    1.81
   4  24   0    0.94    1.69
   4  24   0    1.54    1.82
  -4  24   0    3.84    2.38
  -5 -24   0   12.36    3.11
   5 -24   0   13.41    2.96
   5 -24   0   10.73    2.59
   5 -24   0    5.98    2.23
   5  24   0   13.65    2.86
  -5  24   0    8.01    2.88
   5  24   0    9.71    2.92
  -6 -24   0   13.40    3.33
   6 -24   0    8.26    2.92
   6 -24   0    7.66    2.43
   6  24   0    9.83    2.75
  -6  24   0    9.60    3.43
   6  24   0    5.59    2.47
   7 -24   0    5.14    2.18
  -7 -24   0    2.80    2.82
   7 -24   0    1.93    2.08
  -7  24   0    1.03    1.81
   7  24   0    1.65    2.36
   7  24   0    1.15    2.26
   8 -24   0    1.34    2.19
  -8 -24   0    2.57    2.44
   8 -24   0   -0.97    1.73
  -8  24   0    1.70    2.12
   8  24   0    2.21    2.61
   8  24   0    2.00    2.72
   9 -24   0    0.98    2.23
  -9 -24   0    0.98    2.72
   9 -24   0   -0.32    2.56
  -9  24   0    0.69    1.81
   9  24   0    1.11    2.67
   9  24   0    2.60    3.41
   0 -25   0    0.32    1.75
   0  25   0    0.13    1.25
   0  25   0   -0.44    1.36
   0  25   0   -0.11    1.68
   1 -25   0    4.70    2.07
  -1 -25   0    0.50    1.96
   1  25   0    1.23    1.40
   1  25   0    5.44    1.78
  -1  25   0    2.67    1.80
  -1  25   0    2.65    1.58
  -2 -25   0    2.68    1.90
   2 -25   0   11.00    2.30
   2 -25   0    8.06    2.25
   2  25   0   14.05    2.49
  -2  25   0    6.05    2.22
  -2  25   0   11.01    2.32
   2  25   0    4.78    1.76
   3 -25   0    8.08    2.27
  -3 -25   0    7.02    2.48
   3 -25   0    2.61    1.77
   3  25   0    5.90    2.17
  -3  25   0    8.48    2.55
  -3  25   0    5.50    1.99
   3  25   0    3.28    1.63
  -4 -25   0   18.22    3.44
   4 -25   0   18.14    2.56
   4 -25   0    8.29    2.46
   4  25   0   11.54    3.07
   4  25   0   16.54    3.01
  -4  25   0   17.38    3.47
  -5 -25   0   15.63    3.18
   5 -25   0   13.79    2.88
   5  25   0   17.82    3.21
   5  25   0    5.81    2.06
  -5  25   0   12.23    3.17
  -6 -25   0    8.96    3.06
   6 -25   0    4.52    2.25
   6 -25   0    4.27    2.26
   6  25   0    3.25    2.44
  -6  25   0    3.66    2.90
   6  25   0    2.12    2.58
   7 -25   0    6.04    2.50
   7 -25   0    6.58    2.68
  -7 -25   0    3.61    2.82
   7  25   0   11.22    3.06
   7  25   0    5.19    3.17
  -7  25   0    8.51    3.20
   8 -25   0   -0.54    2.26
  -8 -25   0    1.18    2.30
   8 -25   0    1.95    2.24
   8  25   0   -2.48    2.62
  -8  25   0   -0.79    1.55
   8  25   0    1.49    3.15
   0 -26   0    2.53    1.83
   0  26   0    1.90    1.52
   0  26   0    6.69    2.43
   1 -26   0    7.97    2.15
  -1 -26   0    2.82    1.88
   1 -26   0    4.89    2.23
   1  26   0    9.65    2.11
   1  26   0    7.04    2.61
  -1  26   0    5.98    1.93
  -1  26   0    9.06    2.87
   2 -26   0    3.82    1.93
  -2 -26   0    4.13    2.37
   2 -26   0   11.08    2.66
  -2  26   0    7.51    2.09
   2  26   0    9.21    2.15
  -2  26   0   12.03    3.04
   2  26   0    2.32    1.54
   3 -26   0    2.36    1.65
   3 -26   0    3.44    2.23
  -3 -26   0    4.22    2.51
   3  26   0   -0.02    1.66
  -3  26   0    1.28    1.78
   3  26   0    2.67    1.91
  -3  26   0    5.43    2.11
  -4 -26   0   10.97    2.94
   4 -26   0    8.91    2.13
   4 -26   0    8.75    2.55
  -4  26   0    9.97    3.15
   4  26   0   13.09    3.37
   4  26   0   11.40    2.86
   5 -26   0    8.51    2.55
  -5 -26   0    9.77    3.18
   5  26   0    9.06    3.14
  -5  26   0   15.06    3.75
   5  26   0   18.38    3.20
  -6 -26   0    4.10    2.54
   6 -26   0    1.60    2.15
   6 -26   0    8.93    2.80
   6  26   0    5.47    2.65
  -6  26   0    8.27    3.40
   6  26   0    3.67    2.16
   7 -26   0    4.43    2.74
  -7 -26   0   -1.49    2.09
   7  26   0    4.10    2.68
   7  26   0    3.67    2.49
  -7  26   0    2.45    2.10
  -8 -26   0    4.17    2.61
   8 -26   0    4.13    2.51
   8 -26   0   -0.08    2.44
   8  26   0    0.89    2.43
  -8  26   0    1.29    2.22
   8  26   0   -0.32    2.50
   0 -27   0   -1.02    1.76
   0  27   0    0.67    1.39
   0  27   0    2.75    2.06
  -1 -27   0    6.03    2.22
   1 -27   0   14.37    2.87
   1 -27   0   13.51    2.67
  -1  27   0    9.93    2.52
  -1  27   0   12.59    2.46
   1  27   0   12.80    2.39
   1  27   0   11.78    2.93
  -2 -27   0    6.81    2.65
   2 -27   0    9.28    2.59
   2 -27   0   13.84    2.57
  -2  27   0   11.76    3.14
   2  27   0    3.22    1.53
  -2  27   0    6.82    2.21
   2  27   0   12.39    2.41
   3 -27   0    7.35    2.52
  -3 -27   0    7.39    2.81
   3  27   0    6.95    2.38
  -3  27   0    6.35    2.51
   3  27   0    5.44    2.36
  -3  27   0   10.01    2.43
   4 -27   0    5.23    2.33
  -4 -27   0    9.80    3.19
   4 -27   0   14.97    2.48
   4  27   0   20.44    3.48
  -4  27   0    5.26    2.53
   4  27   0    8.86    2.83
   5 -27   0    1.45    2.12
  -5 -27   0    3.82    2.84
   5  27   0    2.02    2.18
   5  27   0    0.67    2.45
  -5  27   0    2.64    2.49
  -6 -27   0    0.35    2.66
   6 -27   0    1.78    2.30
   6 -27   0    1.08    2.27
  -6  27   0    2.40    2.79
   6  27   0    1.21    2.42
   6  27   0   -1.79    2.29
   7 -27   0    2.96    2.49
   7 -27   0    2.69    2.46
  -7 -27   0    3.13    2.48
   7  27   0   -1.13    2.20
   7  27   0    2.53    2.75
  -7  27   0    0.23    1.86
   8 -27   0    0.42    2.43
  -8 -27   0    0.75    2.50
   8 -27   0   -0.17    2.12
   8  27   0    1.42    2.87
   8  27   0   -1.14    1.74
  -8  27   0   -0.33    1.67
   0 -28   0   11.92    2.71
   0  28   0   17.01    3.43
   0  28   0   14.69    2.70
   1 -28   0    5.22    2.34
   1 -28   0    3.97    2.17
  -1 -28   0    2.35    2.08
  -1  28   0    2.04    1.72
   1  28   0    1.74    1.33
  -1  28   0    4.49    2.40
   1  28   0    4.72    1.93
  -2 -28   0    5.00    2.54
   2 -28   0    6.92    2.46
   2 -28   0    8.18    2.29
  -2  28   0    8.31    2.34
   2  28   0   10.40    2.37
  -2  28   0    7.99    2.72
   2  28   0    5.27    2.30
  -3 -28   0    2.02    2.20
   3 -28   0   -0.38    1.90
   3 -28   0    2.54    1.93
  -3  28   0   -0.19    1.75
   3  28   0    2.66    1.92
   3  28   0   -0.53    2.25
  -3  28   0   -2.01    1.52
   4 -28   0    3.61    1.87
  -4 -28   0    4.64    2.51
   4 -28   0    8.76    2.67
  -4  28   0    0.65    2.00
   4  28   0    3.84    2.32
   4  28   0    4.10    2.77
   5 -28   0    2.52    2.25
  -5 -28   0    7.40    2.87
   5  28   0    4.28    2.93
   5  28   0    6.16    2.59
  -5  28   0    2.60    2.60
   6 -28   0    0.95    2.15
  -6 -28   0    0.06    2.68
   6 -28   0    3.72    2.55
   6  28   0   -2.73    2.20
   6  28   0    1.04    2.80
  -6  28   0    2.76    2.87
  -7 -28   0    6.92    3.25
   7 -28   0    6.34    2.86
   7 -28   0    2.02    2.44
  -7  28   0    0.99    2.05
   7  28   0    2.89    3.00
   7  28   0   -1.83    2.08
   0 -29   0   -0.87    1.79
   0  29   0    0.74    1.49
   0  29   0   -0.41    1.80
   1 -29   0    0.88    1.96
  -1 -29   0   -2.58    1.88
   1 -29   0    2.46    2.13
   1  29   0   -0.05    1.56
  -1  29   0   -0.61    1.71
  -1  29   0   -0.92    1.57
   1  29   0    1.76    2.16
  -2 -29   0   13.05    3.06
   2 -29   0   19.02    3.52
   2 -29   0   16.44    2.88
   2  29   0   22.70    3.45
  -2  29   0   18.31    3.75
   2  29   0   17.43    3.44
  -2  29   0   17.25    2.98
   3 -29   0    0.57    1.65
   3 -29   0   -0.21    1.78
  -3 -29   0   -3.02    2.06
  -3  29   0    1.34    2.09
   3  29   0    0.61    2.18
   3  29   0   -0.21    1.72
  -3  29   0   -0.68    1.76
  -4 -29   0    0.97    2.65
   4 -29   0   -1.05    1.72
   4 -29   0   -0.80    2.07
   4  29   0    3.26    2.62
   4  29   0    2.01    2.21
  -4  29   0    2.77    2.17
  -5 -29   0    5.02    3.04
   5 -29   0    6.67    2.87
   5  29   0    5.68    2.75
  -5  29   0    6.88    3.17
   5  29   0    4.07    2.90
  -6 -29   0   -3.15    2.06
   6 -29   0   -1.05    2.38
   6 -29   0    1.75    2.59
  -6  29   0    3.20    2.95
   6  29   0    2.99    2.74
   6  29   0    1.19    2.71
   7 -29   0   -0.40    2.23
   7 -29   0    2.30    2.80
  -7 -29   0    0.00    2.84
   7  29   0   -1.39    2.34
  -7  29   0   -1.43    1.65
   7  29   0   -1.29    2.25
   0 -30   0   13.32    2.99
   0  30   0   22.81    3.59
   0  30   0   22.88    3.19
   1 -30   0    0.89    2.02
  -1 -30   0    4.98    2.59
   1 -30   0    8.44    2.65
  -1  30   0    5.57    2.44
  -1  30   0    5.02    2.04
   1  30   0    5.69    2.10
   1  30   0    2.80    2.42
   2 -30   0    4.91    2.49
   2 -30   0    6.67    2.33
  -2 -30   0    6.31    2.91
  -2  30   0    5.71    2.69
   2  30   0   14.30    2.80
  -2  30   0   10.61    2.55
   2  30   0    6.59    2.74
   3 -30   0    0.34    1.89
  -3 -30   0   -3.11    2.15
   3 -30   0    3.30    2.27
  -3  30   0   -1.10    1.86
   3  30   0   -2.41    1.93
   3  30   0    3.65    2.18
  -3  30   0   -0.30    1.80
  -4 -30   0    3.02    2.37
   4 -30   0    4.97    2.56
  -4  30   0    5.67    2.59
   4  30   0    2.64    2.46
   4  30   0    3.76    2.49
   5 -30   0    3.96    2.62
  -5 -30   0   -0.53    2.18
  -5  30   0    1.50    2.45
   5  30   0    0.51    2.53
   5  30   0    0.64    2.35
   6 -30   0    2.82    2.75
   6 -30   0    2.76    2.59
  -6 -30   0    5.08    3.10
  -6  30   0    7.83    3.71
   6  30   0    3.17    2.97
   6  30   0    2.26    3.10
   7 -30   0    2.51    2.78
  -7 -30   0    2.79    3.04
   7 -30   0    3.72    2.54
  -7  30   0    1.99    2.24
   7  30   0    3.43    2.97
   7  30   0    1.11    3.04
   0 -31   0    0.00    1.97
   0  31   0    1.08    1.69
   0  31   0   -1.47    1.60
   1 -31   0    8.19    2.78
  -1 -31   0    4.48    2.67
   1 -31   0    7.93    2.48
  -1  31   0    8.87    2.46
  -1  31   0   11.03    3.17
   1  31   0    6.33    2.71
   1  31   0    5.54    2.13
   2 -31   0    5.57    2.26
   2 -31   0    8.88    2.88
  -2 -31   0    3.82    2.77
  -2  31   0    4.65    2.32
  -2  31   0    7.65    2.43
   2  31   0    6.54    2.40
   2  31   0    4.44    2.71
   3 -31   0    6.18    2.22
  -3 -31   0    6.47    2.67
   3 -31   0    2.31    2.58
  -3  31   0    7.89    2.57
  -3  31   0    6.59    2.94
   3  31   0    4.28    2.74
   3  31   0    2.72    2.12
   4 -31   0    3.90    2.79
  -4 -31   0    0.29    2.64
   4  31   0    3.38    2.49
   4  31   0    3.36    2.85
  -4  31   0    2.23    2.27
   5 -31   0    2.09    2.42
  -5 -31   0    2.14    2.75
  -5  31   0    2.20    2.82
   5  31   0    0.61    2.60
   5  31   0    0.58    2.54
   6 -31   0   -0.20    2.67
   6 -31   0   -0.01    2.57
  -6 -31   0   -0.34    3.01
   6  31   0   -0.60    2.91
   6  31   0    0.43    2.96
  -6  31   0    0.73    3.00
   0 -32   0   23.22    3.80
   0 -32   0   44.96    4.37
   0  32   0   23.22    3.72
   0  32   0   29.53    3.78
   1 -32   0    1.54    1.95
  -1 -32   0    3.99    2.58
   1 -32   0    1.52    2.43
   1  32   0    2.84    2.48
   1  32   0    1.00    1.84
  -1  32   0    0.60    1.83
  -1  32   0    1.53    2.05
   2 -32   0    0.11    2.43
   2 -32   0   -1.86    1.74
  -2 -32   0    4.67    2.89
  -2  32   0   -0.32    1.76
   2  32   0    0.29    2.27
   2  32   0    3.59    2.22
  -2  32   0    1.67    2.12
   3 -32   0    0.95    1.93
  -3 -32   0    4.87    2.92
   3 -32   0   -0.40    2.03
   3  32   0   -2.59    2.34
  -3  32   0    1.01    2.28
   3  32   0   -0.30    1.81
  -4 -32   0    5.05    3.06
  -4  32   0    3.29    2.47
   4  32   0    5.53    2.71
   4  32   0    7.26    3.20
   5 -32   0    2.72    2.72
  -5 -32   0    1.51    2.67
  -5  32   0    2.57    2.86
   5  32   0   -1.99    2.62
  -6 -32   0    3.53    3.08
   6 -32   0    2.53    2.95
   6 -32   0    1.42    2.92
  -6  32   0    0.39    2.73
   6  32   0    1.79    2.92
   0 -33   0   -1.96    1.88
   0 -33   0   -0.13    2.30
   0  33   0    0.71    1.85
   0  33   0    1.85    1.90
   1 -33   0    3.48    2.61
  -1 -33   0    3.74    2.70
   1  33   0    1.64    2.39
   1  33   0    4.26    2.10
  -1  33   0    3.02    2.03
  -1  33   0    2.08    2.16
  -2 -33   0    4.05    2.92
   2 -33   0    9.69    2.71
   2 -33   0    6.02    3.07
  -2  33   0   11.87    2.77
  -2  33   0    9.22    3.01
   2  33   0   11.20    3.08
   2  33   0   13.85    3.47
   3 -33   0    4.49    2.33
  -3 -33   0    4.79    3.09
   3 -33   0    5.98    2.62
   3  33   0    3.41    2.95
  -3  33   0    4.44    2.53
   4 -33   0   -0.21    2.51
  -4 -33   0    0.29    2.50
  -4  33   0   -0.57    2.26
   4  33   0   -1.11    2.46
  -5 -33   0    3.09    3.09
   5 -33   0    3.12    2.76
  -5  33   0    3.84    3.07
   5  33   0    3.81    2.93
   0 -34   0    1.59    2.47
   0 -34   0    4.16    2.74
   0  34   0   -0.40    1.89
   1 -34   0   -2.37    2.16
   1 -34   0    2.39    2.74
  -1 -34   0    3.17    2.67
  -1  34   0    5.36    2.49
  -1  34   0    0.45    2.14
   1  34   0    5.76    2.91
  -2 -34   0    1.30    2.44
   2 -34   0    7.97    3.17
   2 -34   0    3.48    2.52
   2  34   0    2.35    2.34
  -2  34   0    7.32    3.13
  -2  34   0    4.14    2.42
  -3 -34   0   -1.80    2.28
   3 -34   0   -2.68    2.14
   3 -34   0    0.72    2.98
  -3  34   0    1.29    2.57
   3  34   0    2.89    2.79
   4 -34   0    0.70    2.14
  -4 -34   0   -0.28    2.74
  -4  34   0    1.98    2.72
   4  34   0   -1.66    2.74
   0 -35   0    0.70    2.56
   0 -35   0    2.73    2.47
   0  35   0    0.19    2.14
   1 -35   0    1.20    2.82
   1 -35   0   -3.83    1.93
  -1 -35   0    0.58    2.41
  -1 -35   0   -2.16    2.33
   1  35   0    7.07    3.09
  -1  35   0    1.60    2.37
   2 -35   0    1.37    2.39
   2 -35   0   -1.86    2.43
  -2 -35   0   -0.13    2.33
  -2  35   0    4.26    2.50
   3 -35   0    0.82    2.43
  -3 -35   0    0.24    2.49
   3  35   0   -2.54    2.18
  -3  35   0    0.15    2.28
  -4 -35   0    0.74    3.05
   4 -35   0   -1.64    2.08
  -4  35   0    2.14    2.75
   4  35   0    7.08    3.60
   0 -36   0   -3.71    2.38
   0 -36   0   -0.30    2.44
   0  36   0   -2.44    2.06
   1 -36   0    3.00    2.61
  -1 -36   0    6.28    3.07
   1 -36   0    3.21    3.03
  -1 -36   0   16.96    4.00
  -1  36   0    7.89    2.89
   1  36   0    2.42    2.55
  -2 -36   0    7.74    3.21
   2 -36   0    3.99    2.65
   2 -36   0    3.36    2.99
  -2  36   0    4.60    2.87
   2  36   0    6.16    2.77
  -3 -36   0    3.72    3.07
   3 -36   0    3.15    3.10
   3  36   0   -0.54    2.91
   0 -37   0    2.47    2.48
   0 -37   0   -3.66    2.45
   0  37   0    3.00    2.59
  -1 -37   0   -2.07    2.17
   1 -37   0   -1.82    2.19
   1 -37   0   -1.66    2.84
   1  37   0   -2.01    1.94
  -1  37   0   -0.48    1.93
  12   0  -1    2.66    3.16
  12   0  -1    5.32    2.90
  11   0  -1   16.34    3.41
  11   0  -1   21.67    4.35
  10   0  -1    6.03    2.99
  10   0  -1   10.62    2.75
   9   0  -1    5.38    2.27
   9   0  -1    3.36    2.41
   8   0  -1    1.07    1.75
   8   0  -1   -0.58    1.77
   7   0  -1    3.85    1.35
   7   0  -1    4.31    1.72
   7   0  -1    3.38    1.86
   6   0  -1   -1.60    1.22
   6   0  -1   -0.40    0.83
   6   0  -1    1.34    1.36
   5   0  -1    6.85    1.54
   5   0  -1    8.77    1.27
   5   0  -1    7.35    1.69
  -4   0   1    7.65    1.11
   4   0  -1    8.09    1.48
   4   0  -1    9.10    1.68
   4   0  -1    7.09    1.06
   3   0  -1   31.49    2.48
   3   0  -1   33.56    2.57
  -3   0   1   32.79    1.95
  -3   0   1   36.48    2.38
   3   0  -1   32.39    2.37
   3   0  -1   31.47    1.97
  -3   0   1   31.21    2.34
   2   0  -1   86.21    4.38
  -2   0   1   82.51    4.05
   2   0  -1   84.62    4.44
   2   0  -1   87.12    4.07
  -2   0   1   85.56    4.39
  -2   0   1   85.28    4.43
   2   0  -1   87.53    4.48
  -1   0   1    4.52    0.67
   1   0  -1    4.76    0.65
   1   0  -1    4.07    0.45
  -1   0   1    4.67    0.64
   1   0  -1    4.46    0.66
  -1   0  -1  136.12    6.44
   1   0   1  140.44    6.44
  -1   0  -1  143.26    6.35
  -1   0  -1  142.04    6.62
   1   0   1  142.54    6.34
   1   0   1  138.86    6.60
   2   0   1   46.66    2.64
  -2   0  -1   45.86    2.63
  -2   0  -1   47.62    2.47
   2   0   1   45.26    2.47
  -3   0  -1   14.72    1.43
   3   0   1   13.72    1.44
  -3   0  -1   16.69    1.64
   3   0   1   16.13    1.49
   3   0   1   13.02    1.59
   3   0   1   16.70    1.96
   4   0   1   -1.61    0.92
  -4   0  -1    1.29    1.03
   4   0   1    1.12    0.92
   4   0   1    0.51    0.87
   5   0   1  113.62    6.49
   5   0   1  127.85    6.20
   5   0   1  115.34    6.17
   6   0   1   28.01    2.88
   6   0   1   27.45    2.53
   7   0   1    4.54    1.86
   7   0   1    4.57    1.56
   8   0   1   56.67    4.63
   8   0   1   56.46    4.17
   9   0   1    4.25    2.04
   9   0   1    8.51    2.61
  10   0   1   12.31    2.57
  10   0   1    9.25    2.91
  11   0   1    2.55    2.87
  11   0   1    3.13    2.09
  12  -1  -1   13.68    4.22
  12  -1  -1   17.76    3.62
  12   1  -1   12.42    3.96
  12   1  -1   20.97    3.91
  11  -1  -1    3.33    2.88
  11  -1  -1    6.89    2.71
  11   1  -1    4.94    2.68
  11   1  -1    3.85    2.93
  10  -1  -1   -0.41    1.96
  10  -1  -1    1.16    2.54
  10   1  -1    3.24    2.27
  10   1  -1    1.17    2.35
   9  -1  -1   20.35    3.11
   9  -1  -1   16.56    3.41
   9   1  -1   18.00    3.27
   9   1  -1   21.40    3.17
   8  -1  -1    1.47    1.69
   8  -1  -1    0.59    1.88
   8   1  -1    1.78    1.91
   8   1  -1   -0.23    1.62
   7  -1  -1    3.73    1.13
   7  -1  -1    2.36    1.60
   7  -1  -1    0.75    1.65
   7   1  -1    5.63    1.87
   7   1  -1    3.12    1.77
   6  -1  -1    5.67    1.66
   6  -1  -1    5.55    1.82
   6  -1  -1    4.93    1.06
   6   1  -1    4.81    1.21
   6   1  -1    2.48    1.50
   6   1  -1    4.91    1.60
   5  -1  -1    0.09    1.19
   5  -1  -1   -0.12    0.72
   5  -1  -1   -0.91    1.21
   5   1  -1    0.67    1.17
   5   1  -1   -0.13    1.23
   5   1  -1    0.66    0.87
   4  -1  -1  199.24   10.06
   4  -1  -1  201.69    9.83
   4  -1  -1  206.73    9.40
  -4  -1   1  203.43    9.52
   4   1  -1  198.53    9.98
   4   1  -1  196.83    9.53
   4   1  -1  206.45    9.93
   3  -1  -1   24.28    1.59
  -3  -1   1   24.53    2.06
   3  -1  -1   22.71    2.04
   3  -1  -1   25.33    2.27
  -3  -1   1   26.19    2.17
  -3  -1   1   25.88    1.78
   3  -1  -1   25.17    2.27
   3   1  -1   27.59    1.79
  -3   1   1   30.41    2.13
  -3   1   1   24.00    2.07
  -3   1   1   26.70    1.56
   3   1  -1   27.06    2.23
   3   1  -1   26.50    2.09
   2  -1  -1   24.65    1.77
   2  -1  -1   19.80    1.75
  -2  -1   1   22.93    1.78
   2  -1  -1   21.72    1.84
   2  -1  -1   21.23    1.26
  -2  -1   1   22.80    1.79
  -2  -1   1   20.60    1.47
  -2   1   1   19.43    1.81
   2   1  -1   20.93    1.80
  -2   1   1   23.78    1.89
  -2   1   1   23.05    1.71
   2   1  -1   23.12    1.51
   2   1  -1   24.05    1.82
  -2   1   1   21.48    1.23
  -1  -1   1   11.27    0.93
   1  -1  -1   13.59    0.91
  -1  -1   1   12.72    0.99
   1  -1  -1   11.79    0.91
   1  -1  -1   14.56    0.99
   1  -1  -1   10.37    0.88
  -1   1   1   10.50    0.91
   1   1  -1    9.58    0.88
  -1   1   1    9.06    0.88
  -1   1   1    8.35    0.79
   1   1  -1    9.47    0.94
   1   1  -1    9.88    0.77
  -1  -1  -1   11.20    0.80
  -1  -1  -1   11.20    0.76
   1  -1   1   11.51    1.03
  -1  -1  -1   11.71    0.99
   1  -1   1   10.81    0.87
   1   1   1   10.02    0.75
  -1   1  -1   10.63    1.06
   1   1   1    9.46    0.90
   1   1   1   10.78    0.79
  -2  -1  -1   37.99    2.19
   2  -1   1   35.28    1.98
   2  -1   1   35.47    2.26
   2  -1   1   36.75    2.54
  -2  -1  -1   37.05    2.13
  -2   1  -1   37.38    2.00
   2   1   1   33.40    2.20
   2   1   1   31.52    2.13
  -2   1  -1   32.15    2.57
   2   1   1   36.06    2.14
  -2   1  -1   36.13    2.30
   3  -1   1    2.98    1.25
  -3  -1  -1    5.97    1.11
   3  -1   1    5.57    1.16
   3  -1   1    5.07    0.96
  -3  -1  -1    5.17    1.01
   3   1   1    7.41    1.20
  -3   1  -1    7.76    1.68
   3   1   1    8.02    1.16
  -3   1  -1    6.23    1.01
   3   1   1    7.53    1.64
   3   1   1    5.24    1.05
  -3   1  -1    8.55    1.30
  -4  -1  -1    6.38    1.27
   4  -1   1    5.64    1.39
   4  -1   1    6.22    1.19
   4  -1   1    5.80    1.10
   4   1   1    5.02    1.19
  -4   1  -1    8.37    1.56
   4   1   1    5.64    1.22
  -4   1  -1    5.26    2.03
   4   1   1    5.74    1.35
   5  -1   1    1.10    0.94
   5  -1   1    0.33    1.00
   5  -1   1    2.08    1.28
   5   1   1    3.42    1.21
   5   1   1    2.13    1.23
   5   1   1    1.30    1.04
   6  -1   1   33.40    2.89
   6  -1   1   31.06    3.02
   6  -1   1   31.04    2.63
   6   1   1   28.12    2.88
   6   1   1   27.58    2.58
   7  -1   1   44.65    3.31
   7  -1   1   34.43    3.59
   7   1   1   46.09    3.42
   7   1   1   39.29    3.67
   8  -1   1   24.38    3.35
   8  -1   1   22.78    2.74
   8   1   1   22.87    3.19
   8   1   1   26.19    2.89
   9  -1   1    4.36    2.39
   9  -1   1    6.18    2.07
   9   1   1    4.04    2.34
   9   1   1    5.97    2.15
  10  -1   1    2.93    1.99
  10  -1   1    6.30    2.77
  10   1   1    4.08    2.14
  10   1   1    4.15    2.68
  11  -1   1    7.11    2.43
  11  -1   1    6.87    3.35
  11   1   1   13.34    3.59
  11   1   1   14.03    3.88
  11   1   1    9.53    2.70
  12  -2  -1    3.33    2.83
  12  -2  -1    0.08    3.10
  12   2  -1    3.18    3.15
  12   2  -1    5.21    2.73
  12   2  -1    6.59    3.42
  11  -2  -1   14.96    3.16
  11  -2  -1   12.00    3.53
  11   2  -1   13.95    3.54
  11   2  -1   12.06    3.20
  10  -2  -1   13.96    2.94
  10  -2  -1   10.39    3.34
  10   2  -1   12.78    2.95
  10   2  -1   12.21    3.17
   9  -2  -1    1.34    2.20
   9  -2  -1    4.17    2.14
   9   2  -1    4.76    2.52
   9   2  -1    4.99    2.22
   8  -2  -1    0.59    1.91
   8  -2  -1    0.32    1.77
   8   2  -1    4.28    1.97
   8   2  -1    0.94    1.97
   7  -2  -1    3.23    1.91
   7  -2  -1    2.09    0.98
   7  -2  -1    2.25    1.72
   7   2  -1    2.93    1.84
   7   2  -1    1.31    1.63
   6  -2  -1    8.67    1.29
   6  -2  -1    9.37    1.83
   6  -2  -1    9.47    2.16
   6   2  -1    9.44    1.99
   6   2  -1    9.91    1.96
   5  -2  -1   33.65    2.71
   5  -2  -1   31.42    2.03
   5  -2  -1   33.66    2.88
  -5  -2   1   28.24    2.27
   5   2  -1   33.13    2.38
   5   2  -1   33.31    2.86
   5   2  -1   31.98    2.74
  -4  -2   1   13.08    2.34
   4  -2  -1   11.71    1.78
  -4  -2   1   15.20    1.53
   4  -2  -1   13.52    2.03
   4  -2  -1   13.37    1.19
  -4   2   1   14.68    2.20
   4   2  -1   13.43    1.52
   4   2  -1   14.68    1.98
   4   2  -1   14.32    1.90
  -3  -2   1    5.81    1.23
   3  -2  -1    5.42    0.76
   3  -2  -1    5.65    1.21
   3  -2  -1    5.07    1.33
  -3  -2   1    5.09    0.99
   3  -2  -1    8.38    1.54
  -3  -2   1    6.16    1.20
  -3   2   1    4.74    1.43
  -3   2   1    5.60    1.11
  -3   2   1    3.91    1.12
   3   2  -1    5.47    1.00
   3   2  -1    6.92    1.28
   3   2  -1    6.69    1.32
  -2  -2   1  389.72   17.81
  -2  -2   1  398.48   17.78
  -2  -2   1  394.93   17.66
   2  -2  -1  378.70   17.85
   2  -2  -1  372.42   17.84
   2  -2  -1  391.33   17.75
   2   2  -1  395.88   17.79
  -2   2   1  386.65   17.85
   2   2  -1  391.03   17.82
  -2   2   1  384.20   17.73
   2   2  -1  402.66   17.67
  -2   2   1  394.31   17.88
  -1  -2   1   62.02    3.08
   1  -2  -1   62.72    3.10
  -1  -2   1   62.20    3.18
   1  -2  -1   62.51    3.09
  -1  -2   1   58.63    3.06
   1  -2  -1   58.56    3.14
  -1   2   1   64.82    3.16
  -1   2   1   63.24    3.10
   1   2  -1   61.95    3.09
   1   2  -1   59.66    3.15
  -1   2   1   61.22    3.13
   1   2  -1   65.81    3.10
  -1   2   1   63.45    3.10
   0  -2   1   50.94    2.48
   0  -2  -1   52.98    2.55
   0   2   1   51.43    2.51
   0   2  -1   51.43    2.52
   0   2   1   51.66    2.40
  -1  -2  -1  152.41    6.93
  -1  -2  -1  152.64    6.78
  -1  -2  -1  154.29    7.05
   1  -2   1  148.99    6.88
  -1  -2  -1  153.60    7.02
   1  -2   1  146.22    7.05
   1   2   1  150.98    7.00
   1   2   1  146.49    7.03
   1   2   1  145.98    6.91
   1   2   1  152.00    6.77
  -1   2  -1  146.25    7.08
   2  -2   1   14.52    1.58
  -2  -2  -1   16.97    1.45
   2  -2   1   12.80    1.15
   2  -2   1   16.49    1.46
  -2  -2  -1   15.45    1.37
   2   2   1   13.43    1.39
  -2   2  -1   14.09    1.55
  -2   2  -1   15.23    1.15
   2   2   1   14.53    1.68
  -2   2  -1   13.92    1.92
   2   2   1   15.00    1.48
   2   2   1   13.76    1.29
   3  -2   1   10.12    1.25
  -3  -2  -1    9.87    1.44
   3  -2   1   12.47    1.65
  -3  -2  -1   12.72    1.43
   3  -2   1   13.39    1.97
  -3   2  -1   10.28    1.53
   3   2   1   10.10    1.44
  -3   2  -1   11.20    1.24
   3   2   1   12.03    1.45
   3   2   1   12.44    1.53
  -3   2  -1   10.45    1.88
   4  -2   1    6.34    1.16
  -4  -2  -1    5.79    1.31
   4  -2   1    6.40    1.46
   4   2   1    5.90    1.25
   4   2   1    6.44    1.25
  -4   2  -1    8.45    2.01
  -4   2  -1    6.36    1.19
   4   2   1    7.26    1.36
   5  -2   1   74.75    4.28
   5  -2   1   79.03    4.79
   5  -2   1   78.70    4.18
   5   2   1   71.74    4.57
   5   2   1   74.28    4.43
   6  -2   1   41.36    2.82
   6  -2   1   42.25    3.06
   6  -2   1   41.54    3.57
   6   2   1   43.51    3.40
   6   2   1   40.66    3.15
   7  -2   1    7.43    1.76
   7  -2   1    9.22    2.20
   7   2   1    7.56    1.84
   7   2   1   10.29    2.15
   8  -2   1   10.88    2.18
   8  -2   1   12.03    2.71
   8   2   1   12.85    2.55
   8   2   1   12.42    2.45
   9  -2   1    8.20    2.52
   9  -2   1    6.10    1.99
   9   2   1    7.47    2.47
   9   2   1    6.32    2.11
  10  -2   1    7.68    2.34
  10  -2   1    4.00    2.77
  10   2   1   12.09    3.55
  10   2   1    6.76    2.83
  10   2   1    9.11    2.56
  11  -2   1    1.36    1.92
  11  -2   1   -0.11    2.76
  11   2   1    3.42    2.75
  11   2   1    0.07    2.54
  11   2   1    3.95    2.42
  12  -3  -1    7.14    2.79
  12  -3  -1    2.41    3.45
  12   3  -1    6.38    2.94
  12   3  -1    5.84    3.59
  12   3  -1    3.75    3.10
  11  -3  -1    2.74    2.39
  11  -3  -1    4.40    2.99
  11   3  -1    8.13    3.02
  11   3  -1    5.23    2.94
  10  -3  -1   -0.40    2.34
  10  -3  -1    4.93    2.42
  10   3  -1    2.13    2.32
  10   3  -1    1.92    2.39
   9  -3  -1    1.30    2.00
   9  -3  -1   -0.51    2.11
   9   3  -1   -0.12    1.86
   9   3  -1    2.15    2.14
   8  -3  -1    1.21    1.71
   8  -3  -1   -1.07    1.67
   8   3  -1    2.12    1.90
   8   3  -1    1.92    1.91
   7  -3  -1   20.90    1.78
   7  -3  -1   19.85    3.03
   7  -3  -1   18.71    2.59
   7   3  -1   22.05    2.69
   7   3  -1   22.22    2.92
   6  -3  -1   14.37    2.21
   6  -3  -1   18.69    1.50
  -6  -3   1   16.43    1.93
   6  -3  -1   12.57    2.34
   6   3  -1   17.10    2.33
   6   3  -1   21.22    2.74
   5  -3  -1   23.89    2.43
  -5  -3   1   25.61    2.21
   5  -3  -1   28.28    1.80
   5  -3  -1   35.08    3.01
  -5   3   1   25.96    2.82
   5   3  -1   28.68    2.31
   5   3  -1   29.74    2.72
   5   3  -1   31.23    2.79
   4  -3  -1   63.85    3.21
   4  -3  -1   62.00    4.17
   4  -3  -1   64.58    3.87
  -4  -3   1   66.52    3.73
  -4  -3   1   63.64    4.24
  -4   3   1   67.72    4.33
   4   3  -1   64.35    3.72
   4   3  -1   62.57    3.98
   4   3  -1   70.54    4.06
  -3  -3   1   37.17    2.50
  -3  -3   1   32.19    2.30
   3  -3  -1   32.43    2.40
   3  -3  -1   29.38    2.40
  -3  -3   1   30.15    2.15
   3  -3  -1   30.82    2.28
   3  -3  -1   29.42    1.56
  -3   3   1   29.95    2.22
  -3   3   1   29.68    2.41
   3   3  -1   28.74    2.37
  -3   3   1   27.18    2.48
   3   3  -1   29.22    2.18
   3   3  -1   30.71    2.31
   2  -3  -1   28.03    2.23
   2  -3  -1   27.86    2.11
  -2  -3   1   25.22    1.93
   2  -3  -1   25.82    1.99
  -2  -3   1   26.70    2.00
  -2  -3   1   25.87    2.02
  -2   3   1   29.24    2.07
  -2   3   1   30.83    2.03
   2   3  -1   23.92    2.10
   2   3  -1   29.31    1.96
  -2   3   1   27.17    2.19
   2   3  -1   28.57    1.99
   1  -3  -1  296.95   13.41
  -1  -3   1  292.82   13.41
  -1  -3   1  286.39   13.35
   1  -3  -1  278.40   13.32
   1  -3  -1  292.72   13.35
   1  -3  -1  294.99   13.39
   1  -3  -1  293.71   13.10
  -1  -3   1  290.00   13.32
  -1   3   1  288.11   13.35
   1   3  -1  293.31   13.31
  -1   3   1  296.15   13.11
  -1   3   1  299.76   13.39
   1   3  -1  315.57   13.39
   0  -3   1   69.37    3.41
   0  -3  -1   69.21    3.42
   0  -3   1   72.48    3.25
   0  -3   1   74.15    3.46
   0  -3  -1   70.18    3.47
   0  -3  -1   73.47    3.59
   0   3   1   69.33    3.46
   0   3  -1   72.64    3.46
   0   3   1   68.64    3.42
  -1  -3  -1    8.87    0.96
   1  -3   1    9.90    0.72
  -1  -3  -1    9.42    0.98
  -1  -3  -1    8.20    1.00
   1  -3   1    9.52    1.11
  -1  -3  -1    8.96    0.69
   1  -3   1    9.94    0.88
   1   3   1    9.95    0.99
  -1   3  -1   10.07    0.88
   1   3   1    9.22    1.00
   1   3   1    8.93    0.64
   1   3   1    9.07    1.05
  -1   3  -1   10.88    1.16
   2  -3   1  122.80    5.80
   2  -3   1  127.30    6.36
  -2  -3  -1  128.47    5.94
  -2  -3  -1  128.60    6.17
   2  -3   1  124.68    6.21
  -2  -3  -1  123.04    6.06
  -2   3  -1  131.93    6.21
  -2   3  -1  120.06    5.78
   2   3   1  122.74    6.07
  -2   3  -1  125.97    6.43
   2   3   1  120.09    6.12
   2   3   1  123.11    5.91
   2   3   1  121.32    6.27
  -3  -3  -1   16.05    1.53
   3  -3   1   14.32    1.89
   3  -3   1   13.89    1.34
  -3  -3  -1   14.45    1.64
  -3  -3  -1   12.60    1.52
   3  -3   1   13.30    1.79
  -3   3  -1   16.39    1.35
  -3   3  -1   13.16    1.57
   3   3   1   12.94    1.48
  -3   3  -1   16.00    2.09
   3   3   1   11.32    1.65
   3   3   1   16.26    1.62
   3   3   1   10.43    1.55
   4  -3   1   20.34    1.87
  -4  -3  -1   26.19    2.17
   4  -3   1   25.70    2.37
  -4   3  -1   22.52    2.69
  -4   3  -1   23.01    1.90
   4   3   1   22.24    2.14
   4   3   1   23.54    2.12
   4   3   1   24.27    2.07
   5  -3   1   32.95    2.54
   5  -3   1   36.01    3.14
   5  -3   1   37.18    2.44
  -5   3  -1   31.27    3.38
   5   3   1   39.34    2.95
   5   3   1   38.50    2.87
   6  -3   1   19.34    2.12
   6  -3   1   21.25    1.90
   6  -3   1   16.41    2.58
   6   3   1   18.93    2.50
   6   3   1   17.95    2.40
   7  -3   1   37.44    3.70
   7  -3   1   37.96    3.13
   7   3   1   33.98    3.23
   7   3   1   45.86    3.58
   8  -3   1   15.72    2.91
   8  -3   1   13.46    2.18
   8   3   1   13.75    2.47
   8   3   1   12.55    2.61
   9  -3   1   17.88    3.46
   9  -3   1    9.74    2.12
   9   3   1   11.28    2.52
   9   3   1   10.48    2.84
   9   3   1   14.47    3.38
  10  -3   1   11.83    2.52
  10  -3   1   13.79    3.23
  10   3   1   12.66    2.78
  10   3   1   14.02    3.31
  10   3   1   11.02    3.59
  11  -3   1    1.21    2.74
  11  -3   1    1.25    1.97
  11   3   1   -1.15    2.46
  11   3   1    3.72    3.29
  11   3   1    0.07    2.19
  12  -4  -1    0.00    3.08
  12  -4  -1    0.78    2.25
  12   4  -1    5.59    3.28
  12   4  -1    2.49    2.62
  11  -4  -1    7.03    3.18
  11  -4  -1    7.60    2.68
  11   4  -1    5.57    3.10
  11   4  -1    8.17    2.99
  11   4  -1    0.12    2.52
  10  -4  -1   21.01    3.93
  10  -4  -1   21.90    3.38
  10   4  -1   17.35    3.54
  10   4  -1   19.73    3.54
   9  -4  -1    6.18    2.24
   9  -4  -1    1.85    2.21
   9   4  -1    7.08    2.41
   9   4  -1    6.60    2.49
   8  -4  -1   10.66    2.37
   8  -4  -1   10.06    2.62
   8   4  -1   10.29    2.38
   8   4  -1    8.32    2.31
   7  -4  -1    7.73    2.21
   7  -4  -1    5.19    1.80
   7  -4  -1    2.92    0.93
   7   4  -1    5.79    1.92
   7   4  -1    7.05    1.96
   6  -4  -1    5.03    0.93
   6  -4  -1    8.29    2.00
   6  -4  -1    9.07    1.76
  -6  -4   1    5.41    1.39
   6   4  -1    7.13    1.79
   6   4  -1    5.91    1.73
   5  -4  -1   27.52    2.72
  -5  -4   1   25.18    2.26
   5  -4  -1   26.84    1.62
   5  -4  -1   25.35    2.44
   5   4  -1   24.94    2.57
   5   4  -1   25.20    2.52
  -5   4   1   24.68    2.91
   4  -4  -1   34.62    2.73
  -4  -4   1   40.69    3.09
   4  -4  -1   36.39    3.13
   4  -4  -1   40.35    2.03
  -4  -4   1   37.53    2.70
   4   4  -1   40.35    2.97
   4   4  -1   40.80    2.71
  -4   4   1   43.67    3.29
   4   4  -1   36.85    2.87
  -3  -4   1   34.58    2.42
  -3  -4   1   29.72    2.30
   3  -4  -1   35.43    2.66
   3  -4  -1   30.54    2.64
   3  -4  -1   33.55    2.38
  -3  -4   1   30.25    2.49
   3   4  -1   34.85    2.41
  -3   4   1   36.81    2.36
  -3   4   1   34.20    2.68
   3   4  -1   34.45    2.38
   3   4  -1   33.92    2.56
  -3   4   1   34.73    2.59
   2  -4  -1   12.15    1.65
  -2  -4   1   10.67    1.50
  -2  -4   1    9.25    1.36
  -2  -4   1   11.50    1.50
   2  -4  -1   10.85    1.55
   2  -4  -1    9.33    1.48
   2  -4  -1   11.97    1.40
   2   4  -1    9.82    1.47
   2   4  -1    7.70    1.21
  -2   4   1   10.92    1.63
  -2   4   1   11.05    1.65
  -2   4   1    9.64    1.26
   2   4  -1    6.44    1.36
  -1  -4   1   82.41    4.20
  -1  -4   1   80.71    4.09
   1  -4  -1   86.00    4.17
   1  -4  -1   86.09    3.91
   1  -4  -1   80.71    4.15
  -1  -4   1   83.82    3.99
  -1  -4   1   79.31    4.22
   1  -4  -1   85.56    4.20
   1   4  -1   82.13    4.25
  -1   4   1   83.18    3.90
  -1   4   1   82.63    4.15
   1   4  -1   85.50    4.23
   1   4  -1   78.45    4.07
  -1   4   1   81.65    4.20
   1   4  -1   81.02    4.00
  -1   4   1   89.45    4.19
   0  -4  -1    4.24    0.77
   0  -4   1    4.06    0.48
   0  -4  -1    5.03    0.73
   0  -4   1    4.24    0.68
   0  -4   1    4.63    0.70
   0  -4  -1    3.94    0.63
   0   4   1    4.40    0.68
   0   4  -1    2.85    0.70
   0   4  -1    4.49    0.72
   0   4   1    4.28    0.68
   1  -4   1   35.17    2.02
  -1  -4  -1   37.17    2.22
   1  -4   1   34.67    1.95
  -1  -4  -1   37.97    2.21
  -1  -4  -1   36.66    1.84
  -1  -4  -1   36.58    2.29
   1  -4   1   35.49    2.26
  -1   4  -1   36.12    2.30
  -1   4  -1   36.01    2.05
   1   4   1   38.25    1.83
   1   4   1   38.45    2.22
   1   4   1   38.32    2.23
   1   4   1   37.32    2.27
   2  -4   1  134.37    6.34
  -2  -4  -1  131.74    6.56
   2  -4   1  148.44    6.90
  -2  -4  -1  129.15    6.64
   2  -4   1  127.69    6.26
   2  -4   1  132.38    6.73
  -2  -4  -1  129.72    6.59
  -2  -4  -1  138.96    6.34
  -2   4  -1  135.33    6.85
   2   4   1  135.35    6.62
   2   4   1  134.12    6.32
   2   4   1  133.62    6.61
   2   4   1  137.13    6.76
  -3  -4  -1    1.97    0.97
  -3  -4  -1    1.75    1.03
   3  -4   1    2.54    1.40
   3  -4   1    3.25    0.80
   3  -4   1    1.20    1.09
  -3  -4  -1    1.04    0.89
   3   4   1    0.45    0.96
  -3   4  -1    2.47    0.75
   3   4   1    1.56    1.02
  -3   4  -1    2.78    1.49
   3   4   1    4.81    1.16
  -3   4  -1    1.94    1.00
   3   4   1    2.61    0.91
   4  -4   1   73.91    3.94
   4  -4   1   65.10    4.32
  -4  -4  -1   67.02    4.20
  -4  -4  -1   75.32    4.19
   4   4   1   75.53    4.63
   4   4   1   74.77    4.24
   4   4   1   69.60    4.13
   4   4   1   75.89    4.68
  -4   4  -1   71.21    4.81
  -4   4  -1   78.73    4.05
   5  -4   1   19.13    2.46
   5  -4   1   21.90    1.99
   5   4   1   25.50    2.36
   5   4   1   24.24    2.57
  -5   4  -1   17.34    2.75
   5   4   1   18.47    2.21
   6  -4   1   44.48    3.30
   6  -4   1   52.10    3.08
   6  -4   1   49.50    4.02
  -6   4  -1   41.75    4.19
   6   4   1   53.28    3.64
   6   4   1   49.39    3.68
   7  -4   1    4.21    1.52
   7  -4   1    3.35    1.24
   7  -4   1    3.25    1.88
   7   4   1    3.44    1.63
   7   4   1    4.65    1.88
   7   4   1    5.61    1.82
   8  -4   1   14.08    2.93
   8  -4   1   13.70    2.24
   8   4   1   12.57    2.86
   8   4   1   12.65    2.35
   8   4   1    9.87    2.40
   9  -4   1   18.31    2.64
   9  -4   1   18.42    3.50
   9   4   1   21.49    3.92
   9   4   1   18.73    3.02
   9   4   1   18.50    3.24
  10  -4   1    3.08    2.53
  10  -4   1    6.88    2.13
  10   4   1    8.41    2.77
  10   4   1    5.20    2.95
  10   4   1    2.66    2.29
  11  -4   1    2.04    1.99
  11  -4   1   -0.47    2.74
  11   4   1   -0.51    2.22
  11   4   1    1.62    2.92
  11   4   1   -3.21    2.33
  11  -5  -1    7.60    3.24
  11  -5  -1    4.55    2.40
  11   5  -1    3.31    2.62
  11   5  -1    3.05    2.80
  11   5  -1    4.59    2.87
  10  -5  -1    1.69    2.44
  10  -5  -1   -1.29    1.94
  10   5  -1    0.64    2.30
  10   5  -1    0.40    2.20
  10   5  -1    1.59    2.63
   9  -5  -1   -0.01    1.83
   9  -5  -1   -0.40    2.24
   9   5  -1    0.09    2.03
   9   5  -1   -0.61    1.90
   8  -5  -1   17.55    2.78
   8  -5  -1   24.86    3.73
   8   5  -1   18.05    2.99
   8   5  -1   23.69    3.37
   7  -5  -1   15.66    1.45
  -7  -5   1   21.84    2.44
   7  -5  -1   20.24    2.63
   7  -5  -1   21.44    3.19
   7   5  -1   17.32    2.74
   7   5  -1   16.57    2.60
   6  -5  -1  138.11    6.53
  -6  -5   1  140.14    7.34
   6  -5  -1  138.25    7.99
   6  -5  -1  138.94    7.41
   6   5  -1  142.29    7.65
   6   5  -1  135.77    7.66
  -6   5   1  134.65    8.16
   5  -5  -1   15.52    1.10
   5  -5  -1   17.32    2.32
  -5  -5   1   13.69    1.81
   5  -5  -1   14.35    1.98
   5   5  -1   13.50    2.07
  -5   5   1   15.85    2.53
   5   5  -1   16.09    2.24
  -4  -5   1    5.94    1.39
  -4  -5   1    6.69    1.33
   4  -5  -1    6.30    0.65
   4  -5  -1    5.01    1.47
   4  -5  -1    6.91    0.64
   4  -5  -1    6.26    1.33
  -4   5   1   11.40    2.09
   4   5  -1    5.25    1.28
   4   5  -1    8.25    1.52
   4   5  -1    5.51    1.47
   3  -5  -1   16.09    2.40
   3  -5  -1   16.72    1.95
  -3  -5   1   18.58    1.79
  -3  -5   1   16.49    1.79
  -3  -5   1   22.68    2.51
   3  -5  -1   13.83    1.70
   3  -5  -1   15.93    1.90
   3   5  -1   17.57    1.75
  -3   5   1   14.74    1.84
   3   5  -1   18.85    2.05
   3   5  -1   18.47    1.83
  -3   5   1   18.32    1.72
  -3   5   1   18.26    2.14
   2  -5  -1   24.32    2.26
  -2  -5   1   26.13    1.87
   2  -5  -1   24.34    2.03
   2  -5  -1   28.67    2.14
   2  -5  -1   27.05    2.17
  -2  -5   1   26.15    2.05
   2  -5  -1   23.25    1.40
  -2  -5   1   22.75    2.03
   2   5  -1   20.87    2.18
   2   5  -1   24.08    1.92
  -2   5   1   25.18    1.99
  -2   5   1   25.47    1.37
   2   5  -1   22.05    1.92
   2   5  -1   27.53    2.01
  -2   5   1   22.20    2.09
  -1  -5   1   45.96    2.61
  -1  -5   1   43.33    2.44
   1  -5  -1   46.03    2.57
  -1  -5   1   42.07    2.56
   1  -5  -1   42.77    2.52
   1  -5  -1   42.31    2.30
   1  -5  -1   44.46    2.58
  -1  -5   1   44.54    2.32
  -1   5   1   39.42    2.49
   1   5  -1   39.23    2.56
  -1   5   1   41.46    2.29
  -1   5   1   39.31    2.55
   1   5  -1   45.52    2.46
   1   5  -1   40.96    2.56
  -1   5   1   43.41    2.52
   1   5  -1   44.50    2.31
   0  -5  -1   88.82    4.29
   0  -5   1   82.63    4.25
   0  -5   1   90.16    4.07
   0  -5  -1   85.86    4.32
   0  -5   1   89.83    4.30
   0  -5  -1   84.66    4.28
   0   5  -1   82.59    4.25
   0   5   1   86.53    4.25
   0   5  -1   82.74    4.05
   0   5  -1   85.62    4.31
   0   5   1   85.29    4.31
   0   5   1   86.60    4.30
   1  -5   1   77.66    3.89
   1  -5   1   79.95    3.80
  -1  -5  -1   75.61    3.99
   1  -5   1   79.84    4.12
   1  -5   1   78.90    3.90
  -1  -5  -1   76.54    3.66
  -1  -5  -1   73.93    4.04
  -1  -5  -1   69.62    3.96
  -1   5  -1   75.25    3.77
   1   5   1   76.45    3.98
  -1   5  -1   75.71    4.12
   1   5   1   77.89    4.00
  -1   5  -1   84.59    3.89
   1   5   1   78.42    4.10
   2  -5   1  282.97   12.96
  -2  -5  -1  271.46   12.89
   2  -5   1  275.48   12.54
   2  -5   1  282.38   13.03
   2  -5   1  258.46   12.48
  -2  -5  -1  285.56   12.84
  -2  -5  -1  288.19   12.54
  -2  -5  -1  273.58   12.87
   2   5   1  266.79   12.84
   2   5   1  271.53   12.49
  -2   5  -1  264.08   13.00
  -2   5  -1  280.02   12.54
   2   5   1  270.67   12.82
   2   5   1  276.19   12.90
   3  -5   1   14.75    1.28
   3  -5   1   14.93    1.96
  -3  -5  -1   14.04    2.15
  -3  -5  -1   16.50    1.88
  -3  -5  -1   17.24    1.57
   3  -5   1   17.07    1.41
   3   5   1   15.75    1.78
   3   5   1   13.05    1.79
  -3   5  -1   16.59    1.92
   3   5   1   14.17    1.81
  -3   5  -1   15.04    2.15
   3   5   1   15.89    1.51
   4  -5   1   51.76    2.96
  -4  -5  -1   49.34    3.21
   4  -5   1   53.48    3.54
  -4  -5  -1   46.76    3.27
  -4   5  -1   50.84    3.87
   4   5   1   53.36    3.38
   4   5   1   49.47    3.17
   4   5   1   42.16    3.43
   5  -5   1   53.86    3.29
   5  -5   1   52.20    3.92
   5   5   1   55.59    3.66
   5   5   1   52.07    4.02
   5   5   1   51.92    3.57
  -5   5  -1   51.06    4.21
   6  -5   1    7.88    2.04
   6  -5   1    8.26    1.29
   6  -5   1    7.98    1.57
   6   5   1    8.47    2.11
   6   5   1    7.85    1.74
  -6   5  -1   10.36    2.56
   6   5   1    6.29    1.64
   7  -5   1   23.60    2.57
   7  -5   1   31.81    2.27
   7  -5   1   29.84    3.40
   7   5   1   23.18    2.92
   7   5   1   28.13    3.59
   7   5   1   23.72    2.97
   8  -5   1    4.23    2.22
   8  -5   1    2.79    1.62
   8   5   1    3.01    1.82
   8   5   1    4.48    1.86
   8   5   1    2.05    2.27
   9  -5   1   28.04    2.96
   9  -5   1   18.46    3.57
   9   5   1   22.81    3.39
   9   5   1   33.16    4.60
   9   5   1   29.24    3.51
  10  -5   1    2.23    1.89
  10  -5   1    7.01    3.05
  10   5   1    1.82    2.15
  10   5   1    4.72    2.74
  10   5   1    0.42    2.24
  11  -5   1    1.22    2.86
  11  -5   1    1.51    1.92
  11   5   1    1.88    2.71
  11   5   1    2.90    2.60
  11   5   1    6.87    2.64
  11  -6  -1    2.43    2.32
  11  -6  -1    2.10    2.90
  11   6  -1    0.85    2.38
  11   6  -1    4.97    2.88
  11   6  -1    1.25    2.84
  10  -6  -1    8.88    2.59
  10  -6  -1    6.23    3.08
  10   6  -1    4.50    2.69
  10   6  -1   10.11    2.90
  10   6  -1    5.95    2.92
   9  -6  -1    7.76    2.38
   9  -6  -1    8.58    2.92
   9   6  -1    4.95    2.47
   9   6  -1    3.80    2.20
   9   6  -1   10.72    2.86
   8  -6  -1   40.56    3.72
   8  -6  -1   39.81    4.26
   8   6  -1   40.83    4.15
   8   6  -1   40.30    3.92
   7  -6  -1    4.58    0.73
   7  -6  -1    4.65    1.73
   7  -6  -1    2.58    0.71
   7  -6  -1    3.89    2.10
  -7  -6   1    6.97    1.69
   7   6  -1    4.57    1.95
   7   6  -1    4.14    1.78
  -7   6   1    4.66    2.20
   6  -6  -1    3.19    0.65
   6  -6  -1    2.29    0.61
   6  -6  -1    1.63    1.52
  -6  -6   1    5.43    1.44
   6  -6  -1    4.03    1.51
  -6   6   1    4.87    1.87
   6   6  -1    5.03    1.66
   6   6  -1    6.56    1.84
   5  -6  -1   69.20    3.30
   5  -6  -1   67.18    4.24
   5  -6  -1   69.88    3.31
   5  -6  -1   75.55    4.85
  -5  -6   1   64.90    4.23
   5   6  -1   65.58    4.47
   5   6  -1   75.57    4.49
  -5   6   1   68.47    4.85
   4  -6  -1  123.69    7.23
  -4  -6   1  128.75    6.99
  -4  -6   1  138.68    7.22
   4  -6  -1  138.40    6.98
  -4   6   1  138.98    7.44
   4   6  -1  140.89    7.05
   4   6  -1  139.09    7.24
  -3  -6   1   79.44    4.56
   3  -6  -1   79.16    4.75
   3  -6  -1   80.63    3.80
   3  -6  -1   79.45    4.76
   3  -6  -1   84.55    4.49
  -3  -6   1   83.51    4.46
   3   6  -1   83.09    4.44
   3   6  -1   83.63    4.73
   3   6  -1   85.13    4.61
  -3   6   1   79.90    4.78
   3   6  -1   81.41    4.60
  -2  -6   1   35.42    2.29
   2  -6  -1   33.51    2.47
  -2  -6   1   34.85    2.57
   2  -6  -1   35.44    2.55
  -2  -6   1   31.42    2.48
   2  -6  -1   32.39    2.31
   2  -6  -1   33.48    2.58
   2  -6  -1   37.08    1.91
   2   6  -1   28.61    2.25
  -2   6   1   36.11    2.59
  -2   6   1   34.47    2.44
   2   6  -1   36.84    2.38
   2   6  -1   34.35    2.43
  -2   6   1   35.76    1.87
   2   6  -1   33.05    2.62
  -2   6   1   32.29    2.48
  -1  -6   1   31.07    1.93
  -1  -6   1   28.75    2.09
  -1  -6   1   30.69    2.20
   1  -6  -1   30.36    2.06
   1  -6  -1   26.86    1.93
   1  -6  -1   27.52    1.82
  -1  -6   1   28.34    1.73
   1  -6  -1   25.05    1.96
   1   6  -1   29.88    1.77
   1   6  -1   30.34    2.24
  -1   6   1   24.41    1.79
   1   6  -1   31.17    2.23
  -1   6   1   27.89    2.09
  -1   6   1   27.74    2.06
  -1   6   1   24.88    1.94
   0  -6  -1    8.54    1.17
   0  -6  -1   10.28    1.25
   0  -6   1    9.04    0.91
   0  -6   1    9.91    1.36
   0  -6  -1    8.30    1.18
   0  -6   1    9.93    1.25
   0   6  -1    9.92    1.37
   0   6   1    8.55    1.15
   0   6  -1    8.49    0.94
   0   6   1    8.31    1.19
   0   6   1   10.03    1.34
   0   6  -1   10.25    1.27
  -1  -6  -1  118.60    5.93
  -1  -6  -1  111.65    5.77
  -1  -6  -1  114.36    5.46
  -1  -6  -1  123.53    5.88
   1  -6   1  115.64    5.88
   1  -6   1  115.73    5.68
   1  -6   1  113.83    5.60
   1  -6   1  110.77    5.65
   1   6   1  117.46    5.77
  -1   6  -1  115.76    5.60
   1   6   1  122.73    5.91
   1   6   1  119.94    5.86
  -1   6  -1  121.74    5.68
  -1   6  -1  112.57    5.92
  -2  -6  -1  243.15   11.47
   2  -6   1  236.26   11.07
  -2  -6  -1  244.96   11.44
   2  -6   1  233.72   11.48
  -2  -6  -1  236.33   11.37
   2  -6   1  240.34   11.56
  -2  -6  -1  236.98   11.01
   2   6   1  268.92   11.51
  -2   6  -1  239.47   11.56
   2   6   1  234.35   11.42
  -2   6  -1  242.25   11.06
   2   6   1  234.54   10.98
   2   6   1  240.38   11.41
   3  -6   1    8.07    1.04
  -3  -6  -1    7.79    1.47
  -3  -6  -1    9.20    1.27
   3  -6   1    8.32    1.08
   3  -6   1    7.27    1.57
   3   6   1    4.50    1.25
  -3   6  -1    7.69    1.77
   3   6   1    5.38    1.31
   3   6   1    7.16    1.08
   3   6   1    3.62    1.26
   4  -6   1   88.42    5.29
  -4  -6  -1   86.96    5.06
   4  -6   1   88.81    4.47
   4  -6   1   93.26    4.65
  -4  -6  -1   88.87    4.79
  -4   6  -1   87.42    5.54
   4   6   1   87.63    4.75
   4   6   1   88.00    5.24
   4   6   1   82.47    4.98
   5  -6   1   16.38    2.44
   5  -6   1   17.61    1.57
  -5  -6  -1   15.79    2.14
   5  -6   1   18.36    1.91
  -5   6  -1   18.43    2.75
   5   6   1   19.25    2.05
   5   6   1   18.61    2.44
   5   6   1   18.25    2.27
   6  -6   1   41.32    2.67
   6  -6   1   48.07    2.81
   6  -6   1   40.43    3.06
   6  -6   1   38.24    3.74
   6   6   1   45.09    3.40
  -6   6  -1   39.89    4.03
   6   6   1   47.62    3.41
   6   6   1   46.40    4.01
   7  -6   1   20.02    3.07
   7  -6   1   24.03    2.05
   7  -6   1   19.77    1.90
   7  -6   1   24.64    2.47
   7   6   1   20.51    2.72
  -7   6  -1   16.86    3.10
   7   6   1   27.73    3.56
   7   6   1   20.70    2.71
   8  -6   1   14.26    3.07
   8  -6   1   12.46    2.17
   8  -6   1    9.11    1.64
   8   6   1   14.96    3.16
   8   6   1   15.71    2.62
   8   6   1   17.84    2.81
   9  -6   1    8.96    2.90
   9  -6   1    6.91    2.07
   9   6   1    8.19    2.43
   9   6   1   11.81    3.18
   9   6   1   10.67    2.66
  10  -6   1    3.88    1.92
  10  -6   1    2.80    2.75
  10   6   1    1.24    2.13
  10   6   1    8.76    2.66
  10   6   1    3.13    2.65
  11  -6   1   14.63    4.04
  11  -6   1   16.92    2.91
  11   6   1   26.96    3.97
  11   6   1   26.10    4.90
  11  -7  -1   -1.07    2.59
  11  -7  -1    1.53    2.27
  11   7  -1   -0.96    2.52
  11   7  -1    2.32    2.61
  11   7  -1    6.27    3.30
  10  -7  -1    4.65    2.33
  10  -7  -1    2.40    2.74
  10   7  -1    6.13    2.69
  10   7  -1    6.12    2.62
  10   7  -1    2.24    2.75
   9  -7  -1    4.58    2.08
   9  -7  -1    2.19    2.58
   9   7  -1    2.79    2.18
   9   7  -1    3.94    2.59
   9   7  -1    3.93    2.22
   8  -7  -1   28.77    3.83
   8  -7  -1   28.01    3.25
   8   7  -1   30.05    3.78
   8   7  -1   25.39    3.59
   8   7  -1   28.67    3.47
   7  -7  -1   16.66    2.46
   7  -7  -1   11.29    2.69
  -7  -7   1   16.80    2.38
   7   7  -1   15.40    2.63
   7   7  -1   14.03    2.60
   7   7  -1   14.03    2.47
  -7   7   1   11.15    2.62
   6  -7  -1  136.18    8.10
  -6  -7   1  138.61    7.50
   6  -7  -1  136.58    7.45
   6   7  -1  143.40    8.03
   6   7  -1  144.84    7.93
   6   7  -1  133.14    7.62
   5  -7  -1    9.25    2.10
  -5  -7   1   13.44    1.97
   5  -7  -1   14.46    1.95
   5   7  -1   15.16    2.30
   5   7  -1   14.97    2.36
  -5   7   1   14.90    2.65
   5   7  -1   14.50    2.07
   4  -7  -1   11.95    1.70
  -4  -7   1   12.49    2.25
  -4  -7   1    9.94    1.67
   4  -7  -1    9.22    1.76
   4   7  -1   11.12    1.77
   4   7  -1    8.57    1.93
  -4   7   1   15.11    2.38
   4   7  -1   14.19    1.81
  -3  -7   1    1.75    1.14
   3  -7  -1    4.38    1.15
  -3  -7   1    3.22    1.05
   3  -7  -1    2.85    0.56
   3  -7  -1    3.96    1.45
  -3   7   1    2.03    1.32
   3   7  -1    3.33    1.28
   3   7  -1    4.82    1.39
   3   7  -1    3.82    1.08
  -3   7   1    3.91    0.53
   3   7  -1    3.36    1.13
   2  -7  -1   10.69    1.47
   2  -7  -1    9.32    1.04
  -2  -7   1   11.64    1.72
  -2  -7   1   11.61    1.35
  -2  -7   1   10.13    1.61
  -2  -7   1    7.20    1.10
   2  -7  -1    7.19    1.46
   2  -7  -1    8.95    1.46
   2   7  -1    9.83    1.59
  -2   7   1    9.70    1.00
   2   7  -1   11.02    1.54
  -2   7   1    8.86    1.41
   2   7  -1    9.10    1.23
   2   7  -1    9.31    1.39
  -2   7   1    9.62    1.58
  -2   7   1    9.10    1.42
   1  -7  -1   14.94    1.57
  -1  -7   1   16.23    1.79
  -1  -7   1   17.31    1.84
   1  -7  -1   17.74    1.68
   1  -7  -1   21.86    1.78
  -1  -7   1   18.58    1.56
  -1  -7   1   17.20    1.38
   1  -7  -1   20.86    1.88
  -1   7   1   21.08    1.84
   1   7  -1   18.60    1.99
   1   7  -1   18.37    1.44
  -1   7   1   20.92    1.60
   1   7  -1   14.28    1.93
  -1   7   1   15.63    1.72
   0  -7   1   29.76    1.79
   0  -7  -1   28.66    2.19
   0  -7   1   28.15    2.11
   0  -7  -1   31.74    2.12
   0  -7   1   27.35    2.22
   0  -7  -1   28.56    2.20
   0   7   1   31.02    2.10
   0   7   1   31.86    2.23
   0   7  -1   29.99    1.85
   0   7   1   28.95    2.04
   0   7  -1   28.06    2.13
   0   7  -1   27.92    2.18
  -1  -7  -1   62.34    3.47
   1  -7   1   58.79    3.30
  -1  -7  -1   60.36    3.59
   1  -7   1   62.61    3.66
   1  -7   1   62.94    3.37
   1  -7   1   58.57    3.39
  -1  -7  -1   64.13    3.60
   1   7   1   68.58    3.67
  -1   7  -1   61.51    3.38
   1   7   1   57.79    3.42
  -1   7  -1   61.33    3.62
  -1   7  -1   64.28    3.35
   1   7   1   63.09    3.54
  -1   7  -1   64.57    3.41
   2  -7   1   99.71    4.64
   2  -7   1   89.97    4.94
   2  -7   1   92.11    4.64
  -2  -7  -1   96.90    4.55
  -2  -7  -1   97.67    5.01
  -2  -7  -1   97.05    5.06
  -2  -7  -1   91.88    4.96
   2  -7   1   93.83    5.09
   2  -7   1   83.04    4.96
  -2   7  -1   87.87    5.13
   2   7   1   93.43    5.06
   2   7   1   94.47    5.02
   2   7   1   88.00    4.93
  -2   7  -1   94.56    4.63
   2   7   1   88.33    4.50
   3  -7   1   15.50    2.01
   3  -7   1   11.81    1.25
  -3  -7  -1   13.21    1.83
   3  -7   1   12.07    1.35
  -3  -7  -1   14.47    1.47
   3   7   1   12.65    1.78
   3   7   1   12.99    1.76
  -3   7  -1   11.46    1.88
   3   7   1   10.81    1.31
   4  -7   1  110.53    5.54
   4  -7   1  115.27    6.45
  -4  -7  -1  121.81    5.91
  -4  -7  -1  115.89    6.26
   4  -7   1  110.30    5.70
   4   7   1  115.22    5.82
   4   7   1  109.68    6.32
   4   7   1  102.02    6.11
  -4   7  -1  116.84    6.70
   5  -7   1   75.10    4.16
   5  -7   1   75.47    3.90
   5  -7   1   76.54    4.99
  -5  -7  -1   65.45    4.52
   5   7   1   70.72    4.92
   5   7   1   74.56    4.66
   5   7   1   75.07    4.36
  -5   7  -1   69.79    5.03
   6  -7   1    6.75    2.02
   6  -7   1    7.59    1.17
   6  -7   1    9.49    1.58
  -6   7  -1   10.07    2.40
   6   7   1    9.53    1.99
   6   7   1   10.24    2.28
   6   7   1    7.51    1.67
   7  -7   1   27.90    2.74
   7  -7   1   24.12    2.05
   7  -7   1   23.30    2.52
   7  -7   1   24.12    3.15
   7   7   1   29.02    3.03
  -7   7  -1   23.27    3.24
   7   7   1   24.92    2.87
   7   7   1   24.35    3.31
   8  -7   1    8.73    1.98
   8  -7   1    9.00    2.76
   8   7   1    7.75    2.52
   8   7   1    7.34    2.14
   8   7   1   10.33    2.47
   9  -7   1    6.01    2.67
   9  -7   1    1.17    1.74
   9   7   1   -0.68    2.36
   9   7   1    2.62    2.11
   9   7   1    2.59    1.99
  10  -7   1    8.77    2.10
  10  -7   1    7.89    3.08
  10   7   1    8.36    2.65
  10   7   1   11.30    3.19
  10   7   1   10.31    2.77
  11  -7   1    1.91    2.04
  11  -7   1    1.88    3.05
  11   7   1    1.75    2.46
  11   7   1   -1.36    2.95
  11  -8  -1    3.07    2.99
  11  -8  -1    5.37    2.61
  11   8  -1   -3.20    2.57
  11   8  -1    2.79    2.72
  11   8  -1   -1.39    2.48
  10  -8  -1    1.38    2.51
  10  -8  -1    2.86    2.20
  10   8  -1    4.21    2.86
  10   8  -1    2.34    2.37
  10   8  -1    0.74    2.30
   9  -8  -1   13.07    3.17
   9  -8  -1   15.27    2.76
   9   8  -1   13.91    3.04
   9   8  -1   22.77    3.42
   9   8  -1   21.15    3.80
   8  -8  -1   28.09    3.96
   8  -8  -1   33.97    3.37
  -8  -8   1   40.18    3.53
   8   8  -1   28.98    3.65
   8   8  -1   32.03    3.69
  -8   8   1   34.26    4.15
   8   8  -1   37.07    4.35
   7  -8  -1    2.44    1.62
   7  -8  -1    2.60    2.06
  -7  -8   1    0.02    1.45
   7   8  -1   -1.31    1.64
   7   8  -1    5.29    1.89
   7   8  -1    1.50    1.56
  -7   8   1    5.50    2.45
   6  -8  -1    4.55    2.10
   6  -8  -1    9.67    1.80
  -6  -8   1    8.77    1.82
   6   8  -1    9.91    1.98
  -6   8   1    9.63    2.34
   6   8  -1    9.03    2.12
   6   8  -1    8.53    2.17
  -5  -8   1   37.70    3.10
   5  -8  -1   42.58    3.04
   5  -8  -1   36.21    3.48
   5   8  -1   42.37    3.19
   5   8  -1   39.87    3.40
   5   8  -1   37.92    3.45
  -5   8   1   39.89    3.49
   4  -8  -1   42.23    3.03
   4  -8  -1   44.14    3.52
  -4  -8   1   42.76    3.19
   4  -8  -1   44.44    2.21
   4   8  -1   44.03    3.42
  -4   8   1   39.54    3.46
   4   8  -1   42.01    3.25
   4   8  -1   44.72    3.09
  -3  -8   1   40.60    3.03
   3  -8  -1   43.31    2.24
   3  -8  -1   41.32    3.19
  -3  -8   1   40.31    2.71
   3  -8  -1   42.29    2.82
  -3   8   1   40.04    3.03
   3   8  -1   40.73    2.74
  -3   8   1   41.55    2.19
   3   8  -1   38.42    2.97
   3   8  -1   41.24    2.88
  -2  -8   1   33.46    2.67
  -2  -8   1   32.51    2.25
   2  -8  -1   37.30    2.58
   2  -8  -1   35.62    2.53
  -2  -8   1   34.77    2.68
   2  -8  -1   29.16    2.47
   2  -8  -1   33.00    2.05
  -2  -8   1   35.91    2.29
   2   8  -1   36.39    2.31
   2   8  -1   34.03    2.27
  -2   8   1   31.14    2.55
  -2   8   1   35.74    2.05
  -2   8   1   34.27    2.53
   2   8  -1   37.34    2.74
  -2   8   1   32.25    2.59
   2   8  -1   28.94    2.61
   1  -8  -1   20.10    1.70
   1  -8  -1   23.26    1.91
  -1  -8   1   22.05    2.12
  -1  -8   1   21.36    1.70
  -1  -8   1   21.16    1.56
   1  -8  -1   19.81    1.84
  -1  -8   1   21.07    1.87
   1  -8  -1   22.14    1.96
  -1   8   1   22.85    1.93
   1   8  -1   19.25    1.93
  -1   8   1   24.27    1.78
   1   8  -1   19.17    1.57
  -1   8   1   21.60    1.97
   1   8  -1   18.25    2.07
   0  -8  -1  107.31    5.50
   0  -8   1  105.27    5.23
   0  -8  -1  105.42    5.48
   0  -8   1  103.12    5.56
   0  -8   1  107.75    5.52
   0  -8  -1  109.11    5.57
   0   8  -1  113.69    5.54
   0   8   1  110.01    5.49
   0   8  -1  104.55    5.49
   0   8   1  110.93    5.52
   0   8  -1  106.46    5.23
   0   8   1  110.94    5.60
   1  -8   1   68.88    3.80
   1  -8   1   74.18    3.80
   1  -8   1   66.98    3.70
   1  -8   1   71.48    4.06
  -1  -8  -1   71.60    4.00
  -1  -8  -1   66.10    3.97
  -1  -8  -1   69.26    3.85
  -1   8  -1   71.03    4.08
  -1   8  -1   72.56    3.79
   1   8   1   72.52    3.92
   1   8   1   70.69    4.00
  -1   8  -1   64.39    3.72
   1   8   1   65.26    3.91
  -1   8  -1   71.37    3.77
   2  -8   1   33.47    2.22
   2  -8   1   33.40    2.66
   2  -8   1   40.22    2.54
  -2  -8  -1   33.88    2.60
  -2  -8  -1   34.43    2.62
  -2  -8  -1   35.14    2.50
   2  -8   1   35.95    2.26
  -2  -8  -1   35.38    2.05
   2  -8   1   32.07    2.60
   2   8   1   31.50    2.47
  -2   8  -1   31.70    2.70
   2   8   1   35.35    2.67
  -2   8  -1   33.49    2.19
   2   8   1   33.39    2.50
   3  -8   1   81.99    4.25
  -3  -8  -1   75.62    4.80
   3  -8   1   83.10    4.95
  -3  -8  -1   82.75    4.32
   3  -8   1   86.76    4.34
   3   8   1   81.03    4.24
   3   8   1   80.66    4.80
   3   8   1   86.62    4.83
  -3   8  -1   85.26    4.23
  -3   8  -1   77.26    4.92
   4  -8   1   63.00    4.27
  -4  -8  -1   56.10    3.88
   4  -8   1   67.66    3.55
   4  -8   1   57.51    3.29
  -4  -8  -1   61.91    3.60
  -4   8  -1   62.33    4.43
   4   8   1   59.46    3.56
   4   8   1   57.83    4.04
   4   8   1   60.86    4.01
  -5  -8  -1    4.72    1.52
   5  -8   1    1.30    0.82
   5  -8   1    3.40    1.76
   5  -8   1    3.83    1.15
   5   8   1    2.00    1.53
  -5   8  -1    3.58    1.77
   5   8   1    2.45    1.45
   5   8   1    1.95    1.10
  -6  -8  -1   14.43    2.33
   6  -8   1   12.93    1.93
   6  -8   1   17.35    2.77
   6  -8   1   13.90    1.51
  -6   8  -1   14.24    3.00
   6   8   1   17.19    2.52
   6   8   1   18.50    2.24
   6   8   1   15.53    2.60
   7  -8   1    5.62    1.12
   7  -8   1    6.12    1.62
   7  -8   1    8.87    2.40
   7   8   1    7.94    2.14
  -7   8  -1    5.87    2.40
   7   8   1    6.28    1.79
   7   8   1    8.74    2.44
   8  -8   1    2.55    2.38
   8  -8   1    8.28    1.93
  -8   8  -1    2.02    1.83
   8   8   1    3.69    2.42
   8   8   1    6.63    2.22
   8   8   1    5.84    2.04
   9  -8   1    1.73    2.36
   9  -8   1   -0.37    1.54
   9   8   1   -2.04    1.91
   9   8   1   -0.76    1.95
   9   8   1   -2.60    1.67
  10  -8   1    8.68    3.41
  10  -8   1   17.29    2.65
  10   8   1   12.15    2.97
  10   8   1   10.68    2.91
  10   8   1   12.79    3.62
  11  -8   1   20.04    4.49
  11  -8   1   22.58    4.05
  11   8   1   23.60    4.60
  11   8   1   33.24    4.32
  11  -9  -1    1.20    2.24
  11  -9  -1   -2.65    2.67
  11   9  -1   -1.28    2.41
  11   9  -1    2.94    3.08
  11   9  -1   -1.12    2.54
  10  -9  -1    8.94    3.45
  10  -9  -1   16.41    3.12
  10   9  -1   10.12    3.02
  10   9  -1   15.75    3.31
  10   9  -1   16.02    3.59
   9  -9  -1    2.26    2.47
   9  -9  -1    4.92    2.07
   9   9  -1   -2.07    1.89
   9   9  -1    5.41    2.66
   9   9  -1    3.04    2.12
   8  -9  -1    1.49    1.68
  -8  -9   1    2.50    1.71
   8  -9  -1    3.02    2.15
   8   9  -1    0.21    1.79
   8   9  -1    4.75    2.31
  -8   9   1    2.49    2.21
   8   9  -1    4.88    2.01
   7  -9  -1   17.48    2.56
   7  -9  -1   17.94    3.36
  -7  -9   1   20.13    2.56
   7   9  -1   17.33    2.88
   7   9  -1   13.50    2.64
  -7   9   1   19.75    3.61
   7   9  -1   18.26    2.75
   6  -9  -1   78.94    5.29
   6  -9  -1   65.36    4.37
  -6  -9   1   62.34    4.44
   6   9  -1   69.28    4.92
   6   9  -1   66.20    4.75
   6   9  -1   63.00    4.48
  -6   9   1   63.90    5.07
   5  -9  -1   26.51    3.05
  -5  -9   1   29.96    2.75
   5  -9  -1   28.70    2.50
   5   9  -1   23.16    2.80
   5   9  -1   28.24    2.54
   5   9  -1   26.98    2.87
  -5   9   1   23.48    3.01
   4  -9  -1   13.93    2.25
   4  -9  -1   12.32    1.79
   4  -9  -1   11.62    1.01
  -4  -9   1   10.85    1.75
   4   9  -1   14.95    2.25
   4   9  -1   12.32    1.89
  -4   9   1   10.89    2.09
   4   9  -1   15.53    1.91
  -3  -9   1    9.34    1.42
   3  -9  -1    7.15    0.93
   3  -9  -1    9.11    1.48
   3  -9  -1    8.22    1.69
  -3  -9   1    7.69    1.59
  -3   9   1    8.24    1.67
   3   9  -1    8.31    1.46
   3   9  -1    5.63    1.62
   3   9  -1    9.24    1.44
  -3   9   1    7.08    0.94
   2  -9  -1   55.96    3.59
  -2  -9   1   50.48    3.49
  -2  -9   1   56.49    3.29
   2  -9  -1   56.81    3.09
  -2  -9   1   55.23    3.59
   2  -9  -1   51.74    3.43
   2  -9  -1   54.37    3.53
  -2  -9   1   59.51    3.28
   2   9  -1   53.17    3.63
   2   9  -1   55.64    3.23
  -2   9   1   55.71    3.54
  -2   9   1   58.37    3.05
   2   9  -1   55.34    3.25
  -2   9   1   56.61    3.56
  -1  -9   1   60.10    3.68
   1  -9  -1   60.33    3.45
   1  -9  -1   62.65    3.61
  -1  -9   1   61.52    3.31
  -1  -9   1   61.56    3.73
   1  -9  -1   59.27    3.61
   1  -9  -1   64.32    3.61
   1   9  -1   66.18    3.74
   1   9  -1   60.03    3.36
   1   9  -1   64.17    3.75
  -1   9   1   60.44    3.69
  -1   9   1   64.81    3.46
  -1   9   1   58.50    3.60
   0  -9   1   10.53    1.52
   0  -9  -1    7.88    1.39
   0  -9   1   12.22    1.58
   0  -9   1   11.22    1.17
   0  -9  -1   10.85    1.41
   0  -9  -1   14.54    1.66
   0   9   1    9.12    1.38
   0   9   1    9.78    1.55
   0   9  -1   10.55    1.53
   0   9  -1    7.92    1.21
   0   9  -1   10.03    1.51
   0   9   1    9.29    1.37
   1  -9   1   31.69    2.27
   1  -9   1   35.77    2.23
  -1  -9  -1   33.10    2.44
  -1  -9  -1   31.36    2.30
   1  -9   1   34.68    2.34
  -1  -9  -1   30.39    2.48
  -1   9  -1   32.88    2.30
  -1   9  -1   34.09    2.51
   1   9   1   33.57    2.58
   1   9   1   33.31    2.54
   1   9   1   34.21    2.41
  -1   9  -1   33.21    2.27
  -1   9  -1   31.04    2.28
   2  -9   1    1.73    1.10
   2  -9   1    5.57    1.05
   2  -9   1    5.60    1.09
  -2  -9  -1    4.38    1.49
   2  -9   1    5.12    1.12
  -2  -9  -1    4.81    1.15
  -2  -9  -1    6.92    0.94
   2   9   1    5.11    1.10
   2   9   1    6.03    1.39
  -2   9  -1    4.64    1.32
  -2   9  -1    4.91    1.03
  -3  -9  -1   50.14    3.64
   3  -9   1   54.44    3.12
   3  -9   1   58.12    3.25
  -3  -9  -1   59.05    3.19
   3  -9   1   61.75    3.95
   3   9   1   54.80    3.60
  -3   9  -1   60.36    4.03
  -3   9  -1   55.08    3.11
   3   9   1   54.29    3.13
   3   9   1   50.72    3.67
  -4  -9  -1   24.83    2.07
   4  -9   1   25.77    2.07
   4  -9   1   22.40    2.53
  -4  -9  -1   23.49    2.58
   4  -9   1   24.89    1.83
   4   9   1   22.07    2.48
  -4   9  -1   23.82    2.87
   4   9   1   25.26    2.51
   4   9   1   21.99    2.01
  -5  -9  -1   20.57    2.48
   5  -9   1   18.76    2.70
   5  -9   1   18.54    1.62
   5  -9   1   16.74    1.90
   5   9   1   21.24    2.05
   5   9   1   18.59    2.70
   5   9   1   14.35    2.28
  -5   9  -1   12.02    2.59
   6  -9   1    6.01    1.45
   6  -9   1    6.47    1.09
  -6  -9  -1    4.70    1.66
   6  -9   1    4.14    2.03
   6   9   1    5.08    1.98
   6   9   1    7.23    2.08
   6   9   1    9.36    1.75
  -6   9  -1    3.79    2.06
   7  -9   1    4.03    1.03
   7  -9   1    0.26    1.95
   7  -9   1    2.93    1.42
   7   9   1    3.37    1.96
   7   9   1    2.59    1.99
  -7   9  -1    1.90    1.92
   7   9   1    1.55    1.53
   8  -9   1    2.83    2.18
   8  -9   1    2.95    1.61
   8   9   1    1.65    1.76
  -8   9  -1    2.36    1.98
   8   9   1    3.39    2.11
   8   9   1    5.66    2.51
   9  -9   1    1.33    1.64
   9  -9   1    2.29    2.47
   9   9   1   -0.23    2.05
   9   9   1    1.53    1.91
   9   9   1    3.52    2.23
  10  -9   1    9.74    2.23
  10  -9   1    5.19    2.86
  10   9   1    5.95    3.17
  10   9   1    5.82    2.69
  10   9   1    5.09    3.05
  11  -9   1    1.26    3.08
  11   9   1    8.24    2.77
  11   9   1    0.43    2.64
  11 -10  -1    3.12    3.07
  11 -10  -1    0.71    2.24
  11  10  -1    2.38    2.71
  11  10  -1   -1.35    2.74
  10 -10  -1    6.48    2.41
  10 -10  -1    4.71    3.01
  10  10  -1   10.41    3.25
  10  10  -1   15.06    3.42
  10  10  -1    6.67    2.79
   9 -10  -1   10.26    2.53
   9 -10  -1    8.67    3.04
   9  10  -1    7.60    2.84
   9  10  -1   13.52    2.82
   9  10  -1    9.25    2.89
   8 -10  -1    7.02    2.78
  -8 -10   1    8.31    2.14
   8 -10  -1    9.17    2.30
   8  10  -1   15.41    3.09
  -8  10   1    3.62    2.08
   8  10  -1    8.90    2.36
   8  10  -1   10.70    2.85
   7 -10  -1    5.51    2.39
   7 -10  -1    7.95    1.95
  -7 -10   1    3.66    1.66
   7  10  -1    6.88    1.95
  -7  10   1    6.92    2.23
   7  10  -1    3.16    1.91
   7  10  -1    6.47    2.23
   6 -10  -1    4.25    1.86
   6 -10  -1    6.29    1.71
  -6 -10   1    3.75    1.55
   6  10  -1    5.09    1.78
   6  10  -1    5.60    1.83
   6  10  -1    6.71    1.68
  -6  10   1    4.12    1.95
   5 -10  -1   57.11    4.51
   5 -10  -1   61.79    2.93
   5 -10  -1   59.78    3.91
  -5 -10   1   61.00    4.19
   5  10  -1   61.46    4.32
  -5  10   1   53.03    4.50
   5  10  -1   62.63    4.02
   5  10  -1   56.26    4.30
   4 -10  -1   41.25    2.32
   4 -10  -1   38.55    3.50
  -4 -10   1   46.19    3.41
   4 -10  -1   40.98    3.09
  -4  10   1   41.45    3.56
   4  10  -1   43.80    3.26
   4  10  -1   45.61    3.52
   4  10  -1   48.48    3.14
  -3 -10   1   71.98    3.97
  -3 -10   1   69.23    4.30
   3 -10  -1   64.36    3.98
   3 -10  -1   66.74    4.43
   3 -10  -1   67.81    3.57
   3  10  -1   74.62    4.02
   3  10  -1   64.26    4.28
   3  10  -1   72.19    4.17
  -3  10   1   69.53    3.53
  -3  10   1   60.51    4.34
  -2 -10   1   91.74    5.13
  -2 -10   1   89.84    4.68
   2 -10  -1   95.70    5.12
  -2 -10   1  103.42    4.83
   2 -10  -1   81.54    4.51
   2  10  -1   89.96    4.71
  -2  10   1   86.30    4.99
  -2  10   1   81.63    4.47
  -2  10   1   84.71    5.04
   2  10  -1   80.70    5.07
   1 -10  -1    0.77    1.00
  -1 -10   1    0.88    0.97
   1 -10  -1   -0.41    0.76
   1 -10  -1   -0.68    0.95
   1 -10  -1    2.88    1.02
  -1 -10   1   -0.07    1.02
   1  10  -1    0.79    1.44
  -1  10   1    2.03    0.99
   1  10  -1    2.13    1.14
  -1  10   1    2.95    1.01
  -1  10   1    0.90    1.04
   0 -10   1  124.20    5.82
   0 -10  -1  112.26    6.09
   0 -10   1  108.65    6.05
   0 -10  -1  121.52    6.07
   0 -10  -1  114.46    6.06
   0 -10   1  122.41    6.11
   0  10   1  117.97    6.15
   0  10   1  124.05    6.11
   0  10  -1  113.47    5.76
   0  10  -1  123.27    6.11
   0  10  -1  113.25    6.04
   0  10   1  109.78    5.97
   1 -10   1   38.00    2.61
  -1 -10  -1   37.77    2.77
   1 -10   1   37.37    2.57
  -1 -10  -1   35.60    2.76
   1 -10   1   38.54    2.45
  -1 -10  -1   40.18    2.62
   1  10   1   38.46    3.14
  -1  10  -1   39.95    2.60
   1  10   1   32.58    2.75
  -1  10  -1   38.34    2.51
  -1  10  -1   37.66    2.85
   1  10   1   38.81    2.63
  -1  10  -1   34.44    2.52
   2 -10   1   45.35    3.09
  -2 -10  -1   43.78    3.24
   2 -10   1   43.11    2.78
  -2 -10  -1   42.06    2.52
  -2 -10  -1   41.15    3.10
   2 -10   1   41.26    2.81
   2 -10   1   46.45    2.76
  -2  10  -1   41.20    3.11
   2  10   1   44.07    3.07
   2  10   1   39.66    2.90
  -2  10  -1   42.98    2.71
   3 -10   1  188.35    9.57
  -3 -10  -1  178.85    9.44
   3 -10   1  183.84    8.87
   3 -10   1  187.78    8.83
  -3 -10  -1  186.55    8.82
   3  10   1  184.60    9.41
   3  10   1  179.10    8.77
  -3  10  -1  192.33    8.83
  -3  10  -1  184.72    9.66
   3  10   1  176.64    9.28
  -4 -10  -1   32.38    2.95
  -4 -10  -1   29.10    2.30
   4 -10   1   29.99    2.32
   4 -10   1   28.60    2.98
   4 -10   1   30.48    2.13
   4  10   1   25.29    2.72
   4  10   1   30.96    2.92
   4  10   1   30.19    2.25
  -4  10  -1   35.33    3.26
   5 -10   1    4.63    1.00
   5 -10   1    5.77    1.80
   5 -10   1    2.59    1.15
  -5 -10  -1    5.08    1.68
  -5  10  -1    5.28    2.01
   5  10   1    6.73    1.80
   5  10   1    6.89    1.39
   5  10   1    3.70    1.67
   6 -10   1   13.34    2.63
   6 -10   1   13.06    1.47
   6 -10   1   13.08    1.88
  -6 -10  -1   12.38    2.17
   6  10   1   16.06    2.71
   6  10   1    9.38    1.80
  -6  10  -1    9.96    2.46
   6  10   1   19.12    2.57
   7 -10   1   10.25    2.68
   7 -10   1   11.73    1.46
   7 -10   1   13.21    2.01
  -7  10  -1    6.29    2.43
   7  10   1   11.87    2.57
   7  10   1    7.59    2.57
   7  10   1   13.49    2.20
   8 -10   1    1.37    1.51
   8 -10   1    4.42    2.58
   8  10   1    3.36    1.74
  -8  10  -1    2.18    2.05
   8  10   1    0.74    1.82
   8  10   1    3.62    2.33
   9 -10   1    5.18    1.93
   9 -10   1    4.36    2.76
  -9  10  -1    3.72    2.01
   9  10   1    5.10    2.27
   9  10   1    8.62    2.63
   9  10   1    7.67    3.00
  10 -10   1    0.88    2.75
  10 -10   1    3.68    1.88
  10  10   1    1.65    2.86
  10  10   1    7.58    2.60
  11 -10   1   15.33    4.40
  11  10   1   21.04    4.09
  11  10   1   29.50    5.22
  11 -11  -1    5.83    2.53
  11 -11  -1    0.57    3.00
  11  11  -1   -1.66    2.69
  11  11  -1    2.88    3.08
  10 -11  -1    8.46    3.26
  10 -11  -1    8.74    2.62
  10  11  -1    4.49    2.72
  10  11  -1    7.52    3.20
  10  11  -1   14.54    3.45
   9 -11  -1    2.09    1.94
   9 -11  -1    2.93    2.38
   9  11  -1    2.28    2.38
   9  11  -1    2.58    2.13
   9  11  -1    2.27    2.42
  -9  11   1    0.34    1.86
   8 -11  -1    5.03    2.37
  -8 -11   1    6.37    2.13
   8 -11  -1    9.27    2.20
   8  11  -1    1.09    2.03
   8  11  -1    5.16    2.42
   8  11  -1    4.06    2.06
  -8  11   1    2.14    2.03
  -7 -11   1   15.28    2.50
   7 -11  -1   16.25    2.49
   7 -11  -1   15.15    3.08
   7  11  -1   21.03    3.19
   7  11  -1   19.69    2.85
   7  11  -1   18.58    2.98
  -7  11   1   15.69    3.16
   6 -11  -1   15.43    2.37
   6 -11  -1   18.93    3.06
  -6 -11   1   20.77    2.58
  -6  11   1   14.91    3.02
   6  11  -1   19.89    2.41
   6  11  -1   14.61    2.59
   6  11  -1   18.97    2.83
   5 -11  -1   28.29    2.87
   5 -11  -1   38.47    3.56
   5 -11  -1   36.91    1.91
  -5 -11   1   30.08    3.04
  -5  11   1   33.36    3.30
   5  11  -1   30.48    2.80
   5  11  -1   33.96    3.21
   5  11  -1   29.59    3.19
  -4 -11   1   32.02    2.92
   4 -11  -1   36.65    2.13
   4 -11  -1   33.59    2.77
   4 -11  -1   36.74    3.34
   4  11  -1   35.05    2.94
   4  11  -1   35.68    3.25
  -4  11   1   37.40    2.07
   4  11  -1   32.95    2.65
  -4  11   1   38.55    3.42
   3 -11  -1   35.06    2.23
  -3 -11   1   32.71    2.50
   3 -11  -1   32.61    3.06
  -3 -11   1   34.98    2.90
   3  11  -1   39.21    2.68
   3  11  -1   32.56    2.94
  -3  11   1   35.23    2.20
   3  11  -1   36.61    2.73
  -3  11   1   32.39    2.98
   2 -11  -1   10.87    1.78
   2 -11  -1   10.04    1.45
  -2 -11   1   11.93    1.44
   2 -11  -1   11.51    1.61
  -2 -11   1   12.53    1.86
  -2 -11   1   15.95    1.61
  -2  11   1   12.73    1.86
   2  11  -1   13.79    1.59
   2  11  -1   15.25    2.14
  -2  11   1   13.72    1.90
  -2  11   1   11.54    1.40
   1 -11  -1   36.46    2.63
   1 -11  -1   34.17    2.60
  -1 -11   1   37.15    2.65
  -1 -11   1   31.34    2.75
   1 -11  -1   35.30    2.53
   1 -11  -1   32.15    2.47
  -1 -11   1   36.32    2.34
  -1  11   1   34.13    2.57
  -1  11   1   33.40    2.70
   1  11  -1   38.67    2.86
  -1  11   1   35.13    2.48
   1  11  -1   35.80    2.32
   0 -11   1    1.34    1.12
   0 -11   1    1.12    0.69
   0 -11  -1    0.60    1.08
   0 -11  -1   -0.71    1.01
   0 -11   1    1.23    1.12
   0 -11  -1    1.58    0.86
   0  11  -1    1.15    1.07
   0  11  -1    1.75    0.99
   0  11   1    2.47    1.16
   0  11   1    1.60    0.91
   0  11  -1    0.79    0.75
   0  11   1    1.44    1.09
  -1 -11  -1  126.60    6.42
   1 -11   1  119.55    6.02
   1 -11   1  114.60    6.14
  -1 -11  -1  126.11    6.25
   1 -11   1  130.10    6.24
   1  11   1  118.25    6.38
  -1  11  -1  115.72    6.46
  -1  11  -1  112.01    6.08
  -1  11  -1  117.71    6.04
   1  11   1  110.04    6.17
  -1  11  -1  118.14    6.13
  -2 -11  -1    9.09    1.71
   2 -11   1    8.83    1.37
   2 -11   1    6.47    1.30
  -2 -11  -1    9.10    1.23
   2 -11   1    8.04    1.34
   2  11   1   11.73    1.68
   2  11   1   10.93    1.85
  -2  11  -1    8.42    1.74
  -2  11  -1    8.85    1.34
   3 -11   1   58.43    4.12
  -3 -11  -1   64.23    4.27
   3 -11   1   63.91    3.59
  -3 -11  -1   61.51    3.49
   3 -11   1   64.89    3.65
  -3  11  -1   67.19    3.56
  -3  11  -1   58.21    4.29
   3  11   1   56.58    3.97
   3  11   1   61.96    4.19
  -4 -11  -1   40.93    2.76
   4 -11   1   43.46    2.78
   4 -11   1   33.80    3.21
   4 -11   1   42.21    2.60
  -4 -11  -1   40.39    3.40
   4  11   1   45.17    3.41
  -4  11  -1   40.06    3.62
   4  11   1   31.40    3.19
   4  11   1   38.25    2.67
   5 -11   1   23.69    1.85
   5 -11   1   20.32    2.06
   5 -11   1   21.83    2.91
  -5 -11  -1   22.03    2.68
   5  11   1   16.60    2.54
   5  11   1   23.74    2.18
  -5  11  -1   17.96    2.88
   5  11   1   24.66    2.69
   6 -11   1   13.64    2.00
   6 -11   1   13.72    2.79
  -6 -11  -1   21.09    2.73
   6 -11   1   16.18    1.61
   6  11   1   20.57    3.02
   6  11   1   17.00    2.24
  -6  11  -1   16.75    3.24
   6  11   1   13.64    2.49
   7 -11   1   96.52    6.79
   7 -11   1   99.77    5.65
  -7 -11  -1  101.74    6.35
   7 -11   1   94.44    4.96
  -7  11  -1   87.69    6.82
   7  11   1   99.44    6.80
   7  11   1   97.42    6.40
   7  11   1   93.62    5.75
   8 -11   1   11.94    2.10
   8 -11   1    9.40    2.56
   8  11   1    9.63    2.69
   8  11   1   12.54    3.19
  -8  11  -1    2.34    2.04
   8  11   1    8.00    2.13
   9 -11   1    0.41    2.50
   9 -11   1    2.47    1.68
  -9  11  -1    1.40    1.64
   9  11   1    3.31    2.56
   9  11   1    4.32    2.42
   9  11   1    2.35    2.02
  10 -11   1    3.57    2.92
  10 -11   1    4.82    2.01
  10  11   1    7.69    2.75
  10  11   1   -2.87    2.58
  11 -11   1    3.63    3.14
  11  11   1   11.94    3.41
  11  11   1    3.05    3.37
  11 -12  -1    2.11    3.27
  11 -12  -1    3.40    2.48
  11  12  -1    4.21    3.40
  11  12  -1    3.46    2.98
  10 -12  -1   14.51    3.05
  10 -12  -1    5.73    3.26
  10  12  -1    5.75    2.67
  10  12  -1   10.28    3.43
  10  12  -1   12.90    3.36
   9 -12  -1   11.36    3.26
   9 -12  -1   10.43    2.55
  -9 -12   1   11.07    2.64
   9  12  -1   14.39    2.94
   9  12  -1    9.20    2.80
   9  12  -1   15.94    3.37
  -9  12   1    6.85    2.67
   8 -12  -1    5.04    2.62
   8 -12  -1    1.52    1.83
  -8 -12   1    0.46    1.65
   8  12  -1    4.92    2.12
   8  12  -1    0.97    2.11
  -8  12   1    1.98    2.02
   8  12  -1    4.84    2.30
  -7 -12   1    7.20    2.19
   7 -12  -1    7.91    2.64
   7 -12  -1    6.95    1.94
   7  12  -1    9.24    2.57
  -7  12   1    5.91    2.47
   7  12  -1    7.41    2.10
   7  12  -1    8.60    2.50
  -6 -12   1    2.14    1.63
   6 -12  -1    6.58    2.15
   6 -12  -1    5.65    1.68
  -6  12   1    5.92    2.10
   6  12  -1    6.14    1.98
   6  12  -1    3.87    1.87
   6  12  -1    1.54    1.46
   5 -12  -1   16.49    2.25
   5 -12  -1   19.47    1.34
   5 -12  -1   19.23    2.84
  -5 -12   1   17.46    2.35
   5  12  -1   18.31    2.47
  -5  12   1   18.06    3.03
   5  12  -1   13.82    2.14
   5  12  -1   16.24    2.62
   4 -12  -1   52.45    2.90
   4 -12  -1   46.50    3.86
   4 -12  -1   51.44    3.58
  -4 -12   1   53.84    3.92
  -4  12   1   47.94    3.92
   4  12  -1   58.90    3.84
   4  12  -1   47.14    3.94
   4  12  -1   53.08    3.46
  -4  12   1   54.01    2.87
   3 -12  -1   88.67    5.22
   3 -12  -1   85.86    4.42
  -3 -12   1   91.34    5.18
   3  12  -1   78.27    4.77
   3  12  -1   82.81    5.24
  -3  12   1   82.70    4.36
  -3  12   1   79.15    5.10
  -3  12   1   81.15    5.20
   2 -12  -1   51.07    3.62
   2 -12  -1   49.26    3.30
  -2 -12   1   55.10    3.22
  -2 -12   1   46.44    3.63
   2 -12  -1   52.10    3.17
  -2 -12   1   52.45    3.30
  -2  12   1   49.46    3.53
   2  12  -1   54.90    3.76
  -2  12   1   48.32    3.49
  -2  12   1   49.96    3.11
   2  12  -1   51.63    3.22
  -1 -12   1    7.41    1.64
  -1 -12   1    4.56    1.44
  -1 -12   1    7.14    1.11
   1 -12  -1    1.68    1.09
   1 -12  -1    0.46    0.97
   1 -12  -1    1.06    1.09
   1 -12  -1    1.62    1.11
  -1  12   1    1.36    1.11
   1  12  -1    6.18    1.07
  -1  12   1    0.51    1.00
  -1  12   1    0.89    0.99
   1  12  -1    6.06    1.37
   0 -12   1   15.69    1.88
   0 -12  -1   12.92    1.87
   0 -12  -1   11.49    1.59
   0 -12  -1   11.67    1.74
   0 -12   1   13.23    1.46
   0 -12   1   15.45    1.93
   0  12  -1   13.41    1.80
   0  12   1   12.88    1.87
   0  12  -1   11.95    1.45
   0  12   1   11.11    1.55
   1 -12   1   32.98    2.53
  -1 -12  -1   27.30    2.34
   1 -12   1   30.33    2.48
  -1 -12  -1   29.20    2.76
   1 -12   1   33.99    2.28
   1  12   1   29.14    2.66
  -1  12  -1   36.30    2.52
  -1  12  -1   30.01    2.33
  -1  12  -1   33.69    2.46
   1  12   1   28.15    2.44
  -1  12  -1   31.43    2.76
   2 -12   1   40.37    2.69
   2 -12   1   44.70    3.23
   2 -12   1   41.04    2.65
  -2 -12  -1   36.72    2.43
  -2 -12  -1   29.54    3.06
   2  12   1   31.44    2.71
  -2  12  -1   35.82    3.01
   2  12   1   32.94    2.99
  -2  12  -1   40.61    2.67
  -3 -12  -1   40.17    2.65
   3 -12   1   39.95    2.84
   3 -12   1   49.06    3.57
  -3 -12  -1   44.19    3.51
   3 -12   1   43.42    2.77
   3  12   1   41.24    3.17
   3  12   1   43.14    3.40
  -3  12  -1   41.49    3.42
  -3  12  -1   40.58    2.68
   4 -12   1   30.06    2.53
   4 -12   1   35.03    2.52
  -4 -12  -1   33.96    2.49
  -4 -12  -1   31.42    3.19
   4 -12   1   36.06    2.40
   4 -12   1   41.34    3.33
   4  12   1   33.24    3.17
  -4  12  -1   33.10    3.27
   4  12   1   36.23    2.52
   4  12   1   34.31    3.06
  -4  12  -1   35.66    2.34
   5 -12   1    0.53    0.82
   5 -12   1    1.46    1.11
   5 -12   1    1.89    1.72
  -5 -12  -1    1.54    1.53
   5  12   1    2.43    1.60
  -5  12  -1    3.25    1.85
   5  12   1    1.12    1.46
   5  12   1   -0.02    0.99
   6 -12   1   13.07    2.58
   6 -12   1   14.38    2.02
   6 -12   1    9.93    1.35
  -6 -12  -1   11.20    2.30
   6  12   1   11.73    2.44
  -6  12  -1    7.80    2.33
   6  12   1   10.92    2.37
   6  12   1   12.75    1.94
   7 -12   1   26.07    2.35
   7 -12   1   23.51    2.71
  -7 -12  -1   31.42    3.49
   7 -12   1   30.18    3.62
   7  12   1   34.01    3.72
   7  12   1   29.22    3.03
  -7  12  -1   22.41    3.59
   7  12   1   31.99    4.01
   8 -12   1   14.01    3.33
   8 -12   1    9.84    2.06
   8  12   1   17.26    3.15
   8  12   1   12.85    2.95
   8  12   1   12.06    2.44
  -8  12  -1    2.97    2.20
   9 -12   1   10.04    3.07
   9 -12   1   15.10    2.49
   9  12   1   10.96    3.46
  -9  12  -1    5.30    2.55
   9  12   1   12.83    2.96
   9  12   1   12.50    3.12
  10 -12   1    9.59    2.25
  10 -12   1    4.84    2.78
  10  12   1    7.14    3.03
  10  12   1   13.14    3.24
  11 -12   1    4.70    3.26
  11  12   1    3.42    3.36
  11  12   1    1.39    2.80
  11 -13  -1    6.22    3.32
  11 -13  -1    7.32    2.72
  11  13  -1    3.46    2.91
  11  13  -1    6.32    3.54
  10 -13  -1    0.06    2.07
  10 -13  -1    4.80    2.98
  10  13  -1    7.55    4.02
  10  13  -1    4.95    2.90
  10  13  -1    2.33    2.73
  -9 -13   1    1.76    1.89
   9 -13  -1    6.46    2.38
   9 -13  -1    4.23    2.47
   9  13  -1   10.92    2.73
   9  13  -1    5.49    2.71
   9  13  -1    9.56    3.05
  -9  13   1    1.08    1.95
  -8 -13   1   14.38    2.78
   8 -13  -1   15.84    2.74
   8 -13  -1   12.89    3.21
   8  13  -1   14.30    3.11
   8  13  -1   20.38    3.53
   8  13  -1   14.45    2.65
  -8  13   1    7.26    2.50
   7 -13  -1    7.67    2.68
  -7 -13   1   15.04    2.73
   7 -13  -1   13.88    2.49
   7  13  -1   12.73    2.88
   7  13  -1   14.79    2.48
   7  13  -1   12.74    2.72
  -7  13   1    9.10    2.94
   6 -13  -1   10.41    2.66
   6 -13  -1   13.77    2.17
  -6 -13   1   11.94    2.35
   6  13  -1   10.06    2.55
   6  13  -1   10.24    2.12
   6  13  -1    7.07    1.79
  -6  13   1    6.01    2.23
   5 -13  -1   32.03    3.01
   5 -13  -1   37.63    2.19
   5 -13  -1   40.89    3.63
  -5 -13   1   36.46    3.45
   5  13  -1   36.76    3.62
   5  13  -1   35.15    3.35
   5  13  -1   35.16    2.98
  -5  13   1   39.97    3.63
   4 -13  -1   35.71    3.40
  -4 -13   1   26.61    3.04
   4 -13  -1   36.98    2.26
   4 -13  -1   35.29    2.88
  -4  13   1   30.66    3.35
   4  13  -1   28.75    3.09
   4  13  -1   35.19    2.79
   4  13  -1   34.99    2.90
  -4  13   1   34.67    2.19
  -3 -13   1   37.65    3.20
   3 -13  -1   42.19    2.65
   3 -13  -1   45.22    3.52
   3  13  -1   38.02    2.89
  -3  13   1   37.81    3.33
  -3  13   1   41.30    2.57
   3  13  -1   39.30    3.44
  -3  13   1   36.94    3.21
   2 -13  -1   38.51    3.23
  -2 -13   1   48.14    2.89
  -2 -13   1   43.07    3.26
   2 -13  -1   36.12    3.02
   2 -13  -1   36.55    2.78
   2  13  -1   40.72    2.86
  -2  13   1   43.93    2.77
  -2  13   1   42.31    3.18
   2  13  -1   42.78    3.44
  -2  13   1   39.12    3.23
  -1 -13   1   11.32    1.43
   1 -13  -1   10.99    1.79
   1 -13  -1   11.04    1.67
  -1 -13   1   10.25    1.92
   1 -13  -1   11.64    1.82
  -1  13   1    6.77    1.39
  -1  13   1    7.76    1.76
  -1  13   1    7.18    1.56
   1  13  -1    9.23    1.79
   1  13  -1    9.21    1.39
   0 -13  -1   21.41    2.37
   0 -13   1   23.69    1.99
   0 -13   1   23.69    2.40
   0 -13   1   26.15    2.40
   0  13  -1   27.40    2.42
   0  13  -1   26.86    2.04
   0  13   1   28.08    2.49
   0  13   1   23.80    2.15
   1 -13   1    2.76    1.17
   1 -13   1    3.33    0.99
  -1 -13  -1    4.34    1.58
   1 -13   1    2.06    1.17
  -1  13  -1    5.20    1.31
  -1  13  -1    3.76    1.51
  -1  13  -1    3.17    1.06
   1  13   1    2.20    1.09
   1  13   1    1.08    1.19
  -2 -13  -1   55.82    3.09
  -2 -13  -1   51.96    3.69
   2 -13   1   53.10    3.33
   2 -13   1   43.99    3.23
   2  13   1   50.36    3.58
  -2  13  -1   49.20    3.74
  -2  13  -1   52.54    3.32
  -2  13  -1   49.12    3.43
   2  13   1   44.03    3.37
  -3 -13  -1   12.68    2.19
   3 -13   1   16.32    1.82
  -3 -13  -1   12.51    1.54
   3 -13   1   16.04    2.36
   3 -13   1   15.20    1.82
  -3  13  -1   13.69    1.60
   3  13   1   18.23    2.31
  -3  13  -1   12.05    2.21
   3  13   1   14.24    2.07
   4 -13   1   10.29    1.58
   4 -13   1    7.58    1.87
   4 -13   1   10.95    1.49
  -4 -13  -1    9.91    2.19
   4 -13   1    9.13    1.61
  -4 -13  -1   10.41    1.56
  -4  13  -1    9.02    2.32
   4  13   1   10.61    1.99
  -4  13  -1   11.99    1.39
   4  13   1    9.00    1.41
   4  13   1    9.00    2.14
   5 -13   1    1.94    1.93
   5 -13   1    1.61    1.20
   5 -13   1    0.84    0.85
  -5 -13  -1    2.73    1.76
   5  13   1    6.58    1.91
   5  13   1    4.32    1.23
   5  13   1    3.74    1.73
  -5  13  -1    3.31    1.96
  -6 -13  -1    5.60    2.06
   6 -13   1   10.86    1.35
   6 -13   1    7.41    1.62
   6 -13   1    7.38    2.20
   6  13   1    7.27    2.18
   6  13   1    6.96    1.64
  -6  13  -1    5.87    2.16
   6  13   1    9.48    2.38
   7 -13   1   31.24    3.86
   7 -13   1   36.89    3.14
  -7 -13  -1   39.30    3.87
   7  13   1   37.27    4.00
  -7  13  -1   33.00    4.15
   7  13   1   37.09    3.33
   7  13   1   42.07    3.93
   8 -13   1   14.96    3.37
   8 -13   1   20.76    2.69
   8  13   1   20.60    2.93
   8  13   1   18.28    3.54
   8  13   1   19.07    3.42
  -8  13  -1    9.21    2.89
   9 -13   1    6.58    2.12
   9 -13   1   10.14    3.34
  -9  13  -1    4.19    2.25
   9  13   1    7.40    2.83
  10 -13   1   12.92    3.56
  10 -13   1   10.76    2.36
  10  13   1   16.55    3.71
 -10  13  -1    2.04    1.81
  10  13   1    7.38    3.00
  11 -13   1    9.42    3.69
  11  13   1    8.87    3.42
  11  13   1    3.56    3.48
  11 -14  -1    8.77    2.71
  11 -14  -1    9.19    3.77
  11  14  -1    5.56    3.27
  11  14  -1    8.35    3.57
  10 -14  -1   12.90    2.93
  10 -14  -1   16.51    4.10
  10  14  -1   15.74    3.87
 -10  14   1   11.22    3.40
  10  14  -1    5.98    3.04
   9 -14  -1    9.77    3.39
   9 -14  -1   17.09    3.04
  -9 -14   1   18.60    3.16
   9  14  -1   17.92    3.04
   9  14  -1   16.99    3.58
   9  14  -1   12.85    3.24
  -9  14   1    6.74    3.00
   8 -14  -1    4.10    2.50
   8 -14  -1    5.34    2.03
  -8 -14   1    8.26    2.42
  -8  14   1    2.35    1.89
   8  14  -1    3.13    1.95
   8  14  -1    3.77    2.35
   8  14  -1    2.33    2.23
  -7 -14   1    2.51    1.89
   7 -14  -1    3.93    2.34
   7 -14  -1    3.38    1.85
   7  14  -1    2.76    1.69
   7  14  -1    1.03    2.20
  -7  14   1    2.92    2.12
   7  14  -1    2.42    1.97
   6 -14  -1    3.29    0.68
   6 -14  -1    4.80    2.19
  -6 -14   1    2.46    1.64
   6 -14  -1    4.06    1.68
   6  14  -1    2.34    1.52
   6  14  -1    0.80    1.58
  -6  14   1    4.11    2.15
   6  14  -1    1.08    1.85
  -5 -14   1    3.70    1.83
   5 -14  -1    5.92    2.12
   5 -14  -1    4.18    1.60
   5 -14  -1    5.30    0.95
  -5  14   1    4.44    1.96
   5  14  -1    2.72    1.85
   5  14  -1    7.13    1.62
   5  14  -1    4.61    1.68
   4 -14  -1   19.53    2.30
  -4 -14   1   22.80    2.81
   4 -14  -1   21.65    2.92
   4 -14  -1   22.02    1.80
  -4  14   1   22.61    1.75
   4  14  -1   21.39    2.41
  -4  14   1   20.14    2.81
   4  14  -1   22.24    2.31
   4  14  -1   16.68    2.74
   3 -14  -1   16.80    2.09
   3 -14  -1   19.16    2.56
  -3 -14   1   18.10    2.49
   3 -14  -1   17.79    1.80
   3  14  -1   18.24    2.11
  -3  14   1   14.21    2.19
  -3  14   1   15.55    2.34
  -3  14   1   13.34    1.63
   3  14  -1   16.09    2.49
  -2 -14   1   43.42    3.57
  -2 -14   1   47.30    3.40
   2 -14  -1   46.64    3.12
   2 -14  -1   41.00    3.20
   2 -14  -1   46.12    3.51
   2  14  -1   44.60    3.06
   2  14  -1   47.91    3.56
  -2  14   1   48.56    3.46
  -2  14   1   45.61    3.03
  -2  14   1   48.98    3.63
  -1 -14   1   16.28    2.28
  -1 -14   1   16.30    1.69
   1 -14  -1   16.12    2.00
   1 -14  -1   14.23    2.03
   1 -14  -1   17.44    2.06
  -1  14   1   14.63    2.03
   1  14  -1   16.39    2.23
  -1  14   1   16.78    2.18
   1  14  -1   13.29    1.64
   0 -14   1   18.19    2.14
   0 -14  -1   12.58    2.01
   0  14   1   10.32    1.66
   0  14  -1   23.69    2.28
   0  14   1   13.05    2.04
   1 -14   1   13.17    1.82
  -1 -14  -1   15.57    2.25
   1 -14   1   10.45    1.75
   1 -14   1   11.04    1.57
  -1  14  -1    7.03    1.84
   1  14   1    7.01    1.74
  -1  14  -1   13.50    1.90
   1  14   1   11.18    1.73
  -1  14  -1    9.61    1.51
  -2 -14  -1    1.20    1.55
  -2 -14  -1    1.84    0.89
   2 -14   1    1.96    1.17
   2 -14   1    4.95    1.32
   2  14   1    2.43    1.15
  -2  14  -1    1.12    1.10
  -2  14  -1    1.17    1.31
   2  14   1    3.82    1.56
   3 -14   1   27.86    2.71
   3 -14   1   24.63    2.18
  -3 -14  -1   24.18    2.02
   3 -14   1   26.92    2.39
  -3 -14  -1   22.97    2.66
   3  14   1   23.41    2.49
  -3  14  -1   23.35    2.38
  -3  14  -1   25.07    2.87
   3  14   1   25.56    2.83
   4 -14   1    4.32    1.61
  -4 -14  -1    7.58    1.31
   4 -14   1    6.78    1.45
   4 -14   1    7.47    1.30
  -4 -14  -1    4.88    1.78
   4 -14   1    4.55    1.33
   4  14   1    5.80    2.03
  -4  14  -1    6.68    2.11
   4  14   1    6.07    1.55
  -4  14  -1    6.38    1.17
   5 -14   1    8.12    2.41
  -5 -14  -1   11.10    2.40
   5 -14   1    9.25    1.75
   5 -14   1   11.73    1.78
   5 -14   1    8.93    1.33
  -5  14  -1    8.43    2.47
   5  14   1    9.34    2.15
   5  14   1    8.75    2.31
   5  14   1    8.34    1.53
   6 -14   1   21.71    2.35
   6 -14   1   22.29    1.91
  -6 -14  -1   21.53    3.17
   6 -14   1   20.54    3.06
   6  14   1   25.00    3.39
  -6  14  -1   11.43    2.81
   6  14   1   23.08    2.41
   6  14   1   20.58    3.16
  -7 -14  -1    0.82    1.84
   7 -14   1    0.65    1.89
   7 -14   1    2.00    1.46
   7  14   1    1.60    1.53
   7  14   1    0.84    1.96
  -7  14  -1    0.40    1.86
   7  14   1    0.55    2.03
   8 -14   1   19.03    2.60
   8 -14   1   17.31    3.68
   8  14   1   18.36    3.28
  -8  14  -1    5.74    2.12
   8  14   1   16.99    3.29
   8  14   1   15.45    2.50
   9 -14   1   23.71    4.55
   9 -14   1   31.01    3.24
   9  14   1   32.96    4.82
   9  14   1   29.72    4.32
  10 -14   1    9.53    2.44
  10 -14   1    5.14    3.19
  10  14   1    8.29    3.14
  10  14   1    5.87    3.09
 -10  14  -1    0.59    1.91
  11 -14   1    4.01    3.37
  11  14   1    0.74    3.22
  11  14   1   -2.31    2.82
  11 -15  -1    1.76    2.35
  11 -15  -1    1.96    3.23
  11  15  -1    3.80    3.21
  11  15  -1    4.61    2.81
  10 -15  -1    3.32    2.97
  10 -15  -1    5.99    2.45
 -10  15   1    4.11    2.55
  10  15  -1    6.84    3.17
  10  15  -1    2.09    2.76
   9 -15  -1   13.07    2.82
   9 -15  -1    9.26    3.10
  -9 -15   1   12.91    2.92
   9  15  -1   14.01    3.43
   9  15  -1   20.86    3.90
  -9  15   1    8.11    3.10
   9  15  -1   15.61    3.00
  -8 -15   1   17.90    3.04
   8 -15  -1   16.89    3.45
   8 -15  -1   23.05    3.07
  -8  15   1   18.33    3.80
   8  15  -1   21.29    3.12
   8  15  -1   14.36    3.04
   8  15  -1   17.60    3.62
   7 -15  -1    1.10    2.03
  -7 -15   1    2.11    1.91
   7 -15  -1    1.89    1.79
  -7  15   1   -0.23    1.96
   7  15  -1    4.39    2.36
   7  15  -1    2.89    2.03
   7  15  -1    2.97    1.70
   6 -15  -1    2.38    1.99
   6 -15  -1    0.59    1.46
  -6 -15   1    1.24    1.79
   6 -15  -1    2.52    0.74
  -6  15   1    1.91    2.04
   6  15  -1    2.10    1.49
   6  15  -1    3.54    2.05
   6  15  -1    1.17    1.66
  -5 -15   1   18.08    2.58
   5 -15  -1   16.70    1.60
   5 -15  -1   16.78    2.36
   5 -15  -1   22.11    3.16
   5  15  -1   15.95    2.27
   5  15  -1   16.72    2.46
  -5  15   1   16.63    2.94
   5  15  -1   22.25    3.07
  -5  15   1   17.55    1.51
   4 -15  -1   52.55    3.18
   4 -15  -1   54.94    4.39
   4 -15  -1   55.41    3.88
  -4 -15   1   51.19    4.18
   4  15  -1   50.54    3.74
  -4  15   1   49.62    4.25
  -4  15   1   54.11    3.14
   4  15  -1   51.97    4.34
  -3 -15   1   71.08    4.99
   3 -15  -1   72.06    4.61
   3 -15  -1   71.74    4.91
   3 -15  -1   78.75    4.31
  -3  15   1   71.72    4.82
  -3  15   1   77.33    4.23
  -3  15   1   74.19    5.11
   3  15  -1   79.62    5.19
   3  15  -1   72.80    4.57
  -2 -15   1   44.62    3.46
   2 -15  -1   34.60    3.16
   2 -15  -1   35.80    3.11
   2 -15  -1   42.92    2.99
  -2  15   1   46.18    3.56
   2  15  -1   45.84    3.09
   2  15  -1   51.79    3.73
  -2  15   1   40.36    3.24
  -1 -15   1   62.72    4.20
   1 -15  -1   61.10    3.90
   1 -15  -1   58.11    3.91
  -1 -15   1   62.00    3.65
  -1  15   1   54.35    3.82
   1  15  -1   54.72    3.97
   1  15  -1   61.55    3.63
  -1  15   1   63.06    4.21
   0 -15   1   26.56    2.69
   0 -15  -1   27.91    2.75
   0 -15   1   30.15    2.34
   0  15  -1   27.29    2.67
   0  15  -1   28.49    2.30
   0  15   1   28.74    2.47
   0  15   1   31.40    2.80
   1 -15   1    8.80    1.70
  -1 -15  -1   12.80    2.11
   1 -15   1    9.23    1.71
  -1  15  -1    6.61    1.72
  -1  15  -1    7.26    1.59
   1  15   1    7.73    1.52
  -1  15  -1    8.59    1.45
   1  15   1    5.22    1.62
  -2 -15  -1   11.80    2.27
   2 -15   1   13.29    1.86
   2 -15   1   14.08    1.84
  -2 -15  -1   11.57    1.55
   2  15   1   11.22    2.20
   2  15   1   10.83    1.87
  -2  15  -1   10.57    1.74
  -2  15  -1   13.47    2.10
   3 -15   1   17.79    2.55
   3 -15   1   17.13    2.05
  -3 -15  -1   17.93    2.46
  -3 -15  -1   16.67    1.76
   3 -15   1   16.27    1.96
   3  15   1   15.51    2.53
   3  15   1   17.89    2.25
  -3  15  -1   16.80    2.69
  -4 -15  -1   17.13    2.52
   4 -15   1   14.47    2.01
   4 -15   1   18.24    2.67
  -4 -15  -1   18.46    2.36
   4 -15   1   18.14    1.89
   4  15   1   17.86    2.44
  -4  15  -1   12.52    2.54
   4  15   1   15.48    2.71
  -5 -15  -1    7.87    2.21
   5 -15   1    7.50    1.60
   5 -15   1    8.73    1.67
   5 -15   1    4.92    2.20
   5 -15   1    7.13    1.30
   5  15   1    4.84    1.88
   5  15   1    6.70    1.52
  -5  15  -1    9.80    2.45
   5  15   1    7.01    2.30
   6 -15   1   22.78    3.31
   6 -15   1   25.98    2.14
  -6 -15  -1   22.29    3.35
   6 -15   1   24.86    2.65
   6  15   1   31.12    3.55
   6  15   1   28.35    2.61
  -6  15  -1   18.08    3.06
   6  15   1   24.99    3.37
   7 -15   1   17.05    3.25
  -7 -15  -1   26.42    3.44
   7 -15   1   20.33    2.60
   7  15   1   25.43    3.72
  -7  15  -1   11.34    3.09
   7  15   1   22.78    2.67
   7  15   1   21.31    3.40
   8 -15   1    8.56    2.08
  -8 -15  -1    9.84    2.68
   8 -15   1   11.77    3.27
   8  15   1   12.79    3.17
   8  15   1   10.13    3.14
  -8  15  -1    5.67    2.44
   8  15   1    9.60    2.28
   9 -15   1    1.55    1.74
   9 -15   1    0.00    2.54
   9  15   1    0.89    2.67
   9  15   1    7.58    3.07
  -9  15  -1    1.49    1.83
  10 -15   1    5.64    2.61
  10 -15   1    5.17    3.27
 -10  15  -1    1.81    1.93
  10  15   1    6.98    3.32
  10  15   1   10.47    3.54
  10 -16  -1   13.96    3.05
  10 -16  -1   10.34    3.81
  10  16  -1   17.99    3.94
 -10  16   1    6.81    2.84
  10  16  -1   14.23    3.87
   9 -16  -1    4.17    2.88
   9 -16  -1    5.06    2.39
  -9 -16   1    3.90    2.24
  -9  16   1    0.14    1.90
   9  16  -1    5.76    2.97
   9  16  -1    3.28    2.58
   9  16  -1    2.67    2.66
   8 -16  -1    6.06    2.13
   8 -16  -1    2.75    2.57
  -8 -16   1    5.52    2.32
  -8  16   1    2.03    2.14
   8  16  -1    6.24    2.85
   8  16  -1    9.72    2.71
   8  16  -1    9.19    2.42
   7 -16  -1    3.75    1.93
  -7 -16   1    8.12    2.37
   7 -16  -1    4.36    2.35
   7  16  -1    6.62    2.29
  -7  16   1    0.30    1.74
   7  16  -1    5.01    1.92
   7  16  -1    4.66    2.50
   6 -16  -1    0.84    2.01
   6 -16  -1    6.21    1.12
  -6 -16   1    6.00    2.16
   6 -16  -1    7.42    1.98
   6  16  -1    4.28    1.95
   6  16  -1    4.81    1.77
  -6  16   1    3.31    1.90
   6  16  -1    6.74    2.34
   5 -16  -1    0.52    1.37
   5 -16  -1   -0.09    0.88
   5 -16  -1    0.94    1.92
  -5 -16   1    0.00    1.54
  -5  16   1    1.70    0.77
   5  16  -1    1.74    1.32
   5  16  -1    2.09    1.54
   5  16  -1   -0.52    1.76
  -5  16   1    1.23    1.94
   4 -16  -1    8.30    1.61
   4 -16  -1    8.08    2.23
   4 -16  -1    7.04    1.79
   4 -16  -1    7.22    1.31
  -4 -16   1    7.00    2.13
   4  16  -1    9.60    2.41
  -4  16   1    7.46    2.10
  -4  16   1    5.39    1.20
   4  16  -1    6.75    1.65
   3 -16  -1   28.11    2.35
   3 -16  -1   26.68    2.68
   3 -16  -1   29.41    3.08
  -3 -16   1   29.02    2.95
   3  16  -1   26.81    3.16
   3  16  -1   27.99    2.61
  -3  16   1   25.79    2.81
  -3  16   1   27.52    3.09
  -2 -16   1   50.68    4.08
   2 -16  -1   54.24    3.72
   2 -16  -1   65.61    4.29
  -2  16   1   60.23    4.09
  -2  16   1   60.27    4.39
   2  16  -1   57.51    3.76
   2  16  -1   69.12    4.58
   1 -16  -1    2.66    1.27
  -1 -16   1    1.29    1.36
   1 -16  -1    1.58    1.33
  -1  16   1    1.92    1.14
   1  16  -1    1.75    0.95
   1  16  -1    7.42    1.80
  -1  16   1    1.94    1.53
   0 -16   1   38.96    3.16
   0 -16  -1   41.66    3.21
   0 -16   1   47.56    3.40
   0  16   1   38.32    3.26
   0  16  -1   38.35    3.23
   0  16   1   40.74    3.03
   0  16  -1   37.77    2.80
   1 -16   1   31.14    2.77
  -1 -16  -1   37.33    3.20
   1 -16   1   27.95    2.69
  -1  16  -1   30.80    3.00
  -1  16  -1   35.20    2.78
   1  16   1   26.82    2.78
  -1  16  -1   31.55    2.60
   1  16   1   30.46    2.70
  -2 -16  -1    9.86    2.17
   2 -16   1    7.31    1.63
  -2 -16  -1    9.58    1.82
   2 -16   1    8.14    1.68
   2  16   1    7.22    1.60
  -2  16  -1    5.57    1.45
   2  16   1    8.15    1.97
  -2  16  -1    4.52    1.66
   3 -16   1   27.46    2.51
   3 -16   1   24.06    2.96
  -3 -16  -1   33.30    2.78
  -3 -16  -1   21.53    3.05
   3 -16   1   31.19    2.52
   3  16   1   29.80    3.01
   3  16   1   26.41    2.74
  -3  16  -1   29.76    3.21
   4 -16   1   -0.58    0.98
   4 -16   1    0.53    1.33
  -4 -16  -1    2.27    1.66
   4 -16   1    0.43    1.20
   4  16   1    1.86    1.45
   4  16   1    0.63    1.55
  -4  16  -1    1.67    1.73
  -5 -16  -1   12.01    2.67
   5 -16   1   15.33    2.20
   5 -16   1   10.25    2.42
   5 -16   1   15.04    1.83
   5 -16   1   14.17    2.05
   5  16   1   22.06    2.79
   5  16   1   14.60    2.79
  -5  16  -1   14.20    2.95
  -6 -16  -1   32.55    3.62
   6 -16   1   22.77    2.16
   6 -16   1   26.29    3.69
   6 -16   1   23.06    2.68
   6  16   1   28.69    3.60
   6  16   1   28.44    2.67
  -6  16  -1   30.73    3.82
   6  16   1   27.18    3.47
   7 -16   1   11.86    2.82
  -7 -16  -1    7.62    2.58
   7 -16   1    9.66    2.11
   7  16   1   12.88    2.11
   7  16   1    5.81    2.41
   7  16   1    8.99    2.81
  -7  16  -1    5.71    2.33
   8 -16   1   27.24    3.06
  -8 -16  -1   37.44    4.08
   8 -16   1   27.32    4.28
  -8  16  -1   13.89    3.29
   8  16   1   28.65    4.27
   8  16   1   33.31    4.07
   9 -16   1   21.63    2.96
   9 -16   1   17.63    3.95
   9  16   1   21.29    4.02
   9  16   1   17.60    3.76
  -9  16  -1    9.85    2.87
  10 -16   1    3.67    3.24
 -10  16  -1    1.20    2.17
  10  16   1    4.50    3.01
  10  16   1    1.64    3.03
  10 -17  -1   -1.27    2.70
  10 -17  -1    3.01    2.42
  10  17  -1    3.51    3.18
 -10  17   1    1.68    2.51
  10  17  -1    5.83    3.21
   9 -17  -1    4.08    2.27
   9 -17  -1    1.93    2.32
  -9 -17   1    5.79    2.53
   9  17  -1    8.44    3.04
   9  17  -1    3.84    2.72
  -9  17   1    3.28    2.50
   8 -17  -1   12.25    2.63
  -8 -17   1   11.58    2.76
   8 -17  -1    4.66    2.49
   8  17  -1   13.55    3.26
  -8  17   1    5.71    2.48
   8  17  -1   12.22    3.20
   8  17  -1    7.33    2.28
   7 -17  -1   20.71    2.86
   7 -17  -1   17.19    3.52
  -7 -17   1   17.80    3.16
   7  17  -1   17.92    2.74
   7  17  -1   16.10    3.29
  -7  17   1   11.99    3.15
   7  17  -1   19.58    3.13
  -6 -17   1    1.15    1.55
   6 -17  -1    1.24    2.08
   6 -17  -1   -1.99    1.48
  -6  17   1    1.58    2.14
   6  17  -1    0.63    1.97
   6  17  -1    0.60    1.45
   6  17  -1   -1.26    1.50
  -5 -17   1   19.89    3.17
   5 -17  -1   27.17    3.33
   5 -17  -1   22.88    2.03
   5 -17  -1   23.45    2.80
  -5  17   1   28.36    3.64
   5  17  -1   27.15    3.48
  -5  17   1   24.92    2.03
   5  17  -1   26.77    2.92
   4 -17  -1   32.30    3.40
  -4 -17   1   27.88    3.35
   4 -17  -1   27.35    2.84
   4 -17  -1   31.55    2.40
   4  17  -1   30.00    3.50
  -4  17   1   29.36    3.43
   4  17  -1   28.64    2.96
  -4  17   1   31.64    2.46
   3 -17  -1    8.38    2.10
   3 -17  -1    8.39    1.59
  -3 -17   1    5.61    2.02
   3  17  -1   10.57    2.37
   3  17  -1    9.62    1.76
  -3  17   1   11.03    2.42
  -3  17   1    6.17    1.66
  -2 -17   1    8.28    2.06
   2 -17  -1    3.40    1.67
   2 -17  -1    7.60    1.61
  -2  17   1    5.42    1.80
   2  17  -1    6.91    1.47
  -2  17   1    8.27    1.81
   2  17  -1    6.21    1.79
   1 -17  -1   30.46    2.91
   1 -17  -1   33.44    2.85
  -1 -17   1   24.66    2.78
  -1  17   1   31.15    3.04
  -1  17   1   31.63    2.85
   1  17  -1   33.00    3.06
   1  17  -1   29.44    2.46
   0 -17   1   50.70    3.73
   0 -17  -1   44.15    3.69
   0  17  -1   53.94    3.36
   0  17   1   47.32    3.48
   0  17   1   49.73    3.76
   0  17  -1   46.86    3.65
   1 -17   1    5.96    1.64
  -1 -17  -1    8.64    1.93
   1  17   1    5.83    1.48
  -1  17  -1    6.74    1.91
   1  17   1    5.36    1.67
  -1  17  -1    6.20    1.66
  -1  17  -1    4.49    1.34
   2 -17   1   13.34    1.95
   2 -17   1   12.36    1.98
  -2 -17  -1   10.29    2.25
   2  17   1   13.12    2.62
   2  17   1   13.75    2.11
  -2  17  -1   12.64    2.02
  -2  17  -1   11.58    2.42
  -3 -17  -1   10.86    2.39
   3 -17   1   11.82    2.18
   3 -17   1   10.65    1.84
   3 -17   1   14.73    1.96
   3  17   1   13.20    2.46
  -3  17  -1    9.77    2.35
   3  17   1   11.67    2.00
   4 -17   1    7.61    1.51
  -4 -17  -1    3.78    2.13
   4 -17   1    5.95    1.99
   4 -17   1    6.94    1.64
  -4  17  -1    4.23    2.00
   4  17   1    7.66    2.29
   4  17   1    4.76    1.70
   5 -17   1    1.61    1.90
   5 -17   1    3.04    1.46
  -5 -17  -1    1.58    1.93
   5 -17   1    2.22    1.11
   5  17   1    2.16    1.59
  -5  17  -1    4.06    2.34
   5  17   1    3.11    2.19
   6 -17   1   59.74    3.54
   6 -17   1   59.14    4.15
   6 -17   1   50.34    4.96
  -6 -17  -1   51.79    4.80
   6  17   1   56.41    4.78
  -6  17  -1   47.29    4.93
   6  17   1   59.78    5.02
  -7 -17  -1   13.48    2.97
   7 -17   1   12.11    3.16
   7 -17   1   15.09    2.40
  -7  17  -1    6.32    2.65
   7  17   1   11.47    2.83
   7  17   1   11.64    2.14
   7  17   1   15.93    3.17
   8 -17   1    5.86    2.03
   8 -17   1    3.91    2.57
  -8 -17  -1    8.55    2.76
  -8  17  -1    3.55    2.06
   8  17   1    7.21    2.89
   8  17   1    1.68    2.41
   9 -17   1    2.42    1.88
   9 -17   1   -1.35    1.95
   9  17   1    5.84    2.82
  -9  17  -1    1.76    1.98
   9  17   1    1.88    2.42
  10 -17   1    0.25    2.29
  10  17   1    3.46    3.15
 -10  17  -1    1.07    1.96
  10  17   1    3.78    3.21
  10 -18  -1    7.09    2.45
 -10 -18   1    0.99    2.45
  10 -18  -1    9.25    3.78
 -10  18   1    1.92    2.30
  10  18  -1    4.88    3.11
  10  18  -1    7.36    3.20
   9 -18  -1    9.90    2.75
   9 -18  -1   11.30    3.39
  -9 -18   1    8.87    2.95
  -9  18   1    3.57    2.04
   9  18  -1   13.05    3.32
   9  18  -1   11.70    3.59
   8 -18  -1   11.99    3.51
   8 -18  -1   15.28    2.97
  -8 -18   1   12.19    2.76
   8  18  -1   15.14    2.77
   8  18  -1   12.57    3.28
  -8  18   1    5.53    2.63
   7 -18  -1    5.67    2.56
   7 -18  -1    6.19    1.98
  -7 -18   1   -0.31    1.77
  -7  18   1    3.59    2.46
   7  18  -1    1.87    1.88
   7  18  -1    2.76    1.78
   7  18  -1    1.61    2.38
   6 -18  -1    8.92    2.18
  -6 -18   1    7.55    2.36
   6 -18  -1    4.95    2.36
   6  18  -1    6.94    2.09
   6  18  -1    3.95    2.36
  -6  18   1    7.82    2.60
   5 -18  -1    1.10    1.02
   5 -18  -1    0.10    1.48
  -5 -18   1   -0.78    1.57
   5 -18  -1    1.77    1.97
   5  18  -1    1.01    2.18
   5  18  -1    3.47    1.68
  -5  18   1    0.85    1.84
   4 -18  -1   17.16    3.02
   4 -18  -1   14.60    1.84
  -4 -18   1    9.52    2.25
  -4  18   1   13.03    2.74
   4  18  -1   10.50    1.96
   4  18  -1    8.04    2.46
  -3 -18   1   63.32    4.57
   3 -18  -1   54.89    3.75
   3 -18  -1   59.31    4.52
  -3  18   1   59.87    4.36
  -3  18   1   56.88    4.60
   3  18  -1   58.95    4.72
   3  18  -1   57.44    4.12
   2 -18  -1   78.87    4.56
   2 -18  -1   79.96    5.04
  -2 -18   1   67.47    5.00
  -2  18   1   72.17    4.74
   2  18  -1   64.88    4.83
   2  18  -1   66.20    4.42
  -2  18   1   71.50    5.10
  -1 -18   1    2.83    1.59
   1 -18  -1    1.53    1.39
   1 -18  -1    3.62    1.48
   1  18  -1    2.29    1.14
  -1  18   1    2.86    1.54
  -1  18   1    3.09    1.32
   1  18  -1    4.36    1.59
   0 -18  -1    0.70    1.26
   0 -18   1    1.02    1.47
   0  18   1    1.75    1.19
   0  18  -1    1.76    1.08
   0  18   1    2.62    1.53
   0  18  -1    3.25    1.52
  -1 -18  -1   22.70    2.79
   1 -18   1   25.78    2.79
   1  18   1   29.13    2.75
  -1  18  -1   36.93    2.80
  -1  18  -1   30.23    3.13
  -1  18  -1   32.72    2.97
   1  18   1   33.06    3.05
   2 -18   1   14.46    2.07
   2 -18   1    9.87    1.91
  -2 -18  -1   13.38    2.56
  -2  18  -1    9.61    2.29
   2  18   1   13.08    2.54
  -2  18  -1   12.94    1.96
   2  18   1   16.46    2.16
   3 -18   1    8.41    1.99
   3 -18   1   11.59    1.89
   3 -18   1    7.92    1.70
  -3 -18  -1    9.02    2.41
  -3  18  -1    9.02    2.38
   3  18   1    9.53    2.00
   3  18   1    5.56    1.94
  -4 -18  -1    6.09    2.26
   4 -18   1    7.69    1.52
   4 -18   1    6.41    1.63
   4 -18   1    3.95    1.89
   4  18   1    8.40    2.46
   4  18   1    6.97    1.91
  -4  18  -1    8.52    2.48
   5 -18   1   21.21    2.56
  -5 -18  -1   22.64    3.53
   5 -18   1   23.65    2.30
   5 -18   1   23.54    3.15
   5  18   1   24.50    3.17
   5  18   1   28.89    3.62
  -5  18  -1   17.22    3.31
   6 -18   1    9.69    1.59
   6 -18   1    8.82    2.53
  -6 -18  -1   11.79    2.83
   6 -18   1   11.97    2.15
  -6  18  -1    8.31    2.67
   6  18   1   12.96    3.12
   6  18   1   12.79    2.62
  -7 -18  -1    1.37    2.12
   7 -18   1    0.53    2.02
   7 -18   1   -2.29    1.36
   7  18   1    0.75    2.02
   7  18   1    0.97    2.34
   7  18   1    2.32    1.74
  -7  18  -1    0.22    1.60
   8 -18   1    3.28    2.23
  -8 -18  -1   10.82    2.92
   8 -18   1    6.86    2.09
  -8  18  -1    4.40    2.20
   8  18   1    5.13    2.74
   8  18   1    2.96    2.43
   9 -18   1   14.84    3.69
   9 -18   1   13.86    2.62
  -9  18  -1    4.29    2.32
   9  18   1   15.51    3.85
   9  18   1   16.84    3.74
  10 -18   1    4.60    3.18
 -10  18  -1   -0.37    1.58
  10  18   1    1.73    3.11
  10  18   1   -3.10    2.55
 -10 -19   1    4.02    2.73
  10 -19  -1   -1.60    2.24
  10 -19  -1    2.78    2.65
  10  19  -1    5.80    3.16
 -10  19   1    2.73    2.44
  10  19  -1    6.28    3.46
   9 -19  -1    4.60    3.11
  -9 -19   1    5.97    2.51
   9 -19  -1    4.36    2.37
   9  19  -1    2.23    2.63
   9  19  -1   10.66    3.26
  -9  19   1    5.54    2.64
  -8 -19   1    4.59    2.30
   8 -19  -1    3.37    2.73
   8 -19  -1    6.43    2.52
  -8  19   1    1.46    2.20
   8  19  -1    4.21    2.81
   8  19  -1    8.50    2.67
   8  19  -1    6.23    2.65
  -7 -19   1   14.64    3.00
   7 -19  -1   13.46    2.67
   7 -19  -1    3.73    2.20
   7  19  -1   11.99    3.17
   7  19  -1   10.46    2.32
   7  19  -1   16.44    3.04
  -7  19   1    6.51    2.65
   6 -19  -1   10.78    2.49
  -6 -19   1   11.38    2.69
   6 -19  -1   10.12    2.66
  -6  19   1   10.45    3.02
   6  19  -1   11.84    3.06
   6  19  -1    8.37    2.31
   5 -19  -1   13.41    2.98
   5 -19  -1   14.12    1.85
   5 -19  -1   19.21    2.73
  -5 -19   1   12.00    2.63
   5  19  -1   15.95    2.63
   5  19  -1   21.69    3.60
  -5  19   1   14.84    3.19
  -4 -19   1    0.33    1.63
   4 -19  -1    0.70    1.21
   4 -19  -1    4.37    1.96
  -4  19   1   -0.71    1.55
   4  19  -1    2.75    2.14
   4  19  -1    0.62    1.36
   3 -19  -1   46.00    4.01
   3 -19  -1   45.21    3.37
  -3 -19   1   48.52    4.18
   3  19  -1   45.78    3.61
   3  19  -1   45.78    4.00
  -3  19   1   43.49    4.04
  -3  19   1   38.93    3.68
   2 -19  -1    3.45    1.51
  -2 -19   1    4.92    1.83
   2 -19  -1    6.29    1.81
  -2  19   1    5.49    1.89
  -2  19   1    3.84    1.54
   2  19  -1    6.77    1.98
   2  19  -1    1.22    1.18
   1 -19  -1   51.50    3.84
   1 -19  -1   50.12    3.83
  -1 -19   1   45.38    3.90
  -1  19   1   51.16    3.86
   1  19  -1   51.40    3.54
  -1  19   1   50.97    4.09
   1  19  -1   58.42    4.44
   0 -19   1    7.25    1.79
   0 -19  -1    7.14    1.97
   0  19  -1    6.55    1.45
   0  19   1    8.02    1.70
   0  19   1    7.49    1.83
   0  19  -1    8.23    1.94
  -1 -19  -1    0.01    1.50
   1 -19   1    1.01    1.43
  -1  19  -1   -0.15    1.21
  -1  19  -1   -0.06    1.22
  -1  19  -1    1.33    1.13
   1  19   1    0.85    1.40
   1  19   1    1.19    1.14
  -2 -19  -1   24.93    3.21
   2 -19   1   23.96    2.61
   2  19   1   24.78    2.82
   2  19   1   24.42    2.94
  -2  19  -1   27.32    2.72
  -2  19  -1   27.70    3.17
   3 -19   1    5.58    1.77
   3 -19   1    6.34    1.67
  -3 -19  -1    3.97    2.16
   3 -19   1    3.77    1.55
  -3  19  -1    7.05    2.30
   3  19   1    9.47    2.55
   3  19   1    7.06    1.88
   4 -19   1    1.04    1.30
  -4 -19  -1   -0.35    1.67
   4 -19   1    1.89    1.47
   4 -19   1   -0.44    1.17
   4  19   1    1.99    1.52
  -4  19  -1    3.34    2.11
   4  19   1    1.53    1.80
   5 -19   1    5.63    1.85
   5 -19   1    3.62    2.08
  -5 -19  -1    7.37    2.31
   5 -19   1   10.97    1.71
  -5  19  -1    6.07    2.67
   5  19   1   10.54    2.39
   5  19   1    5.97    2.55
  -6 -19  -1    3.74    2.34
   6 -19   1    3.29    1.72
   6 -19   1   -0.23    2.05
   6  19   1    3.00    2.10
  -6  19  -1    2.12    1.70
   6  19   1    6.26    2.67
   7 -19   1   10.99    3.08
  -7 -19  -1    9.90    3.01
   7 -19   1   17.63    2.60
  -7  19  -1    9.53    2.91
   7  19   1   15.43    3.19
   7  19   1    9.75    2.96
  -8 -19  -1   13.17    3.10
   8 -19   1    7.75    2.35
   8 -19   1    7.82    2.94
  -8  19  -1    3.90    2.50
   8  19   1   10.28    3.11
   8  19   1    4.14    3.03
   9 -19   1    1.38    1.97
   9 -19   1    3.83    2.81
   9  19   1    0.52    2.58
   9  19   1    0.64    2.61
  -9  19  -1    0.09    1.63
  10 -19   1   -2.96    2.62
  10  19   1   -2.05    2.72
 -10  19  -1    2.84    2.22
  10  19   1    0.49    2.71
  10 -20  -1    5.44    2.74
  10 -20  -1    4.99    3.27
 -10 -20   1    5.17    2.87
  10  20  -1    4.29    3.17
 -10  20   1    2.56    2.44
  10  20  -1   -4.47    2.25
   9 -20  -1   -0.36    2.53
  -9 -20   1    3.52    2.56
   9 -20  -1    3.25    2.37
   9  20  -1   -3.62    2.39
   9  20  -1    3.92    2.88
  -9  20   1    0.21    2.16
   8 -20  -1    7.68    2.83
  -8 -20   1    7.23    2.66
   8 -20  -1    8.53    2.59
   8  20  -1   12.00    3.11
   8  20  -1    7.24    3.14
  -8  20   1    5.54    2.59
  -7 -20   1    1.39    2.23
   7 -20  -1    2.74    2.07
   7 -20  -1    1.57    2.44
   7  20  -1    3.70    2.59
  -7  20   1    0.50    1.86
   7  20  -1    3.48    2.23
   6 -20  -1    3.87    2.39
  -6 -20   1    3.66    2.03
   6 -20  -1    4.85    2.07
  -6  20   1    5.30    2.53
   6  20  -1    5.16    2.72
   6  20  -1    4.23    2.12
   5 -20  -1   12.57    1.80
   5 -20  -1   15.88    2.71
  -5 -20   1    8.58    2.47
   5 -20  -1   11.67    2.98
   5  20  -1    9.23    2.29
  -5  20   1    9.62    2.93
   5  20  -1   12.59    3.17
   4 -20  -1    8.94    1.66
  -4 -20   1    5.04    2.33
   4 -20  -1    5.73    2.40
   4  20  -1   11.57    2.89
   4  20  -1    4.39    1.74
  -4  20   1    3.21    2.17
   3 -20  -1   18.69    2.84
   3 -20  -1   12.64    2.05
  -3 -20   1   12.43    2.57
   3  20  -1   13.67    2.47
  -3  20   1   18.68    2.66
   3  20  -1   12.21    2.14
  -3  20   1   12.45    2.47
   2 -20  -1   18.43    2.34
  -2 -20   1   13.82    2.50
   2 -20  -1   17.82    2.66
   2  20  -1   14.22    2.43
  -2  20   1   14.17    2.59
  -2  20   1   16.81    2.46
   2  20  -1   17.43    2.21
   1 -20  -1   12.76    2.19
   1 -20  -1    9.92    2.00
  -1 -20   1   10.75    2.17
   1  20  -1   15.63    2.05
  -1  20   1   13.24    2.08
  -1  20   1   12.88    2.55
   1  20  -1    9.37    2.06
   0 -20   1   13.06    2.40
   0 -20  -1   10.30    2.16
   0  20   1   14.19    2.15
   0  20  -1   11.62    1.79
   0  20   1   17.86    2.61
   0  20  -1    8.79    1.91
  -1 -20  -1   18.78    2.55
   1 -20   1   15.85    2.35
   1  20   1   15.44    2.29
  -1  20  -1   11.95    2.37
  -1  20  -1   14.10    2.13
  -1  20  -1   14.88    2.67
   1  20   1   13.81    2.44
  -2 -20  -1   -1.76    1.42
   2 -20   1    2.11    1.45
   2  20   1    1.53    1.29
  -2  20  -1    0.51    1.54
  -2  20  -1    1.48    1.27
   2  20   1    2.29    1.75
   3 -20   1   27.58    3.07
  -3 -20  -1   36.94    3.84
   3 -20   1   36.13    3.05
   3 -20   1   36.06    3.46
  -3  20  -1   30.68    3.61
   3  20   1   27.81    3.63
   3  20   1   34.31    3.37
  -4 -20  -1   34.61    3.71
   4 -20   1   29.18    2.78
   4 -20   1   30.16    3.44
  -4  20  -1   32.80    3.92
   4  20   1   34.08    3.69
   4  20   1   36.01    3.58
   5 -20   1    6.89    2.01
   5 -20   1    7.83    1.65
  -5 -20  -1    3.61    2.03
   5 -20   1    1.89    1.85
   5  20   1    5.50    2.55
  -5  20  -1    4.23    2.64
   5  20   1    4.91    2.09
   6 -20   1    0.17    1.50
   6 -20   1    0.12    1.74
  -6 -20  -1    0.93    1.98
   6  20   1   -0.28    2.04
   6  20   1    0.73    1.86
  -6  20  -1    0.16    1.74
   7 -20   1    0.44    1.65
  -7 -20  -1    4.16    2.65
   7 -20   1    6.04    2.62
   7  20   1    0.16    2.26
   7  20   1    3.58    2.37
  -7  20  -1    1.78    1.93
   8 -20   1    0.18    1.81
   8 -20   1    1.24    1.94
  -8 -20  -1    5.35    2.64
  -8  20  -1    1.52    2.16
   8  20   1    4.64    2.68
   8  20   1    6.56    2.81
   9 -20   1    4.17    2.12
   9 -20   1    0.17    2.10
  -9  20  -1    0.31    1.91
   9  20   1    2.94    3.17
   9  20   1   -0.25    2.72
  10 -20   1    2.14    2.58
 -10  20  -1    3.43    2.66
  10  20   1    5.48    3.10
  10  20   1    7.07    3.73
 -10 -21   1    1.71    2.70
  10  21  -1   -0.05    2.86
  -9 -21   1    4.08    2.56
   9 -21  -1    3.97    2.42
   9 -21  -1    0.09    2.65
  -9  21   1    3.15    2.66
   9  21  -1   -0.45    2.61
   9  21  -1    3.80    3.03
   8 -21  -1    0.26    2.03
  -8 -21   1    0.94    2.15
   8 -21  -1    4.62    2.89
   8  21  -1   -2.16    2.10
   8  21  -1   -1.40    2.38
  -8  21   1    0.05    1.99
   7 -21  -1   25.25    3.32
   7 -21  -1   24.92    3.79
  -7 -21   1   22.41    3.84
   7  21  -1   24.60    4.15
   7  21  -1   20.56    3.44
  -7  21   1   15.18    3.37
  -6 -21   1   28.55    3.64
   6 -21  -1   28.22    3.85
   6 -21  -1   24.10    3.39
   6  21  -1   26.64    3.51
   6  21  -1   30.71    4.39
  -6  21   1   25.82    3.63
   5 -21  -1    0.26    1.21
   5 -21  -1   -0.30    1.70
  -5 -21   1    1.37    2.09
   5 -21  -1   -0.14    1.87
   5  21  -1    2.23    1.79
  -5  21   1   -0.25    2.12
   5  21  -1    0.83    2.04
   4 -21  -1    5.84    2.26
   4 -21  -1    1.57    1.35
  -4 -21   1    1.27    1.75
   4  21  -1    1.39    1.64
   4  21  -1    2.01    2.43
  -4  21   1    1.25    1.90
  -3 -21   1    3.34    2.11
   3 -21  -1    4.21    1.57
   3 -21  -1    8.42    2.34
  -3  21   1    6.89    1.99
  -3  21   1    5.11    2.19
   3  21  -1    8.04    1.87
   3  21  -1    6.38    1.94
  -2 -21   1    2.32    1.82
   2 -21  -1    1.86    1.71
   2 -21  -1    4.05    1.58
   2  21  -1    1.87    1.27
   2  21  -1    1.20    1.43
  -2  21   1    1.25    1.68
  -2  21   1    1.58    1.47
   1 -21  -1   10.58    2.20
  -1 -21   1   10.46    2.21
   1 -21  -1   13.52    2.35
   1  21  -1   12.42    1.93
  -1  21   1   12.60    2.11
  -1  21   1   14.15    2.65
   1  21  -1   16.30    2.52
   0 -21  -1    8.44    2.11
   0 -21   1   16.18    2.61
   0  21  -1   13.64    2.33
   0  21  -1   12.15    1.92
   0  21   1   11.03    2.01
  -1 -21  -1    2.77    1.85
   1 -21   1   -0.30    1.40
  -1  21  -1   -0.29    1.54
  -1  21  -1    1.24    1.20
   1  21   1    1.73    1.57
   1  21   1    1.12    1.23
   2 -21   1   23.93    2.83
   2 -21   1   27.42    3.18
  -2 -21  -1   22.87    3.37
   2  21   1   25.15    3.16
   2  21   1   30.65    3.02
  -2  21  -1   25.02    3.10
  -2  21  -1   24.08    2.78
  -3 -21  -1    5.84    2.29
   3 -21   1    1.60    1.69
   3 -21   1    8.92    1.84
   3  21   1    3.78    1.74
   3  21   1    6.86    1.96
  -3  21  -1    6.50    2.33
   4 -21   1   10.89    2.43
  -4 -21  -1   13.69    2.91
   4 -21   1   18.65    2.36
  -4  21  -1   19.26    3.50
   4  21   1   22.53    3.13
   4  21   1   24.89    3.63
  -5 -21  -1   37.47    4.15
   5 -21   1   45.11    3.67
   5 -21   1   30.89    3.86
   5 -21   1   38.93    3.14
  -5  21  -1   36.90    4.65
   5  21   1   41.64    4.03
   6 -21   1    9.98    2.83
  -6 -21  -1    8.27    2.59
   6 -21   1   10.99    2.29
   6  21   1   13.59    3.21
  -6  21  -1    5.67    2.34
   6  21   1    7.44    2.66
   7 -21   1    2.70    2.38
   7 -21   1    6.51    2.17
  -7 -21  -1    2.69    2.27
   7  21   1    6.11    2.89
   7  21   1    0.88    2.43
  -7  21  -1    2.31    2.07
  -8 -21  -1    1.38    2.61
   8 -21   1    2.44    1.99
   8 -21   1    2.60    2.54
   8  21   1    0.14    2.59
  -8  21  -1   -0.27    1.36
   8  21   1    1.31    2.48
  -9 -21  -1    2.59    2.82
   9 -21   1   -1.82    2.22
   9 -21   1    2.35    2.05
   9  21   1    2.56    2.74
   9  21   1    0.03    2.67
  -9  21  -1   -2.00    1.29
   9 -22  -1    2.65    3.08
  -9 -22   1    3.54    2.68
   9 -22  -1    4.19    2.60
   9  22  -1    5.21    3.09
   9  22  -1    4.54    2.99
  -9  22   1   -0.32    1.89
   8 -22  -1   12.06    2.87
   8 -22  -1   11.01    3.22
  -8 -22   1   11.52    3.14
   8  22  -1   11.08    3.40
   8  22  -1   17.74    3.55
  -8  22   1    3.41    2.34
  -7 -22   1   14.92    3.40
   7 -22  -1    9.81    3.08
   7 -22  -1   10.88    2.75
   7  22  -1    9.55    2.80
  -7  22   1    7.32    2.72
   7  22  -1   11.23    3.31
  -6 -22   1    2.04    2.16
   6 -22  -1    0.31    2.17
   6 -22  -1    1.16    2.00
   6  22  -1    3.27    2.54
   6  22  -1    0.79    1.99
  -6  22   1    1.71    1.83
   5 -22  -1   34.02    2.97
  -5 -22   1   48.43    4.62
   5 -22  -1   39.46    3.95
   5 -22  -1   39.39    4.40
   5  22  -1   33.80    4.39
  -5  22   1   35.05    4.32
   5  22  -1   34.96    3.89
  -4 -22   1    7.60    2.62
   4 -22  -1    5.76    1.72
   4 -22  -1    2.99    2.14
   4  22  -1    6.86    2.05
  -4  22   1    3.10    2.19
   4  22  -1    1.96    1.63
   3 -22  -1    0.73    1.75
   3 -22  -1    0.64    1.43
  -3 -22   1    1.15    1.97
  -3  22   1    0.02    1.54
   3  22  -1    1.16    1.58
  -3  22   1    0.37    1.53
   3  22  -1    3.85    1.56
   2 -22  -1    0.22    1.40
   2 -22  -1    2.17    1.80
  -2 -22   1    0.31    1.87
  -2  22   1    2.84    1.53
   2  22  -1    0.60    1.21
   2  22  -1    0.96    1.48
  -2  22   1    0.75    1.61
   1 -22  -1    9.23    2.19
   1 -22  -1    9.50    2.19
  -1 -22   1    6.66    2.05
  -1  22   1    7.41    1.87
  -1  22   1   12.90    2.63
   1  22  -1    8.41    2.06
   1  22  -1   11.70    1.88
   0 -22   1    5.41    1.92
   0 -22  -1    5.28    1.99
   0  22   1    1.51    1.41
   0  22  -1    3.70    1.34
   0  22  -1    4.82    1.75
   0  22  -1    5.88    2.03
  -1 -22  -1   -0.82    1.43
   1 -22   1    0.34    1.47
   1  22   1    1.85    1.34
  -1  22  -1    0.81    1.57
   1  22   1   -0.68    1.43
  -1  22  -1   -0.80    1.12
  -2 -22  -1    3.10    2.13
   2 -22   1    7.19    1.84
   2 -22   1    1.60    1.74
   2  22   1    3.10    1.74
  -2  22  -1    3.37    1.48
  -2  22  -1    2.23    1.78
   2  22   1    3.38    1.68
   3 -22   1   21.48    3.08
  -3 -22  -1   21.83    3.13
   3 -22   1   18.53    2.54
   3  22   1   19.05    2.91
  -3  22  -1   16.18    3.16
   3  22   1   16.61    3.28
  -4 -22  -1   43.77    4.48
   4 -22   1   41.85    3.38
   4 -22   1   36.67    3.92
  -4  22  -1   42.76    4.37
   4  22   1   37.76    4.07
   5 -22   1    5.80    2.11
   5 -22   1    7.10    1.71
   5 -22   1    8.08    2.20
  -5 -22  -1    4.91    2.29
   5  22   1    6.81    2.35
  -5  22  -1    2.46    2.25
   5  22   1    6.66    2.76
  -6 -22  -1    3.03    2.22
   6 -22   1    3.63    2.40
   6 -22   1    0.11    1.62
   6  22   1    0.65    1.98
  -6  22  -1   -1.40    1.42
   6  22   1   -1.31    1.93
   7 -22   1    3.24    1.93
  -7 -22  -1    1.26    2.33
   7 -22   1   -0.33    1.83
  -7  22  -1    2.61    1.72
   7  22   1    0.69    2.40
   7  22   1    3.02    2.48
   8 -22   1   -0.73    1.78
   8 -22   1    1.22    2.15
  -8 -22  -1   -0.08    2.31
   8  22   1   -1.11    2.24
  -8  22  -1    1.11    1.72
   8  22   1   -0.40    2.33
   9 -22   1   -0.27    2.17
   9 -22   1   -2.20    1.87
  -9 -22  -1   -1.40    2.62
  -9  22  -1    1.99    2.39
   9  22   1    3.09    2.99
   9  22   1    0.62    2.64
   9 -23  -1    1.17    2.34
  -9 -23   1   -2.01    1.98
   9 -23  -1    2.72    3.02
   9  23  -1    3.33    2.81
   9  23  -1    3.00    3.07
  -9  23   1    2.85    2.62
  -8 -23   1   -0.49    2.22
   8 -23  -1    2.37    2.30
   8 -23  -1    0.51    2.12
  -8  23   1    1.57    2.08
   8  23  -1    1.80    2.45
   8  23  -1   -0.29    2.54
  -7 -23   1   14.69    3.43
   7 -23  -1   14.52    3.33
   7 -23  -1   20.30    3.36
  -7  23   1   10.51    3.01
   7  23  -1   16.10    3.41
   7  23  -1   18.04    3.72
   6 -23  -1   24.94    3.47
   6 -23  -1   19.56    3.88
  -6 -23   1   27.57    4.04
  -6  23   1   27.14    4.86
   6  23  -1   37.24    4.73
   6  23  -1   34.20    4.08
   5 -23  -1   -0.38    2.21
  -5 -23   1   -0.06    1.96
   5 -23  -1    3.34    1.65
   5 -23  -1    0.87    1.97
   5  23  -1    4.23    2.77
   5  23  -1   -1.44    1.59
  -5  23   1    2.80    2.07
   4 -23  -1   10.47    2.00
   4 -23  -1   10.20    2.64
  -4 -23   1   13.33    2.73
   4  23  -1    7.97    2.25
  -4  23   1   10.60    2.91
   4  23  -1    8.76    2.16
   3 -23  -1    1.25    1.54
   3 -23  -1    1.20    1.90
  -3 -23   1    0.77    1.76
  -3  23   1    1.90    1.92
  -3  23   1    1.66    1.69
   3  23  -1   -0.06    1.37
   3  23  -1    2.12    1.50
  -2 -23   1    3.90    2.14
   2 -23  -1    4.09    2.07
   2 -23  -1    4.46    1.85
   2  23  -1    4.07    1.59
  -2  23   1    4.18    1.98
   2  23  -1    2.42    1.53
  -2  23   1    3.19    1.75
   1 -23  -1    9.18    2.26
  -1 -23   1    6.93    2.09
   1 -23  -1   11.87    2.34
  -1  23   1    4.44    2.08
  -1  23   1    5.56    1.76
   1  23  -1   10.28    1.83
   1  23  -1    4.97    1.65
   0 -23   1    0.69    1.51
   0 -23  -1    0.57    1.65
   0  23  -1    2.12    1.24
   0  23  -1    0.32    1.60
   0  23  -1    0.46    1.48
   0  23   1    0.45    1.31
  -1 -23  -1   11.64    2.57
   1 -23   1    7.36    2.14
  -1  23  -1   11.83    2.03
   1  23   1   13.48    2.34
   1  23   1    6.91    1.90
  -1  23  -1   12.61    2.62
   2 -23   1   10.60    2.20
   2 -23   1    7.58    2.09
  -2 -23  -1    8.53    2.29
   2  23   1    7.61    2.08
   2  23   1    7.56    2.11
  -2  23  -1    7.84    2.54
  -2  23  -1    8.08    1.94
   3 -23   1   21.71    3.12
  -3 -23  -1   10.40    2.61
   3 -23   1   14.68    2.39
  -3  23  -1   21.91    3.68
   3  23   1   19.81    3.00
   3  23   1   12.16    2.43
   4 -23   1   25.60    2.87
   4 -23   1   23.37    3.18
  -4 -23  -1   25.80    3.85
   4  23   1   19.46    3.66
   4  23   1   23.68    3.46
  -4  23  -1   29.28    4.00
   5 -23   1   21.97    3.10
  -5 -23  -1   18.08    3.40
   5 -23   1   10.90    2.78
   5 -23   1   24.82    2.60
   5  23   1   25.12    3.60
  -5  23  -1   15.76    3.38
   6 -23   1    2.57    2.45
  -6 -23  -1    1.59    2.51
   6 -23   1    1.18    1.81
   6  23   1    0.31    2.04
  -6  23  -1    1.50    2.43
   6  23   1    1.55    2.03
   7 -23   1    1.08    2.43
  -7 -23  -1    0.63    2.49
   7 -23   1    1.37    1.84
   7  23   1    1.59    2.27
  -7  23  -1    1.45    1.75
   7  23   1   -0.30    2.12
   8 -23   1    0.73    1.92
   8 -23   1   -2.03    2.15
  -8 -23  -1   -1.62    2.23
   8  23   1    5.26    2.92
   8  23   1    2.75    2.80
  -8  23  -1    2.05    1.94
  -9 -23  -1    9.20    3.40
   9 -23   1    2.25    2.27
   9 -23   1    3.78    3.21
  -9  23  -1    0.19    1.93
   9  23   1    2.13    3.23
   9  23   1    2.48    2.92
  -9 -24   1    6.36    2.97
   9 -24  -1    0.70    2.26
   9 -24  -1    5.68    2.83
  -9  24   1    3.86    2.55
   9  24  -1    7.34    3.51
   9  24  -1    4.02    3.34
  -8 -24   1    4.63    2.71
   8 -24  -1    5.01    2.93
   8 -24  -1    1.68    2.35
   8  24  -1    7.49    3.02
   8  24  -1    9.90    3.44
  -8  24   1    0.56    2.03
   7 -24  -1    7.03    2.55
   7 -24  -1    7.51    2.74
  -7 -24   1    9.37    3.16
   7  24  -1    9.28    3.42
  -7  24   1    2.36    2.06
   7  24  -1    4.03    2.59
  -6 -24   1    3.26    2.56
   6 -24  -1    6.79    3.12
   6 -24  -1    3.71    2.25
   6  24  -1    1.58    2.75
   6  24  -1    2.45    2.08
  -6  24   1    7.08    3.05
   5 -24  -1    8.39    2.57
   5 -24  -1    6.35    2.65
  -5 -24   1    3.50    2.62
   5  24  -1    2.09    1.75
   5  24  -1   10.41    2.73
  -5  24   1    6.77    2.68
   4 -24  -1    6.39    1.81
   4 -24  -1    5.59    2.30
  -4 -24   1    9.02    2.82
  -4  24   1    6.88    2.51
   4  24  -1   24.13    3.39
   4  24  -1    8.52    2.88
  -3 -24   1   -0.05    1.94
   3 -24  -1    0.86    1.90
   3 -24  -1    2.41    1.64
   3  24  -1    3.78    1.75
   3  24  -1    3.56    1.77
  -3  24   1    3.57    1.88
  -3  24   1    0.86    1.85
  -2 -24   1    0.92    1.85
   2 -24  -1    2.24    1.74
   2 -24  -1    1.53    1.87
  -2  24   1    1.98    1.70
   2  24  -1    0.03    1.24
   2  24  -1    1.07    1.50
  -2  24   1    2.34    1.67
   1 -24  -1    5.81    2.03
  -1 -24   1    5.51    2.10
   1 -24  -1    4.35    1.96
   1  24  -1    8.29    2.04
  -1  24   1   10.26    2.11
  -1  24   1   10.38    2.61
   1  24  -1   11.62    1.99
   0 -24  -1   -2.82    1.45
   0 -24   1    0.38    1.74
   0  24  -1    2.95    1.93
   0  24   1   -0.01    1.36
   0  24  -1   -0.11    1.22
   0  24  -1    1.74    2.04
   1 -24   1    2.94    1.73
  -1 -24  -1    0.42    1.70
  -1  24  -1    0.27    1.33
   1  24   1    1.16    1.65
  -1  24  -1    3.56    1.98
   1  24   1    1.86    1.50
   2 -24   1    2.32    1.81
  -2 -24  -1    1.79    2.17
   2 -24   1    1.41    1.72
  -2  24  -1    5.22    1.71
   2  24   1    2.18    1.66
  -2  24  -1    4.89    2.02
   2  24   1    4.69    1.90
  -3 -24  -1   13.10    3.04
   3 -24   1    9.69    2.32
   3 -24   1   13.93    2.43
  -3  24  -1   10.84    2.77
   3  24   1   21.85    3.05
   3  24   1   10.80    2.37
   4 -24   1    9.37    2.01
  -4 -24  -1    6.37    2.62
   4 -24   1    5.51    1.93
   4  24   1   13.06    2.79
  -4  24  -1    4.75    2.40
   4  24   1    3.49    2.14
   5 -24   1    3.05    1.57
  -5 -24  -1    5.40    2.40
   5 -24   1    5.93    2.65
   5  24   1    1.04    2.12
  -5  24  -1    6.46    2.89
   5  24   1    4.32    2.24
   6 -24   1    2.56    2.27
  -6 -24  -1    5.98    2.74
   6 -24   1    4.56    2.15
   6  24   1    4.16    2.46
   6  24   1    3.08    2.49
  -6  24  -1    5.49    2.71
  -7 -24  -1    0.66    2.52
   7 -24   1    1.84    1.98
   7 -24   1    1.34    2.53
   7  24   1   -3.12    2.00
   7  24   1   -0.20    2.17
  -7  24  -1    3.23    2.36
   8 -24   1    0.64    2.36
   8 -24   1    4.32    2.39
  -8 -24  -1    6.84    3.08
  -8  24  -1    0.37    1.62
   8  24   1    2.40    2.34
   8  24   1    0.74    2.55
   9 -24   1    0.75    3.13
  -9 -24  -1   -0.27    2.46
   9 -24   1    3.07    2.81
  -9  24  -1    0.46    1.87
   9  24   1    0.20    2.81
   9  24   1    0.58    2.17
   9  25  -1    5.61    3.24
   8 -25  -1   -0.64    2.15
   8 -25  -1    2.62    2.39
  -8 -25   1    2.82    2.66
   8  25  -1    0.71    2.59
  -8  25   1    1.28    1.89
   8  25  -1   -0.66    2.54
  -7 -25   1    8.41    2.97
   7 -25  -1   12.06    3.48
   7 -25  -1   12.15    2.90
   7  25  -1   12.32    3.36
  -7  25   1    4.66    2.29
   7  25  -1   10.42    3.46
  -6 -25   1   19.78    3.72
   6 -25  -1   17.29    3.51
   6 -25  -1   19.04    3.54
   6  25  -1   23.28    3.66
  -6  25   1   22.19    4.37
  -5 -25   1    2.66    2.52
   5 -25  -1    0.85    2.24
   5 -25  -1    5.84    2.53
   5  25  -1    1.20    1.77
  -5  25   1    0.55    2.20
   5  25  -1    2.39    2.06
   4 -25  -1    6.68    2.49
   4 -25  -1   17.34    2.46
  -4 -25   1    8.69    2.74
  -4  25   1   12.35    3.13
   4  25  -1   17.52    2.93
   4  25  -1    7.49    2.12
   3 -25  -1    4.18    1.81
   3 -25  -1    1.29    1.87
  -3 -25   1    5.28    2.45
   3  25  -1   -0.15    1.52
  -3  25   1    3.50    2.14
  -3  25   1    3.90    1.96
   3  25  -1    5.96    1.89
   2 -25  -1    3.35    2.14
   2 -25  -1    0.66    1.69
  -2 -25   1    1.70    1.80
  -2  25   1    0.98    1.81
   2  25  -1    1.33    1.54
  -2  25   1   -0.34    1.61
   2  25  -1    7.33    1.91
  -1 -25   1    4.83    2.08
   1 -25  -1    8.50    2.17
   1 -25  -1    9.13    2.51
  -1  25   1    4.02    2.06
   1  25  -1    8.58    1.94
   1  25  -1    3.96    1.85
  -1  25   1   10.53    2.25
   0 -25  -1    5.57    2.23
   0 -25   1    4.47    2.19
   0  25  -1    7.49    2.26
   0  25   1   10.12    2.59
   0  25   1    7.48    2.05
   0  25  -1    4.84    1.63
   0  25  -1    6.66    1.90
  -1 -25  -1    8.31    2.64
   1 -25   1    1.53    1.82
  -1  25  -1    4.84    2.06
  -1  25  -1    3.93    1.69
   1  25   1    6.37    1.98
   1  25   1    3.56    1.78
   2 -25   1   13.25    2.64
   2 -25   1   13.46    2.51
  -2 -25  -1   12.16    2.77
   2  25   1    5.44    1.76
  -2  25  -1   12.29    2.28
  -2  25  -1    8.22    2.60
   2  25   1   13.08    2.55
  -3 -25  -1    6.60    2.36
   3 -25   1   10.30    2.24
   3 -25   1   10.57    2.57
  -3  25  -1    8.04    2.39
   3  25   1    8.80    2.46
   3  25   1    2.83    1.65
  -4 -25  -1    3.05    2.32
   4 -25   1    2.96    1.73
   4 -25   1   -0.14    1.40
   4  25   1    4.30    2.14
  -4  25  -1    4.49    2.55
   4  25   1    0.89    1.86
   5 -25   1   10.22    3.08
  -5 -25  -1    8.42    2.86
   5 -25   1    6.84    2.46
   5  25   1    6.18    2.83
   5  25   1   12.61    3.08
  -5  25  -1   11.18    3.24
   6 -25   1    2.54    2.35
  -6 -25  -1   12.52    3.04
   6 -25   1    6.18    2.29
   6  25   1    6.40    2.53
  -6  25  -1    2.25    2.90
   6  25   1    6.01    2.71
   7 -25   1    1.39    2.10
  -7 -25  -1   -2.39    2.47
   7 -25   1   -1.22    2.20
   7  25   1    2.68    2.45
   7  25   1    3.17    2.63
  -7  25  -1   -1.02    1.45
   8 -25   1    4.89    2.34
   8 -25   1    1.01    2.50
  -8 -25  -1   -2.84    2.53
  -8  25  -1    1.31    1.97
   8  25   1    2.12    2.56
   8  25   1    5.85    3.33
  -8 -26   1    3.83    2.72
   8 -26  -1    2.78    2.30
   8 -26  -1    4.38    2.68
   8  26  -1   -0.83    2.89
  -8  26   1    2.61    2.65
   8  26  -1    3.50    3.11
   7 -26  -1    6.22    2.47
   7 -26  -1    0.50    2.45
  -7 -26   1    4.34    2.83
  -7  26   1    0.83    2.05
   7  26  -1    6.38    2.62
   7  26  -1    3.99    2.86
  -6 -26   1    5.82    2.55
   6 -26  -1    3.93    2.54
   6 -26  -1    0.78    2.13
   6  26  -1    1.93    2.37
   6  26  -1    9.08    3.05
  -6  26   1    7.36    3.11
   5 -26  -1   10.10    2.98
  -5 -26   1   12.83    3.18
   5 -26  -1    7.61    2.77
   5  26  -1   11.31    2.60
   5  26  -1    7.34    2.84
  -5  26   1    7.41    2.78
  -4 -26   1    3.26    2.51
   4 -26  -1    1.64    1.56
   4 -26  -1    4.00    2.29
  -4  26   1    1.45    1.89
   4  26  -1   -1.62    1.98
   4  26  -1    1.33    1.72
   3 -26  -1   12.14    2.81
  -3 -26   1   18.88    3.27
   3 -26  -1   16.15    2.57
  -3  26   1   17.07    2.90
  -3  26   1   18.37    3.67
   3  26  -1   17.48    3.67
   3  26  -1   18.10    2.87
  -2 -26   1    5.67    2.32
   2 -26  -1    8.89    2.67
   2 -26  -1    6.90    2.13
  -2  26   1    9.72    2.82
   2  26  -1    2.29    1.49
   2  26  -1   11.57    2.18
  -2  26   1    7.89    2.33
  -1 -26   1    2.41    1.88
   1 -26  -1    1.24    1.99
   1 -26  -1    3.29    1.80
  -1  26   1    2.16    1.83
   1  26  -1    2.18    1.57
  -1  26   1    1.41    1.54
   1  26  -1    3.29    1.55
   0 -26   1    3.50    2.04
   0 -26  -1   -0.53    1.86
   0  26  -1    3.55    1.53
   0  26   1    1.85    1.82
   0  26  -1    0.98    1.74
   0  26   1    2.20    1.60
   0  26  -1    1.74    1.69
  -1 -26  -1   10.65    2.70
   1 -26   1    9.52    2.44
   1  26   1    5.17    1.94
  -1  26  -1    7.45    2.64
   1  26   1   12.95    2.45
  -1  26  -1   10.66    2.19
   2 -26   1    5.38    2.05
   2 -26   1    2.64    1.88
  -2 -26  -1    1.95    2.31
   2  26   1    1.10    1.35
   2  26   1    6.08    2.13
  -2  26  -1    0.99    1.95
  -2  26  -1    5.30    1.93
   3 -26   1    7.86    2.26
   3 -26   1   16.59    2.71
  -3 -26  -1   16.49    3.26
  -3  26  -1   11.78    3.07
   3  26   1   21.87    3.46
   4 -26   1    2.08    1.77
  -4 -26  -1    3.29    2.61
   4 -26   1   -0.85    1.58
   4  26   1    4.67    2.27
  -4  26  -1    3.29    2.41
   4  26   1    4.76    2.84
  -5 -26  -1    7.39    2.97
   5 -26   1    1.94    1.93
  -5  26  -1   10.92    3.21
   5  26   1    6.52    2.40
   5  26   1    8.33    2.70
   6 -26   1    6.27    2.69
   6 -26   1   14.55    2.93
  -6 -26  -1    8.63    2.90
  -6  26  -1   11.75    3.77
   6  26   1    5.85    2.84
   6  26   1    5.57    2.90
  -7 -26  -1    1.31    2.80
   7 -26   1    3.23    2.21
   7 -26   1   -1.30    1.94
   7  26   1   -1.63    2.12
   7  26   1    2.22    2.60
  -7  26  -1    2.38    1.94
  -8 -26  -1    4.70    3.22
   8 -26   1    4.42    2.50
   8 -26   1    3.32    2.64
   8  26   1   -2.22    2.38
  -8  26  -1    0.50    1.73
   8  26   1    3.73    2.89
   8 -27  -1    4.87    2.92
   8 -27  -1    2.25    2.63
  -8 -27   1    0.43    2.65
   8  27  -1    0.81    2.65
   8  27  -1    1.93    2.70
  -8  27   1   -0.31    2.07
   7 -27  -1    2.70    2.49
  -7 -27   1    4.95    3.00
   7 -27  -1    5.23    2.47
  -7  27   1    0.29    1.80
   7  27  -1    3.26    2.99
   7  27  -1    2.46    2.67
   6 -27  -1    4.73    2.68
  -6 -27   1    0.77    2.48
   6 -27  -1    7.74    2.96
   6  27  -1    4.07    2.76
   6  27  -1    3.10    2.53
  -6  27   1    6.04    3.39
   5 -27  -1   11.94    3.31
   5 -27  -1    5.88    2.68
  -5 -27   1    9.17    3.22
  -5  27   1   11.22    3.22
   5  27  -1   13.72    3.64
   5  27  -1   12.30    3.11
   4 -27  -1   14.16    2.41
  -4 -27   1   13.18    3.20
   4 -27  -1    6.97    2.85
  -4  27   1   10.09    3.01
   4  27  -1    9.10    2.55
   4  27  -1   15.40    3.32
   3 -27  -1    0.24    2.13
   3 -27  -1    2.78    1.89
  -3 -27   1    1.04    2.03
   3  27  -1   -1.83    2.04
  -3  27   1    2.61    1.90
   3  27  -1    0.63    1.62
  -3  27   1    3.12    2.18
  -2 -27   1    2.86    2.07
   2 -27  -1    1.68    1.79
   2 -27  -1    1.43    2.14
   2  27  -1    1.66    1.50
  -2  27   1    1.51    2.01
  -2  27   1    0.41    1.75
   2  27  -1    1.34    1.56
   1 -27  -1    9.25    2.34
   1 -27  -1   12.14    2.84
  -1 -27   1    7.34    2.35
   1  27  -1    5.07    1.71
  -1  27   1   11.00    2.40
  -1  27   1   13.67    2.97
   1  27  -1   16.82    2.51
   0 -27   1    8.33    2.45
   0 -27  -1    8.45    2.61
   0  27  -1   11.94    2.89
   0  27  -1    3.18    1.68
   0  27   1    7.60    2.13
   0  27  -1    8.45    1.90
   0  27   1    9.25    2.69
   1 -27   1    0.32    1.76
  -1 -27  -1   -0.46    1.72
  -1  27  -1   -0.64    1.44
   1  27   1    1.39    1.58
   1  27   1    0.40    1.24
  -1  27  -1   -0.12    1.48
   2 -27   1    9.75    2.51
  -2 -27  -1    8.59    2.66
   2 -27   1    5.87    2.24
  -2  27  -1    9.04    2.20
   2  27   1   11.95    2.55
   2  27   1    7.36    2.69
  -2  27  -1   13.49    3.40
   3 -27   1    3.07    1.96
  -3 -27  -1    4.17    2.66
   3 -27   1    3.49    2.09
  -3  27  -1   -0.08    1.89
   3  27   1   -0.90    1.58
   3  27   1    1.37    2.33
  -4 -27  -1   13.82    3.40
   4 -27   1    4.44    1.93
   4 -27   1    9.92    2.27
   4  27   1    3.06    2.63
  -4  27  -1    6.68    2.69
   4  27   1    4.81    2.40
  -5 -27  -1    3.73    2.66
   5 -27   1    0.78    1.96
   5  27   1    2.85    2.59
   5  27   1    2.37    2.74
  -5  27  -1    6.04    2.96
  -6 -27  -1   -0.24    2.32
   6 -27   1   -2.06    2.07
   6 -27   1   -2.24    2.02
   6  27   1   -0.79    2.51
  -6  27  -1    0.92    2.72
   6  27   1    1.14    2.22
   7 -27   1    3.22    2.46
  -7 -27  -1    3.62    3.16
   7 -27   1   -2.32    1.89
   7  27   1    2.14    2.79
  -7  27  -1    1.14    2.02
   7  27   1    5.18    3.08
  -8 -27  -1    4.95    3.21
   8 -27   1   -1.57    1.84
   8 -27   1    4.35    2.48
  -8  27  -1    0.43    1.54
   8  27   1   -0.14    2.62
   8  27   1    3.13    2.88
   8  28  -1   -0.37    2.18
   7 -28  -1    4.27    2.93
   7 -28  -1    0.19    2.56
  -7 -28   1    4.28    3.13
   7  28  -1    1.05    2.83
   7  28  -1    1.24    2.86
  -7  28   1    0.38    2.20
  -6 -28   1    0.43    2.37
   6 -28  -1    2.13    2.41
   6 -28  -1    3.72    2.52
   6  28  -1    0.02    2.27
   6  28  -1    3.91    2.81
  -6  28   1    0.32    2.50
  -5 -28   1    3.23    2.59
   5 -28  -1    1.37    2.15
  -5  28   1    6.98    3.14
   5  28  -1    1.50    2.11
   5  28  -1    1.12    2.40
  -4 -28   1    6.05    2.83
   4 -28  -1    5.46    2.13
   4 -28  -1    7.97    2.89
   4  28  -1   11.18    2.54
   4  28  -1    5.74    2.74
  -4  28   1    9.38    3.12
   3 -28  -1    6.06    2.12
  -3 -28   1    4.28    2.54
   3 -28  -1    6.85    2.50
  -3  28   1    4.82    2.28
  -3  28   1    4.05    2.36
   3  28  -1    6.04    2.13
   3  28  -1    5.37    2.54
   2 -28  -1   27.43    3.76
  -2 -28   1   26.03    3.97
   2 -28  -1   26.46    3.47
   2  28  -1   23.28    3.07
  -2  28   1   27.00    3.64
   2  28  -1   25.23    3.56
  -2  28   1   15.79    3.48
  -1 -28   1    1.25    1.84
   1 -28  -1    0.68    2.05
   1 -28  -1   -1.41    1.78
  -1  28   1   -2.58    1.39
  -1  28   1   -0.57    1.72
   1  28  -1    0.24    1.40
   1  28  -1    2.20    1.52
   0 -28   1    0.60    1.76
   0 -28  -1    0.05    1.78
   0 -28  -1    3.27    2.09
   0  28  -1    1.68    1.50
   0  28  -1    3.65    2.31
   0  28   1    4.26    2.33
   0  28  -1   -0.47    1.44
   0  28   1    1.21    1.73
   1 -28   1    3.72    2.13
  -1 -28  -1   10.48    2.84
  -1  28  -1    4.58    2.43
   1  28   1    3.85    1.98
  -1  28  -1    2.45    1.75
   2 -28   1    8.73    2.38
   2 -28   1    4.05    2.19
  -2 -28  -1    8.16    2.81
   2  28   1    6.70    2.25
  -2  28  -1    4.34    2.29
  -2  28  -1    5.31    1.95
   2  28   1    8.45    2.75
  -3 -28  -1    5.39    2.60
   3 -28   1    3.52    1.89
   3 -28   1    0.90    1.89
  -3  28  -1    2.43    2.18
   3  28   1   -0.46    2.01
   3  28   1    5.05    2.60
   4 -28   1    5.20    1.92
   4 -28   1   10.04    2.29
  -4 -28  -1    2.55    2.40
   4  28   1    9.31    3.22
  -4  28  -1   10.73    3.19
   4  28   1    4.26    2.49
   5 -28   1   -0.65    1.60
  -5 -28  -1    2.11    2.47
  -5  28  -1   -0.94    2.26
   5  28   1   -0.18    2.61
   5  28   1   -0.54    2.15
   6 -28   1    6.07    2.81
   6 -28   1    7.46    2.80
  -6 -28  -1    7.45    3.25
  -6  28  -1    5.17    3.04
   6  28   1    4.69    2.85
   6  28   1    0.59    2.08
   7 -28   1   -1.70    2.21
  -7 -28  -1    1.90    2.89
   7 -28   1   -2.53    1.86
  -7  28  -1   -1.18    1.53
   7  28   1    0.13    2.28
   7  28   1   -0.72    2.48
   7 -29  -1   -0.73    2.32
  -7 -29   1    0.02    2.37
   7 -29  -1    2.27    2.61
  -7  29   1    0.79    2.23
   7  29  -1    0.92    2.58
   7  29  -1    8.14    3.54
   6 -29  -1   -1.37    2.34
  -6 -29   1    1.63    2.51
   6 -29  -1   -0.40    2.24
   6  29  -1   -2.03    1.93
   6  29  -1   -1.69    2.23
  -6  29   1    3.93    3.14
  -5 -29   1    4.11    2.87
   5 -29  -1    4.48    2.65
   5  29  -1    8.57    2.88
  -5  29   1    0.48    2.43
   5  29  -1    1.88    2.83
  -4 -29   1    1.75    2.59
   4 -29  -1    2.30    2.36
  -4  29   1    6.08    2.84
   4  29  -1    8.75    2.67
   4  29  -1    9.58    3.14
   3 -29  -1    1.78    1.92
  -3 -29   1   -1.81    2.13
   3 -29  -1    2.20    2.22
   3  29  -1   -0.69    2.31
   3  29  -1   -1.01    1.60
  -3  29   1    1.38    2.14
  -3  29   1    3.40    2.09
   2 -29  -1    0.43    2.29
  -2 -29   1    2.58    2.46
   2 -29  -1   -0.18    1.89
   2  29  -1    3.70    2.39
  -2  29   1    1.21    2.18
  -2  29   1    2.77    1.95
   2  29  -1    0.38    1.58
  -1 -29   1    5.77    2.49
   1 -29  -1    4.44    2.35
   1 -29  -1   11.92    2.87
   1  29  -1   10.84    2.28
  -1  29   1   13.13    3.30
  -1  29   1   11.44    2.57
   1  29  -1    5.05    1.84
   0 -29  -1   11.18    2.90
   0 -29   1   10.30    2.70
   0 -29  -1    9.55    2.72
   0  29   1   10.96    2.55
   0  29  -1   20.29    3.68
   0  29   1   16.32    3.60
   0  29  -1   13.17    2.44
   1 -29   1    8.20    2.54
  -1 -29  -1    3.36    2.45
   1  29   1   11.29    2.63
  -1  29  -1    3.97    2.20
  -1  29  -1    7.48    2.14
   2 -29   1    3.96    2.13
  -2 -29  -1    1.54    2.43
   2 -29   1    4.61    2.26
   2  29   1    6.55    2.68
  -2  29  -1    6.88    2.12
   2  29   1    8.05    2.39
  -2  29  -1    6.63    2.57
   3 -29   1    2.39    2.11
  -3 -29  -1    6.73    2.87
   3 -29   1    0.10    1.85
   3  29   1    2.72    2.20
   3  29   1   -1.37    2.09
  -3  29  -1    2.59    2.13
   4 -29   1    0.89    1.74
  -4 -29  -1    2.97    2.68
   4 -29   1   -0.19    1.52
  -4  29  -1   -0.93    2.02
   4  29   1   -2.12    1.84
   4  29   1    3.56    2.48
   5 -29   1   -3.63    1.43
  -5 -29  -1    0.11    2.77
   5  29   1    0.42    2.54
  -5  29  -1   -0.99    2.18
   5  29   1    2.71    2.57
   6 -29   1    5.56    2.94
   6 -29   1    3.80    2.54
  -6 -29  -1    5.66    3.20
   6  29   1    0.85    2.56
   6  29   1    3.38    2.76
  -6  29  -1    2.10    3.19
   7 -29   1    4.05    2.62
  -7 -29  -1    2.84    2.82
   7 -29   1    7.36    2.83
  -7  29  -1    1.40    2.17
   7  29   1    0.42    3.21
   7  29   1    1.57    2.92
  -7 -30   1    0.58    2.90
   7 -30  -1   -4.14    2.22
   7 -30  -1    1.71    2.68
   7  30  -1   -1.34    2.93
  -7  30   1    2.38    2.33
   6 -30  -1    0.59    2.61
   6 -30  -1    2.10    2.81
  -6 -30   1    0.45    2.68
   6  30  -1    1.36    2.93
  -6  30   1    1.91    3.09
  -5 -30   1   -0.83    2.50
   5 -30  -1    0.35    2.37
  -5  30   1    0.74    2.38
   5  30  -1    3.57    2.48
   5  30  -1   -0.75    2.02
  -4 -30   1    2.38    2.52
   4 -30  -1    2.99    2.24
  -4  30   1    3.31    2.74
   4  30  -1    1.03    2.32
   4  30  -1   -1.45    1.74
   3 -30  -1    6.19    2.66
  -3 -30   1    4.16    2.58
   3 -30  -1    7.22    2.28
   3  30  -1    6.21    2.51
   3  30  -1    5.56    2.32
  -3  30   1    6.21    2.69
  -3  30   1   10.82    2.73
  -2 -30   1   11.93    3.17
   2 -30  -1    7.80    2.44
   2 -30  -1    7.69    3.00
  -2  30   1   10.31    2.69
   2  30  -1   12.06    2.54
  -2  30   1    5.99    2.56
   2  30  -1   16.84    3.66
   1 -30  -1    3.34    2.48
   1 -30  -1    0.06    2.02
  -1 -30   1    7.65    2.64
   1  30  -1    4.33    1.88
   1  30  -1    3.76    2.24
   1  30  -1    4.42    2.60
  -1  30   1    3.94    2.05
  -1  30   1    3.59    2.05
   0 -30  -1   11.88    2.87
   0 -30   1    8.96    2.83
   0 -30  -1    7.46    2.76
   0  30  -1   14.07    2.54
   0  30   1    9.05    2.50
   0  30   1   14.17    3.34
   0  30  -1   10.80    2.95
   1 -30   1    2.63    2.04
  -1 -30  -1   -0.11    2.14
   1 -30   1    1.85    2.25
  -1  30  -1    0.48    1.90
  -1  30  -1    0.53    1.70
   1  30   1   -0.02    1.73
  -2 -30  -1    3.47    2.21
   2 -30   1    3.65    2.24
   2 -30   1   -0.77    1.88
  -2  30  -1    1.75    1.77
   2  30   1    0.20    2.24
   2  30   1    3.03    1.99
  -2  30  -1    0.72    2.12
  -3 -30  -1    5.52    2.89
   3 -30   1    4.90    2.10
   3 -30   1   -1.26    1.55
   3  30   1    2.47    2.26
  -3  30  -1    4.40    2.41
   3  30   1    3.59    2.57
   4 -30   1    2.80    2.05
  -4 -30  -1    2.63    2.49
   4 -30   1   -0.27    2.34
  -4  30  -1   -0.71    2.13
   4  30   1   -1.68    1.82
   4  30   1   -2.29    2.20
   5 -30   1    8.28    2.78
  -5 -30  -1    4.41    3.08
   5  30   1    4.53    2.87
  -5  30  -1    3.70    2.73
   5  30   1    5.15    3.15
   6 -30   1    0.13    2.44
   6 -30   1    4.31    2.70
  -6 -30  -1   -0.27    2.44
   6  30   1   -1.01    2.65
  -6  30  -1    1.08    2.82
   6  30   1   -0.05    2.71
   7 -30   1    3.90    3.17
  -7 -30  -1    5.65    3.32
   7  30   1   -2.03    2.33
   6 -31  -1   -2.62    2.46
   6 -31  -1    3.76    2.86
  -6 -31   1   -0.64    2.57
  -6  31   1   -0.64    2.63
   6  31  -1    0.20    2.98
   5 -31  -1    2.04    2.34
  -5 -31   1   -0.75    2.40
  -5  31   1   -1.49    2.11
   5  31  -1   -1.40    2.61
   4 -31  -1    2.19    2.35
  -4 -31   1    0.89    2.42
   4  31  -1    5.54    2.83
  -4  31   1    6.37    2.88
  -3 -31   1    3.21    2.35
   3 -31  -1    0.13    1.98
   3 -31  -1    4.40    2.91
  -3  31   1    2.43    2.18
   3  31  -1    0.60    2.48
  -3  31   1   -1.89    1.63
   3  31  -1    4.47    1.90
   2 -31  -1   13.08    3.34
  -2 -31   1   14.13    3.41
   2 -31  -1   17.40    3.15
   2  31  -1   13.79    2.79
  -2  31   1   14.70    3.11
   2  31  -1   14.35    3.32
  -2  31   1   14.30    3.56
  -1 -31   1    2.69    2.30
   1 -31  -1    2.95    2.45
   1 -31  -1    4.48    2.25
   1  31  -1    7.49    2.60
  -1  31   1    1.35    1.88
   1  31  -1    0.22    1.51
  -1  31   1    1.86    2.13
   1  31  -1   -0.04    1.95
   0 -31  -1   18.19    3.31
   0 -31  -1   10.31    3.04
   0 -31   1   14.64    3.22
   0  31   1   16.34    3.51
   0  31  -1   12.62    2.52
   0  31   1   17.34    3.02
   0  31  -1    7.88    2.74
  -1 -31  -1    0.12    2.20
   1 -31   1    2.87    2.25
   1 -31   1    0.39    2.25
  -1  31  -1    0.60    1.71
  -1  31  -1   -2.65    1.62
   1  31   1    0.79    1.85
  -2 -31  -1    4.43    2.69
   2 -31   1    0.88    2.10
   2 -31   1   -1.33    1.86
   2  31   1    1.18    1.96
  -2  31  -1    2.90    2.40
  -2  31  -1    2.65    1.93
   2  31   1   -0.45    2.08
   3 -31   1    0.32    1.84
   3 -31   1   -0.50    2.13
  -3 -31  -1   -1.47    2.02
   3  31   1    2.10    2.34
   3  31   1   -1.00    2.02
  -3  31  -1    2.89    2.52
   4 -31   1    0.56    1.71
  -4 -31  -1    0.68    2.76
   4  31   1    1.41    2.30
   4  31   1    3.39    2.70
  -4  31  -1    5.09    2.97
   5 -31   1    0.99    2.36
  -5 -31  -1    0.40    2.89
  -5  31  -1    2.64    2.71
   5  31   1   -0.14    2.56
   5  31   1    0.01    2.28
   6 -31   1    2.49    2.71
   6 -31   1   -0.35    2.02
  -6 -31  -1   -1.75    2.62
   6  31   1   -0.99    2.73
  -6  31  -1    5.68    3.62
   6  31   1   -0.55    2.61
   6 -32  -1    3.18    3.12
  -6 -32   1   -2.58    2.53
   6 -32  -1    3.62    2.78
   6  32  -1    1.72    3.01
  -6  32   1   -0.33    2.89
   5 -32  -1    0.36    2.62
  -5 -32   1   -2.37    2.54
  -5  32   1    1.55    2.64
   5  32  -1   -3.17    2.61
  -4 -32   1   -1.50    2.66
   4 -32  -1    0.56    2.07
   4  32  -1   -0.20    2.39
  -4  32   1   -0.04    2.07
  -3 -32   1    9.10    3.07
   3 -32  -1    8.09    3.17
   3 -32  -1   10.41    2.69
  -3  32   1    9.02    2.70
  -3  32   1    9.46    2.96
   3  32  -1   15.20    3.73
   2 -32  -1    8.89    3.12
  -2 -32   1    5.76    2.90
   2 -32  -1    8.34    2.57
  -2  32   1    7.30    2.88
   2  32  -1    5.48    2.66
  -2  32   1    8.70    2.67
   1 -32  -1    6.72    2.50
  -1 -32   1    3.76    2.52
   1 -32  -1    4.73    2.81
   1  32  -1    3.27    2.20
  -1  32   1    6.96    2.38
   1  32  -1    4.43    2.57
  -1  32   1    2.97    2.36
   1  32  -1    6.26    2.12
   0 -32  -1   -0.76    2.15
   0 -32   1    2.04    2.24
   0 -32  -1    1.61    2.27
   0  32   1    1.45    2.02
   0  32  -1   -0.53    1.59
   0  32  -1    4.53    1.98
   0  32   1    0.39    1.60
   1 -32   1    1.72    2.23
  -1 -32  -1    1.11    2.14
  -1 -32  -1    2.41    2.30
   1 -32   1    2.65    2.16
   1  32   1    0.96    1.92
  -1  32  -1    0.06    1.69
   1  32   1    2.17    2.18
  -1  32  -1    2.62    2.19
   2 -32   1    0.57    2.05
   2 -32   1   -1.21    2.08
  -2 -32  -1    3.80    2.74
  -2  32  -1    3.37    2.44
   2  32   1    3.37    2.20
  -2  32  -1    0.74    1.81
   3 -32   1    7.77    2.54
  -3 -32  -1    2.04    2.85
   3 -32   1    0.37    1.96
  -3  32  -1    4.72    2.94
   3  32   1    5.75    2.70
   3  32   1    3.42    2.40
   4 -32   1    3.20    2.22
  -4 -32  -1    1.31    2.56
  -4  32  -1    3.47    2.74
   4  32   1    5.57    2.96
   4  32   1    5.84    3.44
  -5 -32  -1    3.48    3.20
   5 -32   1   -0.25    2.21
   5  32   1    2.57    3.07
  -5  32  -1    0.78    2.84
   5  32   1    2.17    2.93
   6 -32   1    2.01    2.66
  -6 -32  -1    4.98    3.32
   6 -32   1   -1.03    2.53
   6  32   1    1.40    2.90
   5 -33  -1    1.14    2.66
  -5 -33   1    3.60    3.10
   5  33  -1   -2.17    2.55
  -5  33   1    3.02    2.77
   4 -33  -1    3.40    2.45
  -4 -33   1    3.19    2.99
  -4  33   1    7.79    3.08
   4  33  -1    4.33    2.97
   3 -33  -1   -0.85    2.60
   3 -33  -1    3.37    2.34
  -3 -33   1    5.36    3.13
   3  33  -1    4.47    2.79
  -3  33   1    3.94    2.46
  -3  33   1    7.42    3.15
  -2 -33   1    1.24    2.65
   2 -33  -1    2.67    2.14
   2 -33  -1    7.32    2.97
  -2  33   1    5.38    2.78
  -2  33   1    3.93    2.33
   2  33  -1    5.82    3.05
   1 -33  -1   -1.57    2.36
   1 -33  -1   -0.03    2.19
  -1 -33   1    1.74    2.28
   1  33  -1    2.40    2.36
  -1  33   1    0.04    1.97
  -1  33   1    1.18    1.94
   0 -33  -1   11.08    3.02
   0 -33   1   11.71    3.03
   0 -33  -1    3.50    2.37
   0  33   1    3.38    2.37
   0  33  -1    1.13    2.08
   0  33   1    8.56    2.51
   1 -33   1   -0.43    2.21
  -1 -33  -1    0.36    2.45
  -1 -33  -1   -0.25    2.15
   1 -33   1   -1.73    1.93
   1  33   1    1.00    2.09
  -1  33  -1    1.99    2.21
   1  33   1    0.29    1.98
  -2 -33  -1    3.92    2.81
   2 -33   1    0.42    2.24
   2 -33   1    5.31    2.35
   2  33   1    3.79    2.46
  -2  33  -1    1.33    2.33
  -3 -33  -1    3.39    2.84
   3 -33   1    4.98    2.39
   3 -33   1   -0.05    1.95
   3  33   1   -0.19    2.16
  -3  33  -1   -0.86    2.18
   3  33   1    2.50    2.82
  -4 -33  -1   -4.50    2.58
   4 -33   1    2.59    2.13
   4  33   1   -0.38    2.75
  -4  33  -1    2.13    2.66
   4  33   1    1.06    2.52
  -5 -33  -1    5.65    3.11
   5 -33   1   -2.57    1.83
  -5  33  -1    4.26    3.01
   5  33   1   -0.69    2.79
   5  33   1   -3.09    2.66
   4 -34  -1    0.52    2.23
  -4 -34   1    1.36    2.52
  -4  34   1    3.87    2.63
   4  34  -1    0.89    2.68
  -3 -34   1    3.16    3.06
   3 -34  -1    3.31    3.08
  -3  34   1    1.44    2.19
   3  34  -1    6.79    3.12
  -3  34   1    6.19    2.62
   2 -34  -1    9.18    3.17
   2 -34  -1    5.62    2.46
  -2 -34   1    1.23    2.77
  -2  34   1    6.10    2.76
   2  34  -1    7.05    2.94
  -2  34   1    6.06    2.62
  -1 -34   1    2.50    2.57
   1 -34  -1    1.16    2.78
   1 -34  -1    5.15    2.52
  -1  34   1    1.29    2.08
   1  34  -1   -1.41    1.84
  -1  34   1    2.44    2.17
   0 -34  -1    1.47    2.43
   0 -34  -1    0.69    2.21
   0 -34   1   -0.80    2.15
   0  34   1   -0.59    1.88
   0  34   1    2.69    2.18
   0  34  -1    0.88    2.08
  -1 -34  -1    2.20    2.57
   1 -34   1    1.44    2.16
  -1 -34  -1    3.52    2.45
   1 -34   1    4.17    2.63
   1  34   1    0.82    2.11
  -1  34  -1    1.21    2.23
   1  34   1    2.86    2.26
   2 -34   1    3.62    2.36
  -2 -34  -1    3.38    2.53
   2 -34   1    2.57    2.52
  -2  34  -1    4.66    2.71
   2  34   1    2.61    2.29
  -3 -34  -1    3.73    2.92
   3 -34   1    5.10    2.41
   3 -34   1   -0.67    2.09
  -3  34  -1   -0.20    2.16
   3  34   1    3.39    3.08
   3  34   1    1.80    2.53
  -4 -34  -1    2.36    2.79
   4 -34   1    0.19    2.41
  -4  34  -1    1.79    2.47
   4  34   1    5.33    3.11
  -4 -35   1    5.46    3.24
   4 -35  -1    2.21    2.66
   4  35  -1    2.80    2.94
  -4  35   1    8.07    3.14
  -3 -35   1   -0.58    2.74
   3 -35  -1   -3.82    2.55
   3  35  -1   -1.43    2.65
  -3  35   1   -1.05    2.20
  -3  35   1    0.83    2.32
  -2 -35   1    1.02    2.80
   2 -35  -1   -0.03    2.08
   2 -35  -1   -1.12    2.57
   2  35  -1    0.89    2.48
  -2  35   1    1.07    2.05
  -2  35   1    1.29    2.25
   1 -35  -1    4.81    2.97
  -1 -35   1    5.04    3.04
   1 -35  -1    1.89    2.40
  -1  35   1    6.12    2.75
  -1  35   1    1.67    2.34
   1  35  -1    6.99    3.14
   0 -35   1    0.90    2.20
   0 -35   1    0.54    2.40
   0 -35  -1    2.03    2.67
   0 -35  -1    3.36    2.48
   0  35  -1    2.83    2.64
   0  35   1   -1.67    1.96
   0  35   1    2.62    2.26
   1 -35   1    4.18    2.69
  -1 -35  -1    0.81    2.52
   1 -35   1    5.34    2.53
   1  35   1    2.57    2.95
   1  35   1    2.53    2.35
  -1  35  -1    0.99    2.43
   2 -35   1    5.80    2.82
   2 -35   1    3.30    2.26
  -2 -35  -1    7.51    3.14
  -2  35  -1    4.46    2.56
  -3 -35  -1   -2.35    2.53
   3 -35   1    2.46    2.34
  -3  35  -1    0.69    2.54
   4  35   1    1.19    2.38
   3 -36  -1    2.23    2.31
  -3 -36   1    1.99    2.88
   3  36  -1    3.23    3.03
   2 -36  -1    4.49    2.56
   2 -36  -1    4.92    3.18
  -2 -36   1    7.33    3.15
  -2  36   1    0.33    2.32
   2  36  -1    4.49    2.89
   2  36  -1    0.63    2.39
   1 -36  -1    4.11    2.55
  -1 -36   1    4.19    2.91
   1 -36  -1   -2.00    2.58
   1  36  -1   -1.26    1.89
  -1  36   1   -3.91    1.70
   0 -36   1   -0.79    2.28
   0 -36  -1   -0.06    2.57
   0 -36   1    1.99    2.76
   0 -36  -1    0.17    2.78
   0  36  -1    3.73    2.53
   0  36   1   -1.24    2.13
   1 -36   1    0.72    2.38
  -1 -36  -1   -0.58    2.32
   1 -36   1   -0.92    2.63
   1  36   1    3.21    2.38
  -1  36  -1    2.65    2.48
  -2 -36  -1    5.48    3.15
   2 -36   1    7.10    3.45
   2 -36   1    7.10    2.75
  -2  36  -1    5.99    3.21
   1 -37  -1    1.85    2.58
   1 -37  -1    6.54    3.17
  -1 -37   1    7.59    3.42
   0 -37  -1    2.43    2.57
   0 -37   1    1.97    2.92
   0 -37   1    0.02    2.45
   0  37   1   -0.25    2.01
   0  37  -1    1.73    2.43
   1 -37   1    2.86    2.61
  -1 -37  -1   -1.89    2.33
  12   0  -2   20.46    4.04
  12   0  -2   26.47    5.26
  11   0  -2    5.61    3.11
  11   0  -2    5.42    2.64
  10   0  -2    0.38    2.14
  10   0  -2   -0.18    2.50
   9   0  -2    7.10    2.67
   9   0  -2    8.84    2.51
   8   0  -2   -0.09    1.95
   8   0  -2    2.21    1.91
   7   0  -2    6.05    2.05
   7   0  -2    9.85    2.20
   7   0  -2    7.49    1.38
   6   0  -2   19.60    2.74
   6   0  -2   21.18    1.87
   6   0  -2   25.02    2.78
   5   0  -2   -0.44    1.22
  -5   0   2    1.46    0.78
   5   0  -2    1.16    0.82
   5   0  -2    0.23    1.32
   4   0  -2   35.20    2.86
  -4   0   2   38.89    2.27
   4   0  -2   34.68    2.86
   4   0  -2   42.80    2.36
  -3   0   2    2.77    1.04
   3   0  -2    2.08    1.21
  -3   0   2    2.39    0.68
   3   0  -2    1.92    1.15
   3   0  -2    1.91    1.13
  -3   0   2    2.90    1.05
   3   0  -2    1.78    0.68
  -2   0   2 1000.00   43.91
  -2   0   2  975.32   43.90
   2   0  -2  982.91   43.85
   2   0  -2  967.57   43.90
   2   0  -2  945.50   43.90
   2   0  -2  990.54   43.54
  -2   0   2  994.02   43.55
  -1   0   2  231.44   10.52
   1   0  -2  227.06   10.41
   1   0  -2  228.13   10.32
   1   0  -2  226.12   10.48
  -1   0   2  223.63   10.31
  -1   0   2  226.78   10.41
  -1   0   2  233.69   10.49
   0   0  -2   52.69    2.54
   0   0   2   53.08    2.54
   0   0   2   48.32    2.52
   0   0  -2   50.90    2.53
   0   0   2   52.41    2.41
   0   0   2   53.01    2.56
  -1   0  -2    1.95    0.39
  -1   0  -2    2.15    0.75
   1   0   2    2.14    0.71
   1   0   2    3.60    0.71
  -1   0  -2    1.40    0.55
   2   0   2  193.71    9.17
   2   0   2  192.78    9.48
  -2   0  -2  196.63    8.95
  -2   0  -2  203.58    9.16
   2   0   2  195.19    8.93
   3   0   2  104.85    5.12
   3   0   2  103.46    5.80
   3   0   2  103.91    5.42
  -3   0  -2  108.97    5.15
  -3   0  -2  106.57    5.41
   4   0   2    1.41    0.98
  -4   0  -2    1.21    0.86
   4   0   2    2.18    1.07
   4   0   2    3.19    0.95
  -4   0  -2    0.75    0.99
   5   0   2   35.69    3.00
   5   0   2   41.04    2.69
   6   0   2   42.65    2.99
   6   0   2   39.30    3.44
   7   0   2   31.98    2.72
   7   0   2   19.81    2.94
   8   0   2    9.99    2.47
   8   0   2    4.80    1.71
   9   0   2   21.67    2.79
   9   0   2   23.01    3.60
  10   0   2   -1.44    1.65
  10   0   2   -1.64    1.96
  10   0   2    1.46    2.70
  11   0   2    0.90    3.07
  11   0   2    3.18    2.80
  11   0   2    0.47    1.91
  12  -1  -2    3.16    3.47
  12  -1  -2   10.02    2.96
  12   1  -2    4.09    3.50
  12   1  -2    2.33    2.67
  11  -1  -2    5.77    3.16
  11  -1  -2   16.95    3.39
  11   1  -2   16.98    3.41
  11   1  -2   19.01    4.08
  10  -1  -2    2.00    2.36
  10  -1  -2   -0.56    2.37
  10   1  -2    1.14    2.08
  10   1  -2   -1.54    2.35
   9  -1  -2    4.66    2.26
   9  -1  -2   -0.02    2.23
   9   1  -2    2.52    2.10
   9   1  -2    3.75    2.45
   8  -1  -2    5.14    2.07
   8  -1  -2    5.91    2.38
   8   1  -2    7.52    2.44
   8   1  -2    6.21    2.21
   7  -1  -2    1.42    1.65
   7  -1  -2    0.37    0.89
   7  -1  -2    5.09    1.93
   7   1  -2    3.11    1.86
   7   1  -2    2.75    1.45
   7   1  -2    1.37    1.66
   6  -1  -2   29.54    2.95
  -6  -1   2   36.52    2.48
   6  -1  -2   33.35    2.27
   6  -1  -2   30.63    3.09
   6   1  -2   38.68    2.56
   6   1  -2   33.67    3.23
   6   1  -2   31.68    3.21
   5  -1  -2    5.28    1.70
  -5  -1   2    2.76    0.91
   5  -1  -2    2.60    0.81
   5  -1  -2    4.33    1.43
   5   1  -2    4.08    1.61
   5   1  -2    4.79    1.51
   5   1  -2    3.98    1.03
  -4  -1   2    4.22    0.93
   4  -1  -2    1.95    1.25
   4  -1  -2    4.75    0.78
   4  -1  -2    4.80    1.40
   4   1  -2    4.34    1.44
  -4   1   2    4.25    0.75
   4   1  -2    3.97    1.42
   4   1  -2    2.48    0.90
  -3  -1   2    3.29    1.19
  -3  -1   2    3.60    1.11
   3  -1  -2    5.88    1.35
   3  -1  -2    4.97    1.27
  -3  -1   2    3.02    0.78
   3  -1  -2    4.48    0.66
   3  -1  -2    3.22    1.16
   3   1  -2    2.67    1.06
   3   1  -2    3.68    0.85
  -3   1   2    3.12    0.63
  -3   1   2    3.25    1.08
   3   1  -2    3.21    1.18
  -3   1   2    2.56    1.03
   2  -1  -2  759.00   32.78
   2  -1  -2  706.68   32.83
  -2  -1   2  737.04   32.55
  -2  -1   2  743.69   32.84
  -2  -1   2  760.48   32.85
   2  -1  -2  724.26   32.85
   2  -1  -2  757.20   32.84
   2  -1  -2  726.90   32.39
   2   1  -2  712.90   32.81
  -2   1   2  724.48   32.84
  -2   1   2  693.60   32.38
  -2   1   2  723.96   32.81
   2   1  -2  723.69   32.83
   2   1  -2  712.42   32.54
  -1  -1   2   12.14    1.13
   1  -1  -2   12.07    0.95
   1  -1  -2   13.55    1.08
  -1  -1   2   12.81    0.98
  -1  -1   2   11.96    1.07
   1  -1  -2   11.89    1.19
   1  -1  -2   13.66    1.21
   1   1  -2   13.62    1.17
   1   1  -2   11.70    0.96
  -1   1   2   11.73    0.89
  -1   1   2   11.98    1.06
  -1   1   2   11.87    0.87
   1   1  -2   11.81    0.97
  -1   1   2   11.80    1.18
   1   1  -2   11.70    1.26
  -1   1   2   12.98    1.08
   0  -1  -2   66.22    3.23
   0  -1   2   71.34    3.21
   0  -1   2   68.98    3.32
   0  -1   2   69.20    3.21
   0  -1  -2   66.33    3.44
   0  -1  -2   69.56    3.35
   0  -1   2   68.86    3.34
   0  -1   2   69.42    3.29
   0   1  -2   67.86    3.20
   0   1  -2   70.22    3.37
   0   1  -2   68.22    3.32
   0   1   2   66.60    3.22
   0   1   2   66.52    3.34
  -1  -1  -2    2.82    0.54
   1  -1   2    4.07    0.71
   1  -1   2    5.38    0.88
  -1  -1  -2    4.70    0.81
   1   1   2    4.86    0.81
  -1   1  -2    5.21    0.98
  -2  -1  -2   67.01    3.31
   2  -1   2   63.65    3.54
  -2  -1  -2   68.26    3.37
   2  -1   2   64.45    3.86
   2  -1   2   63.79    3.09
   2   1   2   65.29    3.82
   2   1   2   62.24    3.37
  -2   1  -2   63.75    3.10
   2   1   2   60.59    3.68
   2   1   2   70.49    3.30
   3  -1   2   36.60    2.68
  -3  -1  -2   36.90    2.40
   3  -1   2   42.45    2.29
  -3  -1  -2   44.86    2.61
   3  -1   2   36.51    2.94
   3   1   2   47.90    2.66
  -3   1  -2   40.19    2.29
   3   1   2   43.12    3.11
  -3   1  -2   36.37    2.59
   3   1   2   44.87    2.42
  -3   1  -2   36.60    3.09
   4  -1   2   61.07    3.29
  -4  -1  -2   60.46    3.60
   4  -1   2   60.66    3.77
  -4   1  -2   58.34    3.28
   4   1   2   58.95    3.38
   4   1   2   54.38    3.59
  -4   1  -2   59.25    4.15
   4   1   2   62.76    3.65
   5  -1   2   66.87    4.02
   5  -1   2   70.07    4.36
   5  -1   2   63.14    3.78
   5   1   2   73.79    4.27
   5   1   2   65.57    3.93
   6  -1   2   18.44    1.98
   6  -1   2   16.42    2.40
   6   1   2   15.27    2.36
   6   1   2   12.56    1.89
   7  -1   2    9.34    1.76
   7  -1   2    7.08    2.01
   7   1   2    8.12    2.01
   7   1   2    7.92    1.74
   8  -1   2   13.32    2.76
   8  -1   2   12.90    2.19
   8   1   2    8.61    2.32
   8   1   2   12.14    2.18
   9  -1   2   36.97    4.37
   9  -1   2   40.76    3.52
   9   1   2   38.45    3.50
   9   1   2   44.29    4.84
   9   1   2   45.68    4.28
  10  -1   2   12.30    3.25
  10  -1   2    7.96    2.24
  10   1   2    8.45    2.84
  10   1   2    7.32    2.35
  10   1   2   10.50    3.22
  11  -1   2    1.55    2.69
  11  -1   2   -1.61    2.30
  11  -1   2    0.50    1.83
  11   1   2    0.70    1.93
  11   1   2   -0.67    2.50
  11   1   2    4.33    2.92
  12  -2  -2   18.11    3.61
  12  -2  -2    9.56    4.12
  12   2  -2   18.86    3.89
  12   2  -2   13.62    3.99
  11  -2  -2    3.30    2.47
  11  -2  -2    1.51    2.86
  11   2  -2    0.22    2.57
  11   2  -2    0.68    2.36
  10  -2  -2    5.87    2.51
  10  -2  -2   -2.38    2.11
  10   2  -2   -1.14    2.05
  10   2  -2   -1.87    2.24
   9  -2  -2    0.43    1.92
   9  -2  -2   -2.53    1.93
   9   2  -2    1.13    1.99
   9   2  -2   -0.60    1.96
   8  -2  -2   10.52    2.63
   8  -2  -2    6.02    2.24
   8   2  -2    4.20    2.23
   8   2  -2    6.11    2.22
   7  -2  -2   30.53    2.11
   7  -2  -2   27.61    2.96
   7  -2  -2   28.93    3.38
   7   2  -2   26.51    3.24
   7   2  -2   28.30    3.35
  -6  -2   2   10.72    1.55
   6  -2  -2    8.48    2.10
   6  -2  -2    7.13    1.86
   6  -2  -2    7.69    1.15
   6   2  -2    5.49    1.75
   6   2  -2    8.88    2.00
   6   2  -2    8.68    1.47
   5  -2  -2   20.24    2.37
   5  -2  -2   19.28    2.51
  -5  -2   2   18.14    1.76
   5  -2  -2   16.11    1.37
   5   2  -2   19.48    2.26
   5   2  -2   17.34    1.76
   5   2  -2   20.12    2.38
  -4  -2   2   49.83    2.95
   4  -2  -2   46.82    3.37
   4  -2  -2   49.70    3.59
   4  -2  -2   48.06    2.56
   4   2  -2   50.18    3.47
   4   2  -2   54.86    3.55
   4   2  -2   52.09    3.00
   3  -2  -2   42.87    3.04
  -3  -2   2   40.16    2.84
   3  -2  -2   44.78    2.97
  -3  -2   2   42.62    2.91
   3  -2  -2   41.28    2.07
   3  -2  -2   40.90    2.82
  -3  -2   2   40.53    2.49
  -3   2   2   42.56    2.80
   3   2  -2   38.90    2.91
  -3   2   2   41.88    2.08
  -3   2   2   38.48    2.87
   3   2  -2   45.60    2.95
  -3   2   2   41.88    2.86
   3   2  -2   43.66    2.54
  -2  -2   2  252.65   11.81
   2  -2  -2  238.13   11.74
   2  -2  -2  258.34   11.84
   2  -2  -2  255.57   11.73
  -2  -2   2  245.86   11.56
  -2  -2   2  255.46   11.78
   2  -2  -2  253.76   11.84
  -2   2   2  240.02   11.24
   2   2  -2  252.21   11.55
  -2   2   2  262.80   11.78
   2   2  -2  244.41   11.81
  -2   2   2  264.11   11.83
  -2   2   2  255.47   11.73
   2   2  -2  245.05   11.76
  -1  -2   2  199.87    9.83
   1  -2  -2  215.75    9.94
   1  -2  -2  220.09    9.94
  -1  -2   2  218.42    9.97
   1  -2  -2  223.91    9.76
  -1  -2   2  209.16    9.91
   1   2  -2  215.97    9.92
   1   2  -2  211.01    9.96
  -1   2   2  217.44    9.93
  -1   2   2  201.67    9.90
  -1   2   2  219.65    9.76
   1   2  -2  225.81    9.87
  -1   2   2  211.14    9.91
   0  -2   2   12.03    0.71
   0  -2  -2   13.87    0.89
   0  -2   2   11.15    1.01
   0  -2   2   13.11    0.96
   0  -2   2   12.41    0.90
   0  -2  -2   12.07    1.03
   0   2  -2   12.28    0.73
   0   2   2   13.01    0.83
   0   2  -2   12.75    0.91
   0   2  -2   14.40    1.08
   0   2   2   12.50    1.02
   1  -2   2    8.39    1.04
  -1  -2  -2    5.51    0.90
  -1  -2  -2    6.96    0.91
   1   2   2    7.10    1.05
   1   2   2    7.33    0.57
  -1   2  -2    7.73    1.11
   1   2   2    7.30    0.85
   2  -2   2   15.08    1.58
   2  -2   2   15.32    1.85
  -2  -2  -2   14.30    1.23
  -2  -2  -2   14.50    1.32
  -2   2  -2   11.73    1.86
   2   2   2   13.94    1.37
   2   2   2   14.58    1.30
   2   2   2   13.98    1.84
  -2   2  -2   15.28    0.92
  -3  -2  -2   43.48    2.58
  -3  -2  -2   43.71    2.60
   3  -2   2   41.32    2.27
   3  -2   2   38.11    2.81
   3  -2   2   41.40    3.23
  -3   2  -2   40.77    2.72
   3   2   2   44.48    2.64
  -3   2  -2   42.31    2.30
   3   2   2   40.65    2.74
   3   2   2   41.53    3.06
   3   2   2   43.71    2.57
   4  -2   2   40.37    2.96
   4  -2   2   39.23    2.44
  -4  -2  -2   44.79    2.82
   4   2   2   42.69    2.85
   4   2   2   40.85    2.66
   4   2   2   40.25    2.79
  -4   2  -2   40.56    3.48
  -4   2  -2   40.47    2.48
   5  -2   2    9.59    1.52
   5  -2   2   11.81    1.55
   5  -2   2   13.84    2.09
   5   2   2   12.93    1.72
   5   2   2   11.56    1.80
   6  -2   2   59.11    4.27
   6  -2   2   53.04    3.46
   6   2   2   55.89    3.67
   6   2   2   57.47    3.93
   7  -2   2   22.97    2.30
   7  -2   2   21.43    2.92
   7   2   2   21.50    2.45
   7   2   2   21.19    2.78
   8  -2   2   11.58    2.62
   8  -2   2    7.35    1.86
   8   2   2   10.50    2.40
   8   2   2   11.18    2.85
   8   2   2   14.04    2.27
   9  -2   2   11.28    2.18
   9  -2   2    9.37    2.90
   9   2   2   10.80    2.38
   9   2   2   11.21    2.74
   9   2   2   21.57    3.93
  10  -2   2    4.31    1.86
  10  -2   2    6.27    2.65
  10   2   2    3.86    2.97
  10   2   2    5.36    2.57
  10   2   2    2.63    2.07
  11  -2   2    1.63    2.67
  11  -2   2    1.32    1.87
  11   2   2   -0.85    3.17
  11   2   2    1.04    2.71
  11   2   2    0.38    2.04
  12  -3  -2    1.08    2.45
  12  -3  -2    0.82    3.22
  12   3  -2    0.52    3.01
  12   3  -2    2.77    2.72
  11  -3  -2   10.99    3.02
  11  -3  -2    5.87    3.12
  11   3  -2    6.07    3.12
  11   3  -2    6.32    3.14
  10  -3  -2    5.20    3.00
  10  -3  -2    7.15    2.65
  10   3  -2    8.08    2.77
  10   3  -2    5.28    2.66
   9  -3  -2   -1.05    1.87
   9  -3  -2   -0.19    2.07
   9   3  -2    1.71    2.06
   9   3  -2    3.55    2.27
   8  -3  -2   16.79    3.29
   8  -3  -2   18.73    2.94
   8   3  -2   20.59    3.02
   8   3  -2   22.94    3.27
  -7  -3   2    7.65    1.54
   7  -3  -2    6.52    2.26
   7  -3  -2    7.13    1.98
   7   3  -2    7.11    2.16
   7   3  -2    4.83    1.90
  -6  -3   2    5.51    1.24
   6  -3  -2    4.62    1.62
   6  -3  -2    3.59    1.84
   6  -3  -2    4.69    0.82
   6   3  -2    0.70    1.49
   6   3  -2    1.71    1.60
  -5  -3   2    2.47    1.01
   5  -3  -2    2.87    0.62
   5  -3  -2    4.53    1.52
   5  -3  -2    1.20    1.33
   5   3  -2    2.66    1.12
   5   3  -2    2.10    1.45
   5   3  -2    6.00    1.61
   4  -3  -2   15.65    1.06
  -4  -3   2   19.57    1.75
   4  -3  -2   16.70    1.96
   4  -3  -2   19.87    2.33
   4   3  -2   18.36    2.08
  -4   3   2   22.32    2.33
   4   3  -2   20.14    1.82
   4   3  -2   15.86    2.14
   3  -3  -2   19.33    2.04
   3  -3  -2   22.48    2.07
   3  -3  -2   17.89    1.92
  -3  -3   2   18.50    2.01
  -3  -3   2   20.14    1.68
   3  -3  -2   18.78    1.96
  -3  -3   2   23.01    2.07
  -3   3   2   20.42    2.05
  -3   3   2   25.40    2.01
   3   3  -2   19.76    1.78
   3   3  -2   17.54    2.11
  -3   3   2   18.76    2.05
   3   3  -2   21.07    2.00
   2  -3  -2   93.51    5.02
   2  -3  -2   97.39    5.00
   2  -3  -2   93.53    5.07
  -2  -3   2  102.59    4.98
  -2  -3   2   90.20    4.80
   2  -3  -2   94.32    4.91
  -2  -3   2   94.10    4.99
  -2   3   2   97.32    4.96
  -2   3   2   97.11    4.92
   2   3  -2   90.64    5.05
   2   3  -2   93.03    4.95
   2   3  -2   98.07    4.85
  -2   3   2   97.77    5.00
  -1  -3   2   14.54    1.23
   1  -3  -2   15.34    1.12
  -1  -3   2   16.30    1.45
   1  -3  -2   14.06    1.36
   1  -3  -2   12.94    1.39
  -1  -3   2   16.21    1.34
   1  -3  -2   15.76    1.36
  -1   3   2   14.51    1.13
   1   3  -2   15.24    1.27
  -1   3   2   13.02    1.35
   1   3  -2   14.61    1.22
  -1   3   2   14.95    1.33
   1   3  -2   15.89    1.50
  -1   3   2   15.39    1.36
   0  -3  -2   65.17    3.34
   0  -3  -2   62.90    3.08
   0  -3   2   64.63    3.21
   0  -3   2   65.26    3.27
   0   3   2   64.46    3.07
   0   3   2   65.45    3.33
   0   3  -2   65.83    3.59
   0   3  -2   64.14    3.24
   0   3  -2   64.12    3.28
   1  -3   2    1.37    0.79
   1  -3   2    0.88    0.37
   1  -3   2    2.39    0.67
  -1  -3  -2    1.10    0.67
  -1  -3  -2    1.50    0.74
  -1   3  -2    0.46    0.36
   1   3   2    1.31    0.76
  -1   3  -2    1.27    0.85
   1   3   2    1.59    0.84
   1   3   2    1.29    0.68
   2  -3   2   10.40    1.71
  -2  -3  -2    9.80    1.37
  -2  -3  -2    8.73    1.21
  -2  -3  -2   10.08    1.04
   2  -3   2   10.32    1.52
   2   3   2    8.29    1.29
   2   3   2   14.15    1.81
   2   3   2   10.22    1.04
  -2   3  -2   14.03    1.89
   2   3   2   11.87    1.57
   3  -3   2   37.20    2.19
  -3  -3  -2   38.64    2.47
   3  -3   2   36.67    2.76
  -3  -3  -2   39.58    2.57
   3   3   2   45.75    3.01
  -3   3  -2   42.18    2.21
   3   3   2   44.46    2.80
  -3   3  -2   44.85    3.24
   3   3   2   42.99    2.61
   3   3   2   40.72    2.48
  -4  -3  -2   36.84    2.58
   4  -3   2   36.35    2.26
   4  -3   2   39.14    2.92
   4   3   2   37.71    2.60
   4   3   2   37.37    2.60
   4   3   2   38.57    3.16
  -4   3  -2   35.38    3.31
  -4   3  -2   35.14    2.24
   5  -3   2   57.17    4.15
   5  -3   2   64.77    3.59
  -5   3  -2   60.83    4.56
   5   3   2   67.28    4.58
   5   3   2   64.06    3.87
   5   3   2   63.60    3.97
   6  -3   2   31.40    2.51
   6  -3   2   35.23    3.27
   6   3   2   36.08    2.84
   6   3   2   36.41    3.00
   6   3   2   29.63    3.25
   7  -3   2   18.02    2.80
   7  -3   2   13.39    1.94
   7   3   2   16.79    2.31
   7   3   2   18.22    2.62
   7   3   2   13.41    2.75
   8  -3   2   11.10    2.66
   8  -3   2   11.34    2.03
   8   3   2   16.82    2.73
   8   3   2   10.36    2.90
   8   3   2   14.12    2.39
   9  -3   2    4.18    1.73
   9  -3   2    3.80    2.40
   9   3   2    6.29    2.97
   9   3   2    6.37    2.09
   9   3   2    8.03    2.55
  10  -3   2   27.15    4.32
  10  -3   2   26.42    2.96
  10   3   2   21.38    4.29
  10   3   2   22.23    3.78
  10   3   2   22.45    3.25
  11  -3   2    1.72    2.03
  11  -3   2    3.00    3.03
  11   3   2    5.56    3.20
  11   3   2    3.97    2.76
  11   3   2    2.05    2.17
  12  -4  -2    4.20    2.76
  12  -4  -2   10.99    4.09
  12   4  -2    2.91    3.16
  12   4  -2   10.41    4.02
  12   4  -2    6.81    3.00
  11  -4  -2   -1.32    2.83
  11  -4  -2    3.80    2.61
  11   4  -2    7.53    3.04
  11   4  -2    4.60    2.91
  10  -4  -2    9.53    2.65
  10  -4  -2    8.84    3.18
  10   4  -2    8.66    2.87
  10   4  -2    7.91    2.83
   9  -4  -2    1.10    2.26
   9  -4  -2   -1.06    1.92
   9   4  -2   -2.66    1.72
   9   4  -2   -0.03    2.07
   8  -4  -2    1.15    2.03
   8  -4  -2    1.48    1.78
   8   4  -2   -1.97    1.60
   8   4  -2   -1.19    1.75
  -7  -4   2   42.00    3.09
   7  -4  -2   36.01    3.41
   7  -4  -2   35.86    2.16
   7  -4  -2   40.76    3.82
   7   4  -2   44.93    3.82
   7   4  -2   37.95    3.67
   6  -4  -2    9.38    2.16
  -6  -4   2    9.97    1.59
   6  -4  -2   10.04    0.94
   6  -4  -2   11.21    1.95
   6   4  -2    8.05    1.85
   6   4  -2   10.20    2.12
  -5  -4   2    8.53    1.42
   5  -4  -2    8.71    1.77
   5  -4  -2    5.70    1.85
   5   4  -2    8.04    1.80
   5   4  -2    9.58    1.79
  -5   4   2    9.04    2.01
   5   4  -2    7.44    1.84
   4  -4  -2   23.80    2.60
  -4  -4   2   26.30    2.15
   4  -4  -2   23.23    2.26
  -4   4   2   23.27    2.49
   4   4  -2   25.49    2.52
   4   4  -2   28.78    2.42
   4   4  -2   24.29    2.10
   3  -4  -2   26.80    2.25
   3  -4  -2   25.77    2.33
  -3  -4   2   23.84    1.98
   3  -4  -2   27.17    2.25
  -3  -4   2   22.94    2.27
   3  -4  -2   25.40    2.38
  -3  -4   2   24.16    2.18
   3   4  -2   27.75    2.41
  -3   4   2   25.63    2.16
  -3   4   2   25.32    2.20
  -3   4   2   22.42    2.21
   3   4  -2   25.80    2.06
   3   4  -2   29.49    2.26
  -2  -4   2   31.99    2.21
   2  -4  -2   31.97    2.19
  -2  -4   2   30.11    2.13
   2  -4  -2   29.70    2.28
  -2  -4   2   34.06    2.40
   2  -4  -2   28.64    2.36
   2  -4  -2   30.28    2.31
  -2   4   2   29.22    2.23
  -2   4   2   27.10    2.16
   2   4  -2   27.81    2.13
  -2   4   2   25.64    2.28
  -2   4   2   28.61    2.28
   2   4  -2   26.29    2.16
  -2   4   2   26.64    1.44
   2   4  -2   26.61    2.37
   1  -4  -2  110.14    5.31
   1  -4  -2  110.87    5.18
  -1  -4   2  106.85    5.31
  -1  -4   2  112.98    5.40
  -1  -4   2  115.21    5.31
   1  -4  -2  106.89    5.30
   1  -4  -2  106.15    5.34
  -1   4   2  108.04    5.23
  -1   4   2  104.64    5.15
  -1   4   2   96.42    5.29
   1   4  -2  105.86    5.26
   1   4  -2  104.55    5.36
  -1   4   2  103.27    5.03
   1   4  -2  109.15    5.29
   0  -4   2   65.46    3.49
   0  -4   2   64.15    3.43
   0  -4   2   68.21    3.10
   0  -4  -2   71.82    3.60
   0  -4  -2   65.80    3.27
   0   4  -2   68.56    3.43
   0   4   2   69.80    3.50
   0   4  -2   65.17    3.49
   0   4  -2   68.78    3.51
   0   4   2   70.05    3.57
   0   4   2   69.34    3.26
   1  -4   2  256.73   11.70
   1  -4   2  263.58   12.10
  -1  -4  -2  257.58   12.07
  -1  -4  -2  248.34   11.94
   1  -4   2  259.35   11.94
  -1   4  -2  262.87   12.12
   1   4   2  260.94   11.98
   1   4   2  259.45   12.09
   1   4   2  267.39   12.08
  -1   4  -2  263.16   11.94
   2  -4   2   61.39    3.29
   2  -4   2   52.39    3.05
   2  -4   2   58.05    3.46
   2  -4   2   53.05    2.64
  -2  -4  -2   58.42    2.80
  -2  -4  -2   57.41    3.14
  -2  -4  -2   54.69    3.33
   2  -4   2   59.92    2.68
   2   4   2   47.80    3.25
  -2   4  -2   51.06    3.38
   2   4   2   53.78    2.77
   2   4   2   53.48    3.13
   2   4   2   51.03    3.21
  -3  -4  -2    8.08    1.23
   3  -4   2    8.40    1.46
   3  -4   2    7.40    0.97
  -3  -4  -2    8.73    1.30
   3   4   2    8.84    1.20
   3   4   2    8.38    1.42
  -3   4  -2   11.36    1.97
   3   4   2    7.96    1.62
   3   4   2    9.36    1.42
  -4  -4  -2   35.29    2.45
   4  -4   2   31.67    2.79
   4  -4   2   35.10    2.19
   4   4   2   36.19    2.60
  -4   4  -2   36.03    2.15
  -4   4  -2   32.06    3.19
   4   4   2   33.94    2.43
   4   4   2   33.90    3.09
   5  -4   2   12.47    1.61
   5  -4   2   16.83    2.26
   5   4   2   15.20    2.30
   5   4   2   11.48    1.83
   5   4   2   17.76    1.97
  -5   4  -2   15.61    2.40
   6  -4   2   20.00    2.02
   6  -4   2   24.02    2.82
   6  -4   2   20.23    2.39
  -6   4  -2   22.25    3.16
   6   4   2   22.33    2.40
   6   4   2   20.66    2.38
   6   4   2   18.23    2.72
   7  -4   2   49.86    4.24
   7  -4   2   46.05    3.24
   7   4   2   49.05    4.39
   7   4   2   41.28    3.50
   7   4   2   52.55    3.81
   8  -4   2   -0.43    1.73
   8  -4   2    3.03    1.44
   8   4   2    3.54    1.83
   8   4   2    0.54    2.26
   8   4   2    5.03    1.87
   9  -4   2    2.08    2.26
   9  -4   2    3.51    1.71
   9   4   2    3.08    2.03
   9   4   2    5.81    2.35
   9   4   2   -0.32    2.37
  10  -4   2    9.78    3.27
  10  -4   2   17.23    2.56
  10   4   2    9.99    2.81
  10   4   2   11.39    3.30
  10   4   2   11.71    2.72
  11  -4   2    3.28    3.04
  11   4   2    1.60    3.13
  11   4   2    4.84    2.45
  12  -5  -2   -1.25    3.17
  12  -5  -2    2.28    2.57
  12   5  -2   -1.10    3.04
  12   5  -2   -1.22    2.65
  11  -5  -2   -0.02    2.72
  11  -5  -2   -0.53    2.24
  11   5  -2    4.58    3.15
  11   5  -2   -1.53    2.62
  11   5  -2    1.15    2.70
  10  -5  -2    9.97    2.83
  10  -5  -2    5.78    3.10
  10   5  -2    8.40    2.98
  10   5  -2    6.28    2.78
   9  -5  -2    2.04    2.11
   9  -5  -2    5.91    2.77
   9   5  -2    5.52    2.43
   9   5  -2    7.00    2.61
   8  -5  -2    5.26    1.97
   8  -5  -2    2.46    2.10
   8   5  -2    2.84    2.07
   8   5  -2    2.59    1.98
   7  -5  -2    5.67    2.16
  -7  -5   2    4.03    1.46
   7  -5  -2    3.97    1.77
   7   5  -2    4.60    1.84
   7   5  -2    5.60    1.93
  -6  -5   2   13.21    1.96
   6  -5  -2    6.91    1.94
   6  -5  -2   15.40    2.29
  -6   5   2   18.22    3.03
   6   5  -2   17.71    2.64
   6   5  -2   16.46    2.40
   5  -5  -2    2.49    1.27
   5  -5  -2    2.14    1.57
  -5  -5   2    0.98    1.07
  -5   5   2   -0.04    1.44
   5   5  -2    0.51    1.21
   5   5  -2   -0.74    1.19
   4  -5  -2    8.42    1.56
  -4  -5   2    7.82    1.40
   4  -5  -2    6.34    1.66
  -4   5   2    7.49    1.75
   4   5  -2    9.27    1.63
   4   5  -2    7.49    1.43
   4   5  -2    8.79    1.73
   3  -5  -2   37.37    2.73
  -3  -5   2   39.27    2.68
   3  -5  -2   35.39    2.80
   3  -5  -2   35.59    2.71
  -3  -5   2   34.96    2.54
  -3   5   2   35.78    3.03
   3   5  -2   41.98    2.96
   3   5  -2   35.19    2.64
   3   5  -2   42.44    2.70
  -3   5   2   35.21    2.80
   2  -5  -2    0.77    0.99
   2  -5  -2    0.06    0.92
   2  -5  -2    0.43    0.85
   2  -5  -2    0.43    1.09
  -2  -5   2   -0.22    0.97
  -2  -5   2    1.56    0.89
  -2  -5   2   -0.18    1.04
  -2   5   2    1.51    0.99
  -2   5   2    0.02    0.43
  -2   5   2    1.16    0.93
   2   5  -2   -0.12    1.14
  -2   5   2    0.61    0.84
   2   5  -2    3.05    0.97
   2   5  -2    0.09    0.99
   1  -5  -2  678.17   30.26
   1  -5  -2  681.01   30.45
  -1  -5   2  685.21   30.48
   1  -5  -2  689.34   30.41
   1  -5  -2  688.57   30.55
  -1  -5   2  672.93   30.51
  -1  -5   2  670.39   30.53
   1   5  -2  656.57   30.15
   1   5  -2  647.92   30.45
  -1   5   2  679.65   30.25
  -1   5   2  675.64   30.55
   1   5  -2  667.07   30.53
  -1   5   2  676.29   30.42
  -1   5   2  676.65   30.43
   1   5  -2  715.81   30.54
   0  -5  -2   94.19    4.61
   0  -5   2   90.40    4.56
   0  -5   2   91.77    4.13
   0  -5  -2   89.08    4.30
   0  -5  -2   88.26    4.53
   0  -5   2   89.85    4.49
   0   5   2   89.40    4.27
   0   5  -2   89.98    4.49
   0   5  -2   88.96    4.58
   0   5   2   89.70    4.52
   0   5   2   85.81    4.58
  -1  -5  -2  127.71    6.35
   1  -5   2  124.93    5.98
  -1  -5  -2  131.32    6.37
   1  -5   2  122.87    6.33
  -1  -5  -2  124.50    5.76
   1  -5   2  127.44    6.20
  -1  -5  -2  127.98    6.26
   1   5   2  125.62    6.35
   1   5   2  134.02    6.30
  -1   5  -2  131.69    6.22
  -1   5  -2  129.65    6.43
   1   5   2  130.00    6.34
  -2  -5  -2   94.74    5.29
  -2  -5  -2   97.18    5.25
   2  -5   2  101.22    4.69
  -2  -5  -2  100.16    4.71
   2  -5   2   95.59    5.31
   2  -5   2   96.92    4.99
  -2  -5  -2   99.95    5.12
   2   5   2  101.21    4.68
  -2   5  -2  105.81    5.50
   2   5   2  101.82    5.35
   2   5   2   96.81    5.10
   2   5   2  105.78    5.33
   3  -5   2  112.42    5.29
  -3  -5  -2  114.53    5.49
   3  -5   2  113.27    5.56
   3  -5   2  110.78    5.98
   3   5   2  114.13    5.47
   3   5   2  103.36    5.69
   3   5   2  108.09    5.93
  -3   5  -2  112.94    6.27
   3   5   2  111.08    6.10
  -4  -5  -2   14.11    1.56
   4  -5   2   11.22    1.28
   4  -5   2    9.84    1.81
   4   5   2    9.18    1.60
   4   5   2   11.86    1.92
  -4   5  -2   10.33    2.08
   4   5   2   10.47    1.53
   5  -5   2    7.25    1.25
  -5  -5  -2    9.57    1.86
   5  -5   2    7.90    1.96
   5   5   2    9.58    1.65
   5   5   2    7.33    1.46
   5   5   2    7.32    1.78
  -5   5  -2    9.37    2.34
   6  -5   2   20.19    2.77
   6  -5   2   18.22    1.95
   6   5   2   23.87    2.46
   6   5   2   20.47    3.02
   6   5   2   22.87    2.44
  -6   5  -2   16.83    3.13
   7  -5   2    1.21    1.79
   7  -5   2    1.47    1.29
   7   5   2    5.62    2.17
   7   5   2    4.26    1.74
   7   5   2    4.11    1.65
   8  -5   2   51.49    3.57
   8  -5   2   55.03    4.82
   8   5   2   49.67    4.32
   8   5   2   52.46    5.15
   8   5   2   49.72    4.17
   9  -5   2    4.03    1.69
   9  -5   2    2.36    2.26
   9   5   2    3.53    2.02
   9   5   2    2.90    2.95
   9   5   2    4.66    2.12
  10  -5   2   23.00    2.90
  10  -5   2   23.78    4.29
  10   5   2   27.47    3.86
  10   5   2   27.14    3.51
  10   5   2   23.84    4.42
  11  -5   2    8.16    3.39
  11   5   2   11.64    2.86
  11   5   2   10.49    3.94
  11  -6  -2   12.81    3.12
  11  -6  -2    1.66    3.19
  11   6  -2    3.07    2.90
  11   6  -2    5.51    2.91
  11   6  -2    8.43    3.50
  10  -6  -2   12.37    2.85
  10  -6  -2    4.48    2.76
  10   6  -2    7.52    3.01
  10   6  -2   13.45    3.29
  10   6  -2   10.79    3.30
   9  -6  -2    1.21    2.30
   9  -6  -2    1.25    1.97
   9   6  -2    1.11    2.09
   9   6  -2   -1.03    1.92
   8  -6  -2    3.40    1.94
  -8  -6   2    3.12    1.46
   8  -6  -2    0.72    2.12
   8   6  -2    5.56    2.17
   8   6  -2    1.70    1.99
  -7  -6   2   49.98    3.61
   7  -6  -2   44.70    4.25
   7  -6  -2   48.66    3.83
   7   6  -2   45.84    4.03
   7   6  -2   47.02    4.02
  -6  -6   2   23.92    2.47
   6  -6  -2   23.93    2.64
   6  -6  -2   23.84    3.12
   6   6  -2   23.28    2.83
   6   6  -2   31.21    3.09
  -6   6   2   25.03    2.95
   5  -6  -2    3.36    1.73
  -5  -6   2    4.83    1.36
  -5   6   2    9.64    2.17
   5   6  -2    7.68    1.71
   5   6  -2    5.18    1.60
   4  -6  -2    5.73    1.75
   4  -6  -2    5.88    1.38
  -4  -6   2    3.99    1.36
   4   6  -2    2.63    1.42
   4   6  -2    5.11    1.42
  -4   6   2    5.96    1.66
  -3  -6   2   12.38    1.76
   3  -6  -2   18.26    1.93
   3  -6  -2   17.73    1.95
  -3  -6   2   17.64    1.80
   3  -6  -2   13.67    1.91
   3   6  -2   16.01    1.90
   3   6  -2   14.01    2.02
   3   6  -2   17.80    1.86
  -3   6   2   18.70    2.07
   2  -6  -2   18.25    1.75
  -2  -6   2   20.79    2.05
   2  -6  -2   17.84    1.24
  -2  -6   2   17.49    1.73
   2  -6  -2   20.72    1.91
  -2  -6   2   19.36    1.62
   2  -6  -2   19.77    2.00
   2  -6  -2   22.60    1.98
  -2   6   2   17.65    1.96
   2   6  -2   18.23    1.79
  -2   6   2   20.26    1.90
  -2   6   2   17.00    1.75
   2   6  -2   16.92    1.58
   2   6  -2   18.38    2.10
  -2   6   2   17.56    1.21
   2   6  -2   17.75    1.78
  -1  -6   2   34.64    2.52
   1  -6  -2   45.59    2.68
  -1  -6   2   38.87    2.63
   1  -6  -2   36.02    2.55
  -1  -6   2   38.54    2.05
  -1  -6   2   35.53    2.37
   1  -6  -2   37.18    2.26
   1   6  -2   34.83    2.68
  -1   6   2   37.60    2.47
  -1   6   2   38.17    2.48
  -1   6   2   38.49    2.27
   1   6  -2   43.98    2.70
   1   6  -2   38.60    2.07
  -1   6   2   36.77    2.52
   0  -6   2  264.09   11.63
   0  -6   2  249.14   12.02
   0  -6  -2  259.23   12.11
   0  -6  -2  253.08   12.03
   0  -6   2  263.77   11.99
   0  -6  -2  262.84   12.01
   0  -6  -2  253.71   11.77
   0   6  -2  257.67   11.63
   0   6   2  251.70   12.07
   0   6  -2  264.54   11.97
   0   6   2  266.81   12.01
   0   6  -2  254.62   12.03
   1  -6   2  236.36   11.12
  -1  -6  -2  241.99   11.45
   1  -6   2  249.23   11.20
   1  -6   2  244.51   11.51
  -1  -6  -2  237.21   11.45
   1  -6   2  237.57   11.29
  -1  -6  -2  241.45   11.38
   1   6   2  250.78   11.42
  -1   6  -2  233.38   11.08
  -1   6  -2  243.69   11.51
   1   6   2  238.47   11.42
  -1   6  -2  249.97   11.31
   1   6   2  249.99   11.44
  -2  -6  -2  101.52    5.25
  -2  -6  -2   97.42    5.39
  -2  -6  -2   99.64    4.76
   2  -6   2   97.76    5.06
   2  -6   2  100.94    5.48
   2  -6   2   98.54    4.80
  -2  -6  -2  106.67    5.44
   2   6   2  103.44    5.39
   2   6   2   93.77    5.20
  -2   6  -2  104.27    5.08
  -2   6  -2  100.37    5.47
   2   6   2  105.41    5.36
   2   6   2  102.57    4.72
  -3  -6  -2   28.27    1.98
   3  -6   2   31.12    2.61
  -3  -6  -2   32.07    2.59
   3  -6   2   27.14    2.08
   3  -6   2   33.30    1.87
  -3   6  -2   33.49    2.89
   3   6   2   26.94    2.37
   3   6   2   29.71    1.95
   3   6   2   30.52    2.65
   4  -6   2  102.68    4.98
   4  -6   2  105.38    5.17
  -4  -6  -2   94.63    5.21
   4  -6   2  102.41    5.83
   4   6   2   96.59    5.49
   4   6   2  100.35    5.19
   4   6   2   95.52    5.79
  -4   6  -2  102.79    6.16
  -5  -6  -2   28.69    2.45
   5  -6   2   31.42    2.89
   5  -6   2   31.27    2.23
   5  -6   2   29.32    2.20
   5   6   2   31.99    2.52
   5   6   2   28.56    2.64
   5   6   2   34.59    3.25
  -5   6  -2   26.76    3.21
   6  -6   2    0.18    1.49
   6  -6   2    1.08    1.08
   6  -6   2    0.74    0.83
  -6   6  -2    0.54    1.65
   6   6   2    1.02    1.26
   6   6   2   -0.31    1.61
   6   6   2   -1.08    1.01
   7  -6   2   16.51    2.03
   7  -6   2   18.92    3.07
  -7   6  -2   12.00    2.88
   7   6   2   18.08    2.96
   7   6   2   15.04    2.33
   7   6   2   16.25    2.55
   8  -6   2    3.69    2.19
   8  -6   2    0.82    1.28
   8  -6   2    1.62    1.08
   8   6   2    0.76    1.59
   8   6   2    2.16    1.83
   8   6   2    3.35    2.07
   9  -6   2   12.79    3.18
   9  -6   2   10.37    1.96
   9   6   2   10.94    3.17
   9   6   2   10.72    2.62
   9   6   2    9.26    2.52
  10  -6   2    8.92    3.18
  10  -6   2    6.33    1.96
  10   6   2    3.58    2.27
  10   6   2    1.69    2.10
  10   6   2    3.57    2.98
  11  -6   2    9.28    3.76
  11   6   2    5.91    2.76
  11   6   2    6.31    3.43
  11  -7  -2    0.47    2.72
  11  -7  -2    0.08    2.25
  11   7  -2   -4.03    2.17
  11   7  -2    1.20    2.58
  11   7  -2   -0.26    2.69
  10  -7  -2    3.97    2.46
  10  -7  -2    5.05    2.77
  10   7  -2    2.46    2.54
  10   7  -2    8.92    2.93
  10   7  -2    0.43    2.36
   9  -7  -2   13.93    2.80
   9  -7  -2   24.30    4.08
   9   7  -2   10.96    3.00
   9   7  -2   20.03    3.52
   9   7  -2   18.24    3.50
   8  -7  -2   18.70    3.40
   8  -7  -2   22.12    2.96
  -8  -7   2   22.06    2.68
   8   7  -2   18.63    3.23
   8   7  -2   23.40    3.26
   7  -7  -2    1.06    1.53
  -7  -7   2    2.21    1.34
   7  -7  -2   -0.98    1.52
   7   7  -2    1.81    1.69
   7   7  -2    0.64    1.69
  -7   7   2    2.39    2.03
   6  -7  -2   18.03    2.41
  -6  -7   2   16.99    2.33
   6  -7  -2   19.82    2.75
   6   7  -2   25.22    2.92
  -6   7   2   19.80    2.88
   6   7  -2   23.16    2.69
  -5  -7   2    9.69    1.67
   5  -7  -2    9.38    1.97
   5  -7  -2    9.01    1.73
   5   7  -2    9.47    1.85
   5   7  -2   13.75    2.26
  -5   7   2   12.27    2.29
   4  -7  -2    6.13    1.43
   4  -7  -2    7.00    1.78
  -4  -7   2    3.40    1.33
  -4   7   2    6.96    1.76
   4   7  -2    4.90    1.42
   4   7  -2    5.07    1.65
  -3  -7   2    8.72    1.40
   3  -7  -2    5.88    1.52
   3  -7  -2    9.94    1.74
  -3  -7   2   13.22    1.74
   3  -7  -2    7.02    1.46
   3   7  -2    7.50    1.37
  -3   7   2    8.68    1.67
   3   7  -2    7.95    1.66
  -3   7   2    7.19    0.65
   3   7  -2    9.22    1.40
   3   7  -2   10.68    1.68
  -2  -7   2   13.06    1.66
   2  -7  -2   12.67    1.13
   2  -7  -2   12.49    1.82
   2  -7  -2   12.02    1.60
  -2  -7   2   13.13    1.49
   2  -7  -2   11.51    1.61
   2  -7  -2   13.24    1.70
  -2  -7   2   12.69    1.68
  -2   7   2   12.71    1.63
   2   7  -2   11.24    1.73
  -2   7   2   10.21    1.54
   2   7  -2   10.94    1.52
  -2   7   2    8.71    1.46
  -2   7   2   11.42    1.07
   2   7  -2   12.01    1.37
   2   7  -2   11.78    1.69
  -1  -7   2  201.77    9.16
   1  -7  -2  180.75    9.07
   1  -7  -2  190.53    8.95
  -1  -7   2  187.54    8.75
   1  -7  -2  192.86    9.23
  -1  -7   2  188.88    9.21
  -1  -7   2  193.69    9.25
   1   7  -2  194.01    9.22
   1   7  -2  185.35    9.21
   1   7  -2  189.03    8.76
  -1   7   2  187.07    9.20
  -1   7   2  200.78    8.96
  -1   7   2  193.36    9.15
  -1   7   2  186.67    9.05
   0  -7   2  148.51    6.97
   0  -7   2  151.27    6.58
   0  -7  -2  144.22    6.74
   0  -7  -2  143.63    7.06
   0  -7   2  141.57    7.03
   0  -7  -2  136.90    7.00
   0  -7  -2  137.90    6.92
   0   7   2  133.24    6.98
   0   7   2  142.51    6.92
   0   7  -2  143.55    6.95
   0   7  -2  138.19    6.55
   0   7  -2  138.70    6.99
   1  -7   2   46.74    2.70
  -1  -7  -2   43.68    2.85
  -1  -7  -2   50.20    2.98
  -1  -7  -2   48.93    3.11
   1  -7   2   48.95    2.70
   1  -7   2   47.09    3.03
   1  -7   2   49.76    2.89
  -1   7  -2   43.93    3.02
   1   7   2   46.94    2.90
  -1   7  -2   46.67    2.65
   1   7   2   50.53    2.98
  -1   7  -2   43.03    2.79
   1   7   2   44.56    2.89
   2  -7   2   24.49    2.18
  -2  -7  -2   23.36    1.47
  -2  -7  -2   23.76    2.01
  -2  -7  -2   22.51    2.12
   2  -7   2   22.29    1.59
  -2  -7  -2   19.47    1.95
   2  -7   2   23.68    1.80
   2   7   2   23.92    1.42
   2   7   2   23.18    2.13
  -2   7  -2   22.59    2.27
   2   7   2   25.01    2.06
   2   7   2   26.43    2.25
  -2   7  -2   24.77    1.76
   3  -7   2  122.53    5.84
   3  -7   2  120.07    6.57
  -3  -7  -2  124.27    5.90
  -3  -7  -2  112.78    6.45
   3  -7   2  121.23    6.03
   3   7   2  121.99    5.84
   3   7   2  124.77    6.41
  -3   7  -2  121.50    6.71
   3   7   2  122.02    6.54
  -4  -7  -2    7.24    1.25
  -4  -7  -2    7.95    1.69
   4  -7   2    6.59    1.06
   4  -7   2    6.51    1.67
   4  -7   2    4.56    1.08
   4   7   2    8.77    1.83
  -4   7  -2    7.00    1.89
   4   7   2    8.27    1.65
   4   7   2    5.95    1.14
   5  -7   2    6.88    1.91
   5  -7   2   12.33    1.49
   5  -7   2   12.69    1.57
  -5  -7  -2   14.68    1.78
   5   7   2   13.84    1.97
   5   7   2   13.48    2.34
   5   7   2   12.18    1.67
  -5   7  -2   13.66    2.63
   6  -7   2    7.82    2.13
   6  -7   2    6.69    1.23
   6  -7   2    8.04    1.45
   6   7   2    6.39    1.79
   6   7   2   10.22    2.21
   6   7   2   11.56    1.77
  -6   7  -2    4.95    2.22
   7  -7   2    7.21    1.53
   7  -7   2    3.54    2.08
   7  -7   2    8.20    1.37
   7   7   2    3.73    1.64
   7   7   2    2.81    2.02
  -7   7  -2    4.03    2.09
   7   7   2   12.20    2.28
   8  -7   2   25.02    3.91
   8  -7   2   25.21    2.50
   8  -7   2   23.91    2.42
   8   7   2   28.41    3.28
   8   7   2   25.65    3.15
   8   7   2   17.99    3.40
   9  -7   2   15.44    2.27
   9  -7   2   17.10    3.49
   9   7   2   12.47    2.67
   9   7   2   17.18    3.68
   9   7   2   15.94    3.01
  10  -7   2   16.40    2.49
  10  -7   2   15.29    3.53
  10   7   2   18.38    4.22
  10   7   2   18.42    4.25
  10   7   2   18.54    3.37
  11  -7   2   21.26    4.49
  11   7   2   30.25    4.06
  11   7   2   21.86    4.66
  11  -8  -2    2.58    2.38
  11  -8  -2   -0.15    2.93
  11   8  -2    1.17    2.67
  11   8  -2    6.01    3.02
  11   8  -2    6.27    3.23
  10  -8  -2   10.31    3.37
  10  -8  -2   11.76    2.87
  10   8  -2    4.54    2.94
  10   8  -2   12.38    3.38
  10   8  -2    4.63    2.66
   9  -8  -2    0.71    1.92
   9  -8  -2    0.28    2.26
   9   8  -2    1.47    2.38
   9   8  -2   -2.82    1.78
   9   8  -2    1.46    2.12
   8  -8  -2   28.74    3.20
   8  -8  -2   24.49    3.45
  -8  -8   2   22.31    2.88
   8   8  -2   20.74    3.51
   8   8  -2   26.95    3.55
   8   8  -2   29.41    3.87
   7  -8  -2   16.46    2.65
  -7  -8   2   21.07    2.58
   7  -8  -2   24.71    3.21
  -7   8   2   20.82    3.23
   7   8  -2   27.59    3.24
   7   8  -2   23.97    3.38
   7   8  -2   22.68    3.20
  -6  -8   2   48.01    3.67
   6  -8  -2   50.84    3.82
   6  -8  -2   58.53    4.41
   6   8  -2   55.49    4.24
   6   8  -2   56.42    4.05
  -6   8   2   51.92    4.39
   6   8  -2   54.47    4.26
   5  -8  -2    2.77    1.75
   5  -8  -2    3.85    1.43
  -5  -8   2   -0.59    1.10
  -5   8   2    4.47    1.69
   5   8  -2    0.91    1.27
   5   8  -2    2.85    1.39
   5   8  -2    2.62    1.52
   4  -8  -2    7.45    1.78
  -4  -8   2    6.00    1.53
   4  -8  -2    7.34    1.56
   4   8  -2    8.40    1.84
   4   8  -2    6.43    1.47
   4   8  -2    7.62    1.52
  -4   8   2    8.87    1.87
   3  -8  -2    9.08    1.82
  -3  -8   2    8.28    1.51
  -3  -8   2    9.27    1.49
   3  -8  -2   11.48    1.68
   3  -8  -2    9.96    0.90
  -3   8   2    9.24    1.70
   3   8  -2   12.32    1.96
   3   8  -2   10.95    1.63
   3   8  -2    7.66    1.34
  -3   8   2    9.30    0.87
   2  -8  -2    5.12    1.13
  -2  -8   2    8.64    1.33
   2  -8  -2    6.47    0.92
  -2  -8   2    5.42    1.30
   2  -8  -2    5.31    1.37
  -2  -8   2    7.35    1.49
   2  -8  -2    7.00    1.34
   2   8  -2    4.41    0.93
   2   8  -2    8.11    1.30
   2   8  -2    4.81    1.39
  -2   8   2    6.95    1.29
   2   8  -2    5.45    1.34
  -2   8   2    4.40    1.19
  -2   8   2    6.43    0.89
  -2   8   2    5.71    1.33
   1  -8  -2    6.94    1.26
  -1  -8   2   10.19    1.58
  -1  -8   2    7.41    0.93
  -1  -8   2    8.45    1.20
   1  -8  -2    8.85    1.19
   1  -8  -2    7.18    1.19
  -1  -8   2    9.07    1.59
   1   8  -2    8.75    1.49
  -1   8   2    8.81    1.38
   1   8  -2    8.18    0.97
  -1   8   2    9.64    1.28
  -1   8   2    8.34    1.34
  -1   8   2   10.00    1.29
   1   8  -2    9.59    1.55
   0  -8  -2  101.24    4.86
   0  -8  -2   90.12    5.04
   0  -8   2  104.27    4.67
   0  -8   2   95.78    5.01
   0  -8  -2   99.77    5.13
   0  -8  -2   90.54    5.06
   0  -8   2   93.41    5.13
   0   8  -2  100.61    5.15
   0   8  -2  100.12    4.66
   0   8  -2   94.04    5.02
   0   8   2   88.92    5.08
   0   8   2   98.90    5.03
   1  -8   2   98.72    4.96
  -1  -8  -2   98.51    5.33
   1  -8   2   99.28    4.90
   1  -8   2   97.18    5.12
  -1  -8  -2  104.56    5.24
  -1  -8  -2  105.16    5.28
   1  -8   2   94.12    5.27
   1   8   2   98.23    5.27
   1   8   2  101.64    5.23
  -1   8  -2   97.52    5.10
  -1   8  -2   99.53    5.37
   1   8   2   92.07    5.21
  -1   8  -2   93.16    4.92
   2  -8   2   20.13    1.78
  -2  -8  -2   19.48    1.34
  -2  -8  -2   23.89    2.37
  -2  -8  -2   18.59    2.01
   2  -8   2   20.09    1.84
   2  -8   2   20.89    1.54
  -2   8  -2   19.94    2.17
  -2   8  -2   19.91    1.69
   2   8   2   18.77    1.87
   2   8   2   17.77    1.94
   3  -8   2   11.70    1.78
  -3  -8  -2    9.39    1.16
   3  -8   2    8.29    1.22
   3  -8   2    7.70    1.15
  -3  -8  -2    6.89    1.54
   3  -8   2    8.36    1.15
  -3   8  -2    8.96    1.89
   3   8   2    7.91    1.06
   3   8   2    7.35    1.51
   3   8   2    6.76    1.60
  -4  -8  -2   24.29    2.52
   4  -8   2   21.45    2.54
   4  -8   2   21.98    1.87
  -4  -8  -2   22.07    1.92
   4  -8   2   22.27    1.74
   4   8   2   22.09    2.60
   4   8   2   20.63    1.80
  -4   8  -2   18.12    2.68
   4   8   2   22.82    2.32
   5  -8   2   19.15    1.75
  -5  -8  -2   16.14    1.98
   5  -8   2   18.86    2.42
   5  -8   2   17.81    1.74
  -5   8  -2   21.16    2.68
   5   8   2   19.32    2.79
   5   8   2   16.95    1.91
   5   8   2   16.88    2.34
   6  -8   2    2.30    1.86
   6  -8   2    4.97    1.25
   6  -8   2    3.83    1.06
   6   8   2    6.79    1.73
   6   8   2    7.04    1.56
  -6   8  -2    2.08    2.07
   6   8   2    3.39    1.73
   7  -8   2    3.79    1.33
   7  -8   2    2.71    1.08
   7  -8   2    1.94    1.93
   7   8   2   -0.66    1.86
   7   8   2    1.34    1.65
   7   8   2    3.19    1.50
  -7   8  -2    0.80    2.03
   8  -8   2    3.13    2.27
   8  -8   2    4.61    1.57
   8   8   2    4.21    1.80
  -8   8  -2    1.19    1.61
   8   8   2    5.09    2.09
   8   8   2    6.10    2.53
   9  -8   2   14.27    3.50
   9  -8   2   20.63    2.45
   9   8   2   17.16    2.97
   9   8   2   21.74    3.36
   9   8   2   15.19    3.75
  10  -8   2    7.52    3.26
  10  -8   2    8.57    1.97
  10   8   2   13.07    3.74
  10   8   2    8.79    2.89
  11  -8   2   11.32    3.75
  11   8   2    8.97    3.01
  11   8   2    7.10    3.71
  11  -9  -2    3.94    2.49
  11  -9  -2   -0.11    2.55
  11   9  -2    1.08    2.97
  11   9  -2   -2.65    2.39
  11   9  -2    0.96    2.55
  10  -9  -2    9.07    2.73
  10  -9  -2    4.38    2.60
  10   9  -2    2.62    2.47
  10   9  -2    5.30    2.90
  10   9  -2    7.16    3.28
   9  -9  -2   19.95    3.84
   9  -9  -2   25.21    3.46
  -9  -9   2   28.67    3.11
   9   9  -2   23.64    3.57
   9   9  -2   31.41    4.35
   9   9  -2   25.53    3.73
   8  -9  -2    7.72    2.33
  -8  -9   2    6.65    1.95
   8  -9  -2    8.55    2.77
  -8   9   2    6.69    2.33
   8   9  -2    9.49    2.72
   8   9  -2   11.05    2.53
   8   9  -2   12.27    2.73
   7  -9  -2   10.25    2.24
   7  -9  -2   13.64    2.90
  -7  -9   2   12.36    2.23
  -7   9   2    9.95    2.65
   7   9  -2   11.55    2.46
   7   9  -2   11.18    2.67
   7   9  -2   12.40    2.38
   6  -9  -2   28.38    3.24
   6  -9  -2   29.19    2.94
  -6  -9   2   26.72    2.79
   6   9  -2   26.49    3.22
   6   9  -2   32.84    3.09
  -6   9   2   33.98    3.53
   6   9  -2   32.94    3.28
   5  -9  -2   38.44    3.16
  -5  -9   2   41.93    3.22
   5  -9  -2   37.68    3.64
  -5   9   2   39.10    3.59
   5   9  -2   44.59    3.27
   5   9  -2   40.06    3.36
   5   9  -2   38.18    3.55
  -4  -9   2    4.02    1.38
   4  -9  -2    2.68    1.63
   4  -9  -2    4.89    1.47
  -4   9   2    5.86    1.79
   4   9  -2    7.08    1.56
   4   9  -2    3.30    1.63
   4   9  -2    5.12    1.38
  -3  -9   2   16.03    2.06
  -3  -9   2   15.85    2.15
   3  -9  -2   13.28    1.83
   3  -9  -2   13.43    1.14
   3  -9  -2   13.41    2.08
  -3   9   2   14.78    1.13
   3   9  -2   13.11    1.75
   3   9  -2   16.26    2.31
  -3   9   2   12.94    1.91
  -3   9   2   11.87    1.87
   3   9  -2   11.48    1.65
  -2  -9   2   36.14    2.44
   2  -9  -2   32.40    2.65
   2  -9  -2   34.40    2.49
  -2  -9   2   33.36    2.57
  -2  -9   2   31.04    2.66
   2  -9  -2   32.77    2.10
  -2   9   2   34.43    2.10
   2   9  -2   31.20    2.72
   2   9  -2   31.46    2.14
  -2   9   2   30.22    2.62
  -2   9   2   31.12    2.56
  -2   9   2   32.11    2.53
   2   9  -2   30.25    2.36
  -1  -9   2    2.32    1.15
  -1  -9   2    2.52    0.62
   1  -9  -2    0.73    0.93
  -1  -9   2    2.28    1.17
  -1  -9   2    3.53    1.04
   1  -9  -2    3.90    1.03
   1  -9  -2    0.54    1.03
  -1   9   2    1.88    1.04
  -1   9   2    2.48    0.90
   1   9  -2   -0.53    1.06
   1   9  -2    3.78    1.24
  -1   9   2    3.43    1.07
   1   9  -2    2.05    0.65
   0  -9   2   51.52    3.20
   0  -9   2   47.99    2.63
   0  -9  -2   50.11    3.12
   0  -9   2   46.68    3.07
   0  -9  -2   44.48    2.79
   0  -9  -2   49.18    3.15
   0  -9  -2   47.57    3.11
   0   9  -2   47.72    3.09
   0   9  -2   53.42    3.19
   0   9  -2   48.98    2.64
   0   9   2   49.62    3.10
   0   9   2   51.11    3.07
  -1  -9  -2   72.90    4.14
   1  -9   2   71.07    3.92
   1  -9   2   73.40    4.25
  -1  -9  -2   69.67    4.25
  -1  -9  -2   73.03    4.19
   1  -9   2   72.74    3.79
   1  -9   2   72.03    4.05
  -1   9  -2   73.22    3.90
   1   9   2   70.90    4.14
  -1   9  -2   74.68    4.27
  -1   9  -2   75.03    4.05
   1   9   2   68.03    4.10
   1   9   2   69.14    4.10
   2  -9   2  125.85    6.28
   2  -9   2  125.15    6.02
  -2  -9  -2  122.78    5.77
   2  -9   2  123.36    6.16
  -2  -9  -2  112.08    6.44
   2   9   2  121.81    6.40
  -2   9  -2  123.41    6.13
   2   9   2  123.36    6.44
  -2   9  -2  116.12    6.53
   3  -9   2   53.52    3.60
  -3  -9  -2   46.75    3.41
   3  -9   2   51.66    2.79
  -3  -9  -2   44.60    2.69
   3  -9   2   44.82    2.92
   3   9   2   46.84    3.41
  -3   9  -2   50.76    3.72
   3   9   2   44.38    3.31
  -3   9  -2   47.94    2.90
   3   9   2   44.47    2.60
  -4  -9  -2    0.94    1.20
   4  -9   2    1.42    0.84
  -4  -9  -2    1.13    0.88
   4  -9   2    2.52    0.92
   4  -9   2    1.56    1.35
   4   9   2    3.16    0.90
   4   9   2    1.14    1.26
  -4   9  -2    0.65    1.35
  -5  -9  -2    2.98    1.63
   5  -9   2    1.49    1.50
   5  -9   2   -0.23    0.85
  -5  -9  -2    2.55    1.10
   5  -9   2    1.59    0.96
   5   9   2    4.44    1.52
   5   9   2    1.90    1.45
   5   9   2    2.43    1.05
  -5   9  -2    0.45    1.51
   6  -9   2    2.86    1.15
   6  -9   2    3.62    1.04
   6  -9   2    1.57    1.71
  -6   9  -2    4.45    2.03
   6   9   2    2.96    1.61
   6   9   2    3.07    1.70
   6   9   2    2.13    1.22
   7  -9   2    0.06    1.79
   7  -9   2    2.57    1.06
   7  -9   2   -0.29    1.17
   7   9   2    4.30    1.54
   7   9   2    1.32    2.03
   7   9   2    2.03    1.74
  -7   9  -2    2.69    1.96
   8  -9   2    1.41    1.35
   8  -9   2    0.66    1.92
   8   9   2    2.66    1.81
   8   9   2    3.25    1.71
   8   9   2   -0.61    2.17
  -8   9  -2    1.36    1.70
   9  -9   2   13.66    3.25
   9  -9   2    6.31    1.69
   9   9   2    6.78    2.34
   9   9   2    5.07    2.14
   9   9   2    0.45    2.57
  10  -9   2    9.70    2.38
  10  -9   2   13.70    3.47
  10   9   2   14.23    3.14
  10   9   2   10.93    3.66
  11  -9   2   26.41    4.96
  11   9   2   34.06    5.61
  11   9   2   34.55    4.60
  11 -10  -2    7.88    2.94
  11 -10  -2    2.73    3.08
  11  10  -2    5.55    2.82
  11  10  -2    2.51    3.09
  11  10  -2    3.09    2.86
  10 -10  -2    6.00    3.14
  10 -10  -2    9.30    2.72
  10  10  -2   10.90    3.28
  10  10  -2   10.02    3.00
  10  10  -2    8.60    3.04
  -9 -10   2    1.30    1.73
   9 -10  -2   -0.09    1.96
   9 -10  -2    3.81    2.53
   9  10  -2    1.45    2.09
   9  10  -2    2.35    2.51
   9  10  -2    0.85    2.13
   8 -10  -2    9.34    2.44
  -8 -10   2   12.05    2.30
   8 -10  -2   15.84    3.31
   8  10  -2   10.95    2.72
   8  10  -2   10.73    2.56
   8  10  -2   10.13    2.52
  -8  10   2   11.03    3.03
   7 -10  -2    4.24    1.81
  -7 -10   2    7.00    1.90
   7 -10  -2    5.04    2.51
   7  10  -2    3.62    1.94
   7  10  -2    6.30    2.08
   7  10  -2    2.45    1.95
  -7  10   2    6.26    2.34
  -6 -10   2   30.78    3.00
   6 -10  -2   33.19    3.06
   6 -10  -2   32.02    3.41
   6  10  -2   29.47    3.24
   6  10  -2   30.80    3.17
   6  10  -2   32.27    3.46
  -6  10   2   29.18    3.48
   5 -10  -2    8.95    1.78
   5 -10  -2   10.58    2.26
  -5 -10   2    8.61    1.82
   5  10  -2    9.40    1.86
   5  10  -2    7.27    1.70
   5  10  -2    8.02    2.10
  -5  10   2    9.66    2.25
  -4 -10   2   30.79    2.66
   4 -10  -2   28.94    1.63
   4 -10  -2   27.84    2.66
   4 -10  -2   32.53    3.05
  -4  10   2   26.27    2.84
   4  10  -2   30.85    2.71
  -4  10   2   29.34    1.59
   4  10  -2   34.31    2.65
   4  10  -2   29.21    3.01
   3 -10  -2    3.42    1.34
  -3 -10   2    2.73    1.29
   3 -10  -2    2.26    0.75
   3 -10  -2    3.88    1.62
   3  10  -2    2.22    1.03
  -3  10   2    1.61    1.32
   3  10  -2    6.23    1.35
  -3  10   2    2.37    0.71
   3  10  -2    5.70    1.62
  -3  10   2    3.74    1.56
  -2 -10   2   22.51    2.28
  -2 -10   2   31.11    2.24
   2 -10  -2   23.42    1.89
   2 -10  -2   20.34    2.32
  -2 -10   2   31.19    2.01
  -2  10   2   24.32    2.28
  -2  10   2   22.08    2.33
   2  10  -2   25.76    1.94
   2  10  -2   29.54    2.45
  -2  10   2   25.24    1.84
  -1 -10   2    3.10    1.24
  -1 -10   2    3.85    0.74
  -1 -10   2    4.58    1.35
  -1 -10   2    7.91    1.32
   1 -10  -2    6.30    1.26
   1 -10  -2    3.72    1.10
   1 -10  -2    1.72    1.10
   1 -10  -2    4.51    1.20
   1  10  -2    4.01    0.83
  -1  10   2    2.96    1.10
  -1  10   2    5.81    1.37
  -1  10   2    4.30    1.05
   1  10  -2    3.70    1.39
   0 -10  -2   12.85    1.62
   0 -10   2   12.85    1.22
   0 -10  -2   13.45    1.81
   0 -10  -2   13.87    1.48
   0 -10  -2   15.57    1.70
   0 -10   2   15.12    1.73
   0 -10   2   13.31    1.65
   0  10   2   10.23    1.47
   0  10  -2   11.94    1.59
   0  10  -2   11.88    1.23
   0  10   2   12.78    1.66
   0  10  -2   12.33    1.65
  -1 -10  -2  184.34    8.92
   1 -10   2  179.72    8.75
  -1 -10  -2  181.36    8.97
   1 -10   2  176.76    8.64
   1 -10   2  183.43    8.50
  -1  10  -2  182.13    8.72
   1  10   2  176.55    8.90
  -1  10  -2  176.56    8.53
   1  10   2  169.41    8.80
  -1  10  -2  177.21    8.62
  -1  10  -2  172.66    8.99
  -2 -10  -2   13.80    1.99
   2 -10   2   15.56    1.64
  -2 -10  -2   15.69    1.31
   2 -10   2   18.93    1.81
   2 -10   2   18.62    1.79
   2  10   2   16.13    1.94
   2  10   2   19.17    2.10
  -2  10  -2   15.99    1.75
  -2  10  -2   18.15    2.06
  -3 -10  -2   10.62    1.82
   3 -10   2   11.69    2.04
  -3 -10  -2   11.20    1.27
   3 -10   2   13.06    1.53
   3 -10   2   11.61    1.54
  -3  10  -2   12.03    1.50
   3  10   2   14.17    2.04
   3  10   2   12.69    1.98
  -3  10  -2   16.80    2.35
   3  10   2   14.49    1.32
   4 -10   2   43.73    2.86
   4 -10   2   38.83    3.53
   4 -10   2   51.75    2.89
  -4 -10  -2   42.22    3.54
  -4 -10  -2   47.26    2.86
   4 -10   2   45.40    2.75
   4  10   2   50.27    3.64
   4  10   2   45.90    3.62
  -4  10  -2   43.05    3.67
   4  10   2   44.66    2.74
   5 -10   2    7.56    1.31
   5 -10   2    8.60    2.06
   5 -10   2    5.99    1.20
  -5 -10  -2   10.67    1.56
  -5 -10  -2    8.83    2.01
   5  10   2    7.09    1.79
   5  10   2    7.39    1.88
  -5  10  -2    5.82    2.18
   5  10   2    7.38    1.34
   6 -10   2    4.57    2.01
   6 -10   2   11.39    1.55
   6 -10   2    9.25    1.50
  -6  10  -2    4.26    1.92
   6  10   2    6.73    2.15
   6  10   2    8.63    1.61
   6  10   2    6.89    2.08
   7 -10   2    6.85    1.33
   7 -10   2    9.67    2.61
   7 -10   2   10.14    1.66
   7  10   2    8.29    1.84
   7  10   2    9.02    2.43
  -7  10  -2    7.72    2.32
   7  10   2    6.53    2.14
   8 -10   2    6.29    1.62
   8 -10   2    5.33    2.48
   8  10   2    1.41    2.08
   8  10   2    4.95    2.03
  -8  10  -2    2.01    1.86
   8  10   2    1.16    1.65
   9 -10   2   11.71    3.29
   9 -10   2   11.47    1.99
   9  10   2   14.76    3.05
  -9  10  -2    2.98    1.93
   9  10   2    7.11    3.22
   9  10   2    8.42    2.62
  10 -10   2   17.42    3.97
  10  10   2   18.89    4.06
  10  10   2   17.30    3.58
  11 -10   2    3.06    3.12
  11  10   2    0.85    3.01
  11  10   2    7.27    3.02
  11 -11  -2    4.85    3.13
  11 -11  -2    7.82    2.93
  11  11  -2    5.80    3.04
  11  11  -2    4.15    3.06
  11  11  -2    5.27    3.30
  10 -11  -2    4.19    2.43
  10 -11  -2    7.62    3.16
  10  11  -2    5.24    2.63
  10  11  -2    6.20    2.93
  10  11  -2    3.75    2.50
  -9 -11   2   19.17    2.99
   9 -11  -2   17.80    3.73
   9 -11  -2   24.71    3.33
   9  11  -2   17.90    3.42
  -9  11   2   10.83    3.28
   9  11  -2   20.13    3.57
   9  11  -2   16.28    3.13
  -8 -11   2   20.72    2.81
   8 -11  -2   23.31    3.21
   8 -11  -2   12.11    3.15
   8  11  -2   22.59    3.32
   8  11  -2   15.11    3.25
  -8  11   2   14.88    3.53
   8  11  -2   22.35    3.51
   7 -11  -2    4.40    1.73
   7 -11  -2    2.35    2.06
  -7 -11   2    3.27    1.71
   7  11  -2    5.47    2.23
  -7  11   2    2.46    2.04
   7  11  -2    2.86    1.91
   7  11  -2    0.96    1.74
  -6 -11   2    7.65    1.93
   6 -11  -2    8.95    1.94
   6 -11  -2   11.01    2.53
  -6  11   2    5.33    2.01
   6  11  -2   10.07    2.12
   6  11  -2   12.03    2.39
   6  11  -2    9.93    2.03
   5 -11  -2   20.23    2.90
   5 -11  -2   21.82    2.55
  -5 -11   2   23.63    2.64
   5  11  -2   25.00    2.99
  -5  11   2   22.07    2.93
   5  11  -2   29.34    2.89
   5  11  -2   22.23    2.59
   4 -11  -2   62.48    3.13
   4 -11  -2   61.70    4.45
   4 -11  -2   58.12    4.02
  -4 -11   2   56.18    4.04
   4  11  -2   66.00    4.00
   4  11  -2   68.83    4.11
  -4  11   2   61.22    4.43
  -4  11   2   60.86    3.10
   4  11  -2   62.06    4.42
   3 -11  -2    2.91    1.29
   3 -11  -2    2.82    0.86
   3 -11  -2    0.34    1.47
  -3 -11   2    2.51    1.47
   3  11  -2    3.10    1.22
  -3  11   2    2.76    1.33
   3  11  -2    3.52    1.11
  -3  11   2    4.55    1.58
   3  11  -2    5.44    1.63
  -3  11   2    3.55    0.78
   2 -11  -2    9.15    1.74
  -2 -11   2   14.82    1.44
  -2 -11   2   13.71    1.98
  -2 -11   2   18.83    2.81
   2 -11  -2   10.59    1.45
   2  11  -2   12.20    1.43
  -2  11   2   12.18    1.42
  -2  11   2   12.72    1.81
  -2  11   2   12.19    1.91
   2  11  -2   10.63    1.96
   1 -11  -2    3.78    1.26
   1 -11  -2    3.45    1.24
  -1 -11   2    3.86    0.80
  -1 -11   2    2.79    1.22
  -1 -11   2    3.71    1.33
   1 -11  -2    3.19    1.12
  -1  11   2    2.11    1.03
   1  11  -2    1.57    1.18
  -1  11   2    2.53    1.18
  -1  11   2    2.40    0.99
   1  11  -2    3.58    0.78
   0 -11   2   32.11    2.48
   0 -11   2   32.97    2.09
   0 -11  -2   33.24    2.61
   0 -11  -2   33.68    2.65
   0 -11   2   31.63    2.63
   0 -11  -2   28.74    2.75
   0  11   2   37.42    2.58
   0  11  -2   31.70    2.08
   0  11   2   33.96    2.54
   0  11  -2   30.97    2.51
   1 -11   2   53.76    3.37
   1 -11   2   58.31    3.21
  -1 -11  -2   55.49    3.62
   1 -11   2   55.63    3.49
  -1  11  -2   55.91    3.24
   1  11   2   52.26    3.51
   1  11   2   53.65    3.62
  -1  11  -2   56.53    3.38
  -1  11  -2   55.41    3.46
  -1  11  -2   54.92    3.66
   2 -11   2   67.54    4.07
   2 -11   2   68.35    3.95
  -2 -11  -2   68.95    4.55
   2 -11   2   72.26    4.12
  -2 -11  -2   74.63    3.74
   2  11   2   73.42    4.37
  -2  11  -2   71.75    4.61
   2  11   2   80.04    4.54
  -2  11  -2   69.24    4.06
  -3 -11  -2   13.23    2.22
   3 -11   2   12.12    1.51
  -3 -11  -2   12.10    1.29
   3 -11   2   12.43    1.63
   3 -11   2   10.95    1.92
  -3  11  -2    8.27    1.95
  -3  11  -2   11.13    1.44
   3  11   2    8.18    1.61
   3  11   2    7.53    1.82
   4 -11   2   28.43    2.19
   4 -11   2   27.16    2.96
  -4 -11  -2   30.33    2.97
   4 -11   2   24.83    2.03
   4 -11   2   28.23    2.11
   4  11   2   26.01    2.75
   4  11   2   28.84    2.03
   4  11   2   26.83    2.81
  -4  11  -2   23.96    3.01
  -5 -11  -2    9.88    1.52
  -5 -11  -2    7.94    1.82
   5 -11   2    5.18    1.94
   5 -11   2    8.58    1.39
   5 -11   2    9.53    1.37
   5  11   2    8.77    1.97
   5  11   2    5.54    1.82
   5  11   2    9.95    1.50
  -5  11  -2    7.42    2.31
   6 -11   2   36.80    3.85
   6 -11   2   34.51    2.65
   6 -11   2   39.52    2.62
  -6 -11  -2   32.88    3.48
   6  11   2   32.50    3.34
   6  11   2   37.25    2.90
  -6  11  -2   38.18    4.00
   6  11   2   31.28    3.67
   7 -11   2    5.98    1.51
   7 -11   2    5.38    2.39
   7 -11   2    8.21    1.41
   7  11   2    4.93    1.72
   7  11   2    8.12    2.56
   7  11   2    9.17    2.51
  -7  11  -2    5.75    2.36
   8 -11   2   17.71    2.21
   8 -11   2   16.50    3.46
  -8  11  -2    6.46    2.54
   8  11   2   15.18    3.04
   8  11   2   21.10    3.66
   8  11   2   16.84    2.57
   9 -11   2    1.30    1.42
   9 -11   2    1.65    2.61
   9  11   2    2.68    2.42
  -9  11  -2    1.70    1.86
   9  11   2    0.47    2.29
  10 -11   2    6.03    3.00
  10  11   2    3.25    2.98
  10  11   2    6.78    3.04
  11 -11   2   14.55    4.15
  11  11   2   18.03    4.39
  11  11   2   25.96    4.17
  11 -12  -2    4.22    3.06
  11 -12  -2    8.17    2.88
  11  12  -2    6.90    3.37
  11  12  -2    7.74    3.32
  10 -12  -2    4.19    2.84
  10  12  -2   10.35    2.92
  10  12  -2    7.89    2.99
  10  12  -2    5.89    3.13
   9 -12  -2    7.77    2.50
  -9 -12   2    9.31    2.47
   9 -12  -2    4.23    2.48
   9  12  -2    8.49    2.85
   9  12  -2    9.78    3.02
   9  12  -2    9.34    2.72
  -9  12   2    6.75    2.89
   8 -12  -2   -0.89    2.15
   8 -12  -2    3.25    2.06
  -8 -12   2    1.49    1.72
   8  12  -2   -2.87    1.66
  -8  12   2    3.02    2.30
   8  12  -2    1.73    2.20
   8  12  -2    2.08    2.35
   7 -12  -2    2.16    1.77
   7 -12  -2    0.64    2.02
  -7 -12   2    1.94    1.66
   7  12  -2   -0.52    1.53
   7  12  -2   -0.57    1.92
  -7  12   2    2.28    1.84
   7  12  -2   -1.21    1.51
   6 -12  -2   30.47    3.01
   6 -12  -2   22.94    3.15
  -6 -12   2   24.97    2.90
   6  12  -2   27.65    3.33
  -6  12   2   25.96    3.40
   6  12  -2   25.14    2.89
   6  12  -2   23.83    3.01
   5 -12  -2   26.94    2.75
  -5 -12   2   23.74    2.75
   5 -12  -2   24.35    2.89
  -5  12   2   24.88    3.09
   5  12  -2   23.76    2.79
   5  12  -2   22.78    2.52
   5  12  -2   24.25    3.03
   4 -12  -2   23.81    2.84
  -4 -12   2   25.25    2.54
   4 -12  -2   18.35    2.37
   4 -12  -2   20.78    1.57
  -4  12   2   23.54    2.61
   4  12  -2   22.01    2.30
   4  12  -2   27.59    2.47
  -4  12   2   23.00    1.55
   4  12  -2   24.70    2.85
   3 -12  -2   16.37    2.47
   3 -12  -2   15.12    1.61
  -3 -12   2   22.72    2.37
   3  12  -2   28.92    2.77
  -3  12   2   17.94    1.56
   3  12  -2   22.12    2.03
   3  12  -2   22.07    2.12
  -3  12   2   14.45    2.23
  -3  12   2   17.45    2.27
  -2 -12   2   53.79    3.92
   2 -12  -2   53.69    3.85
   2 -12  -2   55.16    3.39
  -2 -12   2   55.67    3.34
   2  12  -2   61.27    3.40
   2  12  -2   61.71    4.09
  -2  12   2   57.03    3.90
  -2  12   2   54.95    3.84
  -2  12   2   67.80    3.52
  -1 -12   2    0.92    1.26
   1 -12  -2    3.83    1.22
   1 -12  -2   -0.21    1.09
   1 -12  -2    1.68    1.14
  -1 -12   2    3.93    0.83
  -1 -12   2    3.00    1.25
  -1  12   2    3.01    1.15
  -1  12   2    0.64    1.02
   1  12  -2    3.30    1.35
  -1  12   2    4.02    1.36
   1  12  -2    3.86    0.88
   0 -12   2   14.28    2.04
   0 -12  -2   12.89    1.93
   0 -12   2   15.25    1.80
   0 -12   2   12.05    1.37
   0  12  -2   12.38    1.36
   0  12   2   13.67    1.80
   0  12  -2   13.87    1.83
   1 -12   2  118.56    5.89
   1 -12   2  108.96    5.93
  -1 -12  -2  111.02    6.10
   1 -12   2  118.31    5.66
   1  12   2  103.58    6.06
  -1  12  -2  104.75    6.19
   1  12   2  110.14    6.01
  -1  12  -2  110.59    5.66
  -1  12  -2  105.76    5.81
  -2 -12  -2   25.80    2.84
  -2 -12  -2   35.38    2.07
   2 -12   2   29.62    2.35
   2 -12   2   28.06    2.31
   2 -12   2   26.96    2.37
   2  12   2   31.01    2.81
   2  12   2   29.07    2.64
  -2  12  -2   31.13    2.67
  -2  12  -2   27.08    2.77
   3 -12   2   13.73    1.82
   3 -12   2   16.61    1.71
   3 -12   2   15.51    2.18
  -3 -12  -2   18.92    1.54
  -3 -12  -2   19.48    2.55
  -3  12  -2   14.29    1.72
   3  12   2   16.22    2.21
   3  12   2   21.40    2.37
  -3  12  -2   15.31    2.59
  -4 -12  -2    8.63    1.33
  -4 -12  -2    6.84    1.91
   4 -12   2    8.89    1.42
   4 -12   2    9.46    1.43
   4 -12   2    7.89    1.98
   4 -12   2    8.23    1.34
  -4  12  -2    7.31    2.14
   4  12   2    8.60    1.25
   4  12   2    7.67    1.91
   4  12   2   10.07    1.80
   5 -12   2    3.27    1.08
  -5 -12  -2    6.55    1.96
   5 -12   2    5.65    1.21
  -5 -12  -2    7.61    1.36
   5 -12   2    8.15    2.19
   5 -12   2    6.10    1.35
  -5  12  -2    2.51    1.93
   5  12   2    4.80    1.79
   5  12   2    7.77    1.94
   5  12   2    6.53    1.27
  -6 -12  -2   19.64    2.88
   6 -12   2   15.13    3.00
   6 -12   2   13.06    1.87
   6 -12   2   13.27    1.75
   6  12   2   15.81    2.85
   6  12   2   19.00    2.71
  -6  12  -2   10.60    2.69
   6  12   2   16.61    2.06
   7 -12   2   12.37    1.90
   7 -12   2    9.42    1.49
   7 -12   2    8.91    2.51
   7  12   2    8.19    2.46
   7  12   2    9.23    1.82
   7  12   2    6.85    2.29
  -7  12  -2    7.22    2.67
   8 -12   2   13.75    3.08
   8 -12   2   17.45    2.30
  -8  12  -2    8.97    2.70
   8  12   2   20.47    2.84
   8  12   2   26.43    4.12
   8  12   2   20.56    3.28
   9 -12   2    2.62    1.56
   9 -12   2    8.24    2.82
   9  12   2    4.91    2.65
   9  12   2    2.80    2.68
  -9  12  -2    0.63    1.92
  10 -12   2    2.31    2.80
  10  12   2    1.48    3.00
  10  12   2    3.31    2.62
  11 -12   2    4.01    3.15
  11  12   2   -1.47    3.15
  11  12   2    0.32    2.55
  11 -13  -2    3.01    3.15
  11 -13  -2    7.79    2.79
  11  13  -2    7.45    3.18
  11  13  -2    9.74    3.73
  10 -13  -2    7.14    2.69
  10 -13  -2    8.21    3.41
 -10 -13   2    9.11    2.56
  10  13  -2   16.12    3.67
  10  13  -2   10.43    3.28
  10  13  -2   12.91    3.24
   9 -13  -2    6.18    2.44
   9 -13  -2    9.32    3.23
  -9 -13   2    6.01    2.33
  -9  13   2    4.56    2.69
   9  13  -2    3.25    2.51
   9  13  -2    4.20    2.37
   9  13  -2    4.24    2.69
   8 -13  -2    8.30    2.36
   8 -13  -2    8.48    3.04
  -8 -13   2    6.38    2.13
   8  13  -2   10.00    2.90
  -8  13   2    2.42    2.32
   8  13  -2    6.96    2.36
   8  13  -2    2.39    2.33
  -7 -13   2   -0.96    1.46
   7 -13  -2    1.98    1.99
   7 -13  -2    0.36    1.72
   7  13  -2    0.89    2.03
   7  13  -2    3.32    1.94
   7  13  -2    2.20    1.77
  -7  13   2    1.58    1.98
   6 -13  -2   26.06    3.50
  -6 -13   2   28.40    3.10
   6 -13  -2   23.92    2.83
   6  13  -2   31.73    3.47
  -6  13   2   22.33    3.13
   6  13  -2   29.66    3.20
   6  13  -2   22.20    2.85
   5 -13  -2    4.75    1.57
   5 -13  -2    6.30    0.83
  -5 -13   2    7.88    1.86
   5 -13  -2    5.84    1.96
   5  13  -2    4.60    1.54
   5  13  -2    7.76    2.04
  -5  13   2    4.00    1.90
   5  13  -2    4.73    1.63
   4 -13  -2   41.70    3.69
  -4 -13   2   48.84    3.80
   4 -13  -2   44.24    3.52
   4 -13  -2   47.93    2.72
   4  13  -2   52.26    3.53
   4  13  -2   50.50    3.44
   4  13  -2   46.51    3.91
  -4  13   2   48.04    2.69
  -4  13   2   44.56    3.84
   3 -13  -2   76.38    4.86
  -3 -13   2   75.45    4.93
   3 -13  -2   80.00    4.16
   3  13  -2   77.79    4.45
  -3  13   2   77.40    4.90
  -3  13   2   73.04    4.08
  -3  13   2   75.88    4.94
   3  13  -2   77.21    5.06
  -2 -13   2   12.74    1.41
   2 -13  -2    7.22    1.51
   2 -13  -2    7.12    1.60
  -2 -13   2   11.35    1.97
   2 -13  -2   10.94    1.52
   2  13  -2   10.86    1.54
  -2  13   2   13.12    2.02
  -2  13   2    7.43    1.40
   2  13  -2   11.80    2.13
  -2  13   2    8.59    1.86
   1 -13  -2    1.39    1.18
  -1 -13   2    0.83    1.27
   1 -13  -2    0.03    1.07
  -1 -13   2    1.48    0.73
  -1  13   2    1.51    1.20
   1  13  -2   -1.13    1.19
  -1  13   2    0.97    1.03
   1  13  -2    0.45    0.74
  -1  13   2   -0.11    1.09
   0 -13   2    1.59    0.76
   0 -13   2    2.21    1.34
   0 -13  -2    0.35    1.08
   0 -13   2    1.67    1.22
   0  13   2   -0.09    0.89
   0  13  -2    1.37    0.78
   0  13  -2    2.12    1.21
   1 -13   2    2.26    1.09
   1 -13   2    2.16    0.88
   1 -13   2    0.49    1.07
  -1 -13  -2    1.39    1.26
   1  13   2    4.34    1.29
  -1  13  -2    3.86    1.17
  -1  13  -2    2.00    1.23
  -1  13  -2    1.13    0.93
   1  13   2    5.56    1.51
   2 -13   2    4.49    1.15
   2 -13   2    1.97    1.16
   2 -13   2    3.62    1.18
  -2 -13  -2    6.97    1.80
  -2 -13  -2   10.32    1.21
   2  13   2    7.74    1.58
   2  13   2    7.10    1.71
  -2  13  -2    3.48    1.43
  -3 -13  -2   17.51    2.60
  -3 -13  -2   18.67    1.62
   3 -13   2   22.17    2.07
   3 -13   2   18.46    2.53
   3 -13   2   21.61    1.92
   3  13   2   19.44    2.34
   3  13   2   18.23    2.43
  -3  13  -2   17.71    2.56
  -4 -13  -2   10.84    1.49
   4 -13   2   10.43    1.65
   4 -13   2   12.12    1.64
   4 -13   2   10.80    2.28
   4 -13   2   11.39    1.62
  -4 -13  -2   12.20    2.24
   4  13   2   13.23    2.23
  -4  13  -2   13.79    2.32
  -4  13  -2    8.18    2.32
   4  13   2    9.03    1.87
   5 -13   2   26.90    2.30
   5 -13   2   26.45    2.30
  -5 -13  -2   35.11    3.44
  -5 -13  -2   31.57    2.45
   5 -13   2   31.24    3.45
   5 -13   2   28.22    2.43
  -5  13  -2   24.63    3.16
   5  13   2   31.17    3.27
   5  13   2   31.74    2.34
   5  13   2   34.30    3.43
   6 -13   2   19.30    2.15
   6 -13   2   16.46    3.13
   6 -13   2   21.13    2.01
  -6 -13  -2   10.01    2.47
   6  13   2   18.39    2.98
   6  13   2   20.09    2.13
   6  13   2   19.94    3.12
  -6  13  -2   20.82    3.29
   7 -13   2    3.06    1.43
   7 -13   2    2.11    1.89
   7 -13   2    1.61    1.23
   7  13   2    3.00    2.14
   7  13   2    5.69    2.53
  -7  13  -2    0.89    1.87
   7  13   2    1.54    1.42
   8 -13   2   31.56    2.91
   8 -13   2   39.57    4.57
   8  13   2   36.61    4.38
   8  13   2   29.68    3.40
   8  13   2   40.31    4.19
   9 -13   2    0.69    2.58
   9 -13   2    2.87    1.64
   9  13   2    1.75    2.38
   9  13   2   -0.14    2.47
  -9  13  -2    1.90    1.94
  10 -13   2   11.20    3.59
 -10  13  -2    4.74    2.52
  10  13   2   11.90    3.41
  10  13   2   10.98    3.53
  11 -13   2   -3.48    2.60
  11  13   2   -1.42    2.28
  11  13   2   -2.41    3.05
  11 -14  -2    6.64    2.70
  11 -14  -2    0.66    2.91
  11  14  -2    2.49    3.20
  11  14  -2    3.81    3.16
  10 -14  -2    0.29    2.23
 -10 -14   2   -0.74    1.76
  10 -14  -2    1.42    2.74
  10  14  -2    2.99    2.52
  10  14  -2    0.25    2.92
 -10  14   2    0.62    2.33
  10  14  -2    3.42    2.67
   9 -14  -2    4.39    2.36
  -9 -14   2    3.86    2.17
   9 -14  -2    2.69    2.78
   9  14  -2    3.86    2.30
  -9  14   2    4.04    2.44
   9  14  -2    8.01    2.96
   9  14  -2    9.00    2.90
  -8 -14   2    0.18    1.72
   8 -14  -2    2.97    1.91
   8 -14  -2    0.91    2.38
   8  14  -2    0.15    2.04
   8  14  -2   -1.59    1.77
  -8  14   2    0.47    2.01
   8  14  -2    5.32    2.57
   7 -14  -2   26.91    3.56
  -7 -14   2   19.59    2.99
   7 -14  -2   18.97    3.01
  -7  14   2   17.71    3.60
   7  14  -2   25.02    3.75
   7  14  -2   21.94    3.04
   7  14  -2   19.04    3.15
  -6 -14   2   19.43    2.90
   6 -14  -2   21.80    3.34
   6 -14  -2   20.83    2.79
   6  14  -2   25.81    3.35
  -6  14   2   16.42    3.05
   6  14  -2   19.99    3.00
   6  14  -2   18.46    2.56
   5 -14  -2   29.92    3.52
   5 -14  -2   34.71    2.06
   5 -14  -2   30.50    3.16
  -5 -14   2   34.42    3.23
   5  14  -2   39.87    3.27
   5  14  -2   36.36    3.04
  -5  14   2   29.79    3.47
   5  14  -2   44.17    3.87
  -4 -14   2   27.50    2.99
   4 -14  -2   22.44    2.58
   4 -14  -2   27.64    1.99
   4 -14  -2   26.56    2.97
   4  14  -2   24.50    3.11
   4  14  -2   29.62    2.71
   4  14  -2   26.90    2.62
  -4  14   2   26.89    3.04
  -4  14   2   29.59    1.94
   3 -14  -2    0.37    0.87
   3 -14  -2   -0.67    1.41
  -3 -14   2    1.68    1.37
  -3  14   2    1.21    1.29
  -3  14   2    0.54    0.80
   3  14  -2    2.19    1.58
   3  14  -2    1.94    1.04
  -3  14   2    0.68    1.27
   2 -14  -2   40.82    3.26
  -2 -14   2   35.64    3.15
  -2 -14   2   42.94    2.75
   2 -14  -2   41.42    2.88
   2  14  -2   43.25    2.81
   2  14  -2   43.97    3.49
  -2  14   2   35.31    3.17
  -2  14   2   39.37    2.80
  -2  14   2   41.50    3.32
  -1 -14   2   20.56    1.75
  -1 -14   2   15.63    2.31
   1 -14  -2   20.21    2.16
   1 -14  -2   20.17    2.20
   1  14  -2   20.25    1.74
  -1  14   2   20.70    2.32
   1  14  -2   19.09    2.23
  -1  14   2   16.82    2.16
   0 -14   2    1.35    1.22
   0 -14   2    1.33    1.22
   0 -14  -2    0.39    1.31
   0 -14   2    3.94    0.97
   0  14   2    2.17    1.11
   0  14  -2    2.77    1.25
   0  14  -2    2.90    0.92
   1 -14   2    0.26    1.15
   1 -14   2    0.40    0.74
  -1 -14  -2    0.01    1.37
   1 -14   2    2.03    1.26
  -1  14  -2    2.20    1.09
  -1  14  -2    0.55    1.27
   1  14   2    0.54    1.10
   1  14   2    3.52    1.43
  -1  14  -2    0.51    0.95
   2 -14   2   17.00    1.99
  -2 -14  -2   13.73    2.27
   2 -14   2   14.78    1.83
  -2 -14  -2   17.16    1.58
  -2  14  -2   13.85    2.35
   2  14   2   15.44    2.18
   2  14   2   16.53    2.36
  -3 -14  -2    9.41    1.29
   3 -14   2    8.83    1.51
   3 -14   2    5.47    1.32
   3 -14   2    9.39    2.02
  -3 -14  -2    6.12    1.90
  -3  14  -2    5.12    1.96
   3  14   2   12.88    2.09
   3  14   2    8.86    1.66
   4 -14   2    8.09    1.46
   4 -14   2    5.07    1.66
  -4 -14  -2   10.66    2.22
  -4 -14  -2    8.03    1.30
   4 -14   2   10.34    1.56
  -4  14  -2    8.13    2.39
   4  14   2    9.67    2.00
   4  14   2   10.27    2.29
   5 -14   2   -2.03    1.30
  -5 -14  -2    2.80    1.89
   5 -14   2    0.65    0.99
  -5 -14  -2    2.56    1.10
   5 -14   2    3.62    1.20
   5 -14   2    0.51    1.11
   5  14   2    3.24    1.08
   5  14   2    1.60    1.81
  -5  14  -2    4.43    1.94
   5  14   2    2.38    1.64
   6 -14   2   28.64    2.60
  -6 -14  -2   37.18    3.73
   6 -14   2   38.66    3.93
   6 -14   2   27.26    2.40
   6  14   2   27.86    2.56
  -6  14  -2   29.06    3.76
   6  14   2   27.66    3.37
   6  14   2   37.35    3.76
   7 -14   2   29.33    3.71
   7 -14   2   26.08    2.64
  -7  14  -2   22.16    3.60
   7  14   2   30.74    2.81
   7  14   2   30.55    3.63
   7  14   2   32.69    3.88
   8 -14   2    6.05    2.67
   8 -14   2    9.67    1.91
   8  14   2   17.10    3.50
   8  14   2   10.47    2.86
  -8  14  -2    4.64    2.11
   9 -14   2    2.49    2.74
   9 -14   2    5.75    1.76
  -9  14  -2    0.03    1.44
   9  14   2    4.74    3.00
   9  14   2    7.34    3.04
  10 -14   2    0.26    2.83
  10  14   2    0.05    2.78
  10  14   2    9.72    3.03
 -10  14  -2    1.66    2.05
  11 -15  -2    8.04    3.58
  11 -15  -2    0.68    2.34
  11  15  -2    2.68    3.18
  11  15  -2   -1.58    2.76
  10 -15  -2   16.25    4.11
  10 -15  -2   17.81    3.45
 -10 -15   2   15.52    3.15
  10  15  -2   14.38    3.79
  10  15  -2   13.42    3.66
 -10  15   2   12.93    4.05
   9 -15  -2    0.53    2.45
   9 -15  -2    1.15    2.13
  -9 -15   2   -0.48    1.99
   9  15  -2   -1.31    2.38
   9  15  -2    2.01    2.27
  -9  15   2    3.55    2.36
   9  15  -2    2.82    2.45
   8 -15  -2    2.70    2.42
   8 -15  -2    1.36    2.01
  -8 -15   2    0.86    1.88
  -8  15   2   -0.16    1.98
   8  15  -2    3.64    2.09
   8  15  -2    1.85    2.30
   8  15  -2    1.70    2.13
   7 -15  -2    3.91    2.45
   7 -15  -2    4.56    1.96
  -7 -15   2    4.31    1.96
  -7  15   2    5.73    2.57
   7  15  -2    5.32    2.10
   7  15  -2    5.22    2.62
   7  15  -2    3.52    1.93
   6 -15  -2    3.20    1.99
  -6 -15   2    2.70    1.84
   6 -15  -2    3.41    1.81
   6  15  -2    3.40    1.68
   6  15  -2    3.34    1.72
  -6  15   2    2.13    1.91
   6  15  -2    0.65    1.99
   5 -15  -2    5.02    1.81
   5 -15  -2    4.17    1.80
  -5 -15   2    2.74    1.58
   5 -15  -2    5.57    0.96
   5  15  -2    6.68    1.68
  -5  15   2    4.96    2.00
   5  15  -2    2.99    1.95
  -5  15   2    5.03    0.84
   5  15  -2    3.59    1.61
  -4 -15   2   63.02    4.66
   4 -15  -2   67.38    4.99
   4 -15  -2   69.44    4.70
   4 -15  -2   67.52    3.79
  -4  15   2   65.20    4.93
   4  15  -2   72.79    5.12
   4  15  -2   65.26    4.37
  -4  15   2   73.77    3.79
  -3 -15   2   95.57    5.90
   3 -15  -2   95.61    5.20
   3 -15  -2  108.33    6.13
  -3  15   2   95.46    6.02
  -3  15   2   91.66    5.89
  -3  15   2   99.68    5.14
   3  15  -2   92.17    5.93
   3  15  -2   96.42    5.42
   2 -15  -2   16.77    1.99
   2 -15  -2   14.79    2.22
  -2 -15   2   11.78    2.05
  -2 -15   2   16.80    1.76
  -2  15   2   13.41    2.08
   2  15  -2   16.06    1.82
  -2  15   2   18.96    2.37
   2  15  -2   18.23    2.57
   1 -15  -2   13.78    2.16
   1 -15  -2   19.06    2.15
  -1 -15   2   16.46    2.19
  -1 -15   2   21.55    1.76
  -1  15   2   15.88    2.10
   1  15  -2   17.13    2.38
  -1  15   2   15.88    2.19
   1  15  -2   17.23    1.71
   0 -15  -2   39.45    3.11
   0 -15   2   36.05    3.16
   0 -15   2   41.20    2.71
   0 -15   2   41.34    3.14
   0  15  -2   43.39    3.17
   0  15   2   43.10    3.12
   0  15  -2   38.73    2.65
   1 -15   2    7.35    1.67
  -1 -15  -2    4.64    1.56
   1 -15   2    7.91    1.62
   1 -15   2    7.85    1.28
   1  15   2    6.16    1.50
   1  15   2    5.81    1.57
  -1  15  -2    5.67    1.48
  -1  15  -2    5.86    1.59
  -1  15  -2    8.07    1.35
  -2 -15  -2   10.26    1.35
   2 -15   2    9.35    1.67
   2 -15   2    9.08    1.64
  -2 -15  -2    9.03    1.93
   2  15   2   12.72    2.30
   2  15   2   10.37    1.91
  -2  15  -2    8.88    2.09
  -3 -15  -2   26.66    3.11
   3 -15   2   25.73    2.48
  -3 -15  -2   29.27    2.11
   3 -15   2   27.24    2.80
   3 -15   2   24.12    2.33
   3  15   2   29.78    3.00
  -3  15  -2   23.74    2.86
   3  15   2   29.89    2.85
   4 -15   2   24.97    2.30
   4 -15   2   26.93    2.32
   4 -15   2   26.34    3.14
  -4 -15  -2   27.00    2.16
  -4 -15  -2   26.63    3.23
  -4  15  -2   20.92    3.15
   4  15   2   32.56    3.12
   4  15   2   27.60    3.04
   5 -15   2   40.31    2.92
   5 -15   2   36.11    2.77
  -5 -15  -2   37.98    2.98
   5 -15   2   39.05    2.94
   5 -15   2   29.15    3.42
  -5 -15  -2   41.29    3.95
  -5  15  -2   30.91    3.77
   5  15   2   42.15    3.96
   5  15   2   40.85    3.59
  -6 -15  -2    4.55    2.13
   6 -15   2    2.55    2.15
   6 -15   2    4.42    1.46
   6 -15   2    1.82    1.12
   6  15   2   11.08    2.62
  -6  15  -2    4.52    2.23
   6  15   2    3.21    1.34
   6  15   2    6.38    2.31
  -7 -15  -2   29.16    3.70
   7 -15   2   26.80    3.56
   7 -15   2   21.84    2.48
   7  15   2   21.24    3.49
   7  15   2   21.47    2.56
   7  15   2   22.48    3.67
   8 -15   2   20.93    3.93
   8 -15   2   25.98    2.70
  -8  15  -2   12.36    3.29
   8  15   2   22.84    3.88
   8  15   2   23.52    3.88
   9 -15   2    7.98    3.31
   9 -15   2   13.39    2.22
   9  15   2   13.07    3.62
   9  15   2   12.91    3.29
  -9  15  -2    7.92    2.97
  10 -15   2   -0.40    2.51
  10  15   2    0.42    2.84
  10  15   2    1.64    2.65
 -10  15  -2    1.44    1.91
 -10 -16   2    3.80    2.45
  10 -16  -2    0.91    2.41
  10 -16  -2    3.25    3.08
 -10  16   2    0.12    2.11
  10  16  -2    0.26    2.48
  10  16  -2   -0.46    2.70
   9 -16  -2    6.45    3.06
  -9 -16   2    5.73    2.44
   9 -16  -2    4.22    2.39
  -9  16   2    4.97    2.63
   9  16  -2    9.45    3.40
   9  16  -2    2.80    2.54
   9  16  -2    2.49    2.28
   8 -16  -2    5.73    2.75
  -8 -16   2    4.48    2.24
   8 -16  -2    2.57    2.04
  -8  16   2    0.92    1.79
   8  16  -2   -0.95    2.36
   8  16  -2    5.06    2.19
   8  16  -2    5.68    2.38
   7 -16  -2    5.66    2.75
   7 -16  -2    6.49    2.19
  -7 -16   2    6.88    2.25
   7  16  -2    4.21    1.98
  -7  16   2    2.47    2.05
   7  16  -2    5.02    2.66
   7  16  -2    7.39    2.33
   6 -16  -2    5.29    2.19
   6 -16  -2    6.11    2.06
  -6 -16   2    7.32    2.09
   6  16  -2    5.91    1.92
   6  16  -2    7.04    2.31
   6  16  -2    7.18    2.15
  -6  16   2    4.02    2.02
   5 -16  -2   39.00    3.89
   5 -16  -2   43.16    3.72
  -5 -16   2   36.33    3.64
   5 -16  -2   42.51    2.61
  -5  16   2   46.33    4.32
   5  16  -2   44.68    3.56
   5  16  -2   50.14    3.75
   5  16  -2   41.19    3.98
  -5  16   2   43.08    2.60
   4 -16  -2   19.61    1.91
   4 -16  -2   19.55    2.69
   4 -16  -2   23.50    3.10
  -4 -16   2   21.14    2.92
  -4  16   2   19.93    2.87
   4  16  -2   18.68    2.38
  -4  16   2   25.01    1.91
   4  16  -2   19.42    2.99
   3 -16  -2   -0.25    1.46
  -3 -16   2    1.44    1.54
   3 -16  -2    1.37    1.10
  -3  16   2    0.99    0.88
   3  16  -2    1.33    1.04
  -3  16   2    1.55    1.38
  -3  16   2    1.98    1.41
   3  16  -2    3.34    1.78
   2 -16  -2   11.15    1.79
   2 -16  -2    9.18    1.89
  -2 -16   2    7.21    1.81
  -2 -16   2   10.18    1.60
  -2  16   2   15.06    2.27
   2  16  -2    9.43    1.99
  -2  16   2   14.19    2.17
   2  16  -2   13.78    1.75
   1 -16  -2   31.40    2.77
   1 -16  -2   28.86    2.71
  -1 -16   2   30.38    3.03
  -1 -16   2   31.92    2.33
   1  16  -2   35.41    3.16
  -1  16   2   31.14    2.82
   1  16  -2   33.80    2.40
  -1  16   2   33.74    3.01
   0 -16  -2   30.99    2.87
   0 -16   2   38.09    2.53
   0 -16   2   30.85    2.84
   0  16  -2   34.19    2.49
   0  16   2   31.47    2.78
   0  16  -2   36.69    2.98
   1 -16   2   17.74    2.21
  -1 -16  -2   16.48    2.46
   1 -16   2   17.70    2.20
   1 -16   2   14.48    1.74
   1  16   2   14.86    2.16
  -1  16  -2   14.14    1.92
  -1  16  -2   12.64    1.84
   1  16   2   19.89    2.73
  -1  16  -2   16.67    2.41
  -2 -16  -2   12.62    2.35
   2 -16   2   11.96    1.95
  -2 -16  -2   11.95    1.54
   2 -16   2   11.74    1.85
   2  16   2   17.98    2.22
  -2  16  -2    9.49    2.19
   2  16   2   17.32    2.55
  -3 -16  -2   66.62    3.83
   3 -16   2   70.02    4.21
  -3 -16  -2   70.67    4.84
   3 -16   2   64.89    4.17
   3 -16   2   61.51    4.57
   3  16   2   67.65    4.81
  -3  16  -2   64.56    4.89
   3  16   2   63.01    4.51
   4 -16   2    0.96    1.11
  -4 -16  -2   -0.27    1.52
   4 -16   2    2.50    1.19
   4 -16   2   -0.45    1.29
  -4 -16  -2   -0.09    0.86
   4  16   2   -0.09    1.61
  -4  16  -2   -0.12    1.72
   4  16   2    1.71    1.39
  -5 -16  -2    3.64    2.02
   5 -16   2    3.34    1.87
   5 -16   2    3.18    1.29
   5 -16   2    3.63    1.25
   5 -16   2   -0.75    1.09
   5  16   2    2.51    1.73
  -5  16  -2    4.55    2.10
   5  16   2    1.30    1.95
   6 -16   2   33.81    2.75
   6 -16   2   35.70    3.92
  -6 -16  -2   36.73    3.82
   6 -16   2   35.87    3.02
   6  16   2   34.10    3.97
   6  16   2   38.35    2.95
   6  16   2   36.06    3.94
  -7 -16  -2   21.42    3.47
   7 -16   2   16.02    3.35
   7 -16   2   16.42    2.37
  -7  16  -2    9.70    3.14
   7  16   2   18.22    3.44
   7  16   2   19.33    3.35
   7  16   2   22.12    2.92
   8 -16   2    7.09    1.85
   8 -16   2    0.00    1.84
   8  16   2    1.76    2.35
   8  16   2    3.42    2.26
  -8  16  -2    3.87    2.12
   9 -16   2    9.68    2.08
   9 -16   2    7.60    3.04
  -9  16  -2    2.03    1.91
   9  16   2   12.14    3.53
   9  16   2    6.40    3.00
  10 -16   2   -3.51    2.37
  10  16   2    1.48    2.68
  10  16   2   -1.92    2.69
 -10  16  -2   -0.30    1.65
  10 -17  -2    3.78    2.98
  10 -17  -2    3.99    2.64
 -10 -17   2    1.58    2.36
  10  17  -2    2.97    3.08
 -10  17   2    4.34    2.68
  10  17  -2    5.15    3.00
   9 -17  -2    6.30    3.14
  -9 -17   2    5.35    2.38
   9 -17  -2    4.98    2.46
  -9  17   2    2.80    2.27
   9  17  -2    3.40    2.45
   9  17  -2    0.37    2.47
   9  17  -2    4.74    3.02
  -8 -17   2    0.12    1.93
   8 -17  -2   -2.71    1.63
   8 -17  -2    0.04    2.40
   8  17  -2   -0.59    2.52
  -8  17   2   -0.21    2.00
   8  17  -2   -3.10    1.79
   8  17  -2    0.71    1.87
   7 -17  -2    6.14    2.59
  -7 -17   2   11.02    2.68
   7 -17  -2    8.80    2.40
   7  17  -2   10.91    2.42
   7  17  -2    9.12    2.51
   7  17  -2   11.65    3.12
  -7  17   2    8.45    2.89
  -6 -17   2    3.30    1.83
   6 -17  -2    3.61    2.04
   6 -17  -2   -1.57    1.56
  -6  17   2    1.57    1.95
   6  17  -2    6.54    2.49
   6  17  -2    1.17    1.59
   6  17  -2    1.58    1.70
  -5 -17   2    2.48    1.85
   5 -17  -2    1.88    1.98
   5 -17  -2   -0.47    1.50
   5 -17  -2    0.87    0.89
  -5  17   2    1.68    2.00
   5  17  -2   -1.53    1.74
   5  17  -2   -0.18    1.32
  -5  17   2    0.72    0.79
   4 -17  -2   11.46    1.61
  -4 -17   2    8.07    2.17
   4 -17  -2    9.57    2.10
   4 -17  -2   10.46    2.44
  -4  17   2   10.90    2.56
   4  17  -2    9.48    1.83
  -4  17   2   11.92    1.51
   4  17  -2   12.92    2.73
   3 -17  -2   82.02    4.87
   3 -17  -2   88.78    5.64
  -3 -17   2   86.40    5.73
   3  17  -2   88.18    5.87
   3  17  -2   86.68    5.12
  -3  17   2   85.71    5.72
  -3  17   2   89.53    5.66
   2 -17  -2   57.50    4.23
  -2 -17   2   62.08    4.38
   2 -17  -2   62.10    3.99
   2  17  -2   57.33    4.48
  -2  17   2   60.03    4.33
   2  17  -2   60.00    3.76
  -2  17   2   59.60    4.25
   1 -17  -2   15.88    2.28
  -1 -17   2   15.14    1.65
  -1 -17   2   16.15    2.28
   1 -17  -2   11.85    1.95
  -1  17   2   12.41    1.96
   1  17  -2   14.13    2.38
  -1  17   2   14.89    2.49
   1  17  -2   14.76    1.69
   0 -17   2   19.36    2.31
   0 -17   2   18.61    1.87
   0 -17  -2   12.40    2.17
   0  17   2   20.45    2.27
   0  17  -2   15.95    2.32
   0  17  -2   20.27    1.92
   1 -17   2    9.24    1.89
   1 -17   2    9.86    1.94
  -1 -17  -2    8.37    2.14
  -1  17  -2    5.35    1.39
   1  17   2    9.65    1.81
   1  17   2    7.68    1.97
  -1  17  -2    6.67    2.12
  -1  17  -2    9.28    1.83
   2 -17   2   42.37    3.19
   2 -17   2   41.00    3.30
  -2 -17  -2   37.99    2.74
  -2 -17  -2   41.93    3.75
  -2  17  -2   35.79    3.45
   2  17   2   39.69    3.39
   2  17   2   43.67    3.71
   3 -17   2    2.77    1.44
   3 -17   2    3.18    1.30
  -3 -17  -2    6.94    1.28
  -3 -17  -2    2.63    1.80
   3 -17   2    3.05    1.30
   3  17   2    8.66    2.21
  -3  17  -2    6.00    2.08
   3  17   2    7.30    1.77
  -4 -17  -2   13.80    1.68
   4 -17   2    9.02    2.31
   4 -17   2   13.58    1.99
  -4 -17  -2   12.51    2.68
   4 -17   2   15.19    2.08
   4  17   2   15.54    2.54
  -4  17  -2   12.36    2.68
   4  17   2   17.27    2.87
   5 -17   2   12.52    1.96
   5 -17   2   10.69    1.73
  -5 -17  -2   12.27    2.59
   5 -17   2    3.63    1.70
   5  17   2   14.09    2.75
   5  17   2    9.22    2.32
  -5  17  -2    9.94    2.65
   6 -17   2    2.05    2.27
   6 -17   2    2.98    1.26
  -6 -17  -2    0.40    2.02
   6 -17   2    1.71    1.35
  -6  17  -2    2.62    2.02
   6  17   2    1.38    1.89
   6  17   2    3.38    2.40
  -7 -17  -2    9.93    2.79
   7 -17   2    5.04    1.74
   7 -17   2    4.07    2.49
   7  17   2   -0.31    2.14
   7  17   2    5.04    2.64
  -7  17  -2    1.62    1.75
   8 -17   2   17.64    3.60
   8 -17   2   20.19    2.63
   8  17   2   22.76    3.77
  -8  17  -2   11.57    3.44
   8  17   2   25.25    4.09
   9 -17   2    9.99    2.47
   9 -17   2    7.44    3.17
  -9  17  -2    3.57    2.24
   9  17   2   16.68    3.57
   9  17   2   11.51    3.38
  10 -17   2   -0.86    2.66
 -10  17  -2    0.16    1.76
  10  17   2   -1.40    2.77
  10  17   2    3.18    2.94
  10 -18  -2    3.96    2.67
  10 -18  -2    3.27    2.53
 -10 -18   2    7.49    2.87
  10  18  -2   -1.21    2.54
 -10  18   2    1.42    2.34
  10  18  -2    0.62    2.77
   9 -18  -2    4.60    2.57
   9 -18  -2    0.20    2.78
  -9 -18   2    5.74    2.60
   9  18  -2    4.54    2.67
  -9  18   2    4.49    2.88
   9  18  -2    2.51    2.70
   9  18  -2    6.83    3.76
   8 -18  -2   -2.95    2.16
   8 -18  -2   -2.58    1.88
  -8 -18   2    2.61    1.95
   8  18  -2   -1.01    2.33
   8  18  -2    0.37    2.04
  -8  18   2   -0.71    1.83
   8  18  -2   -0.72    1.80
   7 -18  -2    8.19    2.44
  -7 -18   2    9.20    2.67
   7 -18  -2    6.21    2.49
  -7  18   2    5.34    2.51
   7  18  -2    8.65    2.50
   7  18  -2    9.11    2.45
   7  18  -2   11.15    3.12
  -6 -18   2   12.89    2.58
   6 -18  -2    8.68    2.75
   6 -18  -2   10.88    2.50
  -6  18   2    5.16    2.20
   6  18  -2    8.93    2.20
   6  18  -2   13.98    2.62
   6  18  -2    8.77    2.71
   5 -18  -2   16.80    1.85
  -5 -18   2   22.69    3.34
   5 -18  -2   18.01    3.34
   5 -18  -2   22.56    2.95
  -5  18   2   21.75    3.11
   5  18  -2   25.07    3.66
   5  18  -2   19.89    2.66
   4 -18  -2   25.47    3.41
  -4 -18   2   30.91    3.47
   4 -18  -2   30.55    2.51
   4  18  -2   35.17    3.09
  -4  18   2   37.12    3.63
  -4  18   2   25.71    3.15
   4  18  -2   29.13    3.61
  -3 -18   2   -0.43    1.49
   3 -18  -2   -1.69    1.57
   3 -18  -2    1.65    1.20
   3  18  -2    3.53    2.06
   3  18  -2    1.68    1.20
  -3  18   2    0.90    1.48
  -3  18   2    0.18    1.44
   2 -18  -2   46.36    3.47
  -2 -18   2   43.77    3.78
   2 -18  -2   43.59    3.81
   2  18  -2   50.91    4.21
   2  18  -2   47.96    3.29
  -2  18   2   46.74    3.82
  -2  18   2   45.54    3.87
   1 -18  -2   41.31    3.33
  -1 -18   2   40.09    3.45
   1 -18  -2   40.20    3.36
  -1  18   2   40.00    3.53
   1  18  -2   44.28    2.95
   1  18  -2   43.10    3.61
  -1  18   2   39.06    3.34
   0 -18   2    2.95    1.60
   0 -18  -2    1.83    1.43
   0  18  -2    2.76    1.08
   0  18   2    2.63    1.24
   0  18  -2    3.26    1.57
   1 -18   2   42.95    3.47
  -1 -18  -2   45.88    3.78
   1  18   2   43.46    3.64
  -1  18  -2   41.06    3.70
  -1  18  -2   43.80    3.35
  -1  18  -2   43.82    3.10
   1  18   2   36.88    3.27
  -2 -18  -2    4.81    1.85
   2 -18   2    8.57    1.75
   2 -18   2    4.82    1.65
  -2  18  -2    7.28    2.14
   2  18   2    6.02    1.66
   2  18   2    8.05    2.02
   3 -18   2   13.84    2.15
   3 -18   2   17.74    2.49
   3 -18   2   18.98    2.35
  -3 -18  -2   17.93    2.01
  -3 -18  -2   16.08    2.89
   3  18   2   22.53    2.80
  -3  18  -2   18.23    3.13
   3  18   2   20.84    2.96
   4 -18   2    6.92    1.55
  -4 -18  -2    4.91    2.07
   4 -18   2    6.08    1.55
   4 -18   2    1.99    1.67
  -4  18  -2    4.65    2.27
   4  18   2    7.72    2.03
   4  18   2    4.01    1.96
   5 -18   2    2.11    1.48
   5 -18   2    3.34    1.40
  -5 -18  -2    1.53    2.05
   5 -18   2    2.86    1.81
  -5  18  -2    2.58    2.32
   5  18   2    3.82    2.15
   5  18   2    3.35    2.00
  -6 -18  -2   12.47    2.93
   6 -18   2   15.45    2.23
   6 -18   2   12.40    2.83
   6 -18   2   10.64    1.74
   6  18   2   15.50    2.96
   6  18   2   14.56    3.12
  -6  18  -2    4.23    2.02
   7 -18   2    8.22    1.91
  -7 -18  -2   12.31    3.00
   7 -18   2   11.26    2.95
   7  18   2    8.40    2.72
   7  18   2    9.48    2.86
  -7  18  -2    5.15    2.45
   8 -18   2    3.79    2.65
   8 -18   2    6.70    1.89
   8  18   2    6.95    2.91
  -8  18  -2    2.55    1.77
   8  18   2    9.75    3.05
   9 -18   2    7.02    2.73
   9 -18   2   -0.25    2.19
  -9  18  -2    1.54    1.91
   9  18   2    3.43    2.58
   9  18   2   -1.46    2.48
  10 -18   2   -0.30    2.69
  10  18   2   -0.44    2.89
 -10  18  -2    0.09    1.70
  10  18   2    2.81    2.75
  10 -19  -2    2.23    2.63
  10 -19  -2    1.48    2.87
 -10 -19   2    3.72    2.40
 -10  19   2   -0.64    2.07
  10  19  -2    0.28    2.69
  10  19  -2    0.45    2.68
   9 -19  -2    4.75    2.96
   9 -19  -2   13.78    3.22
  -9 -19   2   11.87    2.84
   9  19  -2    4.58    2.83
  -9  19   2    5.66    2.56
   9  19  -2    5.50    2.79
   8 -19  -2    5.18    3.12
  -8 -19   2    3.77    2.15
   8 -19  -2    5.17    2.47
   8  19  -2    5.32    2.49
  -8  19   2   -0.17    2.13
   8  19  -2    4.60    2.19
   8  19  -2    1.98    2.62
   7 -19  -2    1.16    2.39
  -7 -19   2    3.06    2.20
   7 -19  -2    3.79    2.16
   7  19  -2    1.16    2.52
   7  19  -2    1.36    1.91
  -7  19   2    0.05    1.99
   7  19  -2    4.17    2.21
   6 -19  -2    1.49    2.47
   6 -19  -2    2.41    1.94
  -6 -19   2    2.01    1.82
   6  19  -2    1.47    2.34
  -6  19   2    1.38    2.04
   6  19  -2    1.85    1.80
   5 -19  -2    1.02    2.13
   5 -19  -2    6.86    1.38
  -5 -19   2   11.05    2.45
   5 -19  -2    4.81    2.04
   5  19  -2    7.81    2.02
   5  19  -2    6.12    2.65
  -5  19   2    6.53    2.50
   4 -19  -2   17.76    3.11
   4 -19  -2   15.76    2.04
  -4 -19   2   17.60    2.91
  -4  19   2   14.19    2.78
   4  19  -2   19.32    2.52
  -4  19   2   23.42    3.11
   4  19  -2   18.54    3.22
  -3 -19   2   23.73    2.97
   3 -19  -2   23.61    3.09
   3 -19  -2   23.57    2.49
   3  19  -2   23.59    2.52
  -3  19   2   23.27    3.02
  -3  19   2   27.61    3.15
   3  19  -2   21.91    3.26
   2 -19  -2   50.07    3.59
  -2 -19   2   48.71    4.01
   2 -19  -2   46.47    3.88
  -2  19   2   48.81    4.08
   2  19  -2   44.21    3.34
  -2  19   2   49.77    3.90
   2  19  -2   51.93    4.24
   1 -19  -2   27.08    2.72
   1 -19  -2   26.61    2.81
  -1 -19   2   21.96    2.95
   1  19  -2   24.61    2.81
   1  19  -2   23.50    2.18
  -1  19   2   23.42    2.81
  -1  19   2   25.74    2.72
   0 -19  -2   19.17    2.46
   0 -19   2   18.70    2.64
   0  19   2   18.61    2.36
   0  19  -2   15.28    2.43
   0  19  -2   21.57    2.05
   0  19  -2   18.62    2.64
   1 -19   2    5.19    1.75
  -1 -19  -2    0.02    1.56
   1  19   2    4.32    1.82
  -1  19  -2    3.16    1.41
  -1  19  -2    1.10    1.10
  -1  19  -2    3.89    1.93
   1  19   2    1.00    1.26
   2 -19   2   23.56    2.56
   2 -19   2   22.35    2.54
  -2 -19  -2   20.80    2.84
   2  19   2   23.75    2.77
  -2  19  -2   18.29    2.66
  -2  19  -2   23.71    2.59
   2  19   2   22.77    2.98
   3 -19   2   22.07    2.67
   3 -19   2   30.40    3.23
   3 -19   2   26.99    2.67
  -3 -19  -2   27.36    3.44
  -3  19  -2   24.93    3.32
   3  19   2   25.99    3.03
   3  19   2   22.78    3.00
  -4 -19  -2    4.35    2.37
   4 -19   2    5.32    1.96
   4 -19   2    6.89    1.71
   4  19   2    6.45    2.50
  -4  19  -2    8.71    2.69
   4  19   2   10.22    2.24
   5 -19   2   -1.18    1.16
   5 -19   2    0.82    1.37
   5 -19   2    1.72    1.45
  -5 -19  -2   -1.89    1.85
   5  19   2    1.14    1.96
   5  19   2    1.91    1.93
  -5  19  -2    1.45    2.31
   6 -19   2    4.27    1.41
   6 -19   2    1.50    1.48
  -6 -19  -2    0.30    1.95
   6 -19   2    3.45    2.15
  -6  19  -2    0.76    1.73
   6  19   2    4.15    2.21
   6  19   2    2.22    2.29
  -7 -19  -2    0.12    2.22
   7 -19   2    5.70    1.78
   7 -19   2    2.86    2.32
  -7  19  -2   -1.14    1.39
   7  19   2    4.86    2.57
   7  19   2    3.34    2.48
   8 -19   2    3.29    2.30
   8 -19   2    7.40    2.05
   8  19   2    3.80    2.67
   8  19   2    6.83    2.88
  -8  19  -2    4.34    2.12
   9 -19   2    3.75    2.67
   9  19   2    2.33    2.83
  -9  19  -2    1.86    1.80
   9  19   2    6.85    2.88
  10 -19   2    1.79    2.94
 -10  19  -2    0.43    1.79
  10  19   2    0.44    2.45
  10 -20  -2    4.56    3.39
  10 -20  -2   -0.55    2.41
 -10 -20   2    4.96    2.80
  10  20  -2    3.31    3.04
  10  20  -2    1.18    3.22
 -10  20   2    3.84    2.90
  -9 -20   2    1.24    2.27
   9 -20  -2   -0.05    2.32
   9 -20  -2    1.45    2.32
  -9  20   2    0.35    2.18
   9  20  -2    0.42    2.42
   9  20  -2    1.65    2.94
   8 -20  -2    0.97    2.14
   8 -20  -2   -2.74    1.89
  -8 -20   2   -2.04    2.08
   8  20  -2    3.14    2.32
   8  20  -2    1.30    2.09
   8  20  -2    1.64    2.56
  -8  20   2    1.20    2.13
   7 -20  -2    6.76    2.78
   7 -20  -2    8.38    2.49
  -7 -20   2    9.21    2.82
   7  20  -2    7.86    2.92
  -7  20   2    6.98    2.51
   7  20  -2   11.00    2.71
   6 -20  -2    0.03    1.77
  -6 -20   2    5.91    2.41
   6 -20  -2    0.08    1.80
   6  20  -2    4.14    1.85
   6  20  -2    0.76    2.29
  -6  20   2    0.84    2.03
   5 -20  -2    6.41    2.55
   5 -20  -2    5.79    1.43
   5 -20  -2    8.79    2.38
  -5 -20   2    4.34    2.29
   5  20  -2    7.68    2.94
   5  20  -2    7.45    2.03
  -5  20   2    9.05    2.84
   4 -20  -2   22.32    2.36
  -4 -20   2   23.15    3.41
   4 -20  -2   19.52    3.06
   4  20  -2   30.44    3.01
   4  20  -2   24.70    3.73
  -4  20   2   22.07    3.23
  -4  20   2   23.46    3.25
   3 -20  -2   11.09    1.96
   3 -20  -2    6.60    2.38
  -3 -20   2   13.58    2.83
   3  20  -2   13.91    2.08
  -3  20   2   14.03    2.54
   3  20  -2   14.91    2.93
  -3  20   2    8.69    2.38
   2 -20  -2   14.45    2.63
  -2 -20   2   16.17    2.69
   2 -20  -2   16.11    2.41
  -2  20   2   18.56    3.00
  -2  20   2   16.08    2.57
   2  20  -2   19.05    2.79
   2  20  -2   17.71    2.14
   1 -20  -2   30.08    3.02
   1 -20  -2   26.82    2.88
  -1 -20   2   32.79    3.16
  -1  20   2   23.69    2.91
   1  20  -2   28.65    3.17
   1  20  -2   31.44    2.50
  -1  20   2   26.48    3.10
   0 -20  -2   37.24    3.58
   0 -20   2   41.02    3.62
   0  20  -2   36.50    3.58
   0  20   2   40.45    3.38
   0  20  -2   35.55    3.45
   0  20  -2   47.43    3.14
   1 -20   2    5.89    1.87
   1  20   2    6.71    1.77
   1  20   2   10.12    2.19
  -1  20  -2    7.43    1.54
  -1  20  -2   11.74    2.13
  -1  20  -2    7.62    2.25
   2 -20   2   12.22    2.18
  -2 -20  -2    8.38    2.18
  -2  20  -2    8.04    1.70
  -2  20  -2    9.32    2.50
   2  20   2   10.35    2.28
   2  20   2    8.19    2.03
   3 -20   2    5.10    1.62
  -3 -20  -2    6.02    2.21
   3 -20   2    3.65    1.86
   3 -20   2    6.27    1.69
   3  20   2    4.14    1.99
   3  20   2    5.64    1.91
  -3  20  -2    1.99    1.89
   4 -20   2    7.17    2.03
  -4 -20  -2    7.92    2.60
   4 -20   2    7.45    1.79
  -4  20  -2    9.10    2.70
   4  20   2    7.12    2.42
   4  20   2    6.69    2.24
   5 -20   2   29.58    3.12
  -5 -20  -2   38.15    4.02
   5 -20   2   34.44    2.97
   5  20   2   32.15    3.92
  -5  20  -2   34.10    4.30
   5  20   2   29.66    3.67
  -6 -20  -2    2.66    2.42
   6 -20   2    2.05    1.58
   6 -20   2   -0.59    1.87
   6  20   2   -0.48    1.90
   6  20   2   -1.78    1.77
  -6  20  -2    0.31    1.71
  -7 -20  -2    1.35    2.39
   7 -20   2    2.87    2.27
   7 -20   2    0.50    1.60
   7  20   2    2.84    2.47
  -7  20  -2    0.04    1.63
   7  20   2    2.36    2.56
   8 -20   2    3.98    1.92
   8 -20   2    2.26    2.43
  -8 -20  -2    5.62    2.91
  -8  20  -2    0.17    1.60
   8  20   2    5.28    2.73
   8  20   2    3.88    2.74
   9 -20   2    2.26    2.96
   9  20   2    4.67    3.25
   9  20   2    5.40    3.03
  -9  20  -2    1.37    1.71
 -10 -21   2    1.04    2.69
  10  21  -2    7.15    3.50
 -10  21   2    2.95    2.58
  -9 -21   2   10.74    3.06
   9 -21  -2   10.51    3.07
   9 -21  -2    6.31    3.10
   9  21  -2   12.45    3.53
   9  21  -2    4.31    2.87
  -9  21   2    5.12    3.07
  -8 -21   2   16.01    3.43
   8 -21  -2   13.34    3.82
   8 -21  -2   17.24    3.35
  -8  21   2    5.31    2.56
   8  21  -2   11.90    3.14
   8  21  -2   19.07    3.80
   7 -21  -2   -2.05    1.75
   7 -21  -2    3.30    2.30
  -7 -21   2    1.92    2.25
   7  21  -2    1.94    1.98
  -7  21   2    0.35    1.80
   7  21  -2    0.54    2.46
  -6 -21   2   -1.99    2.03
   6 -21  -2    0.71    1.95
   6 -21  -2   -0.16    2.21
  -6  21   2    2.29    2.10
   6  21  -2    2.50    1.99
   6  21  -2    1.34    2.45
   5 -21  -2   30.13    2.58
   5 -21  -2   27.76    3.99
   5 -21  -2   24.49    3.31
  -5 -21   2   29.06    3.82
  -5  21   2   34.58    4.11
   5  21  -2   33.09    4.12
   5  21  -2   33.30    3.54
   4 -21  -2    9.32    1.75
  -4 -21   2    8.33    2.39
   4 -21  -2   13.48    2.90
   4  21  -2   16.27    3.31
  -4  21   2    8.74    2.40
   4  21  -2    9.91    2.10
  -4  21   2   10.22    2.57
  -3 -21   2    8.52    2.33
   3 -21  -2    9.05    1.89
   3 -21  -2    6.61    2.32
  -3  21   2    9.92    2.36
   3  21  -2    8.86    1.79
   3  21  -2    8.89    2.49
  -3  21   2    5.82    2.03
  -2 -21   2   20.28    2.80
   2 -21  -2   17.39    2.39
   2 -21  -2   19.57    3.00
   2  21  -2   17.29    2.17
  -2  21   2   18.86    2.74
  -2  21   2   15.08    2.80
   2  21  -2   11.08    2.30
   1 -21  -2    4.43    1.83
  -1 -21   2    2.68    1.70
   1 -21  -2    9.37    2.09
   1  21  -2    7.23    1.97
   1  21  -2    7.68    1.47
  -1  21   2    9.41    1.93
  -1  21   2    8.42    2.10
   0 -21  -2    6.01    2.04
   0 -21   2    5.05    1.93
[truncated: 1,298,061 more chars]
