# Supplementary material for: Bisguanidinium dinuclear oxodiperoxomolybdosulfate ion pair-catalyzed enantioselective sulfoxidation
Source: Nat Commun. 2016 Nov 21;7:13455. doi: 10.1038/ncomms13455 (PMC5121337; doi:10.1038/ncomms13455)
Supplement: Supplementary Data 5 — Crystallographic information for compound 3f. [file ncomms13455-s6.cif]

data_global
_audit_creation_method                  'APEX3 v2015.9-0'

_publ_requested_journal                 ?

_publ_contact_author_name               ?
_publ_contact_author_address            
;
;
_publ_contact_author_email              ?
_publ_contact_author_fax                ?
_publ_contact_author_phone              ?

_publ_section_title                     
;
;
_publ_section_abstract                  
;
;
_publ_section_references                
;
;
_publ_section_comment                   
;
;

data_tch64s
_chemical_name_systematic               ?
_chemical_name_common                   ?
_chemical_formula_moiety                ?
_chemical_formula_sum                   'C13 H17 Cl O3 S'
_chemical_formula_iupac                 ?
_chemical_formula_weight                288.77
_chemical_absolute_configuration        ?

_chemical_melting_point                 ?

_space_group_crystal_system             orthorhombic
_space_group_name_H-M_alt               'P 21 21 21'
_space_group_name_Hall                  'P 2ac 2ab'
loop_
    _space_group_symop_operation_xyz
    'x, y, z'
    '-x+1/2, -y, z+1/2'
    '-x, y+1/2, -z+1/2'
    'x+1/2, -y+1/2, -z'

_cell_length_a                          5.2790(5)
_cell_length_b                          11.5315(8)
_cell_length_c                          23.4325(19)
_cell_angle_alpha                       90
_cell_angle_beta                        90
_cell_angle_gamma                       90
_cell_volume                            1426.4(2)
_cell_formula_units_Z                   4
_cell_measurement_reflns_used           503
_cell_measurement_theta_min             3.5334
_cell_measurement_theta_max             26.1296
_cell_measurement_temperature           103.(2)

_exptl_crystal_description              block
_exptl_crystal_colour                   colourless
_exptl_crystal_size_max                 0.420
_exptl_crystal_size_mid                 0.240
_exptl_crystal_size_min                 0.140
_exptl_crystal_density_diffrn           1.345
_exptl_crystal_density_meas             ?
_exptl_crystal_density_method           'not measured'
_exptl_crystal_F_000                    608

_exptl_absorpt_coefficient_mu           0.412
_exptl_absorpt_correction_type          Multi-Scan
_exptl_absorpt_process_details          
;
SADABS-2014/5 - Bruker AXS area detector scaling and absorption correction
;
_exptl_absorpt_correction_T_min         0.80
_exptl_absorpt_correction_T_max         0.94

_exptl_special_details                  
;
; 

_diffrn_ambient_temperature             103.(2)

_diffrn_source                          'fine-focus sealed tube'
_diffrn_source_type                     'Bruker KappaCCD'

_diffrn_radiation_type                  MoK\a
_diffrn_radiation_wavelength            0.71073
_diffrn_radiation_monochromator         'graphite'

_diffrn_measurement_device_type         'CCD area detector'
_diffrn_measurement_method              'phi and omega scans'

_diffrn_detector_area_resol_mean        8.3333

_diffrn_reflns_number                   14979
_diffrn_reflns_av_R_equivalents         0.0446
_diffrn_reflns_av_unetI/netI            0.0406
_diffrn_reflns_theta_min                1.74
_diffrn_reflns_theta_max                27.51
_diffrn_reflns_theta_full               27.51
_diffrn_measured_fraction_theta_max     1.000
_diffrn_measured_fraction_theta_full    1.000
_diffrn_reflns_limit_h_min              -6
_diffrn_reflns_limit_h_max              6
_diffrn_reflns_limit_k_min              -14
_diffrn_reflns_limit_k_max              14
_diffrn_reflns_limit_l_min              -30
_diffrn_reflns_limit_l_max              30

_refine_special_details                 
;
;

_reflns_number_total                    3281
_reflns_number_gt                       3001
_reflns_threshold_expression            'I > 2\s(I)'

_refine_ls_structure_factor_coef        Fsqd
_refine_ls_matrix_type                  full
_refine_ls_R_factor_all                 0.0434
_refine_ls_R_factor_gt                  0.0377
_refine_ls_wR_factor_gt                 0.0785
_refine_ls_wR_factor_ref                0.0808
_refine_ls_goodness_of_fit_ref          1.080
_refine_ls_restrained_S_all             1.039
_refine_ls_number_reflns                3281
_refine_ls_number_parameters            242
_refine_ls_number_restraints            300
_refine_ls_number_constraints           ?
_refine_ls_hydrogen_treatment           constr
_refine_ls_weighting_scheme             calc
_refine_ls_weighting_details            
    'w=1/[\s^2^(Fo^2^)+(0.0252P)^2^+0.7111P] where P=(Fo^2^+2Fc^2^)/3'

_atom_sites_solution_hydrogens          geom
_atom_sites_solution_primary            ?
_atom_sites_solution_secondary          ?

_refine_ls_shift/su_max                 0.001
_refine_ls_shift/su_mean                0.000
_refine_diff_density_max                0.460
_refine_diff_density_min                -0.449
_refine_ls_extinction_method            none
_refine_ls_extinction_coef              ?
_refine_ls_abs_structure_details        
;

Flack x determined using 1128 quotients [(I+)-(I-)]/[(I+)+(I-)]
(Parsons, Flack and Wagner, Acta Cryst. B69 (2013) 249-259).
;
_refine_ls_abs_structure_Flack          0.04(4)

loop_
    _atom_type_symbol
    _atom_type_description
    _atom_type_scat_dispersion_real
    _atom_type_scat_dispersion_imag
    _atom_type_scat_source
    C C 0.0033 0.0016 'International Tables Vol C Tables 4.2.6.8 and 6.1.1.4'
    H H 0.0000 0.0000 'International Tables Vol C Tables 4.2.6.8 and 6.1.1.4'
    O O 0.0106 0.0060 'International Tables Vol C Tables 4.2.6.8 and 6.1.1.4'
    S S 0.1246 0.1234 'International Tables Vol C Tables 4.2.6.8 and 6.1.1.4'
    Cl Cl 0.1484 0.1585
     'International Tables Vol C Tables 4.2.6.8 and 6.1.1.4'

_computing_data_collection              'APEX3 (Bruker AXS Inc., 2015)'
_computing_cell_refinement              'APEX3 v2015.9-0 (Bruker AXS)'
_computing_data_reduction               'SAINT V8.35A (Bruker AXS Inc., 2015)'
_computing_structure_solution           'XT, VERSION 2014/4'
_computing_structure_refinement         'SHELXL-2014/7 (Sheldrick, 2014)'
_computing_molecular_graphics           'XP (Bruker AXS Inc., 2015)'
_computing_publication_material         'APEX3 (Bruker AXS Inc., 2015)'

loop_
    _atom_site_type_symbol
    _atom_site_label
    _atom_site_fract_x
    _atom_site_fract_y
    _atom_site_fract_z
    _atom_site_U_iso_or_equiv
    _atom_site_adp_type
    _atom_site_calc_flag
    _atom_site_refinement_flags_adp
    _atom_site_refinement_flags_occupancy
    _atom_site_refinement_flags_posn
    _atom_site_occupancy
    _atom_site_disorder_assembly
    _atom_site_disorder_group
    C C1 0.5472(7) 0.7575(3) 0.40033(11) 0.0242(6) Uani d . . . 1.0 . .
    C C2 0.3928(6) 0.6624(3) 0.39098(12) 0.0260(7) Uani d . . . 1.0 . .
    H H2 0.2468 0.669 0.3675 0.031 Uiso calc U . R 1.0 . .
    C C3 0.4541(6) 0.5571(3) 0.41640(11) 0.0228(6) Uani d . . . 1.0 . .
    H H3 0.3495 0.4914 0.41 0.027 Uiso calc U . R 1.0 . .
    C C4 0.6668(5) 0.5469(2) 0.45113(12) 0.0198(6) Uani d . . . 1.0 . .
    C C5 0.8186(6) 0.6444(2) 0.45935(12) 0.0221(6) Uani d . . . 1.0 . .
    H H5 0.9644 0.6387 0.483 0.026 Uiso calc U . R 1.0 . .
    C C6 0.7602(6) 0.7496(3) 0.43361(13) 0.0252(7) Uani d . . . 1.0 . .
    H H6 0.8664 0.8152 0.439 0.03 Uiso calc U . R 1.0 . .
    C C7 0.7289(6) 0.4364(3) 0.48164(13) 0.0240(6) Uani d . . . 1.0 . .
    H H7A 0.911 0.435 0.4917 0.029 Uiso calc U . R 1.0 . .
    H H7B 0.6931 0.3693 0.4566 0.029 Uiso calc U . R 1.0 . .
    O O2 0.5979(7) 0.3683(3) 0.66339(14) 0.0158(9) Uani d U P D 0.516(3) A 1
    O O3 0.615(2) 0.1752(8) 0.6444(3) 0.025(2) Uani d U P D 0.516(3) A 1
    C C8 0.740(2) 0.3116(12) 0.5729(5) 0.016(2) Uani d U P D 0.516(3) A 1
    H H8A 0.7374 0.2447 0.5464 0.019 Uiso calc U P R 0.516(3) A 1
    H H8B 0.9171 0.3394 0.5762 0.019 Uiso calc U P R 0.516(3) A 1
    C C9 0.6427(14) 0.2757(6) 0.6304(3) 0.0174(15) Uani d U P D 0.516(3) A 1
    C C10 0.5027(12) 0.3561(4) 0.7221(2) 0.0203(12) Uani d U P D 0.516(3) A 1
    C C11 0.4735(15) 0.4825(5) 0.7409(2) 0.0286(14) Uani d U P D 0.516(3) A 1
    H H11A 0.6326 0.5241 0.7341 0.043 Uiso calc U P R 0.516(3) A 1
    H H11B 0.4321 0.4852 0.7816 0.043 Uiso calc U P R 0.516(3) A 1
    H H11C 0.3372 0.5191 0.719 0.043 Uiso calc U P R 0.516(3) A 1
    C C12 0.6961(14) 0.2936(6) 0.7585(3) 0.0293(16) Uani d U P D 0.516(3) A 1
    H H12A 0.702 0.2117 0.7475 0.044 Uiso calc U P R 0.516(3) A 1
    H H12B 0.6484 0.3 0.7988 0.044 Uiso calc U P R 0.516(3) A 1
    H H12C 0.8633 0.3287 0.7527 0.044 Uiso calc U P R 0.516(3) A 1
    C C13 0.2460(12) 0.2959(6) 0.7205(3) 0.0289(15) Uani d U P D 0.516(3) A 1
    H H13A 0.1319 0.3385 0.695 0.043 Uiso calc U P R 0.516(3) A 1
    H H13B 0.1738 0.2941 0.7591 0.043 Uiso calc U P R 0.516(3) A 1
    H H13C 0.267 0.2165 0.7065 0.043 Uiso calc U P R 0.516(3) A 1
    O O2A 0.643(2) 0.1824(9) 0.6613(3) 0.0176(17) Uani d U P D 0.484(3) A 2
    O O3A 0.3438(10) 0.3211(4) 0.6518(2) 0.0359(13) Uani d U P D 0.484(3) A 2
    C C8A 0.682(2) 0.3059(12) 0.5829(5) 0.017(2) Uani d U P D 0.484(3) A 2
    H H8A1 0.6915 0.2386 0.5568 0.02 Uiso calc U P R 0.484(3) A 2
    H H8A2 0.8572 0.327 0.594 0.02 Uiso calc U P R 0.484(3) A 2
    C C9A 0.5351(16) 0.2720(7) 0.6356(4) 0.0205(17) Uani d U P D 0.484(3) A 2
    C C10A 0.5377(12) 0.1337(5) 0.7145(2) 0.0186(12) Uani d U P D 0.484(3) A 2
    C C11A 0.5275(15) 0.2251(5) 0.7615(2) 0.0271(14) Uani d U P D 0.484(3) A 2
    H H11D 0.6964 0.2587 0.7668 0.041 Uiso calc U P R 0.484(3) A 2
    H H11E 0.4715 0.189 0.7972 0.041 Uiso calc U P R 0.484(3) A 2
    H H11F 0.4081 0.2863 0.7506 0.041 Uiso calc U P R 0.484(3) A 2
    C C12A 0.2866(13) 0.0766(7) 0.7029(3) 0.0344(16) Uani d U P D 0.484(3) A 2
    H H12D 0.1628 0.1355 0.6915 0.052 Uiso calc U P R 0.484(3) A 2
    H H12E 0.2275 0.0373 0.7375 0.052 Uiso calc U P R 0.484(3) A 2
    H H12F 0.3062 0.0198 0.6721 0.052 Uiso calc U P R 0.484(3) A 2
    C C13A 0.7389(14) 0.0427(5) 0.7306(3) 0.0255(15) Uani d U P D 0.484(3) A 2
    H H13D 0.7517 -0.0151 0.7001 0.038 Uiso calc U P R 0.484(3) A 2
    H H13E 0.6899 0.0044 0.7662 0.038 Uiso calc U P R 0.484(3) A 2
    H H13F 0.9031 0.081 0.7356 0.038 Uiso calc U P R 0.484(3) A 2
    Cl Cl1 0.4674(2) 0.89067(7) 0.36987(3) 0.0398(2) Uani d . . . 1.0 . .
    O O1 0.2868(4) 0.37860(19) 0.52827(10) 0.0280(5) Uani d . . . 1.0 . .
    S S1 0.53776(14) 0.42702(6) 0.54595(3) 0.01901(16) Uani d . . D 1.0 . .

loop_
    _atom_site_aniso_label
    _atom_site_aniso_U_11
    _atom_site_aniso_U_22
    _atom_site_aniso_U_33
    _atom_site_aniso_U_12
    _atom_site_aniso_U_13
    _atom_site_aniso_U_23
    C1 0.0323(17) 0.0236(15) 0.0167(12) 0.0069(15) 0.0125(13) 0.0011(11)
    C2 0.0239(17) 0.0393(19) 0.0147(13) 0.0035(14) 0.0022(12) 0.0022(12)
    C3 0.0212(14) 0.0258(15) 0.0215(13) -0.0015(15) 0.0026(12) -0.0041(11)
    C4 0.0185(14) 0.0199(15) 0.0211(13) 0.0031(12) 0.0064(12) -0.0036(12)
    C5 0.0176(15) 0.0274(16) 0.0212(14) -0.0021(13) 0.0012(12) -0.0020(12)
    C6 0.0284(17) 0.0210(16) 0.0262(15) -0.0032(14) 0.0079(13) -0.0070(12)
    C7 0.0157(14) 0.0204(15) 0.0360(17) 0.0030(13) 0.0051(12) 0.0041(13)
    O2 0.023(2) 0.0112(18) 0.0135(16) 0.0001(15) 0.0031(15) 0.0009(14)
    O3 0.040(5) 0.016(3) 0.020(4) -0.001(2) 0.010(4) 0.004(3)
    C8 0.017(5) 0.017(4) 0.014(4) 0.003(3) 0.006(3) 0.004(3)
    C9 0.016(4) 0.018(3) 0.018(3) 0.000(3) 0.002(3) 0.000(2)
    C10 0.025(3) 0.022(3) 0.014(2) 0.003(2) 0.000(2) -0.0012(19)
    C11 0.038(4) 0.023(3) 0.025(3) 0.004(3) -0.003(3) -0.002(2)
    C12 0.035(4) 0.030(3) 0.022(3) 0.000(3) -0.006(3) 0.007(3)
    C13 0.024(3) 0.039(4) 0.023(3) -0.006(3) 0.004(2) 0.002(3)
    O2A 0.022(3) 0.014(3) 0.016(4) 0.006(2) 0.000(3) 0.002(3)
    O3A 0.034(3) 0.040(3) 0.033(3) 0.017(2) 0.011(2) 0.011(2)
    C8A 0.016(5) 0.012(4) 0.021(5) 0.005(4) -0.002(3) 0.004(3)
    C9A 0.020(4) 0.022(3) 0.020(3) 0.004(3) 0.001(3) 0.003(2)
    C10A 0.023(3) 0.017(3) 0.016(2) -0.001(3) 0.004(2) 0.000(2)
    C11A 0.033(4) 0.027(3) 0.022(3) 0.005(3) 0.000(3) -0.004(2)
    C12A 0.031(3) 0.043(4) 0.029(3) -0.013(3) -0.003(3) 0.007(3)
    C13A 0.035(4) 0.020(3) 0.021(3) 0.008(3) 0.003(3) -0.001(2)
    Cl1 0.0571(6) 0.0313(4) 0.0308(4) 0.0150(4) 0.0164(4) 0.0103(3)
    O1 0.0135(10) 0.0277(11) 0.0426(13) -0.0012(10) 0.0017(9) 0.0007(10)
    S1 0.0205(3) 0.0169(3) 0.0196(3) 0.0037(3) -0.0041(3) 0.0017(3)

_geom_special_details                   
;

All esds (except the esd in the dihedral angle between two l.s. planes)
are estimated using the full covariance matrix.  The cell esds are taken
into account individually in the estimation of esds in distances, angles
and torsion angles; correlations between esds in cell parameters are only
used when they are defined by crystal symmetry.  An approximate (isotropic)
treatment of cell esds is used for estimating esds involving l.s. planes.
;

loop_
    _geom_bond_atom_site_label_1
    _geom_bond_atom_site_label_2
    _geom_bond_site_symmetry_2
    _geom_bond_distance
    _geom_bond_publ_flag
    C1 C6 . 1.371(5) ?
    C1 C2 . 1.383(5) ?
    C1 Cl1 . 1.745(3) ?
    C2 C3 . 1.391(4) ?
    C3 C4 . 1.392(4) ?
    C4 C5 . 1.393(4) ?
    C4 C7 . 1.498(4) ?
    C5 C6 . 1.390(4) ?
    C7 S1 . 1.817(3) ?
    O2 C9 . 1.338(8) ?
    O2 C10 . 1.472(6) ?
    O3 C9 . 1.213(12) ?
    C8 C9 . 1.501(10) ?
    C8 S1 . 1.821(11) ?
    C10 C12 . 1.513(8) ?
    C10 C13 . 1.523(8) ?
    C10 C11 . 1.530(7) ?
    O2A C9A . 1.324(12) ?
    O2A C10A . 1.476(10) ?
    O3A C9A . 1.219(9) ?
    C8A C9A . 1.510(10) ?
    C8A S1 . 1.811(11) ?
    C10A C12A . 1.505(9) ?
    C10A C11A . 1.523(7) ?
    C10A C13A . 1.539(8) ?
    O1 S1 . 1.496(2) ?

loop_
    _geom_angle_atom_site_label_1
    _geom_angle_atom_site_label_2
    _geom_angle_atom_site_label_3
    _geom_angle_site_symmetry_1
    _geom_angle_site_symmetry_3
    _geom_angle
    _geom_angle_publ_flag
    C6 C1 C2 . . 121.4(3) ?
    C6 C1 Cl1 . . 119.2(3) ?
    C2 C1 Cl1 . . 119.4(3) ?
    C1 C2 C3 . . 119.2(3) ?
    C2 C3 C4 . . 120.8(3) ?
    C3 C4 C5 . . 118.5(3) ?
    C3 C4 C7 . . 121.8(3) ?
    C5 C4 C7 . . 119.6(3) ?
    C6 C5 C4 . . 121.1(3) ?
    C1 C6 C5 . . 119.1(3) ?
    C4 C7 S1 . . 109.0(2) ?
    C9 O2 C10 . . 121.6(5) ?
    C9 C8 S1 . . 108.1(7) ?
    O3 C9 O2 . . 125.8(7) ?
    O3 C9 C8 . . 123.1(9) ?
    O2 C9 C8 . . 111.1(8) ?
    O2 C10 C12 . . 110.0(5) ?
    O2 C10 C13 . . 108.9(4) ?
    C12 C10 C13 . . 113.4(5) ?
    O2 C10 C11 . . 102.3(4) ?
    C12 C10 C11 . . 111.1(5) ?
    C13 C10 C11 . . 110.6(5) ?
    C9A O2A C10A . . 121.4(9) ?
    C9A C8A S1 . . 112.0(7) ?
    O3A C9A O2A . . 125.2(8) ?
    O3A C9A C8A . . 124.1(8) ?
    O2A C9A C8A . . 110.7(8) ?
    O2A C10A C12A . . 110.2(6) ?
    O2A C10A C11A . . 111.1(6) ?
    C12A C10A C11A . . 113.7(6) ?
    O2A C10A C13A . . 101.9(6) ?
    C12A C10A C13A . . 110.7(5) ?
    C11A C10A C13A . . 108.6(5) ?
    O1 S1 C8A . . 102.5(5) ?
    O1 S1 C7 . . 106.51(14) ?
    C8A S1 C7 . . 102.1(3) ?
    O1 S1 C8 . . 110.1(5) ?
    C7 S1 C8 . . 90.3(3) ?

_shelx_res_file                         
;


    tch64s.res created by SHELXL-2014/7


TITL tch64s in P2(1)2(1)2(1)
CELL 0.71073 5.27900 11.53150 23.43250 90.0000 90.0000 90.0000
ZERR 4.00 0.00050 0.00080 0.00190 0.0000 0.0000 0.0000
LATT -1
SYMM 1/2-X, -Y, 1/2+Z
SYMM -X, 1/2+Y, 1/2-Z
SYMM 1/2+X, 1/2-Y, -Z
SFAC C  H  O  S  Cl
UNIT 52  68  12  4  4
acta
L.S. 18
BOND
rigu o2 > C13a
simu 0.02  o2 > C13a
sadi c8 S1 c8a S1
FMAP 2
PLAN 10
SIZE 0.14 0.24 0.42
TEMP -170
WGHT    0.025200    0.711100
FVAR       0.22850   0.51608
C1    1    0.547187    0.757458    0.400325    11.00000    0.03232    0.02359 =
         0.01672    0.00114    0.01250    0.00695
C2    1    0.392815    0.662434    0.390983    11.00000    0.02388    0.03933 =
         0.01466    0.00220    0.00217    0.00346
AFIX  43
H2    2    0.246811    0.669019    0.367505    11.00000   -1.20000
AFIX   0
C3    1    0.454054    0.557121    0.416398    11.00000    0.02121    0.02575 =
         0.02149   -0.00409    0.00259   -0.00145
AFIX  43
H3    2    0.349462    0.491361    0.409982    11.00000   -1.20000
AFIX   0
C4    1    0.666803    0.546944    0.451126    11.00000    0.01845    0.01993 =
         0.02112   -0.00364    0.00641    0.00313
C5    1    0.818593    0.644352    0.459354    11.00000    0.01764    0.02739 =
         0.02117   -0.00204    0.00123   -0.00210
AFIX  43
H5    2    0.964410    0.638745    0.482953    11.00000   -1.20000
AFIX   0
C6    1    0.760209    0.749609    0.433606    11.00000    0.02844    0.02098 =
         0.02616   -0.00699    0.00788   -0.00323
AFIX  43
H6    2    0.866413    0.815211    0.438988    11.00000   -1.20000
AFIX   0
C7    1    0.728877    0.436380    0.481642    11.00000    0.01567    0.02041 =
         0.03597    0.00413    0.00506    0.00301
AFIX  23
H7A   2    0.910965    0.434978    0.491728    11.00000   -1.20000
H7B   2    0.693137    0.369265    0.456556    11.00000   -1.20000
AFIX   0
part 1 21
O2    3    0.597940    0.368270    0.663387    21.00000    0.02270    0.01122 =
         0.01351    0.00087    0.00307    0.00014
O3    3    0.614617    0.175218    0.644352    21.00000    0.04014    0.01581 =
         0.02010    0.00399    0.00965   -0.00059
C8    1    0.740252    0.311553    0.572917    21.00000    0.01666    0.01716 =
         0.01369    0.00392    0.00558    0.00271
AFIX  23
H8A   2    0.737366    0.244668    0.546438    21.00000   -1.20000
H8B   2    0.917050    0.339401    0.576194    21.00000   -1.20000
AFIX   0
C9    1    0.642684    0.275747    0.630426    21.00000    0.01643    0.01820 =
         0.01756   -0.00008    0.00162    0.00019
C10   1    0.502688    0.356119    0.722114    21.00000    0.02488    0.02234 =
         0.01380   -0.00120    0.00016    0.00294
C11   1    0.473530    0.482492    0.740903    21.00000    0.03763    0.02314 =
         0.02496   -0.00195   -0.00299    0.00426
AFIX 137
H11A  2    0.632609    0.524083    0.734136    21.00000   -1.50000
H11B  2    0.432069    0.485217    0.781647    21.00000   -1.50000
H11C  2    0.337235    0.519116    0.718961    21.00000   -1.50000
AFIX   0
C12   1    0.696122    0.293627    0.758471    21.00000    0.03547    0.03040 =
         0.02209    0.00747   -0.00574   -0.00004
AFIX 137
H12A  2    0.702020    0.211659    0.747508    21.00000   -1.50000
H12B  2    0.648422    0.300026    0.798766    21.00000   -1.50000
H12C  2    0.863254    0.328708    0.752694    21.00000   -1.50000
AFIX   0
C13   1    0.245957    0.295930    0.720538    21.00000    0.02360    0.03949 =
         0.02348    0.00182    0.00398   -0.00640
AFIX 137
H13A  2    0.131878    0.338497    0.695047    21.00000   -1.50000
H13B  2    0.173798    0.294101    0.759061    21.00000   -1.50000
H13C  2    0.267009    0.216464    0.706491    21.00000   -1.50000
AFIX   0
same o2 > C13
part 2 -21
O2A   3    0.642782    0.182438    0.661337   -21.00000    0.02227    0.01449 =
         0.01614    0.00165   -0.00012    0.00601
O3A   3    0.343761    0.321135    0.651803   -21.00000    0.03431    0.04005 =
         0.03327    0.01148    0.01071    0.01695
C8A   1    0.682113    0.305916    0.582921   -21.00000    0.01630    0.01239 =
         0.02140    0.00391   -0.00191    0.00486
AFIX  23
H8A1  2    0.691504    0.238640    0.556760   -21.00000   -1.20000
H8A2  2    0.857172    0.326952    0.593987   -21.00000   -1.20000
AFIX   0
C9A   1    0.535139    0.271998    0.635603   -21.00000    0.02002    0.02173 =
         0.01977    0.00306    0.00112    0.00356
C10A  1    0.537676    0.133721    0.714547   -21.00000    0.02275    0.01740 =
         0.01558    0.00007    0.00431   -0.00069
C11A  1    0.527522    0.225054    0.761455   -21.00000    0.03259    0.02716 =
         0.02167   -0.00354    0.00050    0.00547
AFIX 137
H11D  2    0.696383    0.258662    0.766782   -21.00000   -1.50000
H11E  2    0.471544    0.188992    0.797164   -21.00000   -1.50000
H11F  2    0.408106    0.286268    0.750598   -21.00000   -1.50000
AFIX   0
C12A  1    0.286636    0.076601    0.702922   -21.00000    0.03080    0.04310 =
         0.02935    0.00690   -0.00273   -0.01258
AFIX 137
H12D  2    0.162781    0.135528    0.691539   -21.00000   -1.50000
H12E  2    0.227482    0.037290    0.737524   -21.00000   -1.50000
H12F  2    0.306153    0.019783    0.672133   -21.00000   -1.50000
AFIX   0
C13A  1    0.738882    0.042739    0.730572   -21.00000    0.03509    0.01991 =
         0.02142   -0.00065    0.00280    0.00797
AFIX 137
H13D  2    0.751669   -0.015091    0.700061   -21.00000   -1.50000
H13E  2    0.689915    0.004413    0.766232   -21.00000   -1.50000
H13F  2    0.903147    0.080977    0.735623   -21.00000   -1.50000
AFIX   0
part 0
CL1   5    0.467402    0.890670    0.369867    11.00000    0.05715    0.03128 =
         0.03083    0.01033    0.01645    0.01503
O1    3    0.286827    0.378599    0.528274    11.00000    0.01352    0.02775 =
         0.04263    0.00072    0.00172   -0.00122
S1    4    0.537764    0.427018    0.545950    11.00000    0.02047    0.01690 =
         0.01964    0.00166   -0.00411    0.00371
HKLF 4

REM  tch64s in P2(1)2(1)2(1)
REM R1 =  0.0377 for    3001 Fo > 4sig(Fo)  and  0.0434 for all    3281 data
REM    242 parameters refined using    300 restraints

END

WGHT      0.0243      0.7270

REM Highest difference peak  0.460,  deepest hole -0.449,  1-sigma level  0.049
Q1    1   0.3646  0.8423  0.3577  11.00000  0.05    0.46
Q2    1   0.6591  0.4441  0.5091  11.00000  0.05    0.29
Q3    1   0.4618  0.4429  0.5710  11.00000  0.05    0.23
Q4    1   0.5346  0.8235  0.3643  11.00000  0.05    0.22
Q5    1   0.5162  0.5185  0.7932  11.00000  0.05    0.20
Q6    1   1.0436  0.6177  0.4881  11.00000  0.05    0.19
Q7    1   0.3001  0.2958  0.5324  11.00000  0.05    0.19
Q8    1   0.2207  0.4424  0.5178  11.00000  0.05    0.19
Q9    1   0.5683  0.9804  0.3895  11.00000  0.05    0.18
Q10   1   0.5155  0.8077  0.3855  11.00000  0.05    0.18
;
_shelx_res_checksum                     80059

_shelx_hkl_file                         
;
   1   0   0    0.24    0.21
  -1   0   0    0.05    0.19
  -2   0   0   25.69    1.30
   2   0   0   21.56    1.25
  -3   0   0   -0.01    0.29
   3   0   0   -0.19    0.38
   4   0   0   90.75    4.01
  -4   0   0   83.29    3.62
   5   0   0   -0.26    0.52
  -5   0   0    0.42    0.46
  -6   0   0    1.49    0.62
   6   0   0    1.47    0.83
   0  -1   0    0.03    0.06
   1  -1   0   41.56    1.75
  -1  -1   0   42.06    1.74
  -1   1   0   42.20    1.76
   1   1   0   42.63    1.74
  -1   1   0   46.27    1.76
  -2  -1   0  307.61   10.73
   2   1   0  288.17   10.67
  -2   1   0  281.61   10.62
  -2   1   0  295.16   10.70
   2  -1   0  283.63   10.70
  -3   1   0   13.63    1.01
   3  -1   0   16.36    1.19
  -3  -1   0   14.61    0.87
   3   1   0   13.31    1.19
  -4  -1   0   13.22    0.97
  -4   1   0   14.64    1.12
   4   1   0   14.22    1.39
   4  -1   0   13.28    1.40
  -5  -1   0    9.93    0.97
  -5   1   0   10.47    1.13
   5  -1   0   12.48    1.50
   5   1   0    8.69    1.27
   6  -1   0    4.11    1.10
  -6   1   0    4.12    0.83
   6   1   0    3.66    1.03
   0  -2   0   65.76    2.32
   0  -2   0   65.60    2.46
   0  -2   0   63.53    2.33
   0  -2   0   63.38    2.32
   0   2   0   63.81    2.45
   1   2   0  374.58   13.97
   1  -2   0  409.70   14.13
  -1   2   0  399.27   14.01
   1  -2   0  376.37   14.01
   1   2   0  394.44   13.99
  -1   2   0  405.47   14.13
  -1  -2   0  389.11   13.99
  -1  -2   0  388.66   13.87
  -2  -2   0   69.02    2.79
   2  -2   0   62.21    2.75
   2   2   0   61.75    2.69
  -2   2   0   69.13    2.76
  -2   2   0   62.44    2.75
   3   2   0   27.19    1.61
   3  -2   0   30.07    1.71
  -3   2   0   28.37    1.59
  -4  -2   0    9.89    0.80
  -4   2   0   11.95    1.16
   4  -2   0   11.69    1.29
   4   2   0    9.83    1.17
  -5   2   0   44.79    2.47
   5   2   0   47.89    2.78
  -5  -2   0   43.27    2.13
   5   2   0   47.35    2.71
   5  -2   0   46.62    2.79
   6  -2   0    0.42    0.74
  -6   2   0    0.91    0.61
   6   2   0    0.81    0.73
   0  -3   0   -0.12    0.22
   0  -3   0    0.08    0.12
   0  -3   0    0.08    0.12
   0  -3   0   -0.03    0.10
   0   3   0    0.10    0.23
   1   3   0   18.52    0.85
   1  -3   0   18.01    0.91
   1   3   0   17.56    0.83
  -1  -3   0   17.92    0.81
  -1   3   0   17.05    0.86
  -1  -3   0   19.06    0.88
  -1  -3   0   16.28    0.87
  -1   3   0   17.26    1.05
   1  -3   0   18.88    1.07
   1   3   0   15.92    0.80
  -2   3   0   14.88    0.96
   2   3   0   15.71    0.93
  -2   3   0   16.55    1.10
   2  -3   0   15.38    1.01
   2   3   0   15.77    0.99
   3   3   0    0.23    0.43
   3  -3   0    0.04    0.43
   3   3   0    0.40    0.38
  -3   3   0    0.56    0.50
  -4  -3   0  125.73    4.96
   4   3   0  141.07    5.62
   4   3   0  129.40    5.48
  -4   3   0  128.67    5.50
   4  -3   0  136.42    5.67
   5   3   0    1.76    0.71
  -5   3   0    2.22    0.76
   5  -3   0    2.85    0.92
  -5  -3   0    1.41    0.40
  -6   3   0   19.86    1.67
   6  -3   0   21.67    2.25
   6   3   0   21.59    2.12
   0  -4   0  188.60    6.79
   0   4   0  182.03    6.78
   0  -4   0  185.36    6.54
   0  -4   0  175.06    6.54
   0  -4   0  179.98    6.53
   1  -4   0  100.38    3.83
   1  -4   0  104.39    4.09
   1   4   0   98.49    3.79
  -1  -4   0  103.76    3.80
  -1   4   0   98.54    3.74
  -1  -4   0   97.92    3.80
   1   4   0   99.77    3.68
  -1  -4   0  100.81    3.80
  -1   4   0  101.37    4.07
   1   4   0  100.66    3.73
  -2   4   0   49.14    2.35
   2   4   0   44.15    2.02
  -2  -4   0   46.34    1.85
   2  -4   0   46.51    2.18
  -2   4   0   49.77    2.12
   2   4   0   48.11    2.09
  -3  -4   0   78.79    2.95
   3  -4   0   78.67    3.52
  -3   4   0   71.53    3.51
   3   4   0   75.65    3.34
   3   4   0   84.04    3.44
  -4   4   0    0.55    0.58
  -4  -4   0    0.66    0.26
   4  -4   0    0.07    0.55
   4   4   0    0.52    0.52
   5  -4   0    1.03    0.76
  -5   4   0    1.33    0.71
   5   4   0    1.88    0.74
   6  -4   0    0.07    0.69
  -6   4   0    0.02    0.59
   6   4   0    0.84    0.78
   0  -5   0    0.17    0.17
   0  -5   0   -0.01    0.14
   0   5   0   -0.23    0.26
   0  -5   0    0.07    0.29
   0  -5   0    0.07    0.17
  -1   5   0   24.41    1.45
  -1  -5   0   23.54    1.15
   1  -5   0   23.13    1.18
  -1  -5   0   25.69    1.23
   1  -5   0   23.74    1.17
  -1  -5   0   24.56    1.16
  -1   5   0   25.32    1.04
   1   5   0   24.43    1.01
   1   5   0   24.88    1.22
   2   5   0   25.06    1.29
  -2  -5   0   26.95    1.17
   2   5   0   25.35    1.25
  -2   5   0   22.85    1.57
  -2   5   0   27.30    1.34
   2  -5   0   24.65    1.42
   3   5   0   69.46    3.01
   3  -5   0   67.70    3.21
  -3   5   0   66.41    3.31
  -3  -5   0   69.74    2.62
   3   5   0   69.78    3.07
  -4   5   0    0.60    0.68
  -4  -5   0    1.82    0.24
   4   5   0    2.57    0.70
  -4  -5   0    1.91    0.31
   4  -5   0    2.01    0.81
   4   5   0    1.98    0.65
   5  -5   0   12.82    1.61
   5   5   0   12.35    1.40
  -5   5   0   14.22    1.57
   6  -5   0   14.52    1.92
   6   5   0   16.69    1.86
  -6   5   0   17.48    1.90
   0  -6   0   73.54    2.82
   0  -6   0   73.40    2.83
   0   6   0   72.28    3.13
   0  -6   0   72.86    2.81
  -1   6   0   59.05    2.81
   1  -6   0   63.10    2.48
  -1  -6   0   58.80    2.41
  -1  -6   0   58.56    2.43
   1   6   0   55.00    2.52
  -1  -6   0   61.79    2.45
   1  -6   0   59.05    2.45
  -1  -6   0   60.44    2.55
   2  -6   0   71.74    3.13
  -2   6   0   71.82    2.94
  -2   6   0   69.96    3.40
   2   6   0   73.91    2.93
  -2  -6   0   72.74    2.89
   2   6   0   72.53    2.85
  -2  -6   0   71.87    3.08
   2   6   0   74.29    2.87
  -3  -6   0    1.18    0.26
   3   6   0    0.72    0.42
   3  -6   0    1.31    0.57
   3   6   0    1.45    0.49
  -3   6   0    1.39    0.58
   3   6   0    1.20    0.44
  -4   6   0   80.20    4.08
   4   6   0   84.65    3.73
   4  -6   0   86.71    4.06
   5   6   0    2.07    0.72
   5  -6   0    1.87    0.86
  -5   6   0    0.99    0.72
  -6   6   0    0.28    0.75
   6   6   0   -0.02    0.66
   6  -6   0    0.96    0.84
   0  -7   0   -0.18    0.18
   0   7   0   -0.28    0.31
   0  -7   0    0.02    0.23
   0  -7   0   -0.05    0.21
   1  -7   0   25.64    1.30
   1   7   0   25.25    1.41
  -1  -7   0   24.47    1.26
  -1   7   0   26.82    1.66
   1  -7   0   24.28    1.28
  -1  -7   0   23.88    1.23
  -1  -7   0   26.59    1.28
  -2   7   0    0.33    0.23
   2   7   0    0.74    0.15
   2   7   0    0.79    0.14
  -2  -7   0    0.27    0.30
  -2   7   0    1.25    0.60
  -2  -7   0    0.42    0.37
   2  -7   0    0.19    0.38
  -3   7   0   -0.40    0.58
  -3   7   0    0.30    0.38
   3   7   0    0.68    0.39
   3   7   0    0.44    0.37
  -3  -7   0    0.52    0.24
   3  -7   0    0.11    0.53
  -4   7   0    4.85    1.03
   4   7   0    4.42    0.75
   4  -7   0    3.73    0.87
   5   7   0   10.16    1.22
   5  -7   0    6.40    1.27
  -5   7   0   10.12    1.49
   6   7   0   -0.54    0.57
   6  -7   0   -0.80    0.67
  -6   7   0   -0.36    0.77
   0  -8   0    8.38    0.63
   0   8   0    8.57    0.98
   0  -8   0    7.04    0.74
   0  -8   0    8.76    0.68
  -1   8   0   83.02    3.95
  -1  -8   0   87.93    3.51
   1   8   0   87.87    3.71
  -1  -8   0   86.50    3.46
   1  -8   0   88.26    3.54
   1  -8   0   86.76    3.52
   2  -8   0    3.27    0.63
  -2   8   0    3.34    0.35
  -2   8   0    3.69    0.87
  -2  -8   0    4.23    0.59
  -2  -8   0    2.67    0.56
  -2  -8   0    3.31    0.60
   3  -8   0    7.05    0.99
   3   8   0    7.12    0.58
  -3   8   0    7.41    1.20
   4   8   0    0.25    0.39
   4  -8   0   -0.69    0.52
  -4   8   0    0.89    0.79
  -5   8   0    2.41    0.98
   5   8   0    1.36    0.59
   5  -8   0    1.99    0.94
   0  -9   0    0.44    0.29
   0   9   0   -0.36    0.48
   0  -9   0    0.25    0.32
   1  -9   0    1.16    0.41
  -1   9   0    1.65    0.67
  -1  -9   0    1.42    0.42
  -1  -9   0    1.19    0.39
   1  -9   0    1.46    0.47
   1   9   0    2.33    0.60
  -2  -9   0    5.37    0.72
  -2  -9   0    4.35    0.69
   2  -9   0    5.06    0.76
  -2   9   0    3.25    0.90
   2  -9   0    4.71    0.76
  -3   9   0   15.43    1.83
  -3  -9   0   17.63    1.35
   3  -9   0   22.52    1.59
  -3   9   0   19.42    1.10
  -4   9   0    3.30    1.06
   4  -9   0    2.96    0.87
  -4  -9   0    1.75    0.71
  -5   9   0    1.63    1.02
  -5   9   0    3.77    0.87
   5  -9   0    2.53    1.06
  -5  -9   0    1.99    0.89
   0 -10   0    7.45    0.76
   0  10   0    5.36    0.95
   0 -10   0    5.91    0.70
   1 -10   0    4.23    0.63
   1 -10   0    4.84    0.68
   1  10   0    4.55    0.81
  -1 -10   0    3.33    0.53
  -1  10   0    3.91    0.96
  -1 -10   0    3.31    0.58
  -2 -10   0    2.83    0.59
   2 -10   0    1.94    0.60
   2 -10   0    1.61    0.55
  -2 -10   0    2.22    0.57
  -2  10   0    3.49    0.97
  -3 -10   0   16.85    1.50
   3 -10   0   14.38    1.50
  -3  10   0   16.05    1.89
  -4  10   0    2.29    1.07
  -4 -10   0    1.85    0.76
   4 -10   0    2.90    0.85
  -5  10   0    2.45    1.09
  -5 -10   0    3.56    1.08
   5 -10   0    2.31    0.97
   0 -11   0   -0.03    0.36
   0  11   0    0.24    0.58
   0 -11   0    0.20    0.35
  -1 -11   0    4.48    0.66
  -1 -11   0    5.26    0.71
   1 -11   0    4.29    0.70
   1 -11   0    3.19    0.62
  -1  11   0    3.99    1.00
   1  11   0    4.09    0.82
  -2  11   0    4.10    1.02
  -2 -11   0    2.11    0.58
   2 -11   0    2.12    0.65
  -2 -11   0    2.50    0.62
  -3  11   0    3.16    1.03
   3 -11   0    2.24    0.79
   4 -11   0    0.26    0.74
  -4  11   0    1.82    1.04
   0 -12   0    2.20    0.55
   0  12   0    2.13    0.84
  -1 -12   0    0.74    0.44
  -1  12   0   -0.39    0.60
   1  12   0    0.30    0.62
   1 -12   0    0.56    0.49
  -2  12   0   10.80    1.59
  -3  12   0    2.40    1.09
  -4  12   0    0.92    0.98
   0  13   0   -0.33    0.57
   0 -13   0    0.38    0.71
  -1  13   0    1.56    0.90
   1  13   0    2.02    0.78
  -2  13   0    2.39    1.07
  -3  13   0    1.04    0.98
   0  14   0    0.41    0.75
   1  14   0    1.92    0.89
  -1  14   0    1.58    0.96
  -2  14   0    2.75    1.12
  -1   0   1   79.09    2.95
  -1   0  -1   78.68    2.95
   1   0  -1   75.35    2.94
   1   0   1   80.16    2.87
  -1   0  -1   74.98    2.86
   1   0   1   74.71    2.94
  -2   0   1    4.16    0.57
  -2   0  -1    3.07    0.41
   2   0  -1    4.57    0.57
  -2   0  -1    3.94    0.56
   2   0   1    3.23    0.53
   3   0   1   29.20    1.69
   3   0  -1   28.95    1.67
  -3   0  -1   28.80    1.46
   4   0   1   10.11    1.22
  -4   0   1   13.63    1.03
  -4   0  -1    9.87    0.93
   4   0  -1   13.30    1.37
  -5   0   1    5.87    0.83
  -5   0  -1    5.10    0.76
   5   0  -1    3.77    0.95
   5   0   1    5.89    1.09
   6   0  -1    0.71    0.72
   6   0   1   -0.71    0.57
  -6   0   1    2.42    0.69
   0   1  -1   10.65    0.65
   0  -1  -1   12.44    0.51
   0   1   1   12.26    0.51
   0  -1   1   13.33    0.55
   0  -1  -1   10.88    0.50
  -1  -1  -1  169.96    6.16
  -1   1   1  177.56    6.17
   1  -1   1  171.45    6.16
   1   1  -1  163.82    6.12
   1  -1   1  165.53    6.15
   1   1   1  159.42    6.15
  -1   1  -1  166.91    6.16
   1   1   1  163.68    6.14
   1  -1  -1  170.66    6.17
  -1   1  -1  170.15    6.15
  -1  -1   1  173.23    6.14
  -2  -1  -1   31.55    1.54
   2  -1   1   29.27    1.52
  -2   1   1   33.20    1.56
   2   1  -1   30.40    1.51
  -2  -1  -1   28.46    1.28
  -2  -1   1   33.29    1.56
   2  -1  -1   28.26    1.52
   2   1   1   29.03    1.50
  -2   1  -1   31.93    1.54
  -2   1  -1   30.38    1.46
   3  -1   1    6.11    0.83
  -3   1   1    5.64    0.70
   3   1  -1    8.33    0.90
  -3  -1  -1    6.41    0.57
  -3   1  -1    6.24    0.70
   3  -1  -1    5.53    0.81
   3   1   1    4.88    0.74
   4  -1   1    0.89    0.52
  -4  -1  -1   -0.08    0.32
   4   1  -1   -0.13    0.50
  -4   1   1    0.72    0.47
   4  -1  -1   -0.06    0.54
  -4  -1   1    0.48    0.39
   4   1   1    0.06    0.52
  -4   1  -1    0.71    0.49
   5   1  -1    5.98    1.08
  -5  -1  -1    4.23    0.66
  -5   1   1    4.96    0.85
   5  -1   1    4.75    1.06
  -5   1  -1    4.30    0.76
   5   1   1    4.63    0.98
   5  -1  -1    5.33    1.07
  -5  -1   1    4.73    0.73
   6   1  -1    0.08    0.60
   6  -1   1    0.66    0.70
  -6   1   1    0.35    0.55
   6  -1  -1    0.26    0.66
  -6   1  -1   -0.45    0.48
   6   1   1   -0.18    0.64
   0   2   1    5.51    0.31
   0  -2  -1    5.30    0.38
   0  -2  -1    5.62    0.32
   0   2   1    5.60    0.39
   0  -2   1    5.43    0.40
   0   2   1    4.92    0.30
   0   2   1    5.30    0.31
   0  -2  -1    5.42    0.32
   0   2  -1    5.24    0.42
   0  -2  -1    5.53    0.32
  -1  -2  -1   35.98    1.53
  -1   2   1   37.65    1.63
  -1  -2  -1   36.88    1.53
  -1  -2  -1   35.58    1.32
   1  -2   1   34.22    1.51
   1  -2   1   35.80    1.61
  -1   2   1   38.04    1.54
   1   2  -1   36.37    1.46
   1   2  -1   34.49    1.47
  -1  -2   1   37.67    1.49
  -1   2  -1   36.60    1.49
   1   2   1   33.97    1.50
   1  -2  -1   35.35    1.54
   1   2   1   35.95    1.52
  -1   2  -1   35.75    1.61
   2  -2   1   16.36    1.06
  -2   2   1   16.43    1.06
  -2   2   1   18.30    1.07
   2   2  -1   18.00    1.04
  -2  -2  -1   18.39    1.24
   2   2   1   18.29    1.06
  -2  -2   1   19.37    1.08
   2   2   1   16.16    1.01
  -2   2  -1   17.94    1.04
  -2   2  -1   16.25    1.05
   2  -2  -1   16.77    1.07
   3  -2   1   29.20    1.73
  -3   2   1   29.18    1.66
  -3  -2  -1   30.64    1.35
   3   2  -1   31.59    1.70
   3   2   1   28.74    1.68
   3  -2  -1   31.11    1.78
   3   2   1   34.77    1.78
  -3   2  -1   28.73    1.64
   4   2  -1    4.04    0.82
  -4   2   1    2.56    0.64
   4  -2   1    3.69    0.82
  -4  -2   1    3.39    0.53
   4   2   1    4.20    0.82
   4   2   1    3.87    0.81
   4  -2  -1    3.25    0.82
  -4   2  -1    3.36    0.70
  -5   2   1   17.00    1.39
   5  -2   1   14.85    1.65
  -5  -2  -1   15.49    1.06
   5   2  -1   18.13    1.73
   5  -2  -1   16.11    1.68
   5   2   1   19.35    1.84
  -5   2  -1   14.01    1.39
   5   2   1   14.63    1.59
  -5  -2   1   16.77    1.14
   6  -2   1    2.00    0.90
   6   2  -1    2.98    0.95
  -6   2   1    1.80    0.75
   6   2   1    3.12    0.97
  -6   2  -1    2.17    0.72
   6  -2  -1    2.29    0.91
   0  -3  -1   68.74    2.61
   0   3   1   68.93    2.56
   0  -3   1   69.48    2.75
   0  -3  -1   74.23    2.62
   0   3   1   67.44    2.73
   0   3   1   68.51    2.56
   0  -3  -1   73.38    2.76
   0   3  -1   68.79    2.75
   0  -3  -1   68.03    2.62
  -1  -3  -1   75.95    2.76
   1  -3   1   70.88    2.85
   1   3  -1   74.80    2.79
   1  -3   1   76.72    3.06
  -1   3   1   74.20    3.05
  -1   3   1   78.52    2.88
   1   3  -1   78.27    2.77
  -1  -3  -1   74.82    2.89
   1   3  -1   74.35    2.76
  -1  -3  -1   72.62    2.87
  -1   3  -1   74.07    2.81
   1   3   1   70.84    2.74
   1  -3  -1   76.59    2.93
   1   3   1   72.09    2.84
  -1   3  -1   69.32    3.02
  -1  -3   1   72.91    2.82
   1  -3  -1   73.04    2.90
  -1  -3   1   73.77    2.83
  -1  -3   1   72.34    2.83
   1   3   1   74.96    2.86
   2  -3   1    8.57    0.81
  -2   3   1    9.60    0.91
  -2   3   1    9.34    0.75
  -2  -3  -1    9.25    0.44
   2   3  -1    8.26    0.66
   2   3  -1    9.53    0.71
   2   3   1    9.94    0.74
  -2   3  -1    9.92    0.74
   2  -3  -1    7.52    0.78
  -2   3  -1    9.35    0.89
   2   3   1    9.50    0.73
   3   3  -1    8.57    0.90
  -3  -3  -1    8.72    0.51
   3  -3   1    7.07    0.91
  -3   3   1    8.00    0.92
   3  -3  -1    9.35    1.01
   3   3   1    8.30    0.92
   3   3   1    8.80    0.94
  -3   3  -1    9.17    0.98
   4  -3   1   30.64    1.96
  -4   3   1   27.49    1.78
   4   3  -1   30.70    1.86
   4   3  -1   28.63    1.79
  -4  -3  -1   27.11    1.30
  -4   3  -1   27.66    1.78
   4   3   1   26.52    1.77
   4  -3  -1   28.76    1.94
   4   3   1   30.96    1.89
   5  -3   1    3.58    0.95
  -5   3   1    2.02    0.72
   5   3  -1    2.74    0.85
  -5  -3   1    3.29    0.53
   5   3   1    4.82    0.96
   5  -3  -1    3.17    0.93
  -5   3  -1    5.61    0.99
   6   3  -1    7.08    1.31
   6  -3   1    6.19    1.29
  -6   3   1    5.87    1.07
   6   3   1    6.54    1.29
  -6   3  -1    7.84    1.21
   6  -3  -1    3.83    1.09
   0  -4  -1   41.94    1.80
   0  -4   1   42.31    1.82
   0  -4  -1   36.62    1.60
   0   4  -1   40.34    1.81
   0  -4  -1   39.74    1.60
   0  -4   1   40.80    1.48
   0  -4  -1   38.53    1.61
   0   4   1   40.23    1.78
   1   4  -1   22.75    1.12
  -1  -4  -1   24.06    1.14
   1  -4   1   22.92    1.10
  -1   4   1   22.58    1.09
  -1   4   1   22.40    1.32
   1   4  -1   24.22    0.89
   1   4  -1   23.61    0.98
   1  -4   1   26.19    1.37
  -1  -4  -1   23.69    1.13
  -1  -4  -1   25.27    1.09
  -1   4  -1   22.77    1.00
   1   4   1   23.46    1.06
  -1  -4   1   24.29    1.07
   1   4   1   22.50    1.07
  -1   4  -1   21.69    1.31
   1  -4  -1   26.58    1.38
  -1  -4   1   22.77    1.07
  -1  -4   1   25.12    1.14
   1  -4  -1   24.14    1.16
   1   4   1   23.52    1.09
   1  -4  -1   23.46    1.15
  -2   4   1   86.14    3.76
   2   4  -1   91.64    3.52
  -2   4   1   88.40    3.57
   2  -4   1   86.78    3.61
  -2  -4  -1   88.35    3.23
   2   4  -1   86.15    3.46
  -2   4  -1   89.71    3.79
   2  -4  -1   88.75    3.64
  -2   4  -1   89.97    3.54
   2   4   1   92.26    3.58
   2   4   1   83.59    3.51
  -2  -4   1   87.72    3.36
  -3   4   1   12.93    1.24
   3   4  -1   14.03    1.01
  -3  -4  -1   14.18    0.61
   3  -4   1   13.88    1.25
   3   4  -1   14.42    1.07
   3   4   1   13.44    1.06
   3   4   1   13.29    1.07
  -3   4  -1   11.73    1.20
   3  -4  -1   14.61    1.31
  -4  -4  -1    4.20    0.34
   4  -4   1    2.98    0.88
   4   4  -1    3.95    0.80
  -4   4   1    4.00    0.88
   4  -4  -1    4.79    0.97
   4   4   1    5.63    0.93
  -4   4  -1    4.03    0.83
   4   4   1    3.28    0.73
   5  -4   1   21.01    2.03
  -5   4   1   21.98    1.73
   5   4  -1   22.25    1.70
   5   4   1   22.63    1.78
  -5   4  -1   21.51    1.75
   5  -4  -1   19.20    1.94
   6  -4   1    3.58    1.08
  -6   4   1    1.60    0.83
   6   4  -1    1.97    0.83
  -6   4  -1    2.19    0.80
   6  -4  -1    1.53    0.94
   6   4   1    1.95    0.83
   0   5   1    0.41    0.31
   0  -5   1    1.19    0.18
   0  -5  -1    0.81    0.24
   0  -5  -1    1.04    0.38
   0  -5  -1    1.05    0.24
   0  -5  -1    0.76    0.24
   0  -5   1    0.99    0.19
   0  -5   1    0.35    0.33
   0  -5   1    0.86    0.16
   0   5  -1    0.76    0.35
  -1   5   1    7.39    0.82
  -1  -5  -1    7.61    0.59
   1   5  -1    7.87    0.64
  -1  -5  -1    6.89    0.58
  -1  -5  -1    7.97    0.60
   1  -5   1    7.21    0.55
  -1   5   1    7.72    0.50
  -1  -5  -1    7.74    0.59
  -1  -5   1    7.39    0.52
  -1   5  -1    7.86    0.37
   1   5   1    7.33    0.49
   1  -5  -1    7.95    0.61
   1   5   1    8.34    0.46
  -1  -5   1    6.44    0.62
  -1   5  -1    8.08    0.83
  -1  -5   1    7.86    0.53
   1  -5  -1    7.92    0.61
   1   5   1    7.76    0.60
   2  -5   1   22.46    1.34
   2   5  -1   26.27    1.22
  -2   5   1   25.45    1.32
  -2  -5  -1   24.64    1.39
   2   5  -1   25.50    1.26
  -2  -5  -1   23.48    1.09
   2   5  -1   27.19    1.24
  -2   5   1   24.79    1.58
   2  -5  -1   23.98    1.42
   2   5   1   25.57    1.29
   2   5   1   27.76    1.34
  -2   5  -1   26.51    1.28
  -2  -5   1   24.74    1.19
  -2   5  -1   26.27    1.61
   3   5  -1    1.26    0.49
  -3   5   1    0.02    0.52
   3  -5   1    0.63    0.51
   3   5  -1    0.91    0.42
   3   5  -1    0.49    0.41
   3   5   1    0.81    0.43
  -3   5  -1    0.19    0.49
   3   5   1    1.01    0.48
  -3  -5   1    0.38    0.24
   3  -5  -1    1.17    0.53
   4   5  -1    2.55    0.68
   4   5  -1    2.53    0.71
   4  -5   1    1.57    0.70
  -4   5   1    2.79    0.80
   4   5   1    2.97    0.74
   4   5   1    2.73    0.69
   4  -5  -1    1.87    0.73
  -4   5  -1    2.67    0.80
   5  -5   1    0.54    0.78
  -5   5   1    2.06    0.79
   5   5  -1    2.32    0.76
  -5   5  -1    1.97    0.78
   5  -5  -1    1.09    0.74
   5   5   1    1.60    0.74
   6   5  -1    1.25    0.77
   6  -5   1    0.80    0.90
  -6   5   1    2.14    0.85
   6   5   1    1.04    0.75
   6  -5  -1    0.75    0.84
  -6   5  -1    1.91    0.80
   0   6   1   36.98    1.83
   0  -6  -1   36.29    1.58
   0  -6   1   35.06    1.47
   0  -6  -1   34.07    1.55
   0   6  -1   35.61    1.82
   0  -6   1   35.53    1.44
   0  -6   1   36.02    1.46
   0  -6  -1   37.99    1.57
  -1   6   1   73.84    2.80
  -1  -6  -1   74.63    2.98
  -1  -6  -1   72.57    3.00
  -1  -6  -1   76.47    3.05
   1   6  -1   72.91    3.08
  -1   6   1   74.15    3.32
   1  -6   1   75.23    2.95
  -1  -6  -1   76.32    3.01
   1  -6  -1   72.96    3.25
  -1  -6   1   78.00    2.92
   1  -6  -1   74.56    3.01
   1   6   1   73.02    3.03
   1  -6  -1   71.93    3.00
  -1   6  -1   68.02    3.28
   1   6   1   75.60    2.79
  -1  -6   1   74.89    3.09
  -1  -6   1   74.27    2.91
  -2   6   1   34.30    1.54
   2   6  -1   31.82    1.42
   2   6  -1   30.80    1.31
  -2   6   1   31.65    1.92
  -2  -6  -1   33.15    1.65
  -2  -6  -1   30.43    1.38
   2   6  -1   30.18    1.31
   2  -6   1   27.70    1.59
   2  -6  -1   29.45    1.64
  -2  -6   1   31.42    1.47
  -2   6  -1   29.54    1.88
   2   6   1   29.02    1.48
   2   6   1   30.89    1.46
  -2   6  -1   32.08    1.45
   3   6  -1    1.83    0.49
   3   6  -1    1.40    0.43
  -3   6   1   -0.22    0.58
   3   6  -1    1.00    0.41
   3  -6   1   -0.09    0.51
   3   6   1    1.43    0.44
   3  -6  -1    0.95    0.56
  -3   6  -1    1.72    0.71
   3   6   1    1.25    0.46
  -3  -6   1    1.02    0.30
   4   6  -1   10.98    1.10
   4  -6   1    9.28    1.29
  -4   6   1    9.55    1.30
  -4   6  -1    6.49    1.13
   4  -6  -1   10.67    1.33
   4   6   1    9.42    1.07
   5   6  -1   30.47    1.91
   5  -6   1   31.45    2.25
  -5   6   1   23.68    2.20
  -5   6  -1   25.31    2.27
   5  -6  -1   25.80    2.12
   5   6   1   27.06    1.90
   6   6  -1    7.53    1.21
   6  -6   1    7.02    1.41
  -6   6   1    4.52    1.13
   6  -6  -1    5.65    1.32
  -6   6  -1    5.64    1.24
   6   6   1    6.72    1.25
   0   7  -1   25.51    1.51
   0  -7   1   23.55    1.13
   0  -7   1   24.13    1.11
   0   7   1   22.92    1.44
   0  -7   1   25.63    1.13
   0  -7  -1   25.64    1.22
   0  -7  -1   23.93    1.22
   0  -7  -1   25.66    1.23
   1  -7   1   72.37    2.95
  -1  -7  -1   76.18    3.00
  -1  -7  -1   72.55    3.02
  -1   7   1   73.55    3.40
   1   7  -1   70.62    3.14
  -1  -7  -1   76.79    3.16
   1  -7   1   79.09    3.16
   1  -7  -1   74.08    3.04
  -1  -7   1   70.33    2.92
  -1  -7   1   72.55    2.93
  -1   7  -1   74.91    3.42
   1  -7  -1   69.74    3.03
  -1  -7   1   74.51    2.92
   1   7   1   74.95    3.12
  -2  -7  -1    9.30    0.70
  -2   7   1    9.17    1.15
   2  -7   1    9.77    0.94
  -2  -7  -1    9.97    0.92
  -2   7   1    8.60    0.67
  -2  -7  -1    8.76    0.87
   2   7   1   10.28    0.64
  -2  -7   1   10.05    0.78
  -2   7  -1    7.44    1.08
   2   7   1    9.40    0.59
   2  -7  -1    9.37    0.95
  -2   7  -1    8.97    0.59
  -2   7  -1    9.94    0.63
   3   7  -1   10.64    0.80
  -3   7   1    8.26    1.22
   3  -7   1    9.37    1.10
   3   7  -1    9.17    0.81
   3   7   1   10.17    0.96
   3  -7  -1   10.33    1.18
  -3   7  -1   11.27    0.97
   3   7   1   11.76    0.93
  -3   7  -1    9.51    1.25
  -3  -7   1    8.30    0.69
   4  -7   1    7.28    1.12
  -4   7   1    5.06    1.09
   4   7  -1    6.06    0.82
  -4   7  -1    6.49    1.20
   4   7   1    7.92    0.94
   4  -7  -1    5.12    1.04
  -5   7   1    7.04    1.26
   5   7  -1    7.27    1.03
   5  -7   1    6.30    1.20
   5   7   1    5.06    0.95
   5  -7  -1    6.98    1.29
  -5   7  -1    7.69    1.31
   6  -7   1    2.58    1.08
  -6  -7  -1    5.22    1.21
   6   7  -1    4.78    1.04
  -6   7   1    6.60    1.39
  -6   7  -1    5.86    1.26
   6   7   1    6.75    1.19
   6  -7  -1    3.96    1.25
   0  -8  -1    8.44    0.67
   0   8   1    7.96    0.95
   0  -8   1    9.29    0.65
   0  -8  -1    8.72    0.71
   0  -8   1    9.23    0.60
   0   8  -1    8.14    0.98
   0  -8   1    7.74    0.61
  -1  -8  -1   13.82    0.96
   1  -8   1   14.11    0.92
  -1   8   1   14.83    1.39
   1   8  -1   14.78    1.12
  -1  -8  -1   12.79    0.92
   1  -8   1   14.02    0.91
  -1  -8   1   13.98    0.86
   1  -8  -1   16.40    1.04
   1   8   1   14.73    1.08
  -1  -8   1   13.79    0.88
  -1   8  -1   13.40    1.35
   1  -8  -1   12.35    0.93
  -2  -8  -1   41.46    2.08
  -2   8   1   41.05    2.47
  -2  -8  -1   38.61    1.89
  -2  -8  -1   39.20    2.04
  -2   8   1   44.13    1.76
   2  -8   1   40.84    2.06
   2  -8  -1   43.08    2.14
  -2  -8   1   39.80    1.99
  -2   8  -1   41.20    2.48
   3  -8   1    1.45    0.60
   3   8  -1    1.15    0.24
  -3   8   1    1.36    0.75
  -3  -8  -1    0.26    0.43
  -3   8  -1    0.66    0.39
  -3   8  -1    0.91    0.78
   3  -8  -1    0.85    0.57
   3   8   1    0.62    0.34
  -4   8   1   -0.02    0.69
   4  -8   1    1.14    0.78
   4   8  -1    1.45    0.47
   4   8   1    1.11    0.49
   4  -8  -1    2.54    0.89
  -4   8  -1    1.90    0.86
  -5  -8  -1    0.08    0.67
   5  -8   1   -0.64    0.63
  -5   8   1    0.40    0.81
   5   8  -1    0.25    0.49
   5   8   1   -0.09    0.49
   5  -8  -1   -0.68    0.72
  -5   8  -1    1.00    0.83
   0  -9  -1   88.54    3.53
   0  -9   1   86.00    3.39
   0   9   1   80.81    3.81
   0   9  -1   87.34    3.90
   0  -9  -1   87.29    3.49
   0  -9   1   81.04    3.36
  -1   9   1   44.78    2.68
  -1  -9  -1   50.63    2.30
   1   9  -1   51.73    2.56
   1  -9   1   51.02    2.27
   1  -9   1   52.85    2.31
  -1  -9  -1   53.25    2.36
  -1  -9   1   53.19    2.26
   1  -9  -1   48.97    2.35
  -1   9  -1   48.76    2.75
  -1  -9   1   49.59    2.20
   1   9   1   51.43    2.52
   1  -9  -1   53.27    2.38
  -2  -9  -1    1.29    0.47
   2  -9   1    1.04    0.51
  -2   9   1   -0.20    0.47
  -2  -9  -1    0.37    0.41
  -2   9  -1    0.68    0.70
  -2  -9   1    0.85    0.43
   2  -9  -1    0.87    0.49
   2  -9  -1    0.45    0.47
  -2  -9   1    1.20    0.45
  -3   9   1   20.31    1.99
  -3  -9  -1   18.28    1.44
   3  -9   1   19.00    1.50
  -3   9  -1   17.43    1.92
   3  -9  -1   19.80    1.56
  -3   9  -1   20.43    1.04
  -4  -9  -1   10.73    1.37
  -4   9   1   11.71    1.63
   4  -9   1   10.19    1.39
   4  -9  -1   10.55    1.45
   4   9   1    9.67    1.02
  -4   9  -1   11.75    1.64
  -4   9  -1   11.97    1.10
   5  -9   1    0.50    0.77
  -5   9   1    0.72    0.87
  -5  -9  -1    1.27    0.85
   5  -9  -1    1.53    0.96
  -5   9  -1   -0.56    0.73
  -5   9  -1    0.88    0.62
   0 -10   1    1.22    0.39
   0  10  -1    2.78    0.77
   0 -10  -1    1.62    0.47
   0 -10  -1    1.68    0.45
   0 -10   1    2.15    0.43
   0  10   1    2.22    0.71
  -1 -10  -1   19.04    1.22
   1  10  -1   18.66    1.43
  -1  10   1   18.53    1.73
   1 -10   1   17.58    1.13
  -1 -10  -1   18.97    1.17
   1 -10   1   20.14    1.21
   1  10   1   17.27    1.37
  -1 -10   1   16.37    1.09
   1 -10  -1   16.54    1.19
  -1 -10   1   16.52    1.06
  -1  10  -1   19.68    1.82
   1 -10  -1   17.80    1.24
  -2 -10  -1   10.37    1.02
  -2  10   1    7.54    1.28
   2 -10   1    8.60    0.98
  -2 -10  -1    7.47    0.93
   2 -10   1    8.30    0.98
  -2 -10   1    8.58    0.91
  -2 -10   1    7.57    0.89
   2 -10  -1    7.47    0.97
   2 -10  -1    7.99    1.00
  -2  10  -1    8.95    1.36
  -3  10   1    6.32    1.29
  -3 -10  -1    7.42    1.04
   3 -10   1    8.68    1.14
  -3 -10   1    9.83    1.11
  -3  10  -1   12.02    1.60
   3 -10  -1   10.50    1.24
  -4  10   1    5.19    1.39
   4 -10   1    6.71    1.23
  -4 -10  -1    5.16    1.04
  -4  10   1    5.42    1.11
   4 -10  -1    4.53    1.11
  -4  10  -1    3.63    1.15
  -4 -10   1    4.21    0.92
   5 -10   1   22.47    2.27
  -5 -10  -1   19.97    2.09
  -5  10   1   22.15    2.44
  -5 -10   1   15.02    1.83
  -5  10  -1   22.70    2.48
   5 -10  -1   23.19    2.35
   0  11  -1   10.35    1.35
   0 -11  -1   10.66    1.03
   0  11   1    9.69    1.24
   0 -11  -1   10.47    1.00
   0 -11   1    8.84    0.95
   0 -11   1    8.20    0.84
  -1 -11  -1    0.11    0.39
   1  11  -1    2.20    0.70
   1 -11   1    0.51    0.42
  -1 -11  -1    1.63    0.48
  -1  11   1    1.66    0.77
   1 -11   1    1.28    0.48
  -1 -11   1    1.27    0.41
   1 -11  -1    0.74    0.47
   1  11   1    0.74    0.56
   1 -11  -1    1.53    0.50
  -1  11  -1    0.80    0.70
   2 -11   1   39.62    2.25
  -2  11   1   44.09    2.82
  -2 -11  -1   42.63    2.46
  -2 -11  -1   42.77    2.26
  -2 -11   1   43.97    2.20
  -2  11  -1   40.86    2.77
   2 -11  -1   42.26    2.35
  -3 -11  -1    0.64    0.56
  -3  11   1    3.74    1.11
   3 -11   1    3.19    0.82
   3 -11  -1    2.14    0.74
  -3  11  -1    2.59    1.02
   4 -11   1    3.18    0.97
  -4  11   1    3.16    1.16
   4 -11  -1    4.17    1.10
  -4  11  -1    5.53    1.37
   0  12   1   11.49    1.48
   0 -12   1   15.61    1.11
   0  12  -1   14.46    1.61
   0 -12  -1   16.11    1.20
   1 -12   1    4.11    0.70
   1  12  -1    4.20    0.89
  -1  12   1    3.92    1.03
  -1 -12  -1    3.96    0.71
  -1  12  -1    4.52    1.06
  -1 -12   1    4.37    0.68
   1  12   1    3.47    0.86
  -2  12   1   11.39    1.64
  -2  12  -1   11.49    1.68
  -3  12   1   14.34    1.94
  -3  12  -1   12.56    1.85
  -4  12   1    6.41    1.49
  -4  12  -1    5.01    1.43
   0  13   1   12.76    1.58
   0  13  -1   11.64    1.56
   0 -13   1   11.63    1.10
  -1  13   1   21.84    2.15
   1  13  -1   22.76    2.05
  -1  13  -1   22.87    2.22
   1  13   1   20.56    1.90
  -1 -13   1   22.60    1.53
  -2  13   1    6.73    1.40
  -2  13  -1    6.96    1.40
  -3  13   1   26.74    2.75
  -3  13  -1   23.80    2.62
   0  14   1    0.27    0.78
   0  14  -1    0.29    0.71
  -1  14   1   14.74    1.91
   1  14  -1   17.66    1.85
  -1  14  -1   15.37    1.95
   1  14   1   14.42    1.69
  -2  14   1    1.48    0.99
  -2  14  -1    2.62    1.15
   0   0  -2  229.96    7.83
   0   0  -2  214.01    7.79
   0   0   2  213.81    7.79
   1   0   2   19.85    0.96
  -1   0  -2   19.43    0.86
   1   0   2   20.04    0.86
   1   0  -2   20.63    0.95
   1   0  -2   19.01    0.93
  -1   0  -2   20.72    0.97
  -1   0   2   20.35    0.96
   2   0   2   21.15    1.22
  -2   0   2   23.69    1.25
  -2   0  -2   21.08    1.06
   2   0  -2   22.40    1.24
  -2   0  -2   21.26    1.22
   3   0   2  223.52    8.71
  -3   0  -2  229.63    8.44
   3   0  -2  229.13    8.71
  -4   0   2   13.75    1.08
  -4   0  -2   13.75    1.01
   4   0  -2   10.99    1.27
   4   0   2   14.11    1.42
   5   0   2   14.71    1.63
  -5   0   2   14.85    1.22
   5   0  -2   12.00    1.48
  -5   0  -2   14.56    1.14
   6   0   2    0.36    0.68
   6   0  -2    0.42    0.67
  -6   0   2    0.13    0.51
   0   1   2   61.08    2.25
   0  -1  -2   59.89    2.24
   0  -1   2   59.38    2.15
   0   1   2   60.99    2.25
   0  -1   2   57.77    2.26
   0  -1  -2   58.72    2.24
   0  -1  -2   61.19    2.25
   0   1  -2   60.91    2.27
  -1   1   2  981.18   34.18
   1  -1   2  920.33   34.14
   1   1  -2  963.80   34.12
   1  -1   2  962.03   34.15
  -1  -1  -2  955.08   34.06
  -1  -1  -2  983.32   34.18
  -1  -1  -2  996.86   34.19
   1   1  -2  937.59   34.30
  -1  -1   2  983.90   34.14
   1  -1  -2  991.45   34.18
   1  -1  -2  933.78   34.17
  -1   1  -2  947.32   34.20
  -1   1  -2  972.09   34.14
   1   1   2  946.75   34.29
   1   1   2 1000.00   34.27
   1   1   2  979.26   34.06
   2  -1   2  111.31    4.52
  -2   1   2  120.04    4.55
  -2  -1  -2  119.49    4.56
  -2  -1  -2  116.08    4.26
   2   1  -2  106.85    4.47
   2  -1   2  118.07    4.46
   2   1   2  111.89    4.52
   2  -1  -2  114.17    4.55
  -2  -1   2  121.83    4.56
  -2   1  -2  116.90    4.53
  -2   1  -2  115.58    4.45
   3   1  -2    9.88    0.99
  -3  -1  -2    9.03    0.66
   3  -1   2    8.76    0.96
   3  -1  -2   10.93    1.07
  -3   1  -2    7.78    0.78
   3   1   2    9.53    1.00
   4  -1   2   20.79    1.58
   4   1  -2   19.69    1.53
  -4  -1  -2   21.07    1.19
  -4   1   2   18.78    1.39
   4  -1  -2   20.60    1.52
   4   1   2   22.10    1.59
  -4   1  -2   21.42    1.37
  -5  -1  -2    7.73    0.83
   5  -1   2    6.80    1.15
   5   1  -2    6.03    1.08
  -5   1   2    4.28    0.86
  -5  -1   2    8.45    0.93
  -5   1  -2    6.52    0.89
   5  -1  -2    5.59    1.11
   5   1   2    5.43    1.05
   6   1  -2    0.89    0.79
   6  -1   2    0.85    0.85
  -6   1   2    1.29    0.66
  -6   1  -2    0.76    0.59
   6  -1  -2    1.66    0.87
   6   1   2    0.63    0.71
   0  -2  -2  116.94    4.20
   0  -2  -2  112.48    4.20
   0   2   2  116.90    4.19
   0   2  -2  115.66    4.27
   0   2   2  113.14    4.18
   0   2   2  117.25    4.20
   0  -2   2  112.86    4.25
   0  -2  -2  110.67    4.19
  -1  -2  -2   53.03    2.15
   1  -2   2   51.33    2.11
   1   2  -2   51.26    2.04
   1  -2   2   56.10    2.24
  -1   2   2   51.55    2.15
  -1  -2  -2   53.11    2.16
   1   2  -2   54.78    2.05
   1  -2  -2   50.76    2.15
   1   2   2   53.86    2.15
  -1   2  -2   53.05    2.22
  -1   2  -2   56.44    2.10
   1  -2  -2   51.18    2.16
  -1  -2   2   54.73    2.09
   2  -2   2   21.44    1.23
   2   2  -2   22.18    1.18
  -2  -2  -2   22.46    0.87
  -2   2   2   24.69    1.27
   2   2  -2   22.66    1.23
   2  -2   2   25.00    1.27
   2   2   2   20.72    1.23
  -2   2  -2   20.78    1.18
   2   2   2   19.56    1.17
  -2   2  -2   19.67    1.19
  -2  -2   2   20.51    1.21
   2  -2  -2   21.10    1.24
   3   2  -2    2.43    0.55
   3  -2   2    2.56    0.62
  -3  -2  -2    1.77    0.29
  -3   2   2    2.15    0.53
  -3   2  -2    1.00    0.47
   3  -2  -2    3.28    0.67
   3   2   2    1.19    0.50
   3   2   2    1.72    0.53
  -4   2   2   20.88    1.50
  -4  -2  -2   23.73    1.20
   4  -2   2   22.69    1.62
   4   2  -2   21.72    1.59
   4   2   2   28.72    1.79
   4  -2  -2   22.54    1.68
  -4   2  -2   23.22    1.51
   4   2   2   24.42    1.67
  -5  -2  -2   38.66    1.84
   5  -2   2   35.82    2.45
   5   2  -2   40.28    2.48
  -5   2   2   42.01    2.33
   5   2   2   38.71    2.46
   5   2   2   45.02    2.63
  -5  -2   2   36.44    1.97
  -5   2  -2   35.69    2.14
   5  -2  -2   42.46    2.57
  -6   2   2    7.50    1.19
   6  -2   2    6.33    1.26
   6   2  -2    5.99    1.21
   6  -2  -2    5.08    1.20
  -6   2  -2    6.65    1.06
   6   2   2    5.74    1.15
   0  -3  -2   90.35    3.49
   0   3   2   92.77    3.45
   0   3   2   94.63    3.47
   0   3   2   92.90    3.46
   0  -3  -2   97.90    3.50
   0  -3  -2   91.75    3.49
   0   3  -2   94.46    3.61
   0  -3   2   92.45    3.60
   0   3   2   91.78    3.56
   1   3  -2  197.69    7.25
   1  -3   2  192.41    7.37
  -1   3   2  207.84    7.62
  -1   3   2  205.06    7.44
  -1  -3  -2  203.27    7.46
   1  -3   2  216.66    7.62
   1   3  -2  204.81    7.25
  -1  -3  -2  209.16    7.46
   1   3  -2  203.54    7.29
  -1  -3  -2  196.81    7.44
  -1   3  -2  207.53    7.32
  -1  -3   2  209.48    7.35
  -1  -3   2  201.42    7.40
   1   3   2  200.01    7.43
   1  -3  -2  205.76    7.46
  -1   3  -2  202.93    7.59
  -1   3  -2  198.43    7.32
   1   3   2  206.01    7.43
   1   3   2  201.32    7.26
   1  -3  -2  197.74    7.46
  -2   3   2    9.84    0.78
   2   3  -2    8.69    0.68
  -2   3   2    9.26    0.89
   2  -3   2    9.86    0.79
   2   3  -2   11.06    0.75
   2   3  -2    9.87    0.75
  -2  -3   2   10.99    1.00
  -2   3  -2    9.02    0.89
  -2   3  -2    9.59    0.75
   2  -3  -2   10.33    0.83
   2   3   2    7.85    0.77
  -3  -3  -2   52.29    1.94
  -3   3   2   51.13    2.54
   3   3  -2   51.49    2.43
   3  -3   2   48.65    2.51
   3  -3  -2   52.12    2.58
  -3   3  -2   55.09    2.57
   3   3   2   49.06    2.46
   3   3   2   53.19    2.53
   4  -3   2   30.80    2.04
  -4   3   2   31.67    1.96
   4   3  -2   31.32    1.92
  -4  -3  -2   32.10    1.39
   4   3   2   36.97    2.11
   4  -3  -2   34.40    2.14
   4   3   2   33.14    2.00
  -4   3  -2   33.08    1.95
  -5   3   2    7.95    1.14
   5  -3   2    7.84    1.26
   5   3  -2    9.09    1.27
   5   3   2    7.21    1.13
   5  -3  -2    7.81    1.30
  -5   3  -2    8.13    1.12
  -5  -3   2    6.76    0.77
   6  -3   2    9.07    1.50
   6   3  -2    9.87    1.41
  -6   3   2   11.22    1.42
  -6   3  -2   11.84    1.41
   6   3   2    8.61    1.40
   6  -3  -2   11.14    1.69
   0   4  -2   46.51    2.06
   0   4   2   45.03    2.01
   0  -4  -2   48.31    1.90
   0   4   2   45.61    1.85
   0  -4  -2   45.21    1.90
   0   4   2   47.00    1.82
   0  -4  -2   50.97    1.92
   0  -4   2   48.09    2.06
   0   4   2   43.79    1.82
  -1  -4  -2   24.10    1.25
  -1   4   2   28.56    1.25
   1   4  -2   27.24    1.00
  -1  -4  -2   26.87    1.28
   1  -4   2   25.79    1.46
  -1  -4  -2   25.58    1.26
   1  -4   2   26.14    1.19
   1   4  -2   26.33    0.99
  -1   4   2   27.68    1.46
  -1  -4  -2   26.40    1.16
   1   4   2   26.48    1.24
  -1  -4   2   26.29    1.27
  -1   4  -2   26.55    1.45
   1   4   2   27.21    1.22
  -1   4  -2   25.75    1.06
   1  -4  -2   27.13    1.29
  -1  -4   2   28.86    1.17
  -1   4  -2   27.10    1.06
   1  -4  -2   25.45    1.28
  -1  -4   2   27.65    1.15
   1   4   2   25.42    1.15
   2   4  -2   81.41    3.13
   2  -4   2   76.95    3.23
  -2  -4  -2   73.22    3.24
   2   4  -2   82.76    3.11
  -2   4   2   82.12    3.25
  -2   4   2   78.57    3.44
   2   4  -2   75.37    3.07
   2  -4  -2   75.71    3.28
  -2   4  -2   74.43    3.38
  -2   4  -2   80.12    3.16
   2   4   2   78.81    3.23
   2   4   2   75.45    3.18
  -2  -4   2   75.57    3.04
  -3   4   2   50.36    2.68
   3   4  -2   62.82    2.68
   3   4  -2   56.89    2.53
   3   4  -2   55.09    2.48
   3  -4   2   52.29    2.63
  -3   4  -2   52.04    2.67
   3   4   2   51.40    2.52
   3  -4  -2   50.91    2.64
  -4   4   2    5.16    0.93
   4   4  -2    5.55    0.89
   4  -4   2    5.15    0.96
   4   4  -2    5.90    1.16
   4   4   2    6.90    0.98
   4   4   2    5.59    0.98
  -4   4  -2    7.07    1.01
   4  -4  -2    5.32    1.03
  -5   4   2   17.15    1.66
   5   4  -2   15.08    1.56
   5  -4   2   16.07    1.81
   5   4   2   16.83    1.66
   5  -4  -2   16.86    1.82
  -5   4  -2   15.45    1.60
   6  -4   2    0.35    0.72
   6   4  -2    0.33    0.70
  -6   4   2   -0.35    0.68
  -6   4  -2    0.19    0.65
   6   4   2    1.15    0.86
   6  -4  -2    1.21    0.86
   0  -5  -2  117.77    4.57
   0  -5  -2  120.82    4.41
   0   5   2  117.02    4.56
   0   5   2  118.91    4.27
   0  -5   2  119.74    4.62
   0   5  -2  116.06    4.62
   0  -5  -2  113.33    4.40
   0  -5  -2  109.17    4.38
  -1   5   2   23.83    1.40
   1   5  -2   20.22    1.17
   1  -5   2   23.24    1.09
  -1  -5  -2   23.70    1.19
  -1  -5  -2   22.57    1.18
  -1  -5  -2   22.51    1.17
  -1  -5  -2   24.81    1.14
  -1   5   2   24.68    1.11
   1  -5  -2   22.79    1.18
   1  -5  -2   22.83    1.19
  -1  -5   2   23.00    1.03
  -1  -5   2   23.93    1.22
   1   5   2   22.87    1.12
  -1   5  -2   22.05    1.39
   1   5   2   22.36    1.08
  -1  -5   2   21.91    1.04
   1  -5  -2   22.45    1.19
   1   5   2   21.93    1.04
   2   5  -2   84.04    3.19
   2   5  -2   87.64    3.20
  -2   5   2   79.10    3.66
   2  -5   2   81.42    3.41
   2   5  -2   88.53    3.27
  -2   5   2   83.34    3.40
  -2  -5  -2   79.81    3.45
   2   5   2   79.54    3.35
   2  -5  -2   81.03    3.48
  -2   5  -2   78.31    3.65
  -2   5  -2   84.84    3.29
  -2  -5   2   81.41    3.26
   2   5   2   81.90    3.39
   3   5  -2   22.89    1.33
  -3   5   2   23.60    1.65
   3   5  -2   23.24    1.37
   3  -5   2   22.75    1.55
   3   5  -2   24.38    1.40
  -3  -5   2   22.64    1.17
   3  -5  -2   23.58    1.57
  -3   5  -2   25.10    1.70
   3   5   2   22.35    1.45
   3   5   2   21.98    1.41
   4   5  -2   18.01    2.28
  -4   5   2   16.77    1.63
   4   5  -2   20.36    1.38
   4  -5   2   14.04    1.51
  -4   5  -2   14.91    1.54
   4  -5  -2   17.90    1.71
   4   5   2   17.64    1.35
  -5   5   2    7.08    1.21
   5   5  -2    8.83    1.20
   5  -5   2    8.37    1.30
   5  -5  -2    8.59    1.36
  -5   5  -2    8.32    1.24
   5   5   2    8.89    1.20
   6   5  -2   13.06    1.55
   6  -5   2    9.91    1.62
  -6   5   2   13.60    1.66
   6  -5  -2   10.95    1.69
  -6   5  -2    9.71    1.43
   6   5   2   13.45    1.69
   0  -6  -2  147.35    5.56
   0   6   2  144.88    5.75
   0  -6   2  144.71    5.31
   0  -6  -2  146.57    5.55
   0   6  -2  148.00    5.82
   0  -6   2  147.50    5.35
   0  -6  -2  155.25    5.58
   0  -6   2  149.80    5.32
   1   6  -2   19.72    1.17
  -1  -6  -2   20.38    1.09
  -1   6   2   20.64    1.37
   1  -6   2   18.79    0.97
  -1  -6  -2   19.86    1.08
  -1  -6  -2   19.65    1.10
  -1   6   2   17.97    0.93
  -1  -6  -2   20.78    1.33
  -1   6  -2   17.84    1.30
   1  -6  -2   18.54    1.09
   1   6   2   19.55    1.07
   1   6   2   19.95    0.95
  -1  -6   2   18.37    0.93
  -1  -6   2   19.38    0.93
   1   6   2   19.31    0.88
   1  -6  -2   17.77    1.08
  -2   6   2   25.77    1.30
  -2  -6  -2   24.52    1.39
  -2  -6  -2   24.30    1.38
   2   6  -2   19.83    0.91
  -2   6   2   25.28    1.68
   2  -6   2   26.09    1.38
   2   6  -2   22.83    0.93
   2   6   2   25.64    1.31
  -2  -6   2   24.66    1.24
   2  -6  -2   21.84    1.40
  -2   6  -2   23.97    1.15
   2   6   2   21.71    1.21
  -2   6  -2   23.99    1.66
  -2   6  -2   22.76    1.12
   3   6  -2   20.73    1.21
  -3   6   2   18.94    1.73
   3   6  -2   21.81    1.23
   3  -6   2   18.51    1.39
   3   6  -2   19.25    1.16
  -3  -6   2   18.83    1.07
   3   6   2   19.05    1.27
  -3   6  -2   19.76    1.62
  -3   6  -2   20.94    1.28
   3  -6  -2   19.18    1.44
   3   6   2   19.62    1.32
   4   6  -2   25.04    1.62
  -4   6   2   29.42    2.08
   4  -6   2   26.70    1.90
   4   6   2   27.29    1.75
   4  -6  -2   29.17    2.00
  -4   6  -2   29.30    2.06
   5   6  -2    3.81    0.84
   5  -6   2    3.53    1.06
  -5   6   2    4.28    1.08
   5   6   2    3.74    0.87
   5  -6  -2    4.10    1.06
  -5   6  -2    4.75    1.12
  -6   6   2    0.19    0.65
  -6  -6  -2   -0.49    0.63
   6  -6   2    1.14    0.87
   6   6  -2   -0.35    0.62
  -6   6  -2   -1.28    0.51
   6   6   2   -0.49    0.64
   6  -6  -2    0.10    0.77
  -6   6  -2   -0.08    0.57
   0   7  -2   15.53    1.19
   0  -7   2   17.36    0.82
   0  -7  -2   16.36    0.97
   0   7   2   16.34    1.16
   0  -7   2   16.28    0.78
   0  -7   2   15.90    0.76
   0  -7  -2   18.34    0.99
  -1   7   2   41.40    2.18
   1   7  -2   37.93    1.93
  -1   7   2   37.78    1.55
   1  -7   2   39.50    1.70
  -1  -7  -2   35.01    1.77
  -1  -7  -2   40.06    1.85
  -1  -7  -2   36.24    1.83
  -1  -7   2   38.55    1.65
   1  -7  -2   38.37    1.84
  -1  -7   2   38.69    1.65
  -1   7  -2   36.57    2.11
   1  -7  -2   38.86    1.84
   1   7   2   40.48    1.86
   2  -7   2    8.92    0.86
  -2  -7  -2    7.69    0.87
  -2  -7  -2    6.68    0.81
  -2   7   2    8.10    0.73
  -2   7   2    8.32    1.12
  -2   7  -2    6.85    1.04
   2  -7  -2    7.56    0.88
   2   7   2    8.17    0.67
   2   7   2    7.88    0.63
  -2   7  -2    8.74    0.50
  -2   7  -2    8.24    0.48
  -2  -7   2    7.24    0.75
  -3   7   2   44.99    2.75
   3   7  -2   48.40    2.09
   3  -7   2   51.20    2.56
   3   7  -2   52.03    2.10
  -3  -7  -2   44.03    2.45
  -3   7  -2   47.58    2.22
  -3   7  -2   54.89    2.32
  -3   7  -2   46.86    2.79
   3   7   2   49.94    2.38
   3  -7  -2   47.63    2.56
   3   7   2   45.84    2.29
  -3  -7   2   48.36    2.13
   4  -7   2    3.40    0.87
   4   7  -2    3.48    0.62
  -4   7   2    2.76    0.90
  -4   7  -2    1.39    0.78
   4   7   2    3.47    0.72
   4  -7  -2    3.20    0.87
  -5   7   2   19.11    2.01
  -5  -7  -2   15.39    1.75
   5  -7   2   18.65    1.95
   5   7  -2   19.87    1.47
   5   7   2   13.36    1.49
  -5   7  -2   17.47    1.90
   5  -7  -2   18.58    2.06
   6   7  -2    4.77    1.02
  -6  -7  -2    3.37    1.04
   6  -7   2    3.45    1.13
  -6   7   2    3.51    1.09
   6  -7  -2    3.04    1.13
  -6   7  -2    3.43    0.97
  -6   7  -2    3.55    1.13
   6   7   2    4.46    1.05
   0   8  -2   17.04    1.34
   0  -8  -2   17.53    1.10
   0  -8   2   18.08    0.92
   0   8   2   18.02    1.31
   0  -8  -2   17.88    1.08
   0  -8   2   20.49    0.94
   0  -8   2   18.44    0.91
   1   8  -2   25.94    1.53
  -1   8   2   25.60    1.72
   1  -8   2   23.84    1.24
  -1  -8  -2   24.13    1.34
  -1  -8  -2   26.01    1.41
   1   8   2   24.26    1.44
  -1  -8   2   23.97    1.21
   1  -8  -2   23.13    1.37
   1  -8  -2   27.46    1.43
  -1  -8   2   24.53    1.22
  -1   8  -2   22.16    1.67
  -1  -8   2   24.25    1.19
  -2  -8  -2   85.46    3.52
  -2   8   2   82.01    3.93
  -2   8   2   82.83    3.21
  -2  -8  -2   78.07    3.49
   2  -8   2   79.04    3.42
   2  -8  -2   79.48    3.55
  -2   8  -2   75.05    3.86
   2   8   2   78.44    2.99
   2  -8  -2   81.69    3.56
  -3  -8  -2    7.55    0.99
   3  -8   2    9.40    1.12
  -3   8   2    8.77    1.28
   3   8   2    9.22    0.85
   3  -8  -2    8.99    1.15
  -3   8  -2    7.29    1.23
  -3   8  -2    8.60    0.79
  -4   8   2    5.86    1.19
  -4  -8  -2    7.39    1.16
   4   8  -2    7.60    0.79
   4  -8   2    8.15    1.18
  -4   8  -2    6.27    1.26
   4   8   2    8.21    0.97
  -4   8  -2    7.98    0.96
   4  -8  -2    7.90    1.22
  -5  -8  -2    6.19    1.17
   5   8  -2    4.14    0.76
  -5   8   2    6.13    1.29
   5  -8   2    4.07    1.05
  -5   8  -2    5.34    0.98
  -5   8  -2    3.68    1.05
   5  -8  -2    2.49    1.05
   5   8   2    6.20    0.99
   0  -9  -2  111.05    4.35
   0  -9   2  101.16    4.10
   0   9   2  104.04    4.63
   0  -9   2  109.07    4.14
   0   9  -2  108.87    4.74
   0  -9  -2  107.98    4.36
   0  -9   2  113.37    4.16
  -1   9   2   33.64    2.10
  -1  -9  -2   30.37    1.69
   1   9  -2   32.90    1.90
   1  -9   2   30.34    1.56
  -1  -9  -2   32.67    1.67
   1  -9   2   30.97    1.59
   1  -9  -2   30.91    1.72
   1  -9  -2   36.26    1.80
   1   9   2   31.48    1.81
  -1  -9   2   33.75    1.55
  -1   9  -2   31.22    2.08
  -1  -9   2   33.89    1.53
  -2  -9  -2   14.56    1.17
   2  -9   2   17.77    1.23
  -2   9   2   18.26    1.77
  -2  -9  -2   16.97    1.24
   2  -9  -2   15.04    1.26
   2   9   2   16.73    1.09
  -2   9  -2   18.11    1.78
   2  -9  -2   15.95    1.21
  -3   9   2    1.09    0.76
  -3  -9  -2    0.89    0.59
   3  -9   2    1.18    0.64
  -3   9  -2    0.28    0.70
  -3   9  -2    0.72    0.23
   3   9   2   -0.01    0.25
   3  -9  -2    0.90    0.58
  -4  -9  -2    6.35    1.11
   4  -9   2    6.61    1.12
  -4   9   2    3.64    1.10
  -4   9  -2    5.05    0.73
  -4   9  -2    5.95    1.25
   4   9   2    5.31    0.72
   4  -9  -2    7.87    1.24
  -5  -9  -2    7.80    1.33
  -5   9   2    7.08    1.44
   5  -9   2    7.00    1.34
   5  -9  -2    7.95    1.48
  -5   9  -2    6.33    1.01
  -5   9  -2    6.19    1.34
   0 -10   2   19.89    1.12
   0  10  -2   22.59    1.71
   0 -10  -2   19.96    1.27
   0  10   2   18.54    1.49
   0 -10  -2   20.18    1.31
   0 -10   2   20.39    1.10
   1 -10   2   20.53    1.27
  -1  10   2   23.43    1.79
   1  10  -2   21.87    1.61
  -1 -10  -2   24.27    1.45
  -1 -10  -2   24.42    1.39
   1 -10   2   20.91    1.26
   1 -10  -2   22.96    1.47
   1 -10  -2   21.93    1.40
  -1  10  -2   21.83    1.77
  -1 -10   2   22.52    1.21
   1  10   2   22.79    1.55
  -1 -10   2   22.33    1.23
   2 -10   2   15.69    1.15
  -2  10   2   11.01    1.49
  -2 -10  -2   13.38    1.25
  -2 -10  -2   14.70    1.32
   2 -10  -2   14.68    1.33
  -2  10  -2   11.33    1.53
  -2 -10   2   14.16    1.05
   2 -10  -2   14.78    1.34
   2  10   2   13.75    1.07
   3 -10   2    9.25    1.15
  -3  10   2    6.54    1.29
  -3 -10  -2    9.33    1.17
   3 -10  -2    7.72    1.17
  -3  10  -2    6.38    1.28
   4 -10   2    0.09    0.67
  -4  10   2    0.79    0.86
  -4 -10  -2    0.59    0.70
  -4  10  -2    0.05    0.73
   4 -10  -2   -0.21    0.65
  -5  10   2    2.15    1.11
   5 -10   2    1.02    0.91
  -5 -10  -2   -0.12    0.77
   5 -10  -2    0.63    0.84
  -5  10  -2    1.73    1.01
   0 -11  -2    0.96    0.47
   0  11  -2    1.58    0.67
   0 -11   2    1.35    0.39
   0 -11  -2    2.28    0.57
   0  11   2    1.52    0.68
  -1 -11  -2    1.11    0.49
  -1  11   2    0.42    0.64
  -1 -11  -2    0.49    0.39
   1  11  -2    1.02    0.59
   1 -11   2    1.01    0.44
   1 -11   2    1.10    0.56
   1 -11  -2    1.25    0.52
   1 -11  -2    0.53    0.43
  -1 -11   2    0.95    0.36
   1  11   2    0.30    0.53
  -1  11  -2   -0.08    0.60
  -2 -11  -2   11.07    1.19
  -2  11   2   10.00    1.50
   2 -11   2   11.67    1.18
   2 -11   2   10.61    1.13
  -2  11  -2   10.30    1.55
   2 -11  -2   11.54    1.24
   2  11   2   11.39    1.13
  -3 -11  -2    2.86    0.75
   3 -11   2    1.83    0.75
  -3  11   2    1.43    0.93
  -3  11  -2    1.58    0.97
   3 -11  -2    2.31    0.82
   4 -11   2    8.43    1.37
  -4  11   2    7.99    1.57
  -4 -11  -2    8.22    1.25
  -4  11  -2   10.69    1.73
   4 -11  -2    8.31    1.37
   0  12  -2   10.61    1.43
   0 -12  -2   10.03    1.09
   0  12   2    8.08    1.19
   0 -12   2    9.43    0.89
  -1  12   2    7.30    1.27
   1  12  -2    7.95    1.19
   1 -12   2    6.88    0.83
  -1  12  -2    6.28    1.21
  -1 -12   2    7.46    0.80
   1  12   2    6.70    1.05
  -2  12   2    8.60    1.49
   2 -12  -2    9.53    1.37
  -2  12  -2    8.97    1.50
  -3  12   2    3.46    1.19
   3 -12  -2    2.10    0.84
  -3  12  -2    0.42    0.89
  -4  12   2    5.16    1.39
  -4  12  -2    5.66    1.43
   4 -12  -2    5.53    1.35
   0  13  -2   -0.05    0.73
   0 -13   2    0.61    0.42
   0  13   2   -0.19    0.66
   1  13  -2    1.94    0.76
  -1  13   2    1.79    0.89
  -1 -13   2    1.95    0.50
  -1  13  -2    1.03    0.87
   1  13   2    1.16    0.68
  -2  13   2    0.81    0.87
  -2  13  -2    1.75    1.04
  -3  13   2    2.00    1.15
  -3  13  -2    3.74    1.26
   0  14  -2    4.72    1.14
   0  14   2    3.15    1.03
   1  14  -2   -0.44    0.67
  -1  14   2    0.61    0.83
  -1  14  -2    1.05    0.88
   1  14   2    0.22    0.69
  -2  14   2    3.53    1.22
  -2  14  -2    3.89    1.27
   0   0  -3   -0.02    0.10
   0   0   3    0.11    0.10
   0   0   3    0.19    0.11
   0   0  -3    0.14    0.11
   0   0   3    0.20    0.11
   0   0  -3    0.10    0.10
  -1   0  -3  220.14    7.83
  -1   0   3  224.95    7.93
  -1   0  -3  215.87    7.93
   1   0   3  217.29    7.93
   1   0  -3  219.71    7.92
   1   0   3  214.47    7.94
  -1   0   3  212.42    7.92
  -1   0  -3  217.71    7.93
   1   0   3  224.46    7.83
   1   0  -3  213.11    7.92
   2   0  -3    1.48    0.43
  -2   0  -3    1.96    0.41
  -2   0  -3    1.53    0.31
  -2   0   3    2.93    0.50
   2   0   3    2.09    0.34
   2   0   3    1.60    0.42
   2   0  -3    2.66    0.47
   3   0   3   26.79    1.63
  -3   0  -3   28.83    1.41
   3   0  -3   28.45    1.66
   4   0  -3   19.98    1.51
  -4   0  -3   18.57    1.19
   4   0   3   17.75    1.47
  -5   0  -3    0.24    0.43
  -5   0   3   -0.45    0.45
   5   0  -3    0.12    0.58
   5   0   3    0.57    0.66
  -6   0   3    8.38    1.10
   6   0   3   10.21    1.51
   6   0  -3    7.00    1.29
   0   1  -3    6.01    0.29
   0  -1  -3    6.04    0.39
   0   1  -3    6.17    0.29
   0   1   3    5.93    0.39
   0   1  -3    5.89    0.30
   0  -1   3    6.03    0.31
   0  -1  -3    5.62    0.39
   0  -1  -3    6.28    0.40
   0  -1   3    5.87    0.40
   0   1   3    6.26    0.40
   0  -1   3    5.96    0.31
   0   1   3    6.11    0.43
   0  -1   3    6.29    0.31
  -1  -1  -3  251.06    9.04
   1  -1   3  241.84    9.00
   1  -1   3  247.12    9.01
   1   1  -3  239.23    8.97
   1   1  -3  247.28    8.97
   1   1  -3  248.50    8.96
  -1  -1  -3  242.36    9.04
  -1   1   3  257.43    9.05
  -1   1   3  237.96    9.02
  -1  -1  -3  248.88    9.04
  -1  -1   3  243.12    8.98
   1  -1  -3  247.16    9.05
   1   1   3  253.07    8.83
  -1   1  -3  256.40    9.00
   1   1   3  251.59    9.04
   1   1   3  256.14    9.06
  -1   1  -3  251.61    9.00
   1  -1  -3  256.10    9.04
  -1   1  -3  250.67    9.02
  -1  -1   3  254.16    8.99
   2   1  -3   29.57    1.54
   2  -1   3   33.71    1.55
   2  -1   3   30.46    1.60
  -2  -1  -3   32.76    1.33
  -2   1   3   35.87    1.63
  -2  -1  -3   34.46    1.65
   2   1  -3   35.14    1.62
   2  -1  -3   31.00    1.61
   2   1   3   31.01    1.61
   2   1   3   28.84    1.57
   2  -1  -3   31.98    1.60
  -2   1  -3   33.08    1.60
  -2   1  -3   30.28    1.50
  -2  -1   3   33.20    1.64
   3   1  -3   13.56    1.08
   3  -1   3   14.60    1.14
  -3  -1  -3   13.64    0.81
  -3   1  -3   13.77    0.97
   3  -1  -3   11.62    1.16
   3   1   3   14.08    1.12
   4  -1   3   58.31    2.94
  -4  -1  -3   58.29    2.44
   4   1  -3   58.32    2.89
  -4   1   3   52.41    2.67
   4   1   3   48.91    2.80
  -4   1  -3   57.33    2.63
   4  -1  -3   58.33    2.94
   5  -1   3   16.83    1.75
  -5   1   3   16.06    1.49
  -5  -1  -3   16.88    1.12
   5   1  -3   17.00    1.67
   5   1   3   20.53    1.96
  -5   1  -3   16.06    1.40
  -5  -1   3   17.60    1.31
   5   1   3   13.67    1.59
   5  -1  -3   17.12    1.79
   6  -1   3    7.31    1.35
  -6   1   3    5.37    0.95
   6   1  -3    6.02    1.22
   6  -1  -3    4.96    1.15
  -6   1  -3    5.24    0.89
  -6  -1   3    4.66    1.00
   6   1   3    4.24    1.08
   0  -2   3  253.87    9.19
   0  -2  -3  254.20    9.15
   0   2   3  264.50    9.15
   0   2  -3  257.36    9.21
   0  -2  -3  259.12    9.16
   0   2   3  248.54    9.13
   0  -2  -3  241.20    9.14
   1   2  -3    0.66    0.20
  -1   2   3    0.89    0.30
   1   2  -3    0.48    0.19
   1  -2   3    0.76    0.31
  -1   2   3    0.46    0.27
   1  -2   3    0.57    0.24
  -1  -2  -3    0.58    0.28
   1   2  -3    0.88    0.21
  -1  -2  -3    0.66    0.26
  -1  -2  -3    0.53    0.28
   1   2   3    0.90    0.29
  -1   2  -3    0.92    0.24
   1  -2  -3    0.48    0.26
  -1   2  -3    0.83    0.24
  -1   2  -3    0.56    0.31
  -1  -2   3    0.61    0.22
  -1  -2   3    1.39    0.26
   1  -2  -3    1.02    0.31
   1   2   3    0.79    0.26
   1  -2  -3    1.66    0.35
   2   2  -3   72.23    2.80
   2  -2   3   64.09    2.81
  -2  -2  -3   67.02    2.40
   2   2  -3   62.83    2.74
  -2   2   3   70.51    2.87
   2  -2   3   66.53    2.83
  -2  -2   3   68.33    2.85
   2   2   3   68.14    2.87
  -2   2  -3   66.04    2.78
   2  -2  -3   63.22    2.85
  -2   2  -3   63.44    2.81
   2   2   3   68.39    2.84
   3   2  -3   69.79    3.15
  -3  -2  -3   72.61    2.74
   3  -2   3   65.42    3.19
   3  -2  -3   77.62    3.32
   3   2   3   77.72    3.29
  -3   2  -3   70.67    3.14
   3   2   3   70.77    3.21
  -4   2   3    1.17    0.58
  -4  -2  -3    2.08    0.37
   4   2  -3    1.33    0.68
   4  -2   3    2.32    0.75
   4   2   3    2.95    0.73
   4  -2  -3    1.97    0.73
   4   2   3    1.03    0.63
  -4   2  -3    2.00    0.60
   5   2  -3   13.01    1.54
  -5  -2  -3   14.02    0.96
  -5   2   3   14.17    1.43
   5  -2   3   15.38    1.70
  -5   2  -3   14.79    1.40
   5   2   3   19.30    1.85
   5   2   3   17.86    1.76
   5  -2  -3   18.47    1.84
  -5  -2   3   15.04    1.17
   6   2  -3    5.55    1.17
   6  -2   3    5.42    1.21
  -6   2   3    5.82    1.09
   6  -2  -3    6.49    1.28
   6   2   3    4.63    1.14
  -6   2  -3    5.93    0.98
   0   3   3  364.40   13.03
   0   3  -3  363.23   13.15
   0  -3  -3  374.67   13.07
   0  -3   3  365.06   13.14
   0   3   3  376.12   13.03
   0  -3  -3  343.98   13.04
   0   3   3  353.33   13.08
   0   3   3  361.54   13.02
   0  -3  -3  374.94   13.06
   1   3  -3   54.39    2.06
  -1   3   3   55.97    2.31
   1   3  -3   53.30    2.05
   1  -3   3   55.37    2.22
  -1   3   3   54.21    2.31
  -1  -3  -3   57.29    2.33
   1  -3   3   58.28    2.44
  -1  -3  -3   56.04    2.32
   1   3  -3   57.52    2.12
   1   3  -3   54.35    2.10
  -1  -3  -3   56.62    2.34
  -1   3  -3   56.41    2.14
   1   3   3   58.56    2.11
  -1  -3   3   56.64    2.30
   1  -3  -3   55.33    2.34
   1   3   3   54.13    2.29
   1  -3  -3   55.65    2.33
  -1   3  -3   59.42    2.45
   1  -3  -3   58.51    2.34
   1   3   3   58.41    2.33
  -1  -3   3   52.83    2.17
  -1   3  -3   57.56    2.15
  -1  -3   3   59.84    2.19
   2   3  -3   19.73    1.07
   2   3  -3   20.84    1.10
  -2   3   3   20.93    1.20
   2  -3   3   19.22    1.19
  -2   3   3   18.16    1.24
   2  -3  -3   21.43    1.24
  -2   3  -3   20.88    1.27
   2   3   3   21.16    1.19
  -2   3  -3   22.12    1.16
   2   3   3   18.75    1.17
  -3   3   3    6.60    0.87
   3  -3   3    5.21    0.80
   3   3  -3    6.77    0.78
   3   3   3    6.80    0.85
  -3   3  -3    7.42    0.90
   3  -3  -3    8.65    1.01
   3   3   3    7.28    0.89
   4  -3   3   31.06    2.06
  -4  -3  -3   33.64    1.37
  -4   3   3   34.33    2.08
   4   3  -3   34.88    2.00
   4  -3  -3   36.09    2.21
   4   3   3   32.66    2.03
   4   3   3   35.73    2.14
  -4   3  -3   31.70    1.98
   5  -3   3    3.81    0.99
   5   3  -3    4.15    0.90
  -5   3   3    3.70    0.89
   5   3   3    4.37    0.95
  -5  -3   3    4.58    0.69
  -5   3  -3    5.82    0.96
   5  -3  -3    3.43    0.96
   6   3  -3    1.73    0.85
  -6   3   3    1.13    0.70
   6  -3   3    2.78    0.97
  -6   3  -3    1.82    0.73
   6  -3  -3    3.57    1.11
   6   3   3    3.16    0.98
   0   4   3   50.77    2.18
   0   4   3   51.22    2.04
   0   4  -3   49.51    2.23
   0  -4  -3   50.67    2.10
   0  -4  -3   48.50    2.08
   0   4   3   49.84    2.04
   0  -4  -3   53.34    2.12
   0   4   3   50.76    2.06
   0  -4   3   54.41    2.26
  -1  -4  -3    1.60    0.38
   1  -4   3    1.60    0.28
  -1   4   3    2.01    0.35
  -1  -4  -3    1.20    0.33
  -1  -4  -3    1.42    0.35
   1  -4   3    2.02    0.54
  -1   4   3    1.18    0.42
   1  -4  -3    1.13    0.32
   1   4   3    1.22    0.31
  -1  -4   3    1.44    0.23
   1  -4  -3    1.43    0.36
  -1   4  -3    1.66    0.41
   1   4   3    1.59    0.33
  -1  -4   3    1.41    0.33
   1  -4  -3    1.92    0.40
   1   4   3    1.55    0.25
  -1   4  -3    1.51    0.13
   2   4  -3   13.79    0.84
  -2   4   3   16.35    1.03
  -2  -4  -3   14.35    1.02
   2   4  -3   15.57    0.90
   2   4  -3   16.54    0.88
  -2   4   3   14.32    1.15
   2  -4   3   15.84    1.04
  -2  -4   3   15.69    0.92
  -2   4  -3   15.30    1.15
   2   4   3   15.71    1.02
   2   4   3   14.98    1.01
   2  -4  -3   15.22    1.06
  -2   4  -3   16.90    0.95
   3   4  -3   12.66    0.97
   3  -4   3   11.27    1.13
   3   4  -3   14.00    1.00
   3   4  -3   15.93    1.10
  -3   4   3   11.76    1.23
  -3   4  -3   12.99    1.24
   3   4   3    9.39    1.04
   3  -4  -3   13.82    1.29
   3   4   3   12.76    1.04
   4   4  -3   20.67    1.49
   4   4  -3   23.93    1.59
  -4   4   3   21.07    1.64
   4  -4   3   21.75    1.67
   4   4   3   25.96    1.71
  -4   4  -3   22.87    1.70
   4  -4  -3   21.57    1.71
   4   4   3   21.50    1.58
   5  -4   3   27.47    2.08
  -5   4   3   27.46    1.96
   5   4  -3   26.84    1.92
  -5   4  -3   25.56    1.88
   5  -4  -3   24.56    2.04
   5   4   3   26.28    1.94
   6  -4   3    0.26    0.75
   6   4  -3   -0.47    0.63
  -6   4   3    1.46    0.81
  -6   4  -3    1.09    0.77
   6  -4  -3    0.49    0.76
   6   4   3    1.37    0.78
   0   5   3   44.17    1.77
   0   5   3   42.95    1.99
   0  -5  -3   41.61    1.87
   0   5   3   44.26    1.81
   0  -5  -3   44.44    1.89
   0  -5   3   46.13    2.08
   0   5   3   43.41    1.77
   0  -5  -3   41.73    1.86
   0   5  -3   40.53    2.03
  -1  -5  -3  117.83    4.41
   1   5  -3  110.64    4.40
  -1   5   3  118.24    4.63
  -1   5   3  120.05    4.33
  -1  -5  -3  111.46    4.36
  -1  -5  -3  113.38    4.40
   1  -5   3  113.31    4.22
   1  -5  -3  112.05    4.40
   1  -5  -3  116.43    4.42
   1   5   3  110.81    4.26
   1   5   3  108.82    4.27
  -1  -5   3  110.43    4.17
   1   5   3  111.40    4.30
  -1   5  -3  105.55    4.57
  -1  -5   3  112.50    4.40
  -1  -5   3  109.59    4.14
  -2   5   3   21.49    1.51
   2   5  -3   22.63    1.10
  -2  -5  -3   23.32    1.34
  -2   5   3   22.24    1.28
  -2  -5  -3   22.26    1.34
   2  -5   3   23.54    1.31
   2   5  -3   22.84    1.03
   2   5  -3   21.49    1.03
   2  -5  -3   20.56    1.33
  -2   5  -3   20.59    1.48
  -2   5  -3   22.68    1.14
   2   5   3   24.61    1.31
  -2   5  -3   23.39    1.16
   2   5   3   24.13    1.30
  -2  -5   3   22.78    1.21
   3  -5   3   37.66    2.08
   3   5  -3   37.20    1.80
   3   5  -3   36.00    1.85
   3   5  -3   39.77    1.89
  -3   5   3   35.07    2.15
  -3  -5   3   37.09    1.72
  -3   5  -3   36.27    2.18
   3   5   3   35.16    1.93
   3   5   3   37.19    1.98
   3  -5  -3   36.40    2.09
  -4   5   3    0.78    0.66
   4  -5   3    1.90    0.68
   4   5  -3    0.98    0.50
   4  -5  -3    0.49    0.63
  -4   5  -3    1.65    0.68
   4   5   3    1.21    0.58
   5   5  -3   18.25    1.49
   5  -5   3   16.53    1.80
  -5   5   3   17.42    1.81
   5   5   3   18.61    1.79
   5  -5  -3   19.51    2.01
  -5   5  -3   22.98    1.78
   6   5  -3   -0.18    0.67
  -6   5   3    0.89    0.83
   6  -5   3    0.08    0.72
  -6  -5  -3    0.71    0.74
  -6   5  -3   -0.09    0.61
  -6   5  -3    0.17    0.67
   6  -5  -3   -0.38    0.67
   6   5   3   -0.25    0.69
   0  -6  -3   64.65    2.72
   0  -6  -3   63.24    2.59
   0   6  -3   56.74    2.76
   0   6   3   58.99    2.71
   0   6   3   61.39    2.40
   0   6   3   63.39    2.40
   0  -6  -3   62.54    2.58
   1  -6   3   37.34    1.63
  -1   6   3   37.50    1.68
  -1   6   3   37.39    2.03
  -1  -6  -3   36.93    1.81
   1   6  -3   37.94    1.88
  -1  -6  -3   39.46    1.81
   1   6   3   38.47    1.75
  -1   6  -3   41.76    2.11
  -1  -6   3   37.45    1.59
  -1  -6   3   39.66    1.57
  -1  -6   3   40.24    2.07
   1   6   3   39.56    1.69
   1   6   3   39.22    1.65
   1  -6  -3   37.99    1.83
   1  -6  -3   38.73    1.83
  -2  -6  -3   55.36    2.55
   2  -6   3   54.02    2.44
  -2   6   3   55.64    2.79
  -2  -6  -3   54.56    2.52
  -2   6   3   54.69    2.43
   2   6   3   54.48    2.40
  -2  -6   3   54.06    2.38
  -2   6  -3   56.22    2.80
   2  -6  -3   51.83    2.53
  -2   6  -3   57.38    2.21
   2   6   3   54.95    2.44
  -2   6  -3   53.26    2.19
   3   6  -3   12.84    0.96
  -3  -6  -3   14.73    1.19
  -3   6   3   13.35    1.41
   3  -6   3   11.95    1.19
   3   6  -3   13.32    0.93
   3   6  -3   13.96    0.93
  -3   6  -3   11.28    1.35
  -3   6  -3   14.64    1.04
   3  -6  -3   13.15    1.33
   3   6   3   13.16    1.21
   3   6   3   13.65    1.08
  -3  -6   3   13.21    0.91
  -3   6  -3   14.10    1.02
  -4   6   3    4.63    1.00
   4  -6   3    5.78    1.03
   4   6  -3    6.99    0.86
   4   6   3    8.23    1.05
   4  -6  -3    7.97    1.20
  -4   6  -3    6.43    1.11
   5   6  -3    0.40    0.58
  -5   6   3   -0.04    0.65
  -5  -6  -3    0.67    0.68
   5  -6   3    0.48    0.70
   5  -6  -3    1.20    0.80
  -5   6  -3    0.22    0.73
   5   6   3   -0.03    0.59
  -5   6  -3    0.08    0.57
  -6   6   3    9.42    1.51
   6  -6   3    8.18    1.52
   6   6  -3    9.10    1.27
  -6  -6  -3    8.65    1.53
   6   6   3    9.01    1.38
  -6   6  -3    8.57    1.42
   6  -6  -3    9.83    1.62
  -6   6  -3    8.12    1.27
   0  -7   3  101.61    3.74
   0  -7  -3  100.71    4.06
   0  -7   3  103.56    3.70
   0   7  -3  103.78    4.33
   0  -7   3  100.00    3.70
   0   7   3  101.60    4.24
   0  -7  -3  103.06    4.05
   1   7  -3   28.52    1.61
  -1  -7  -3   28.00    1.49
  -1   7   3   28.14    1.80
  -1   7   3   27.44    1.29
   1  -7   3   28.91    1.33
  -1  -7  -3   28.30    1.52
   1   7   3   28.56    1.23
  -1  -7   3   28.05    1.27
  -1  -7   3   28.93    1.26
   1  -7  -3   28.28    1.51
   1   7   3   30.14    1.32
   1   7   3   29.11    1.49
   1  -7  -3   28.03    1.52
  -1   7  -3   29.74    1.81
  -2  -7  -3    7.71    0.89
  -2  -7  -3    8.86    0.93
  -2   7   3    8.42    0.80
  -2   7   3    6.90    1.06
   2  -7   3    7.35    0.81
   2   7   3    8.79    0.76
   2   7   3    8.98    0.80
  -2   7  -3    7.21    1.06
   2  -7  -3    7.67    0.92
   2  -7  -3    9.30    0.95
   3   7  -3    1.85    0.34
   3  -7   3    1.69    0.61
  -3   7   3    2.67    0.86
  -3  -7  -3    1.30    0.61
   3   7   3    1.97    0.55
   3   7   3    0.97    0.49
  -3  -7   3    1.98    0.46
  -3   7  -3    2.36    0.46
  -3   7  -3    0.97    0.70
  -3   7  -3    2.16    0.50
   3  -7  -3    0.98    0.69
   4  -7   3   24.10    1.80
   4   7  -3   25.57    1.46
  -4   7   3   24.30    1.99
  -4  -7  -3   26.95    1.89
  -4   7  -3   26.53    1.64
   4   7   3   20.15    1.56
   4  -7  -3   24.89    1.89
  -4   7  -3   25.45    2.00
   5   7  -3    2.61    0.72
  -5  -7  -3    3.53    0.96
   5  -7   3    3.58    1.01
  -5   7   3    2.95    1.02
   5   7   3    2.46    0.77
  -5   7  -3    2.71    0.93
  -5   7  -3    2.96    0.84
   5  -7  -3    2.08    0.93
  -6  -7  -3    7.70    1.45
   6   7  -3   12.36    1.40
  -6   7   3   12.79    1.76
   6  -7   3    9.68    1.63
  -6   7  -3    9.14    1.50
   6   7   3    7.92    1.32
  -6   7  -3   12.21    1.54
   6  -7  -3   11.23    1.77
   0   8   3    5.62    0.80
   0  -8   3    5.32    0.40
   0  -8  -3    7.48    0.76
   0  -8   3    5.76    0.45
   0  -8  -3    5.28    0.68
   0  -8   3    5.71    0.42
   0   8  -3    4.86    0.83
  -1   8   3   51.78    2.70
  -1   8   3   48.52    2.01
  -1  -8  -3   53.72    2.38
   1   8  -3   53.35    2.56
   1  -8   3   49.91    2.16
  -1  -8  -3   48.77    2.38
   1   8   3   52.18    2.41
   1  -8  -3   53.04    2.42
  -1   8  -3   53.01    2.77
  -1  -8   3   53.90    2.13
  -1  -8   3   51.72    2.12
   1  -8  -3   52.44    2.42
   2  -8   3   11.60    1.03
  -2  -8  -3   13.03    1.15
  -2   8   3   11.41    1.38
  -2   8   3   13.75    0.86
  -2  -8  -3   13.06    1.18
  -2   8  -3   11.17    1.37
   2  -8  -3   12.88    1.21
   2   8   3   10.39    0.72
   2   8   3   11.25    0.81
   2  -8  -3   13.30    1.21
   3  -8   3   34.40    2.05
  -3  -8  -3   33.57    2.07
  -3   8   3   33.83    2.37
  -3   8  -3   35.05    2.39
   3  -8  -3   34.48    2.11
  -3   8  -3   39.00    1.65
   3   8   3   33.30    1.78
   4   8  -3    1.56    0.42
  -4  -8  -3    1.42    0.65
   4  -8   3    1.07    0.69
  -4   8   3    1.46    0.84
  -4   8  -3    2.01    0.60
  -4   8  -3    1.87    0.86
   4   8   3    0.82    0.52
   4  -8  -3    0.96    0.73
  -5   8   3    1.19    0.88
  -5  -8  -3    1.61    0.82
   5  -8   3    2.13    0.94
  -5   8  -3    2.73    0.78
   5  -8  -3    1.29    0.84
   5   8   3    1.87    0.74
  -5   8  -3    0.16    0.73
   0  -9   3   19.17    1.00
   0   9   3   18.96    1.42
   0   9  -3   18.05    1.51
   0  -9  -3   22.58    1.30
   0  -9  -3   21.48    1.32
   0  -9   3   22.12    1.02
   0  -9   3   19.01    0.97
  -1  -9  -3   -0.09    0.37
   1  -9   3    0.51    0.32
   1   9  -3    0.74    0.54
  -1  -9  -3    0.89    0.40
  -1   9   3    0.65    0.59
  -1  -9   3   -0.01    0.24
  -1   9  -3    0.51    0.58
  -1  -9   3    0.65    0.28
   1  -9  -3    0.45    0.41
   1  -9  -3    0.46    0.45
   1   9   3   -0.25    0.39
  -2  -9  -3   17.46    1.30
  -2  -9  -3   19.44    1.34
  -2   9   3   17.02    1.10
  -2   9   3   17.52    1.76
   2  -9   3   18.88    1.23
   2  -9  -3   16.24    1.34
   2  -9  -3   16.35    1.29
  -2   9  -3   18.93    1.83
   2   9   3   19.25    1.15
   3  -9   3    3.59    0.78
  -3   9   3    4.44    1.05
  -3  -9  -3    3.50    0.78
   3   9   3    3.71    0.52
  -3   9  -3    4.12    1.08
   3  -9  -3    4.47    0.88
  -4  -9  -3   14.93    1.63
   4  -9   3   12.87    1.52
  -4   9   3   14.87    1.81
   4  -9  -3   11.64    1.52
  -4   9  -3   15.94    1.86
   4   9   3   12.53    1.19
  -4   9  -3   15.27    1.06
   5  -9   3    2.72    1.06
  -5  -9  -3    4.68    1.17
  -5   9   3    7.38    1.44
  -5   9  -3    5.31    1.10
   5  -9  -3    3.10    1.06
  -5   9  -3    4.13    1.22
   5   9   3    4.28    0.87
   0 -10  -3   28.64    1.59
   0 -10   3   25.57    1.27
   0 -10   3   28.08    1.32
   0  10   3   25.20    1.79
   0  10  -3   27.20    1.94
   0 -10  -3   26.59    1.59
   1 -10   3   23.99    1.31
  -1 -10  -3   24.35    1.52
   1 -10   3   24.39    1.31
  -1 -10  -3   22.79    1.42
  -1  10   3   25.31    1.85
   1  10  -3   23.80    1.69
   1 -10  -3   24.65    1.52
  -1 -10   3   22.58    1.20
  -1  10  -3   25.71    1.91
   1  10   3   22.53    1.54
   1 -10  -3   19.58    1.45
  -1 -10   3   23.12    1.22
  -2 -10  -3   26.69    1.70
  -2 -10  -3   24.25    1.61
   2 -10   3   26.11    1.54
  -2  10   3   26.75    2.08
  -2  10  -3   28.68    2.16
   2 -10  -3   24.10    1.66
   2  10   3   26.31    1.49
  -2 -10   3   22.57    1.40
  -3 -10  -3    2.85    0.78
   3 -10   3    4.45    0.87
  -3  10   3    5.38    1.13
   3 -10  -3    3.18    0.88
  -3  10  -3    4.25    1.15
   4 -10   3    4.89    1.04
  -4  10   3    4.61    1.22
  -4 -10  -3    5.90    1.15
   4 -10  -3    4.54    1.15
  -4  10  -3    5.25    1.32
   5 -10   3    0.53    0.82
  -5  10   3    2.93    1.14
  -5 -10  -3    0.31    0.76
   5 -10  -3   -1.02    0.69
  -5  10  -3   -1.10    0.75
   0  11   3    0.10    0.51
   0  11  -3   -0.04    0.55
   0 -11  -3    0.75    0.47
   0 -11   3    0.30    0.29
   0 -11  -3    0.25    0.43
  -1 -11  -3   17.12    1.32
  -1 -11  -3   17.33    1.28
  -1  11   3   18.25    1.83
   1  11  -3   17.68    1.67
   1 -11   3   18.89    1.16
   1 -11  -3   18.23    1.34
  -1  11  -3   20.20    1.95
  -1 -11   3   15.94    1.04
   1  11   3   18.13    1.44
   1 -11  -3   19.90    1.42
  -2 -11  -3    0.91    0.54
  -2  11   3    1.19    0.84
   2 -11   3    0.47    0.50
  -2  11  -3    2.26    0.94
   2 -11  -3    0.37    0.56
   2  11   3    1.17    0.49
  -3  11   3    2.75    1.06
   3 -11   3    4.90    0.98
  -3 -11  -3    4.21    0.92
  -3  11  -3    4.39    1.25
   3 -11  -3    3.63    0.94
   4 -11   3    1.98    0.93
  -4  11   3    0.86    0.93
  -4 -11  -3    0.42    0.69
  -4  11  -3    3.48    1.23
   4 -11  -3    1.89    0.91
   0 -12  -3   34.10    2.21
   0  12  -3   35.02    2.39
   0 -12   3   36.89    1.75
   0  12   3   36.64    2.37
   1  12  -3    8.18    1.22
  -1  12   3    9.77    1.38
   1 -12   3   10.48    0.97
  -1 -12   3    9.34    0.85
   1 -12  -3    9.22    1.13
  -1  12  -3   10.74    1.52
   1  12   3   10.78    1.28
  -2  12   3   28.49    2.30
  -2  12  -3   25.23    2.46
   2 -12  -3   27.17    1.88
  -3  12   3    2.86    1.11
   3 -12  -3    5.17    1.04
  -3  12  -3    2.57    1.10
  -4  12   3    1.87    1.10
  -4  12  -3    1.01    1.13
   4 -12  -3    2.18    0.98
   0  13   3    0.31    0.64
   0  13  -3   -0.98    0.53
   0 -13   3    0.29    0.34
   1  13  -3    3.69    0.98
  -1  13   3    2.63    0.96
   1 -13   3    2.68    0.59
  -1  13  -3    0.69    0.86
   1  13   3    2.53    0.84
  -1 -13   3    2.20    0.51
  -2  13   3   13.36    1.81
  -2  13  -3   16.51    2.10
  -3  13   3    3.08    1.21
  -3  13  -3    4.18    1.39
   0 -14   3    2.13    0.52
   0  14  -3    2.72    0.99
   0  14   3    1.44    0.89
   1  14  -3   17.41    1.90
  -1  14   3   16.37    1.95
  -1  14  -3   15.40    1.96
   1  14   3   15.94    1.72
  -2  14   3    1.28    0.96
  -2  14  -3    1.18    0.99
   0   0  -4    6.06    0.40
   0   0   4    6.40    0.43
   0   0   4    6.30    0.41
   0   0  -4    5.81    0.40
   0   0   4    5.71    0.39
   0   0  -4    6.11    0.40
  -1   0  -4   83.56    3.16
  -1   0  -4   80.18    3.14
  -1   0  -4   80.81    3.07
   1   0  -4   81.84    3.14
   1   0   4   82.38    3.18
   1   0  -4   79.80    3.14
   1   0   4   81.64    3.16
  -1   0   4   77.91    3.14
   1   0   4   81.96    3.06
   1   0   4   80.51    3.16
   1   0  -4   81.87    3.14
  -1   0   4   82.47    3.16
   2   0   4  224.56    8.75
  -2   0  -4  241.94    8.78
   2   0   4  240.11    8.57
   2   0  -4  221.13    8.72
  -2   0   4  245.99    9.04
  -2   0  -4  229.91    8.55
   2   0  -4  243.09    8.76
   3   0   4   20.35    1.40
   3   0  -4   21.08    1.40
  -3   0  -4   21.57    1.16
   4   0   4   33.99    2.12
   4   0  -4   33.95    2.11
  -4   0  -4   36.29    1.79
  -5   0  -4   17.26    1.22
   5   0   4   14.07    1.64
   5   0  -4   15.54    1.69
   5   0   4   23.42    2.05
  -5   0   4   16.67    1.38
   6   0   4   -0.63    0.71
  -6   0   4    0.44    0.56
   6   0  -4    1.53    0.88
   0   1   4    3.70    0.38
   0  -1  -4    4.03    0.40
   0   1  -4    3.91    0.27
   0   1  -4    3.71    0.27
   0  -1   4    4.27    0.30
   0   1   4    3.65    0.38
   0   1   4    4.00    0.39
   0  -1  -4    4.34    0.34
   0  -1  -4    4.04    0.40
   0   1  -4    3.76    0.27
   0  -1   4    3.67    0.29
   0  -1   4    3.48    0.28
   1   1  -4   13.40    0.73
  -1   1   4   14.20    0.83
   1   1  -4   14.46    0.74
   1  -1   4   14.74    0.78
   1  -1   4   13.60    0.78
   1  -1   4   14.98    0.81
   1   1  -4   12.98    0.74
  -1   1   4   12.67    0.80
  -1  -1  -4   13.52    0.81
  -1  -1  -4   14.36    0.83
  -1  -1  -4   14.18    0.82
   1   1   4   15.30    0.85
   1   1   4   14.27    0.83
  -1  -1   4   14.74    0.77
   1   1   4   13.67    0.80
  -1   1  -4   15.16    0.78
   1  -1  -4   13.73    0.78
  -1   1  -4   12.93    0.80
   1  -1  -4   13.91    0.81
  -1   1  -4   13.65    0.75
  -1  -1   4   14.08    0.76
   1   1   4   14.64    0.65
   1  -1  -4   13.44    0.82
  -2  -1  -4   47.48    1.86
   2   1  -4   41.47    2.07
   2  -1   4   49.14    2.07
   2   1  -4   47.84    2.12
   2  -1   4   44.46    2.13
   2  -1  -4   46.62    2.16
  -2   1  -4   46.14    2.05
  -2   1  -4   49.59    2.16
  -2  -1   4   50.16    2.37
   2   1   4   49.37    1.88
   2   1   4   44.91    2.14
   2   1   4   47.54    2.18
   2  -1  -4   50.65    2.40
   3   1  -4   12.13    1.13
   3  -1   4   13.98    1.14
  -3  -1  -4   14.22    0.81
   3   1   4   14.80    1.15
   3  -1  -4   11.87    1.18
   3   1   4   14.85    1.17
  -3   1  -4   15.08    1.01
   4   1  -4   19.41    1.50
  -4  -1  -4   20.54    1.13
   4  -1   4   18.46    1.52
   4   1   4   20.57    1.58
  -4   1  -4   16.90    1.24
   4  -1  -4   18.62    1.67
   4   1   4   18.22    1.49
  -5   1   4    2.62    0.72
  -5  -1  -4    1.82    0.49
   5  -1   4    1.54    0.78
   5   1  -4    4.20    0.96
   5   1   4    4.40    1.04
  -5   1  -4    3.34    0.69
   5  -1  -4    2.39    0.81
  -5  -1   4    4.06    0.75
   5   1   4    2.95    0.85
   6  -1   4    5.16    1.19
   6  -1   4    1.20    0.81
   6   1  -4    2.45    0.90
  -6   1   4    3.12    0.86
  -6   1  -4    2.86    0.83
   6   1   4    2.92    1.03
   6  -1  -4    3.27    1.01
  -6  -1   4    3.21    0.77
   0   2   4  253.00    9.00
   0  -2   4  245.08    8.80
   0   2   4  211.74    8.96
   0  -2   4  251.76    9.05
   0  -2  -4  250.89    9.02
   0  -2   4  258.98    8.80
   0   2  -4  251.82    9.05
   0   2   4  257.80    9.01
   0  -2  -4  258.73    9.02
   0  -2   4  246.07    8.82
   0  -2  -4  249.06    9.01
   1  -2   4    7.96    0.57
  -1  -2  -4    8.32    0.62
  -1  -2  -4    7.62    0.61
   1  -2   4    9.22    0.54
   1   2  -4    7.41    0.48
   1  -2   4    9.24    0.68
  -1   2   4    7.48    0.61
   1   2  -4    6.71    0.46
   1   2  -4    7.87    0.48
  -1  -2  -4    7.64    0.61
  -1   2   4    6.87    0.62
  -1  -2   4    8.61    0.56
  -1   2  -4    6.59    0.64
   1  -2  -4    8.04    0.68
  -1   2  -4    7.50    0.50
  -1  -2   4    7.21    0.51
   1  -2  -4    7.57    0.66
   1   2   4    7.81    0.62
  -1   2  -4    7.13    0.51
   1   2   4    8.07    0.60
   1  -2  -4    7.86    0.61
   1   2   4    7.75    0.67
  -2  -2  -4    0.23    0.34
   2  -2   4    0.38    0.34
   2   2  -4    0.10    0.27
   2   2  -4    0.06    0.30
   2  -2   4   -0.40    0.26
  -2   2  -4    0.59    0.36
  -2   2  -4    0.07    0.33
  -2   2  -4    0.21    0.30
   2   2   4   -0.01    0.30
   2   2   4    0.60    0.36
   2  -2  -4   -0.28    0.30
   3   2  -4   55.40    2.59
   3  -2   4   55.36    2.68
  -3  -2  -4   55.94    2.16
  -3   2  -4   60.71    2.63
   3   2   4   49.78    2.61
   3  -2  -4   50.77    2.66
   3   2   4   61.95    2.76
   4  -2   4    8.97    1.18
  -4  -2  -4    9.11    0.64
  -4   2   4    6.91    0.97
   4   2  -4    7.39    1.03
   4   2   4    7.92    1.10
  -4   2  -4    8.48    0.99
   4  -2  -4    5.90    1.05
   4   2   4    9.85    1.20
   5  -2   4   17.25    1.76
  -5  -2  -4   15.13    1.09
   5   2  -4   13.35    1.50
  -5   2   4   14.94    1.51
  -5   2  -4   13.71    1.35
   5   2   4   19.71    1.93
   5   2   4   14.13    1.59
   5  -2  -4   15.84    1.73
  -6  -2  -4    0.95    0.70
  -6   2   4    0.55    0.64
   6   2  -4    1.24    0.80
   6  -2   4    0.34    0.73
  -6   2  -4    1.44    0.63
   6  -2  -4    1.20    0.85
   6   2   4    1.06    0.79
   0  -3  -4    4.80    0.49
   0   3   4    4.35    0.46
   0   3  -4    4.30    0.53
   0   3   4    4.56    0.46
   0  -3   4    4.29    0.52
   0   3   4    4.08    0.46
   0  -3  -4    4.69    0.48
   0  -3  -4    4.30    0.49
  -1  -3  -4   49.37    2.16
   1  -3   4   53.63    2.27
   1   3  -4   50.26    1.90
  -1  -3  -4   51.28    2.15
  -1   3   4   53.24    2.17
   1  -3   4   51.98    2.04
  -1  -3  -4   52.26    2.18
   1   3  -4   52.26    1.91
  -1   3   4   47.40    2.13
   1   3  -4   49.89    1.84
   1  -3  -4   48.08    2.15
  -1   3  -4   48.67    1.93
  -1  -3   4   48.04    2.12
   1  -3  -4   50.71    2.16
  -1  -3   4   50.10    1.99
  -1   3  -4   54.17    2.28
   1   3   4   49.30    2.15
   1  -3  -4   47.04    2.15
  -1   3  -4   51.10    1.94
   1   3   4   50.11    1.93
  -1  -3   4   51.45    1.99
   2   3  -4   27.20    1.33
   2  -3   4   24.98    1.44
  -2  -3  -4   27.21    1.49
   2   3  -4   27.76    1.34
  -2  -3  -4   28.19    1.50
  -2   3  -4   27.61    1.53
   2   3   4   28.05    1.49
  -2   3  -4   28.77    1.41
  -2   3  -4   28.31    1.40
   2  -3  -4   28.01    1.52
   2   3   4   26.36    1.45
   3   3  -4    8.75    0.89
   3  -3   4   10.64    1.08
  -3   3   4    9.80    1.06
  -3   3  -4    8.77    0.97
   3  -3  -4   10.89    1.12
   3   3   4   10.01    1.04
   3   3   4    9.73    1.02
   4   3  -4    2.65    0.68
  -4   3   4    0.20    0.53
   4  -3   4    1.48    0.69
   4   3   4    0.84    0.62
   4  -3  -4    2.22    0.76
   4   3   4    2.46    0.76
  -4   3  -4    2.25    0.65
   5   3  -4   12.40    1.44
  -5   3   4   13.15    1.47
   5  -3   4   12.56    1.59
   5   3   4   14.11    1.56
   5  -3  -4   16.99    1.81
  -5   3  -4   16.01    1.52
  -6   3   4    1.48    0.75
   6  -3   4    1.47    0.84
   6   3  -4    0.61    0.68
  -6  -3  -4    1.51    0.80
  -6   3  -4    1.26    0.74
  -6   3  -4    1.44    0.79
   6  -3  -4    1.44    0.89
   6   3   4    0.89    0.86
   0  -4  -4   29.77    1.37
   0   4  -4   29.32    1.46
   0  -4  -4   25.45    1.32
   0   4   4   26.62    1.29
   0  -4  -4   26.84    1.33
   0  -4   4   27.69    1.43
   0   4   4   28.21    1.37
   0   4   4   29.53    1.30
   0   4   4   28.77    1.30
  -1  -4  -4    6.59    0.68
  -1   4   4    7.03    0.77
  -1  -4  -4    8.65    0.76
  -1   4   4    7.10    0.67
   1  -4   4    8.19    0.52
  -1   4   4    7.97    0.69
  -1  -4  -4    8.14    0.71
   1  -4  -4    6.60    0.65
  -1  -4   4    7.19    0.46
   1  -4  -4    7.93    0.74
  -1  -4   4    7.06    0.67
   1   4   4    6.69    0.48
   1   4   4    6.15    0.62
  -1  -4   4    7.83    0.46
   1  -4  -4    7.40    0.70
   1   4   4    6.80    0.64
  -1   4  -4    7.94    0.78
  -2   4   4   32.91    1.83
   2   4  -4   34.36    1.53
  -2  -4  -4   31.58    1.69
  -2  -4  -4   33.42    1.72
  -2   4   4   40.19    1.97
   2  -4   4   31.76    1.65
   2   4  -4   35.92    1.48
   2   4  -4   32.34    1.46
   2   4   4   29.38    1.64
  -2   4  -4   32.26    1.54
   2  -4  -4   31.00    1.72
  -2   4  -4   33.61    1.55
  -2   4  -4   31.66    1.80
   2   4   4   31.33    1.65
  -3  -4  -4    4.51    0.75
  -3   4   4    5.04    0.86
   3   4  -4    5.62    0.75
   3   4  -4    4.08    0.63
   3   4  -4    5.77    0.68
   3  -4   4    4.74    0.77
   3  -4  -4    3.44    0.75
   3   4   4    5.57    0.83
  -3   4  -4    5.46    0.84
   3   4   4    5.58    0.80
   4   4  -4   16.65    1.34
   4  -4   4   14.34    1.47
   4   4  -4   13.74    1.28
  -4   4   4   13.19    1.41
  -4   4  -4   15.09    1.47
   4  -4  -4   15.82    1.57
   4   4   4   13.27    1.41
   4   4   4   14.75    1.46
   5  -4   4    1.69    0.80
   5   4  -4    2.41    0.71
  -5   4   4    1.42    0.75
   5  -4  -4    1.73    0.85
  -5   4  -4    1.78    0.75
   5   4   4    3.57    0.90
   6  -4   4    3.14    1.03
   6   4  -4    3.34    0.91
  -6  -4  -4    2.53    0.93
  -6   4   4    3.39    0.94
  -6   4  -4    3.85    0.98
  -6   4  -4    5.48    1.12
   6   4   4    3.33    1.07
   6  -4  -4    3.38    1.08
   0   5   4    4.64    0.49
   0   5   4    3.98    0.44
   0  -5  -4    4.08    0.50
   0  -5  -4    4.94    0.54
   0  -5  -4    3.57    0.49
   0   5   4    3.56    0.44
   0   5   4    4.42    0.57
   0   5  -4    4.62    0.65
  -1  -5  -4  223.77    8.21
  -1   5   4  218.66    8.14
  -1  -5  -4  219.20    8.23
  -1   5   4  215.21    8.39
   1  -5   4  218.41    7.98
  -1   5  -4  221.16    8.42
  -1  -5   4  222.42    7.91
   1  -5  -4  225.89    8.23
   1   5   4  219.23    8.04
   1   5   4  223.03    8.15
   1  -5  -4  221.82    8.25
  -1  -5   4  217.79    8.23
   1   5   4  216.61    8.12
  -2   5   4   27.21    1.75
   2  -5   4   27.30    1.50
   2   5  -4   29.03    1.30
   2   5  -4   29.88    1.22
   2   5  -4   29.82    1.22
  -2  -5  -4   28.15    1.61
  -2   5   4   31.16    1.58
  -2  -5  -4   28.08    1.58
   2   5   4   28.68    1.52
   2  -5  -4   29.23    1.62
  -2   5  -4   29.95    1.78
   2   5   4   29.36    1.57
  -2   5  -4   28.25    1.35
   2  -5  -4   27.43    1.60
  -2  -5   4   29.22    1.48
  -2   5  -4   29.92    1.36
   3  -5   4   15.71    1.31
   3   5  -4   17.71    1.14
   3   5  -4   17.58    1.10
  -3   5   4   15.95    1.52
  -3  -5  -4   17.22    1.32
   3   5  -4   18.30    1.13
   3  -5  -4   15.99    1.45
  -3   5  -4   17.51    1.19
   3   5   4   16.02    1.25
   3   5   4   17.98    1.28
  -3   5  -4   18.53    1.50
  -3  -5   4   16.89    1.08
  -4   5   4   14.60    1.54
   4  -5   4   15.14    1.51
   4   5  -4   13.33    1.22
  -4  -5  -4   14.61    1.48
  -4   5  -4   15.50    1.41
   4  -5  -4   14.70    1.57
  -4   5  -4   15.96    1.60
   4   5   4   13.41    1.35
   5  -5   4    0.53    0.68
  -5  -5  -4    0.47    0.65
  -5   5   4    0.33    0.65
   5   5  -4   -0.13    0.53
  -5   5  -4    0.63    0.70
  -5   5  -4    0.50    0.58
   5  -5  -4   -0.66    0.58
   5   5   4    1.44    0.69
   6   5  -4    2.36    0.90
  -6   5   4    0.91    0.77
  -6  -5  -4    2.26    0.91
   6  -5   4    1.34    0.84
   6  -5  -4    1.39    0.91
  -6   5  -4    1.64    0.77
  -6   5  -4    0.90    0.80
   6   5   4    2.18    0.88
   0  -6  -4    3.88    0.51
   0   6   4    2.85    0.38
   0  -6  -4    2.95    0.47
   0   6   4    3.35    0.55
   0   6  -4    3.00    0.58
   0   6   4    3.67    0.44
   0   6   4    3.63    0.44
   1  -6   4   30.80    1.34
  -1   6   4   30.83    1.77
   1   6  -4   31.80    1.64
  -1  -6  -4   31.83    1.57
  -1   6   4   29.58    1.45
  -1  -6  -4   29.76    1.57
   1   6   4   29.63    1.41
  -1  -6   4   30.39    1.29
   1   6   4   29.99    1.45
   1   6   4   30.07    1.46
   1  -6  -4   31.54    1.59
  -1   6  -4   28.84    1.76
   1  -6  -4   30.29    1.59
  -1  -6   4   30.48    1.26
   2  -6   4   66.59    2.93
  -2  -6  -4   67.93    3.07
  -2   6   4   72.29    2.99
  -2  -6  -4   67.05    3.05
  -2   6   4   63.31    3.25
   2  -6  -4   67.36    3.10
  -2   6  -4   68.52    2.65
   2   6   4   69.24    2.95
   2   6   4   71.22    3.00
   2  -6  -4   69.20    3.09
  -2   6  -4   66.70    2.64
  -2  -6   4   72.76    3.16
  -2   6  -4   73.29    3.35
   3   6  -4   54.39    2.62
  -3  -6  -4   49.82    2.64
   3   6  -4   53.45    2.28
  -3   6   4   50.61    2.85
   3   6  -4   56.91    2.30
   3  -6   4   52.18    2.63
  -3  -6   4   53.54    2.48
  -3   6  -4   53.17    2.43
  -3   6  -4   55.21    2.90
  -3   6  -4   54.28    2.43
   3   6   4   50.86    2.54
   3  -6  -4   47.35    2.66
   3   6   4   54.11    2.61
   4  -6   4   14.77    1.48
  -4   6   4   12.35    1.45
   4   6  -4   12.96    1.06
  -4  -6  -4   10.51    1.29
  -4   6  -4   10.26    1.37
   4   6   4   11.30    1.27
  -4   6  -4   12.35    1.26
   4  -6  -4   16.24    1.65
  -5   6   4    1.70    0.90
  -5  -6  -4    4.17    1.03
   5   6  -4    3.20    0.76
   5  -6   4    3.78    1.00
  -5   6  -4    3.22    0.85
   5   6   4    3.90    0.89
  -5   6  -4    3.30    0.94
   5  -6  -4    2.66    1.00
   6  -6   4    2.22    1.00
  -6   6   4    4.09    1.10
  -6  -6  -4    2.71    1.01
   6   6  -4    3.37    0.90
  -6   6  -4    2.29    0.83
   6   6   4    4.12    1.04
   6  -6  -4    3.80    1.23
  -6   6  -4    1.33    0.92
   0   7   4   57.30    2.75
   0   7  -4   60.66    2.87
   0   7   4   64.26    2.43
   0  -7  -4   60.02    2.65
   0  -7  -4   58.40    2.62
  -1   7   4    5.43    0.87
  -1  -7  -4    6.56    0.78
   1   7  -4    6.63    0.81
   1  -7   4    6.38    0.52
  -1  -7  -4    5.91    0.71
  -1   7   4    6.22    0.59
  -1  -7   4    6.95    0.49
   1   7   4    6.60    0.69
   1   7   4    6.65    0.57
  -1  -7   4    5.64    0.44
   1  -7  -4    7.03    0.77
  -1   7  -4    6.48    0.93
   1   7   4    8.20    0.69
   1  -7  -4    5.66    0.72
  -2  -7  -4   22.34    1.42
   2  -7   4   22.06    1.33
  -2  -7  -4   22.08    1.43
  -2   7   4   24.37    1.33
  -2   7   4   24.02    1.72
   2  -7  -4   24.93    1.52
   2   7   4   21.84    1.09
   2   7   4   21.18    1.25
  -2   7  -4   22.29    1.70
   2  -7  -4   24.71    1.53
   2   7   4   22.40    1.32
   3  -7   4   -0.40    0.43
  -3  -7  -4    1.13    0.61
   3   7   4    1.49    0.54
  -3   7  -4    1.17    0.41
   3  -7  -4    1.31    0.68
   3   7   4    0.85    0.45
  -3   7  -4    0.89    0.36
  -3   7  -4    1.48    0.73
   3  -7  -4    1.28    0.62
   4   7  -4    1.31    0.46
  -4  -7  -4    1.41    0.66
   4  -7   4    2.11    0.76
  -4   7   4   -0.13    0.61
  -4   7  -4    1.04    0.55
  -4   7  -4    0.38    0.66
   4  -7  -4    1.39    0.75
   4   7   4    1.63    0.64
  -5   7   4   12.99    1.68
   5   7  -4   12.51    1.23
  -5  -7  -4    9.46    1.43
   5  -7   4   11.42    1.58
  -5   7  -4   11.35    1.36
   5  -7  -4   13.08    1.72
  -5   7  -4   11.85    1.64
   5   7   4   13.25    1.46
   6   7  -4    3.53    0.84
   0   8  -4   17.70    1.41
   0  -8  -4   21.05    1.24
   0  -8   4   17.16    0.80
   0   8   4   16.98    1.26
   0  -8  -4   16.36    1.12
   0  -8   4   18.63    0.77
   0  -8   4   17.07    0.76
  -1  -8  -4   71.28    3.34
   1  -8   4   78.26    3.06
  -1   8   4   79.95    3.05
  -1   8   4   79.18    3.67
  -1  -8  -4   76.59    3.31
   1   8  -4   77.73    3.47
  -1  -8   4   78.99    2.98
   1  -8  -4   78.94    3.38
   1   8   4   76.60    3.30
  -1  -8   4   76.49    2.99
   1   8   4   77.11    2.95
  -1   8  -4   77.97    3.70
   1  -8  -4   76.55    3.37
   2  -8   4   15.72    1.10
  -2  -8  -4   17.32    1.26
  -2  -8  -4   15.93    1.22
  -2   8   4   13.16    1.50
  -2   8   4   14.50    1.00
   2   8   4   15.54    0.95
   2   8   4   15.61    0.95
   2  -8  -4   16.98    1.29
  -2   8  -4   15.40    1.60
   2  -8  -4   15.58    1.25
  -3   8   4   11.15    1.45
  -3  -8  -4   10.07    1.22
   3  -8   4   12.29    1.24
  -3   8  -4    8.31    1.33
   3   8   4   11.52    1.05
  -3   8  -4   11.40    0.72
   3  -8  -4   11.96    1.32
  -4  -8  -4    9.81    1.28
   4  -8   4    6.97    1.11
  -4   8   4    8.12    1.39
  -4   8  -4    7.30    0.88
   4  -8  -4    6.99    1.18
  -4   8  -4    5.85    1.23
   4   8   4    7.17    0.98
  -5  -8  -4   31.52    2.33
  -5   8   4   30.25    2.47
   5  -8   4   32.44    2.35
  -5   8  -4   28.56    2.66
  -5   8  -4   35.26    2.11
   5  -8  -4   30.67    2.40
   0  -9   4    0.60    0.23
   0  -9  -4    1.39    0.49
   0  -9   4    0.54    0.19
   0   9  -4    0.17    0.52
   0   9   4    0.37    0.50
   0  -9   4    0.83    0.25
   0  -9  -4    1.01    0.43
   1  -9   4   66.43    2.72
  -1  -9  -4   63.26    3.01
   1   9  -4   68.28    3.20
  -1   9   4   64.11    3.29
  -1  -9  -4   66.13    2.97
  -1  -9   4   65.67    2.63
  -1  -9   4   66.95    2.63
   1   9   4   67.60    3.01
   1  -9  -4   67.04    3.03
  -1   9  -4   66.36    3.40
   1  -9  -4   62.29    3.00
  -2   9   4   13.40    1.51
   2  -9   4   10.30    0.99
  -2  -9  -4   12.78    1.24
  -2  -9  -4   11.51    1.16
   2   9   4   10.02    0.85
   2  -9  -4   11.99    1.22
   2  -9  -4    9.72    1.13
  -2   9  -4   11.55    1.46
   2   9   4   10.97    0.66
  -3  -9  -4   25.93    1.79
   3  -9   4   23.87    1.68
  -3   9   4   24.03    2.22
   3   9   4   26.33    1.42
  -3   9  -4   26.17    2.15
   3  -9  -4   26.36    1.83
  -4  -9  -4    0.56    0.71
  -4   9   4    1.93    0.95
   4  -9   4    0.45    0.64
   4   9   4    1.27    0.51
  -4   9  -4    0.93    0.84
   4  -9  -4    0.34    0.68
  -5  -9  -4    6.67    1.29
   5  -9   4   10.06    1.50
  -5   9   4    8.23    1.60
   5   9   4    6.35    1.01
   5  -9  -4    7.45    1.42
  -5   9  -4    8.36    1.55
   0  10   4   11.88    1.31
   0 -10  -4   14.47    1.16
   0 -10   4   14.33    0.78
   0 -10  -4   13.47    1.10
   0 -10   4   13.73    0.79
   0  10  -4   13.79    1.50
  -1 -10  -4   65.86    3.07
  -1  10   4   64.35    3.36
   1 -10   4   66.05    2.75
  -1 -10  -4   65.34    3.02
   1  10  -4   64.20    3.23
   1 -10   4   65.19    2.73
  -1 -10   4   65.13    2.66
   1  10   4   67.10    3.08
   1 -10  -4   61.88    3.04
   1 -10  -4   66.52    3.07
  -1 -10   4   66.15    2.65
  -1  10  -4   65.10    3.46
  -2  10   4   20.24    1.96
  -2 -10  -4   17.14    1.40
   2 -10   4   19.03    1.33
  -2 -10  -4   20.48    1.86
  -2  10  -4   21.46    2.02
   2  10   4   20.49    1.27
   2 -10  -4   21.60    1.56
  -3  10   4   14.70    1.78
   3 -10   4   16.25    1.46
  -3 -10  -4   12.20    1.41
  -3  10  -4   13.10    1.76
   3 -10  -4   18.14    1.72
   4 -10   4   11.00    1.38
  -4 -10  -4    8.08    1.23
  -4  10   4    8.40    1.54
  -4  10  -4    7.07    1.45
   4 -10  -4    8.95    1.43
   5 -10   4   -0.40    0.70
  -5  10   4    0.98    0.96
  -5 -10  -4    2.03    0.98
  -5  10  -4    1.64    1.05
   5 -10  -4    1.77    1.07
   0  11   4   26.40    1.93
   0  11  -4   31.15    2.11
   0 -11  -4   30.80    1.79
   0 -11   4   28.23    1.38
   0 -11  -4   29.86    1.82
   1 -11   4   25.85    1.42
  -1 -11  -4   26.87    1.72
  -1 -11  -4   26.42    1.64
   1  11  -4   27.42    1.89
  -1  11   4   23.15    1.93
   1  11   4   28.72    1.79
   1 -11  -4   26.96    1.71
  -1 -11   4   27.46    1.35
  -1  11  -4   27.12    2.11
  -2  11   4    3.49    1.02
  -2 -11  -4    6.35    0.92
   2  11   4    5.32    0.76
   2 -11  -4    5.68    0.98
  -2  11  -4    5.82    1.23
  -3  11   4   23.11    2.40
  -3 -11  -4   28.42    1.94
  -3  11  -4   24.40    2.46
   3 -11  -4   24.14    1.91
  -4 -11  -4    3.10    0.96
  -4  11   4    4.14    1.26
   4 -11  -4    5.86    1.25
  -4  11  -4    1.27    1.08
   0 -12  -4    2.33    0.65
   0  12   4    0.27    0.59
   0 -12   4    2.42    0.44
   0  12  -4    2.10    0.87
   1  12  -4    8.37    1.23
   1 -12   4    8.34    0.86
  -1 -12  -4    9.82    1.15
  -1  12   4    8.77    1.39
   1 -12  -4   11.81    1.28
   1  12   4    9.82    1.21
  -1  12  -4   10.35    1.53
  -1 -12   4   10.56    0.80
  -2  12   4    7.86    1.40
  -2  12  -4    9.07    1.52
   2 -12  -4    9.70    1.25
  -3  12   4    8.28    1.55
  -3  12  -4    8.25    1.58
   3 -12  -4    8.51    1.32
  -4  12   4    5.23    1.43
   4 -12  -4    5.31    1.31
  -4  12  -4    5.31    1.48
   0  13  -4    3.59    1.02
   0  13   4    3.66    1.02
   0 -13   4    4.52    0.58
  -1  13   4    5.80    1.18
   1 -13   4    6.87    0.79
   1  13  -4    7.58    1.27
  -1  13  -4    6.75    1.35
   1  13   4    3.73    0.89
  -1 -13   4    5.95    0.68
  -2  13   4   16.28    2.01
  -2  13  -4   21.23    2.35
  -3  13   4    0.54    0.91
  -3  13  -4   -0.71    0.92
   0 -14   4   38.65    1.88
   0  14   4   38.84    2.66
   0  14  -4   39.67    2.78
   1  14  -4    3.38    1.10
  -1  14   4    3.84    1.13
  -1  14  -4    2.80    1.20
   1  14   4    4.13    1.00
  -1 -14   4    3.45    0.57
  -2  14   4   10.51    1.72
  -2  14  -4   10.12    1.78
   0   0  -5   -0.09    0.18
   0   0  -5    0.42    0.22
   0   0   5    0.39    0.21
   0   0  -5    0.45    0.21
   0   0   5    0.56    0.23
   0   0   5    0.36    0.20
  -1   0   5  307.90   10.72
   1   0   5  284.85   10.71
  -1   0  -5  288.94   10.71
   1   0   5  305.17   10.72
  -1   0  -5  295.30   10.70
  -1   0   5  297.22   10.72
   1   0  -5  295.09   10.69
   1   0   5  289.71   10.62
  -1   0   5  291.05   10.70
   1   0  -5  298.89   10.69
  -1   0  -5  310.45   10.72
   1   0   5  286.71   10.71
   1   0  -5  290.24   10.69
   2   0  -5    9.45    0.85
  -2   0  -5    9.38    0.65
   2   0   5    9.56    0.88
   2   0   5    8.76    0.83
  -2   0  -5   10.22    0.91
  -2   0  -5    9.10    0.85
   2   0   5   10.41    0.66
   2   0  -5    8.84    0.83
   3   0   5  141.50    5.64
   3   0   5  138.26    5.64
  -3   0  -5  137.42    5.29
   3   0  -5  136.13    5.60
   4   0   5   22.14    1.68
  -4   0  -5   22.07    1.31
   4   0  -5   22.85    1.64
   4   0   5   19.47    1.60
   5   0   5   43.71    2.73
  -5   0  -5   45.78    2.26
  -5   0   5   44.52    2.45
   5   0   5   48.45    2.85
   5   0  -5   45.40    2.73
  -6   0   5    0.17    0.57
   6   0   5    0.34    0.70
  -6   0  -5   -1.10    0.57
   6   0  -5   -0.38    0.62
   0   1   5  433.75   15.58
   0   1  -5  426.56   15.45
   0  -1   5  425.20   15.48
   0   1  -5  439.34   15.47
   0  -1  -5  436.92   15.58
   0   1   5  438.91   15.58
   0  -1  -5  444.64   15.59
   0  -1   5  423.43   15.49
   0  -1  -5  430.73   15.58
   0   1  -5  446.91   15.46
   0   1   5  435.25   15.59
   0  -1   5  443.72   15.48
   1  -1   5   51.42    2.15
   1  -1   5   49.53    2.15
  -1   1   5   53.30    2.21
   1   1  -5   48.87    2.10
  -1   1   5   52.99    2.22
   1   1  -5   53.21    2.12
  -1  -1  -5   51.65    2.19
   1   1  -5   53.24    2.12
  -1  -1  -5   51.28    2.20
  -1   1   5   53.94    2.22
   1  -1   5   50.95    2.17
   1  -1   5   48.41    2.15
  -1  -1  -5   50.19    2.20
   1  -1  -5   52.75    2.22
  -1  -1   5   53.14    2.15
   1   1   5   54.43    2.22
  -1  -1   5   51.93    2.14
  -1   1  -5   53.83    2.15
   1   1   5   53.84    2.23
   1  -1  -5   57.41    2.23
  -1   1  -5   54.35    2.15
   1  -1  -5   53.90    2.21
  -1   1  -5   54.18    2.19
   1   1   5   53.40    2.22
  -1  -1   5   54.13    2.16
   2   1  -5   26.75    1.47
   2   1  -5   30.38    1.49
  -2  -1  -5   29.20    1.53
   2  -1   5   26.98    1.48
   2  -1   5   29.37    1.43
  -2  -1  -5   28.35    1.24
  -2   1  -5   31.22    1.52
   2   1   5   27.81    1.53
   2  -1  -5   30.13    1.55
   2   1   5   29.70    1.25
  -2   1  -5   27.62    1.40
  -2   1  -5   28.84    1.49
   2   1   5   28.02    1.51
  -3  -1  -5    5.20    0.50
  -3  -1  -5    4.52    0.73
   3  -1   5    5.38    0.75
   3  -1   5    4.95    0.79
   3   1  -5    4.36    0.71
  -3   1  -5    4.38    0.62
   3  -1  -5    5.24    0.81
   3   1   5    4.91    0.77
   3   1   5    5.69    0.83
  -3   1  -5    4.02    0.68
   4  -1   5   55.95    2.98
  -4  -1  -5   60.76    2.50
   4   1  -5   57.84    2.94
   4   1   5   54.97    2.99
   4   1   5   59.38    2.99
  -4   1  -5   56.03    2.67
   4  -1  -5   60.53    3.04
  -5   1   5   12.42    1.33
  -5  -1  -5   12.07    0.96
   5  -1   5   13.71    1.59
   5   1  -5    9.79    1.32
   5   1   5   11.99    1.51
   5  -1  -5   11.76    1.48
  -5   1  -5   12.54    1.19
   5   1   5    9.80    1.35
   6  -1   5   10.55    1.61
  -6  -1  -5   10.36    1.46
  -6   1   5   13.74    1.51
   6  -1   5   14.08    1.82
   6   1  -5   11.34    1.61
   6  -1  -5   12.45    1.68
   6   1   5   10.69    1.56
  -6   1  -5    9.35    1.42
  -6  -1   5   13.98    1.40
   0  -2   5  808.85   27.92
   0  -2  -5  763.04   28.04
   0   2   5  810.04   27.92
   0   2   5  775.34   27.90
   0  -2  -5  768.88   27.92
   0   2  -5  793.09   27.68
   0  -2  -5  803.99   27.93
   0  -2   5  793.58   27.87
   0  -2   5  804.73   27.96
   0   2   5  778.49   27.91
   0  -2   5  743.07   27.84
   1   2  -5  103.68    3.78
  -1  -2  -5  102.67    3.96
  -1   2   5  105.32    3.97
   1  -2   5  101.88    3.98
   1   2  -5  100.44    3.79
  -1  -2  -5  101.21    3.98
  -1   2   5   99.89    3.96
   1  -2   5   94.07    3.84
   1  -2   5  100.54    3.85
  -1   2   5   99.90    3.96
  -1  -2  -5  101.25    3.96
   1   2  -5   99.59    3.77
   1  -2  -5   97.95    3.96
   1  -2  -5  102.24    3.96
   1  -2  -5  107.84    3.98
  -1   2  -5  105.87    3.83
  -1   2  -5  100.94    3.98
   1   2   5  104.33    3.96
   1   2   5   99.97    3.96
   1   2   5  101.73    3.98
  -1   2  -5   98.95    3.80
  -1  -2   5  100.68    3.83
  -1  -2   5  100.04    3.83
  -1  -2   5  106.49    3.84
   2   2  -5   67.15    2.76
   2  -2   5   68.02    2.87
   2   2  -5   65.18    2.77
  -2  -2  -5   67.14    2.91
   2  -2   5   62.12    2.83
   2   2   5   69.50    2.93
  -2   2  -5   64.26    2.80
   2  -2  -5   64.70    2.90
   2   2   5   66.48    2.89
  -2   2  -5   67.07    2.87
  -2   2  -5   71.27    2.84
   2   2   5   68.70    2.46
  -3  -2  -5   26.51    1.12
   3   2  -5   24.49    1.50
   3  -2   5   25.76    1.62
  -3  -2  -5   24.95    1.55
  -3   2  -5   28.93    1.63
  -3   2  -5   27.39    1.55
   3   2   5   25.58    1.60
   3   2   5   26.55    1.65
   3  -2  -5   24.64    1.63
  -4  -2  -5   34.85    1.49
   4   2  -5   33.01    1.99
   4  -2   5   33.20    2.10
   4   2   5   32.99    2.11
   4  -2  -5   33.63    2.15
  -4   2  -5   30.08    1.86
   4   2   5   35.62    2.17
  -5  -2  -5    0.90    0.67
  -5   2   5    1.86    0.75
   5   2  -5    1.55    0.70
   5  -2   5    2.05    0.82
   5   2   5    1.52    0.75
   5   2   5    0.56    0.66
  -5   2  -5    1.12    0.65
   5  -2  -5    1.59    0.77
  -5   2  -5    1.55    0.62
   6  -2   5   11.70    1.65
  -6  -2  -5   10.37    1.49
  -6   2   5    8.75    1.34
   6   2  -5    7.99    1.37
  -6   2  -5   11.48    1.31
   6   2   5   11.56    1.59
  -6   2  -5    8.94    1.40
   6  -2  -5   11.15    1.62
   0  -3   5  312.77   10.52
   0  -3   5  300.25   10.90
   0  -3  -5  306.36   10.85
   0  -3  -5  294.60   10.84
   0  -3   5  305.72   10.52
   0   3  -5  288.30   10.89
   0  -3   5  292.57   10.55
   0   3   5  284.39   10.80
   0  -3  -5  294.41   10.84
   0   3   5  298.71   10.81
   1  -3   5    5.79    0.66
   1  -3   5    6.19    0.49
   1   3  -5    5.17    0.28
  -1  -3  -5    4.12    0.55
  -1   3   5    5.16    0.59
   1   3  -5    5.08    0.34
  -1   3   5    5.43    0.63
  -1  -3  -5    6.16    0.62
   1  -3   5    4.94    0.46
  -1  -3  -5    5.79    0.62
  -1   3  -5    5.80    0.38
  -1   3  -5    5.07    0.64
   1   3   5    5.62    0.60
   1  -3  -5    5.83    0.62
   1   3   5    5.72    0.60
  -1   3  -5    5.48    0.39
   1  -3  -5    6.23    0.63
  -1  -3   5    6.51    0.46
   1   3   5    5.89    0.59
  -1  -3   5    6.01    0.45
   1  -3  -5    7.07    0.67
   2   3  -5   37.70    1.75
   2   3  -5   38.40    1.75
  -2  -3  -5   41.19    1.98
   2  -3   5   41.39    1.90
  -2  -3  -5   37.74    1.94
   2  -3  -5   38.62    1.94
   2   3   5   42.87    1.99
   2   3   5   37.88    1.91
  -2   3  -5   41.12    1.83
  -2   3  -5   41.07    1.83
  -2   3  -5   38.63    1.97
   2  -3  -5   39.57    1.98
  -3  -3  -5   91.16    4.12
   3  -3   5   99.68    4.15
   3   3  -5   91.69    3.94
   3   3   5  101.28    4.16
  -3   3  -5   90.71    4.07
   3   3   5  101.18    4.19
   3  -3  -5   92.40    4.16
  -3   3  -5   99.31    4.07
  -4   3   5   15.95    1.56
   4  -3   5   21.68    1.65
  -4  -3  -5   22.40    1.64
   4   3  -5   22.76    1.57
   4   3   5   19.88    1.57
   4   3   5   25.92    1.75
  -4   3  -5   20.58    1.52
   4  -3  -5   21.19    1.67
  -4   3  -5   20.86    1.55
   5  -3   5    7.78    1.26
  -5  -3  -5    4.25    0.97
   5   3  -5    7.25    1.10
  -5   3   5    7.23    1.16
   5   3   5    7.43    1.18
  -5   3  -5    7.56    1.09
   5  -3  -5    8.69    1.36
  -5   3  -5    6.70    1.10
  -6  -3  -5   -0.06    0.68
   6   3  -5   -0.59    0.63
  -6   3   5    0.10    0.67
   6  -3   5    0.54    0.79
  -6   3  -5    0.19    0.61
  -6   3  -5   -0.23    0.58
   6   3   5   -0.40    0.67
   6  -3  -5    0.62    0.68
   0   4  -5   90.73    3.64
   0  -4   5   88.62    3.62
   0   4   5   82.53    3.46
   0  -4  -5   86.29    3.53
   0   4   5   93.39    3.50
   0   4   5   91.37    3.50
   0  -4  -5   86.80    3.53
   0  -4  -5   89.97    3.54
  -1  -4  -5  159.57    6.19
  -1  -4  -5  161.85    6.16
  -1   4   5  158.88    6.13
   1  -4   5  158.53    5.95
  -1   4   5  168.14    6.17
  -1  -4   5  165.68    5.90
  -1  -4   5  165.74    6.18
   1  -4  -5  159.30    6.18
  -1  -4   5  168.91    5.91
   1  -4  -5  158.14    6.16
   1   4   5  156.89    6.13
   1   4   5  165.98    6.12
   1   4   5  161.00    6.16
   1   4   5  162.76    5.94
  -1   4  -5  159.67    6.29
   2   4  -5  216.15    7.85
   2  -4   5  216.10    8.08
  -2  -4  -5  210.85    8.19
   2   4  -5  218.73    7.91
   2   4  -5  215.59    7.85
  -2  -4  -5  217.79    8.20
  -2   4  -5  216.04    7.95
  -2   4  -5  216.38    8.29
  -2   4  -5  227.19    7.97
   2  -4  -5  207.62    8.19
   2   4   5  203.27    8.11
   2  -4  -5  214.48    8.19
   3   4  -5    7.69    0.80
  -3   4   5    6.59    0.96
  -3  -4  -5    6.11    0.87
   3   4  -5    4.86    0.67
   3  -4   5    6.78    0.89
   3  -4  -5    8.18    1.04
  -3   4  -5    6.27    0.89
   3   4   5    8.03    0.99
  -3   4  -5    4.91    0.71
   3   4   5    5.86    0.83
  -4   4   5   23.24    1.85
   4   4  -5   34.82    1.86
  -4  -4  -5   28.16    1.93
   4  -4   5   27.59    1.99
   4   4   5   32.95    2.02
  -4   4  -5   32.23    2.01
   4   4   5   28.66    1.93
  -4   4  -5   27.17    1.80
   4  -4  -5   29.02    2.03
   5  -4   5    9.34    1.39
   5   4  -5   12.58    1.37
  -5   4   5   11.18    1.43
  -5  -4  -5    8.80    1.33
  -5   4  -5   10.40    1.33
   5  -4  -5   12.15    1.58
   5   4   5   10.78    1.39
  -5   4  -5   11.34    1.40
  -6  -4  -5    4.19    1.10
  -6   4   5    4.93    1.09
   6  -4   5    4.31    1.18
   6   4  -5    7.88    1.31
   6   4   5    5.94    1.17
  -6   4  -5    3.67    1.06
   6  -4  -5    6.53    1.39
  -6   4  -5    7.88    1.24
   0  -5  -5    6.59    0.69
   0   5   5    7.83    0.64
   0   5   5    8.46    0.71
   0  -5  -5    7.87    0.75
   0   5  -5    7.19    0.80
   0   5   5    7.93    0.77
   0   5   5    7.78    0.61
  -1  -5  -5   59.50    2.55
  -1   5   5   58.43    2.45
  -1  -5  -5   57.11    2.48
   1  -5   5   57.25    2.24
  -1   5   5   53.42    2.43
  -1   5   5   58.18    2.67
  -1  -5   5   57.39    2.18
  -1   5  -5   55.55    2.66
   1   5   5   56.82    2.45
   1  -5  -5   55.06    2.48
  -1  -5   5   60.45    2.19
   1  -5  -5   52.47    2.50
   1   5   5   53.32    2.30
   1   5   5   55.42    2.42
  -1  -5   5   58.57    2.74
   2   5  -5    4.73    0.44
  -2  -5  -5    5.47    0.75
   2  -5   5    5.08    0.65
  -2  -5  -5    4.63    0.69
   2   5  -5    4.49    0.32
  -2   5   5    4.58    0.80
  -2   5  -5    3.72    0.44
  -2   5  -5    4.93    0.81
   2   5   5    3.90    0.64
  -2  -5   5    2.75    0.52
  -2   5  -5    4.72    0.47
   2  -5  -5    4.54    0.69
   2  -5  -5    4.46    0.70
   2   5   5    4.80    0.66
   3   5  -5    0.28    0.36
  -3   5   5    0.18    0.56
   3  -5   5    0.91    0.55
   3   5  -5    0.67    0.36
   3   5  -5    0.21    0.37
  -3  -5  -5    0.67    0.50
  -3   5  -5    0.92    0.50
  -3   5  -5    0.39    0.43
   3   5   5   -0.13    0.18
  -3   5  -5    0.30    0.59
   3   5   5    0.32    0.48
   3  -5  -5    0.34    0.54
  -4  -5  -5   55.01    2.98
  -4   5   5   57.88    3.09
   4   5  -5   58.77    2.71
   4  -5   5   55.45    2.96
   4  -5  -5   55.55    3.06
   4   5   5   59.23    2.94
   4   5   5   54.38    3.26
  -4   5  -5   54.99    2.83
  -4   5  -5   54.60    2.99
   5  -5   5    8.28    1.31
   5   5  -5    7.00    1.02
  -5   5   5    6.14    1.16
  -5  -5  -5    5.99    1.14
  -5   5  -5    8.88    1.29
   5   5   5    7.49    1.15
  -5   5  -5    9.42    1.26
   5  -5  -5    4.47    1.12
  -6  -5  -5    4.45    1.15
   6   5  -5    9.56    1.32
  -6   5   5    7.58    1.37
   6  -5   5    7.24    1.42
  -6   5  -5    9.95    1.42
   6   5   5    7.49    1.40
   6  -5  -5    9.44    1.58
  -6   5  -5    8.04    1.35
   0   6   5    2.01    0.39
   0  -6  -5    1.98    0.43
   0  -6  -5    2.02    0.45
   0   6   5    2.13    0.40
   0   6   5    2.08    0.37
   0   6  -5    2.16    0.56
   0   6   5    2.12    0.49
  -1   6   5   84.77    3.41
  -1   6   5   81.53    3.69
  -1  -6  -5   83.41    3.48
  -1  -6  -5   86.91    3.56
   1  -6   5   83.51    3.20
  -1   6  -5   82.67    3.72
   1  -6  -5   87.54    3.53
  -1  -6   5   82.23    3.12
  -1  -6   5   83.85    3.12
   1   6   5   80.24    3.33
   1   6   5   88.25    3.42
   1  -6  -5   82.22    3.52
   1   6   5   82.55    3.37
  -2  -6  -5    3.93    0.66
  -2  -6  -5    3.54    0.64
  -2   6   5    2.96    0.76
   2  -6   5    4.06    0.59
   2  -6  -5    3.60    0.65
   2   6   5    3.10    0.58
   2  -6  -5    5.15    0.79
  -2   6  -5    3.95    0.34
   2   6   5    3.49    0.32
  -2   6  -5    4.62    0.83
  -2   6  -5    4.00    0.33
   2   6   5    4.30    0.62
   3   6  -5   30.05    1.41
   3  -6   5   30.26    1.78
  -3  -6  -5   23.96    1.73
   3   6  -5   30.04    1.41
  -3   6   5   28.87    2.03
   3   6   5   30.51    1.77
  -3   6  -5   28.83    1.56
   3  -6  -5   30.41    1.91
  -3   6  -5   28.28    1.53
  -3   6  -5   28.40    1.99
   3  -6  -5   28.65    1.86
   3   6   5   29.23    1.78
  -4   6   5    4.66    1.04
  -4  -6  -5    4.32    0.89
   4   6  -5    5.30    0.74
   4  -6   5    5.89    1.02
  -4   6  -5    6.71    1.13
   4  -6  -5    5.17    1.04
   4   6   5    4.16    0.83
  -4   6  -5    6.25    0.90
   5   6  -5    1.48    0.61
  -5   6   5    3.76    1.00
  -5  -6  -5    3.15    0.94
   5  -6   5    2.10    0.86
  -5   6  -5    1.64    0.90
  -5   6  -5    3.65    0.90
   5  -6  -5    1.62    0.84
   5   6   5    1.28    0.73
   6  -6   5    1.29    0.86
   6   6  -5    2.17    0.83
  -6  -6  -5    0.47    0.79
  -6   6   5    2.59    0.99
  -6   6  -5    2.52    0.87
  -6   6  -5    1.78    0.95
   6  -6  -5    2.99    1.14
   6   6   5    2.00    0.91
   0  -7  -5   34.67    1.77
   0  -7  -5   34.70    1.77
   0   7   5   34.90    1.58
   0   7   5   32.24    1.56
   0   7  -5   36.39    1.99
   0   7   5   37.81    1.90
  -1   7   5    2.02    0.42
  -1  -7  -5    2.64    0.55
  -1  -7  -5    3.41    0.60
  -1   7   5    1.73    0.61
   1  -7   5    2.77    0.37
   1   7   5    2.91    0.45
   1   7   5    2.16    0.45
   1  -7  -5    3.20    0.60
  -1  -7   5    3.06    0.31
   1   7   5    2.37    0.45
   1  -7  -5    2.50    0.54
  -1   7  -5    2.62    0.71
  -2   7   5   10.33    1.37
  -2   7   5    9.08    1.18
  -2  -7  -5    7.79    0.94
   2  -7   5    6.61    0.78
  -2  -7  -5    6.54    0.89
   2   7   5    8.06    0.87
   2  -7  -5    9.93    1.05
   2   7   5    8.35    0.58
  -2   7  -5    7.43    1.11
   2  -7  -5    9.51    1.03
   2   7   5    7.45    0.82
  -3   7   5   11.02    1.41
  -3  -7  -5   12.48    1.33
   3  -7   5   10.91    1.16
   3   7   5    8.86    1.02
  -3   7  -5   11.69    0.82
   3  -7  -5   11.93    1.30
  -3   7  -5   13.33    1.51
   3   7   5   12.58    1.22
  -3   7  -5   12.30    0.85
   3  -7  -5   11.29    1.29
  -4  -7  -5   25.91    1.89
   4  -7   5   23.87    1.81
   4   7  -5   24.89    1.40
  -4   7   5   24.66    2.01
  -4   7  -5   27.82    1.65
   4  -7  -5   25.20    1.92
   4   7   5   23.89    1.71
  -4   7  -5   26.24    2.06
   5  -7   5    7.03    1.27
   5   7  -5    6.82    0.91
  -5  -7  -5    7.41    1.30
  -5   7   5    7.10    1.34
  -5   7  -5    7.17    1.33
   5  -7  -5    6.60    1.31
  -5   7  -5    6.39    1.06
   5   7   5    5.97    1.08
   0  -8  -5    8.24    0.90
   0   8   5    7.66    0.95
   0  -8  -5   10.05    0.96
   0  -8   5    8.68    0.37
   0   8  -5    6.89    0.97
  -1  -8  -5    4.05    0.66
  -1   8   5    3.79    0.48
  -1  -8  -5    3.04    0.65
   1  -8   5    3.31    0.44
   1   8  -5    3.14    0.69
  -1   8   5    2.93    0.75
   1   8   5    3.08    0.44
   1  -8  -5    3.64    0.65
   1  -8  -5    4.54    0.72
   1   8   5    2.42    0.54
  -1   8  -5    4.05    0.86
  -1  -8   5    3.48    0.37
  -1  -8   5    3.14    0.36
   1   8   5    3.50    0.50
  -2  -8  -5   10.70    1.12
  -2   8   5   10.52    1.30
  -2  -8  -5   11.42    1.15
  -2   8   5   10.81    0.97
   2  -8   5   10.37    0.95
   2   8   5   11.27    0.76
   2   8   5   10.62    0.84
  -2   8  -5   10.84    1.36
   2  -8  -5   10.52    1.18
   2  -8  -5   11.01    1.14
  -3   8   5   20.46    1.92
   3  -8   5   18.43    1.44
  -3  -8  -5   18.50    1.46
  -3   8  -5   19.93    0.91
  -3   8  -5   18.99    1.91
   3   8   5   16.66    1.25
   3  -8  -5   15.97    1.59
  -4  -8  -5   11.02    1.39
   4  -8   5   12.64    1.46
  -4   8   5    9.42    1.51
  -4   8  -5    9.48    1.49
  -4   8  -5   11.68    1.06
   4  -8  -5   12.48    1.55
   4   8   5   13.41    1.34
  -5  -8  -5    2.16    0.88
   5  -8   5    3.54    1.05
  -5   8   5    3.03    1.04
  -5   8  -5    1.38    0.65
  -5   8  -5    1.23    1.01
   5  -8  -5    2.51    0.98
   5   8   5    3.94    0.88
   0  -9   5    5.50    0.36
   0  -9  -5    4.72    0.75
   0   9   5    5.30    0.86
   0  -9   5    5.88    0.42
   0  -9  -5    5.63    0.82
   0  -9   5    6.32    0.39
   0   9  -5    6.40    1.04
  -1  -9  -5   16.81    1.32
   1   9  -5   20.76    1.53
  -1   9   5   19.47    0.99
  -1  -9  -5   17.78    1.27
   1  -9   5   18.35    1.02
  -1   9   5   16.47    1.59
  -1  -9   5   20.60    0.95
  -1  -9   5   17.92    0.94
   1   9   5   19.25    0.90
   1   9   5   19.29    1.29
   1  -9  -5   19.51    1.37
   1  -9  -5   17.99    1.34
  -1   9  -5   18.71    1.74
  -2  -9  -5    8.78    1.08
   2  -9   5    8.01    0.86
  -2  -9  -5    6.63    0.98
  -2   9   5    6.53    1.13
   2  -9  -5    7.53    1.01
  -2   9  -5    6.07    1.15
   2   9   5    7.57    0.67
   2   9   5    6.59    0.70
   2  -9  -5    7.08    1.02
   3  -9   5    8.24    1.09
  -3   9   5   11.26    1.50
  -3  -9  -5   13.60    1.40
   3  -9  -5   12.39    1.39
   3   9   5   10.70    1.01
  -3   9  -5    9.24    1.46
  -4  -9  -5    1.71    0.81
  -4   9   5    1.82    0.98
   4  -9   5    1.85    0.73
  -4   9  -5    1.51    0.94
   4   9   5    2.02    0.61
   4  -9  -5    2.83    0.92
   5  -9   5    8.31    1.45
  -5  -9  -5    6.61    1.26
  -5   9   5    6.06    1.42
   5   9   5    7.26    1.13
   5  -9  -5    8.20    1.52
  -5   9  -5    8.36    1.55
   0 -10   5   17.84    0.87
   0 -10  -5   17.66    1.30
   0  10  -5   16.51    1.64
   0 -10  -5   17.74    1.36
   0  10   5   16.43    1.52
   0 -10   5   17.91    0.93
   1  10  -5   12.11    1.31
  -1  10   5   10.38    1.31
   1 -10   5    9.71    0.75
  -1 -10  -5    9.52    1.12
  -1 -10  -5   11.08    1.15
   1 -10  -5    8.97    1.08
  -1 -10   5   10.03    0.68
   1  10   5   10.58    1.11
   1 -10  -5   10.06    1.13
  -1  10  -5    8.24    1.30
   2 -10   5   26.83    1.56
  -2 -10  -5   25.98    1.73
  -2  10   5   25.79    2.10
   2  10   5   30.01    1.54
   2 -10  -5   25.65    1.80
  -2  10  -5   21.27    2.14
  -3 -10  -5    3.94    0.86
   3 -10   5    3.94    0.87
  -3  10   5    5.36    1.17
  -3  10  -5    5.50    1.21
   3 -10  -5    3.57    0.91
   3  10   5    4.82    0.69
   4 -10   5    1.33    0.72
  -4 -10  -5    2.30    0.79
  -4  10   5    1.30    0.96
   4 -10  -5    1.37    0.82
  -4  10  -5    3.71    1.17
   0  11   5    4.86    0.94
   0 -11   5    3.59    0.44
   0 -11  -5    4.19    0.77
   0 -11  -5    3.79    0.79
   1 -11   5    4.08    0.57
   1  11  -5    4.46    0.97
  -1  11   5    4.53    1.00
  -1 -11  -5    4.24    0.78
   1 -11  -5    5.36    0.89
   1  11   5    5.52    0.87
  -1  11  -5    4.78    1.10
  -1 -11   5    4.59    0.50
  -2  11   5   15.91    1.81
  -2 -11  -5   16.60    1.55
   2  11   5   15.49    1.16
  -2  11  -5   12.49    1.71
   2 -11  -5   14.68    1.51
  -3 -11  -5    3.45    0.88
  -3  11   5    3.29    1.12
   3 -11  -5    2.99    0.89
  -3  11  -5    3.20    1.11
  -4 -11  -5    0.06    0.59
  -4  11   5    1.63    1.00
  -4  11  -5    0.25    0.87
   0  12   5    3.70    0.89
   0 -12   5    3.14    0.44
   0  12  -5    3.29    0.94
   0 -12  -5    5.36    0.89
  -1 -12  -5    5.38    0.89
   1 -12   5    5.45    0.67
  -1  12   5    5.89    1.16
   1  12  -5    5.86    1.10
  -1 -12   5    6.18    0.61
   1 -12  -5    5.36    0.96
  -1  12  -5    6.80    1.32
   1  12   5    6.22    0.97
  -2  12   5    0.91    0.86
  -2 -12  -5   -0.35    0.48
  -2  12  -5   -1.00    0.67
   2 -12  -5    0.21    0.59
  -3  12   5   10.72    1.73
   3 -12  -5   11.77    1.55
  -3  12  -5    7.32    1.53
   0  13  -5    1.03    0.84
   0 -13   5   -0.17    0.27
   0  13   5    1.20    0.75
  -1  13   5    1.10    0.77
   1 -13   5    0.97    0.43
  -1  13  -5    0.34    0.89
   1  13   5    0.82    0.63
  -2  13   5    1.17    0.86
  -2  13  -5    2.13    1.11
  -3  13   5    2.74    1.15
  -3  13  -5    3.18    1.29
   0 -14   5    4.60    0.56
   0  14  -5    3.15    1.12
   0  14   5    2.91    0.91
  -1  14   5    7.85    1.40
  -1  14  -5    4.89    1.37
  -2  14   5    1.70    1.00
  -2  14  -5    0.32    1.00
   0   0  -6  131.07    5.00
   0   0   6  142.80    5.04
   0   0  -6  137.30    5.03
   0   0   6  131.42    5.03
   0   0  -6  134.75    5.02
   0   0   6  129.97    5.02
  -1   0   6  536.99   19.79
  -1   0  -6  543.06   19.80
  -1   0   6  579.58   19.81
   1   0   6  555.13   19.81
   1   0   6  541.03   19.81
   1   0   6  548.70   19.72
  -1   0  -6  564.27   19.79
   1   0  -6  541.90   19.78
  -1   0   6  553.82   19.80
   1   0  -6  563.61   19.79
   1   0  -6  556.86   19.77
  -1   0  -6  549.24   19.78
   1   0   6  559.81   19.79
   2   0   6   18.66    0.91
   2   0  -6   12.21    0.95
   2   0  -6   15.78    1.02
   2   0  -6   13.39    0.99
   2   0   6   15.75    1.05
  -2   0  -6   15.91    0.88
  -2   0  -6   14.18    1.01
  -2   0   6   13.59    1.00
   2   0   6   16.29    1.07
   3   0   6   19.74    1.39
   3   0  -6   18.04    1.33
   3   0   6   19.16    1.38
   3   0   6   19.19    1.12
  -3   0  -6   20.61    1.38
  -3   0  -6   19.23    1.13
  -4   0  -6   23.56    1.72
   4   0   6   26.49    1.86
   4   0  -6   25.77    1.77
  -4   0  -6   25.22    1.43
   4   0   6   24.87    1.79
   5   0   6    7.00    1.16
   5   0   6    9.44    1.34
  -5   0  -6    7.29    1.17
  -5   0  -6    9.50    0.97
   5   0  -6    9.33    1.36
   6   0   6   -0.64    0.56
  -6   0  -6   -0.45    0.58
  -6   0   6   -0.50    0.54
   6   0  -6    0.52    0.69
   0  -1   6   21.15    1.05
   0  -1   6   22.07    1.05
   0   1   6   24.90    1.15
   0  -1  -6   22.73    1.14
   0   1   6   23.30    1.15
   0  -1  -6   24.03    1.12
   0   1   6   20.82    1.10
   0  -1  -6   22.52    1.14
   0  -1   6   23.41    1.06
   0   1  -6   22.23    1.01
   0   1  -6   22.32    1.02
   0   1  -6   22.86    1.04
  -1  -1  -6  130.54    4.95
   1  -1   6  130.05    4.90
   1   1  -6  125.73    4.82
  -1   1   6  135.88    4.96
   1   1  -6  135.27    4.84
   1  -1   6  133.29    4.91
  -1   1   6  127.78    4.93
  -1  -1  -6  130.81    4.94
   1  -1   6  127.42    4.86
  -1  -1  -6  123.93    4.91
  -1   1   6  128.39    4.94
   1  -1   6  127.83    4.88
   1   1  -6  129.88    4.84
  -1  -1   6  133.74    4.87
  -1   1  -6  124.12    4.84
   1   1   6  120.51    4.92
   1   1   6  130.26    4.93
   1   1   6  123.52    4.94
   1  -1  -6  137.49    4.94
   1  -1  -6  131.15    4.93
  -1  -1   6  132.32    4.87
  -1   1  -6  129.23    4.86
  -1  -1   6  125.12    4.86
  -1   1  -6  121.44    4.88
   1  -1  -6  130.02    4.93
  -2  -1  -6   21.27    1.30
   2   1  -6   24.82    1.31
   2  -1   6   21.63    1.29
   2  -1   6   20.62    1.28
   2   1  -6   23.46    1.28
   2  -1   6   23.57    1.22
  -2   1   6   23.19    1.34
  -2  -1   6   21.56    1.27
  -2   1  -6   21.07    1.25
   2   1   6   22.88    1.33
   2   1   6   23.69    1.06
   2  -1  -6   22.68    1.30
  -2   1  -6   23.15    1.29
   2  -1  -6   23.19    1.33
   2   1   6   21.28    1.33
  -2   1  -6   23.53    1.24
   3  -1   6   11.60    1.14
  -3  -1  -6   11.11    0.73
  -3  -1  -6   11.43    1.14
   3   1  -6   10.72    1.05
   3   1   6   10.98    1.13
  -3   1  -6    9.61    0.90
   3  -1  -6   12.04    1.15
  -3   1  -6   13.06    1.18
   3   1   6   11.09    1.12
   4   1  -6    8.56    1.11
  -4  -1  -6    7.13    1.08
   4  -1   6    7.62    1.10
  -4  -1  -6    8.98    0.77
   4  -1  -6   10.45    1.27
  -4   1  -6    6.74    1.02
   4   1   6   10.64    1.26
  -4   1  -6    9.06    0.93
   4   1   6    9.18    1.18
   5   1  -6   10.17    1.36
   5  -1   6    7.54    1.24
  -5  -1  -6    7.45    0.80
  -5   1   6   10.06    1.24
   5  -1   6    9.20    1.36
  -5  -1  -6    6.40    1.13
  -5   1  -6    6.99    1.18
   5  -1  -6    7.34    1.21
   5   1   6    5.71    1.15
   5   1   6   10.28    1.43
  -5   1  -6    8.48    0.98
   6  -1   6    3.82    1.18
  -6  -1  -6    3.41    0.98
   6   1  -6    3.19    1.01
  -6   1   6    5.02    1.06
   6  -1   6    3.25    1.03
   6   1   6    4.14    1.07
  -6   1  -6    3.86    1.08
   6  -1  -6    3.86    1.07
  -6  -1   6    2.87    0.82
   0  -2  -6   13.20    0.84
   0   2   6   15.24    0.88
   0   2   6   12.83    0.85
   0   2  -6   14.98    0.64
   0  -2   6   14.15    0.87
   0  -2  -6   14.89    0.88
   0  -2  -6   14.70    0.89
   0   2  -6   13.61    0.66
   0  -2   6   13.00    0.70
   0   2   6   14.18    0.83
   0  -2   6   16.06    0.72
   0  -2   6   14.25    0.70
   0   2  -6   13.58    0.62
  -1   2   6   45.69    2.08
   1   2  -6   49.54    1.90
  -1  -2  -6   46.45    2.06
  -1   2   6   48.02    2.10
  -1  -2  -6   47.61    2.10
   1  -2   6   44.82    1.97
  -1   2   6   48.45    2.09
   1  -2   6   44.12    2.07
   1   2  -6   47.65    1.90
  -1  -2  -6   44.06    2.06
   1  -2   6   43.88    1.97
   1  -2   6   48.56    1.97
   1   2  -6   48.62    1.90
  -1   2  -6   44.08    2.08
   1   2   6   45.46    2.06
   1  -2  -6   51.90    2.12
   1   2   6   45.27    2.08
  -1   2  -6   47.15    1.92
  -1  -2   6   50.37    1.97
  -1  -2   6   46.58    1.96
   1  -2  -6   48.34    2.11
  -1  -2   6   47.71    1.95
  -1   2  -6   49.20    1.94
   1   2   6   48.47    2.11
   1  -2  -6   45.03    2.07
   2   2  -6   30.66    1.55
  -2  -2  -6   31.15    1.68
   2   2  -6   33.04    1.54
  -2   2   6   30.65    1.68
   2  -2   6   34.15    1.67
   2  -2   6   31.88    1.63
  -2  -2  -6   31.40    1.67
   2   2   6   33.51    1.72
  -2   2  -6   31.96    1.58
  -2   2  -6   29.59    1.61
  -2  -2   6   33.71    1.63
   2   2   6   31.48    1.28
   2   2   6   30.12    1.65
   2  -2  -6   31.50    1.66
  -2   2  -6   32.75    1.60
   2  -2  -6   33.47    1.72
   3   2  -6    7.17    0.86
   3  -2   6    8.79    0.99
  -3  -2  -6    7.84    0.96
  -3   2  -6    8.79    0.95
   3   2   6    9.38    1.03
   3  -2  -6   10.46    1.09
   3   2   6    8.31    0.98
  -3   2  -6   10.02    0.96
   4   2  -6   16.61    1.49
  -4  -2  -6   14.63    1.47
  -4  -2  -6   16.87    0.88
   4  -2   6   16.52    1.57
   4  -2  -6   16.59    1.63
  -4   2  -6   15.80    1.49
   4   2   6   13.77    1.45
  -4   2  -6   15.97    1.27
   4   2   6   16.41    1.61
  -5   2   6    7.23    1.10
   5   2  -6    6.32    1.05
  -5  -2  -6    6.43    1.13
   5  -2   6    8.08    1.27
  -5   2  -6    6.53    1.10
   5   2   6    8.14    1.30
   5  -2  -6    6.22    1.15
   5   2   6    6.84    1.16
  -5   2  -6    5.91    0.94
  -6  -2  -6    4.85    1.14
  -6   2   6    2.99    0.90
   6   2  -6    3.71    1.02
   6  -2   6    3.94    1.12
   6  -2   6    5.21    1.23
   6   2   6    4.56    1.13
  -6   2  -6    5.04    1.14
  -6   2  -6    3.47    0.85
   6  -2  -6    3.73    1.09
   0   3   6    0.37    0.26
   0  -3  -6    0.03    0.27
   0   3   6    0.15    0.25
   0  -3   6    0.54    0.32
   0   3   6   -0.13    0.23
   0  -3   6    0.25    0.15
   0  -3  -6    0.25    0.29
   0  -3   6    0.28    0.14
   0  -3  -6    0.50    0.29
   0  -3   6    0.38    0.15
   1   3  -6  117.76    4.41
   1  -3   6  123.58    4.84
  -1   3   6  125.15    4.80
  -1  -3  -6  119.76    4.80
  -1   3   6  119.59    4.77
   1   3  -6  121.22    4.48
   1  -3   6  123.53    4.60
  -1  -3  -6  122.30    4.80
   1   3  -6  123.36    4.41
  -1  -3  -6  123.31    4.78
  -1   3   6  126.22    4.80
   1  -3   6  122.73    4.61
   1   3   6  119.60    4.79
  -1  -3   6  128.72    4.58
  -1   3  -6  124.72    4.87
   1  -3  -6  119.65    4.78
   1  -3  -6  132.07    5.03
   1   3   6  126.26    4.77
  -1  -3   6  116.96    4.57
  -1  -3   6  119.61    4.57
   1   3   6  121.10    4.79
   1  -3  -6  120.70    4.79
  -1   3  -6  120.65    4.50
  -1   3  -6  131.63    4.52
   2   3  -6   48.76    2.09
   2   3  -6   46.18    2.07
   2  -3   6   49.50    2.24
  -2  -3  -6   46.09    2.29
  -2  -3  -6   53.07    2.36
   2  -3  -6   45.82    2.31
   2  -3  -6   46.81    2.28
  -2   3  -6   50.47    2.16
   2   3   6   47.41    2.28
   2   3   6   54.67    2.38
  -2   3  -6   48.33    2.14
  -2   3  -6   49.33    2.34
  -3  -3  -6   10.76    1.13
   3  -3   6    9.27    1.07
   3   3  -6   10.13    0.96
  -3   3  -6   12.03    1.13
   3  -3  -6    8.61    1.08
   3   3   6   10.38    1.09
   3   3   6   11.01    1.13
  -3   3  -6   13.08    1.13
  -4  -3  -6    6.00    0.99
  -4   3   6    6.04    0.97
   4  -3   6    6.03    1.02
   4   3  -6    4.82    0.86
   4   3   6    6.31    0.99
  -4   3  -6    5.16    0.90
   4  -3  -6    7.87    1.14
   4   3   6    5.53    0.98
  -4   3  -6    5.65    0.89
  -5   3   6    3.89    0.93
  -5  -3  -6    5.20    1.06
   5  -3   6    4.76    1.06
   5   3  -6    5.56    1.05
  -5   3  -6    5.67    1.04
   5  -3  -6    6.33    1.20
  -5   3  -6    6.00    1.00
   5   3   6    5.12    1.03
  -6  -3  -6    2.51    0.89
   6  -3   6    1.60    0.86
  -6   3   6    3.72    0.96
   6   3  -6    3.64    1.00
  -6   3  -6    2.56    0.83
   6   3   6    2.30    0.98
  -6   3  -6    3.00    0.93
   6  -3  -6    3.22    1.07
   0  -4  -6  235.05    9.13
   0   4   6  246.20    9.10
   0   4  -6  255.67    9.26
   0  -4  -6  252.79    9.17
   0  -4   6  252.90    8.72
   0  -4   6  240.94    8.76
   0  -4  -6  234.34    9.12
   0   4   6  253.40    9.10
   0  -4   6  250.03    8.71
  -1   4   6   34.64    1.70
  -1   4   6   37.14    1.73
  -1  -4  -6   32.71    1.70
  -1  -4  -6   36.78    1.77
   1  -4   6   35.47    1.51
   1  -4   6   34.40    1.52
   1   4   6   34.00    1.68
  -1   4  -6   36.98    1.85
  -1  -4   6   34.42    1.73
   1  -4  -6   34.40    1.72
   1  -4  -6   32.21    1.71
  -1  -4   6   36.41    1.47
  -1  -4   6   33.01    1.46
  -1  -4   6   38.18    1.48
   1   4   6   35.19    1.71
  -2  -4  -6    7.69    0.87
   2  -4   6    8.09    0.79
   2   4  -6    7.85    0.56
  -2  -4  -6    7.75    0.87
   2   4  -6    7.51    0.56
  -2   4  -6    7.26    0.65
   2   4   6    7.59    0.85
  -2   4  -6    6.74    0.87
   2  -4  -6    8.34    0.87
  -2   4  -6    7.45    0.67
   2  -4  -6    8.30    0.92
   2   4   6    6.79    0.79
  -3  -4  -6    5.99    0.89
   3   4  -6    7.08    0.77
   3  -4   6    5.32    0.82
   3   4  -6    6.66    0.73
   3  -4  -6    3.93    0.80
   3   4   6    5.43    0.82
  -3   4  -6    7.11    0.95
  -3   4  -6    5.36    0.77
   3   4   6    5.07    0.83
   3  -4  -6    7.31    0.99
  -4  -4  -6    4.62    0.94
   4   4  -6    6.23    0.89
  -4   4   6    6.61    1.06
   4  -4   6    6.70    1.06
  -4   4  -6    5.61    0.98
  -4   4  -6    8.66    1.09
   4  -4  -6    4.53    1.01
   4   4   6    6.05    1.02
   4   4   6    6.19    1.06
   5  -4   6    1.39    0.76
   5   4  -6    2.81    0.81
  -5  -4  -6    1.91    0.80
  -5   4   6    0.91    0.71
   5   4   6    1.64    0.84
   5  -4  -6    1.96    0.86
  -5   4  -6    2.35    0.75
  -5   4  -6    1.87    0.71
  -6  -4  -6    6.50    1.31
  -6   4   6    9.10    1.43
   6   4  -6    8.84    1.34
   6  -4   6   11.99    1.69
  -6   4  -6    9.42    1.46
   6  -4  -6   11.40    1.76
  -6   4  -6    8.33    1.30
   6   4   6    9.69    1.51
   0   5   6   11.97    0.82
   0   5  -6   13.32    1.03
   0  -5  -6   11.24    0.86
   0   5   6   11.06    0.79
   0   5   6   12.01    0.89
   0  -5  -6   13.15    0.93
   0   5   6   13.05    0.82
  -1   5   6   85.35    3.42
  -1  -5  -6   83.40    3.50
  -1   5   6   84.22    3.41
   1  -5   6   83.90    3.17
   1  -5   6   84.15    3.18
  -1  -5  -6   85.50    3.47
   1   5   6   78.67    3.37
   1  -5  -6   79.78    3.45
  -1   5  -6   78.38    3.59
   1   5   6   80.07    3.40
   1  -5  -6   77.29    3.46
   1   5   6   81.72    3.25
  -1  -5   6   85.55    3.11
  -1  -5   6   83.82    3.11
   1   5   6   85.77    3.38
   2   5  -6    6.66    0.34
  -2   5   6    4.40    0.81
   2  -5   6    7.53    0.77
  -2  -5  -6    7.22    0.86
   2   5  -6    6.62    0.32
  -2  -5  -6    6.13    0.79
   2  -5  -6    6.02    0.79
   2   5   6    5.75    0.76
   2  -5  -6    7.01    0.89
  -2   5  -6    7.28    0.54
   2   5   6    6.54    0.78
  -2   5  -6    5.53    0.51
  -2   5  -6    6.77    0.95
   3  -5   6    1.38    0.56
   3   5  -6    1.23    0.40
  -3   5   6    0.15    0.55
   3   5  -6    0.55    0.39
   3   5  -6    1.88    0.43
  -3  -5  -6    0.70    0.52
  -3   5  -6    0.82    0.63
   3   5   6    1.08    0.53
   3  -5  -6    0.78    0.58
  -3   5  -6    0.91    0.44
   3  -5  -6    0.90    0.55
  -3   5  -6    0.19    0.40
   3   5   6    1.37    0.51
  -4  -5  -6    3.29    0.85
   4   5  -6    3.74    0.69
  -4   5   6    5.01    1.02
   4  -5   6    3.16    0.90
  -4   5  -6    5.42    0.87
   4  -5  -6    5.45    1.05
  -4   5  -6    2.72    0.82
   4   5   6    4.73    0.92
   4   5   6    3.09    0.93
   5  -5   6    0.09    0.66
   5   5  -6    1.23    0.65
  -5  -5  -6    1.54    0.78
  -5   5   6    2.48    0.85
  -5   5  -6    1.00    0.70
   5   5   6    2.22    0.83
   5  -5  -6    0.09    0.70
  -5   5  -6    2.19    0.80
  -6   5   6    0.65    0.76
   6   5  -6   -0.30    0.58
   6  -5   6    0.79    0.86
  -6  -5  -6   -0.33    0.74
  -6   5  -6    2.44    0.88
   6   5   6   -0.11    0.68
  -6   5  -6    0.11    0.74
   6  -5  -6   -0.19    0.75
   0  -6  -6   13.29    1.00
   0   6   6   14.60    1.10
   0   6   6   17.32    0.97
   0  -6  -6   16.43    1.07
   0   6   6   15.43    0.96
   0   6  -6   14.92    1.17
   0   6   6   15.63    0.98
  -1  -6  -6    7.78    0.83
   1  -6   6    9.68    0.62
  -1   6   6    9.47    0.78
  -1   6   6    9.11    0.86
  -1  -6  -6   10.78    1.01
  -1   6   6    9.62    1.05
   1   6   6   10.49    0.79
   1   6   6    9.09    0.73
  -1   6  -6   10.82    1.13
   1  -6  -6   10.47    1.00
  -1  -6   6    9.10    0.53
   1   6   6   11.39    0.81
  -1  -6   6    9.92    0.54
   1  -6  -6    9.91    0.94
  -2  -6  -6   50.47    2.49
   2  -6   6   50.72    2.31
  -2   6   6   55.47    2.77
  -2  -6  -6   50.85    2.48
  -2   6  -6   48.68    1.91
  -2   6  -6   49.87    2.66
   2  -6  -6   51.41    2.53
   2  -6  -6   51.65    2.50
   2   6   6   50.24    1.95
   2   6   6   50.84    2.44
   2   6   6   48.96    2.37
   3  -6   6   31.10    1.90
   3   6  -6   35.29    1.51
  -3   6   6   31.32    2.15
  -3  -6  -6   31.85    1.99
   3   6  -6   35.45    1.51
  -3   6  -6   30.70    2.11
  -3   6  -6   33.24    1.68
   3   6   6   28.93    1.87
   3  -6  -6   35.00    2.07
   3   6   6   33.21    1.94
  -3   6  -6   31.54    1.65
   3  -6  -6   33.03    2.04
  -4   6   6    1.58    0.74
   4  -6   6    2.93    0.81
  -4  -6  -6    1.78    0.82
   4   6  -6    2.50    0.57
   4  -6  -6    2.28    0.76
  -4   6  -6    2.51    0.68
  -4   6  -6    1.96    0.81
   4   6   6    2.39    0.70
   5   6  -6    1.06    0.58
  -5  -6  -6    1.49    0.80
   5  -6   6    0.38    0.81
  -5   6   6    1.67    0.86
   5  -6  -6    3.15    0.98
   5   6   6    2.16    0.78
  -5   6  -6    1.56    0.89
  -5   6  -6    1.35    0.70
   6   6  -6   13.54    1.48
   6  -6   6   10.63    1.70
  -6  -6  -6    9.95    1.61
  -6   6   6    9.43    1.56
   6   6   6   12.06    1.63
  -6   6  -6   11.66    1.63
   6  -6  -6   10.49    1.73
  -6   6  -6   11.99    1.54
   0  -7  -6    7.88    0.87
   0   7   6    7.78    0.88
   0   7   6    8.81    0.76
   0  -7  -6    8.21    0.88
   0   7   6   10.05    0.75
   0   7   6    6.97    0.69
   0   7  -6    7.91    1.00
  -1   7   6   26.12    1.71
  -1  -7  -6   24.49    1.54
   1  -7   6   26.00    1.20
  -1   7   6   26.88    1.39
  -1  -7  -6   27.35    1.51
   1   7   6   26.07    1.37
  -1  -7   6   27.69    1.11
   1  -7  -6   22.28    1.49
   1   7   6   24.25    1.36
   1   7   6   25.28    1.40
   1  -7  -6   23.15    1.48
  -1   7  -6   25.44    1.71
  -1  -7   6   26.39    1.10
  -2  -7  -6   47.47    2.34
  -2   7   6   42.17    2.50
   2  -7   6   43.04    2.08
  -2  -7  -6   45.38    2.31
  -2   7  -6   38.90    2.46
   2   7   6   42.95    2.13
   2  -7  -6   42.45    2.26
   2   7   6   43.68    1.81
   2   7   6   47.35    2.21
   2  -7  -6   40.34    2.26
  -3   7   6   20.58    1.93
  -3  -7  -6   19.66    1.53
   3  -7   6   21.71    1.52
  -3  -7  -6   22.47    1.67
   3  -7  -6   20.40    1.66
  -3   7  -6   18.74    1.82
   3   7   6   20.30    1.47
  -3   7  -6   21.64    1.16
  -3   7  -6   23.42    1.18
   3   7   6   21.87    1.77
   4  -7   6    5.40    1.05
  -4  -7  -6    7.01    1.15
   4   7  -6    7.58    0.73
  -4   7   6    4.21    1.06
   4   7   6    7.60    1.11
  -4   7  -6    4.64    1.10
  -4   7  -6    7.16    0.90
   4  -7  -6    8.82    1.30
  -5  -7  -6    3.43    1.03
  -5   7   6    2.36    0.93
   5  -7   6    5.79    1.18
   5   7  -6    4.30    0.73
   5   7   6    3.02    0.86
   5  -7  -6    4.12    1.11
  -5   7  -6    4.79    0.92
  -5   7  -6    4.41    1.12
   0   8   6    3.37    0.48
   0   8   6    2.37    0.41
   0   8  -6    3.32    0.74
   0  -8  -6    1.95    0.57
   0   8   6    1.82    0.56
   0  -8  -6    2.28    0.53
  -1   8   6    8.98    0.79
  -1   8   6    5.93    0.98
  -1  -8  -6    8.57    1.00
  -1  -8  -6    8.15    0.91
   1  -8   6    7.43    0.58
  -1   8  -6    7.01    1.09
   1   8   6    9.02    0.82
   1   8   6    7.36    0.81
  -1  -8   6    8.64    0.51
   1  -8  -6    7.24    0.90
   1   8   6    8.45    0.76
   1  -8  -6    6.51    0.88
  -2   8   6    4.06    0.92
  -2  -8  -6    4.25    0.78
   2  -8   6    4.51    0.67
  -2  -8  -6    6.43    0.93
   2   8   6    4.76    0.54
   2  -8  -6    4.20    0.81
   2   8   6    4.51    0.68
  -2   8  -6    4.63    1.01
   2   8   6    5.14    0.68
   2  -8  -6    4.51    0.80
  -3   8   6    8.82    1.32
   3  -8   6    8.60    1.07
  -3  -8  -6    8.58    1.14
  -3   8  -6   10.38    1.42
  -3   8  -6    9.76    0.47
   3   8   6   12.58    1.18
   3  -8  -6   10.06    1.26
  -4  -8  -6    2.21    0.77
  -4   8   6    1.12    0.79
   4  -8   6    0.88    0.73
   4   8   6   -0.22    0.48
  -4   8  -6    0.60    0.43
  -4   8  -6    0.53    0.73
   4  -8  -6    0.52    0.69
  -5   8   6   14.57    1.88
  -5  -8  -6   14.95    1.84
   5  -8   6   14.37    1.75
   5  -8  -6   14.77    1.92
  -5   8  -6   16.28    1.47
  -5   8  -6   15.72    1.95
   5   8   6   11.83    1.44
   0   9   6   49.55    2.64
   0  -9  -6   54.84    2.62
   0  -9   6   53.43    1.93
   0   9  -6   48.89    2.79
   0  -9   6   52.51    1.97
   0  -9  -6   49.89    2.54
  -1  -9  -6    9.37    1.10
  -1   9   6    9.08    1.20
   1  -9   6    9.62    0.69
  -1   9   6   10.17    0.75
  -1  -9  -6    9.61    1.04
   1   9   6    9.36    0.71
   1  -9  -6   10.76    1.15
  -1   9  -6   11.10    1.36
  -1  -9   6   10.59    0.61
   1  -9  -6   10.94    1.14
   1   9   6    9.74    0.98
   2  -9   6   95.27    3.93
  -2  -9  -6   93.61    4.22
  -2   9   6   90.46    4.53
  -2  -9  -6   92.78    4.18
   2   9   6   98.43    3.81
   2  -9  -6   94.67    4.25
   2   9   6   90.45    3.81
   2  -9  -6   93.43    4.75
  -2   9  -6  101.98    4.67
  -3   9   6   10.57    1.50
  -3  -9  -6    8.54    1.16
   3  -9   6    9.72    1.15
   3   9   6    8.50    0.96
   3  -9  -6   10.15    1.35
  -3   9  -6   12.94    1.63
   4  -9   6    1.31    0.74
  -4  -9  -6    2.06    0.80
  -4   9   6    1.69    0.96
   4  -9  -6    1.12    0.76
  -4   9  -6    3.14    1.07
   4   9   6    2.12    0.68
  -5   9   6    0.73    0.85
  -5  -9  -6    0.19    0.69
   5  -9   6   -0.63    0.59
   5   9   6    0.47    0.63
  -5   9  -6    0.20    0.85
   5  -9  -6    1.03    0.87
   0  10  -6    3.72    0.89
   0 -10  -6    5.53    0.88
   0 -10  -6    4.81    0.83
   0  10   6    4.43    0.81
   0 -10   6    4.60    0.38
   1 -10   6    6.86    0.67
  -1 -10  -6    5.76    0.94
  -1  10   6    6.72    1.13
  -1 -10  -6    7.67    0.97
   1 -10  -6    5.23    0.89
  -1  10  -6    6.99    1.19
   1  10   6    4.52    0.76
   1 -10  -6    7.07    0.99
  -2  10   6   46.65    2.86
  -2 -10  -6   41.01    2.38
   2 -10   6   47.68    2.22
  -2  10  -6   39.14    2.76
   2 -10  -6   40.19    2.44
   2  10   6   45.93    1.90
   2  10   6   44.73    2.11
  -3 -10  -6    3.34    0.88
   3 -10   6    3.93    0.85
  -3  10   6    3.35    1.09
  -3  10  -6    4.00    1.15
   3  10   6    4.35    0.63
   3 -10  -6    5.47    1.03
  -4  10   6    8.58    1.55
   4 -10   6    9.07    1.32
  -4 -10  -6    9.53    1.44
   4 -10  -6   11.60    1.61
  -4  10  -6   14.75    1.97
   0  11  -6   16.15    1.75
   0 -11   6   18.50    0.90
   0  11   6   20.99    1.62
   0 -11  -6   18.01    1.40
  -1 -11  -6   46.62    2.46
   1 -11   6   45.57    2.04
   1 -11  -6   43.67    2.48
  -1  11  -6   44.86    2.85
   1  11   6   45.85    2.43
  -2 -11  -6    0.31    0.55
  -2  11   6    1.60    0.84
  -2  11  -6    0.56    0.82
   2  11   6   -0.08    0.51
   2 -11  -6   -0.01    0.49
  -3  11   6   35.75    2.76
  -3 -11  -6   33.26    2.26
  -3  11  -6   39.14    2.81
   3 -11  -6   31.30    2.29
  -4  11   6    9.05    1.62
  -4 -11  -6    5.75    1.22
  -4  11  -6    5.89    1.44
   4 -11  -6    7.14    1.36
   0  12  -6   -0.21    0.66
   0 -12  -6    1.15    0.62
   0  12   6    2.25    0.73
   0 -12   6    1.59    0.29
  -1  12   6    3.17    0.95
   1 -12   6    5.87    0.64
  -1 -12  -6    4.43    0.85
   1  12   6    4.33    0.89
  -1  12  -6    5.30    1.22
   1 -12  -6    3.56    0.81
  -2 -12  -6    1.00    0.62
  -2  12   6    3.13    1.05
   2 -12  -6    2.49    0.79
  -2  12  -6    2.05    1.03
  -3 -12  -6    4.52    1.03
  -3  12   6    2.12    1.05
  -3  12  -6    5.61    1.44
   3 -12  -6    5.28    1.10
   0  13   6   24.76    1.89
   0  13  -6   20.21    2.15
   0 -13   6   22.17    1.10
  -1  13   6   17.54    1.94
   1 -13   6   19.75    1.18
   1  13   6   18.86    1.72
  -1  13  -6   18.41    2.10
  -2  13   6   37.10    2.79
  -2  13  -6   36.84    2.90
  -3  13   6    3.26    1.30
  -3  13  -6    3.84    1.27
   0 -14   6    0.08    0.24
   0  14  -6   -0.54    0.75
   0  14   6    0.49    0.69
  -1  14   6    2.32    0.97
   1 -14   6    2.44    0.50
  -1  14  -6    2.22    1.12
  -2  14   6    2.30    1.17
  -2  14  -6    1.71    1.11
   0   0  -7   -0.04    0.23
   0   0   7    0.51    0.27
   0   0   7    0.25    0.28
   0   0  -7   -0.12    0.25
   0   0  -7    0.40    0.26
   0   0   7    0.28    0.24
  -1   0  -7  485.01   17.36
   1   0  -7  497.72   17.34
  -1   0   7  481.17   17.35
   1   0   7  479.94   17.28
   1   0   7  493.94   17.36
   1   0  -7  484.22   17.33
   1   0  -7  469.76   17.32
   1   0   7  480.13   17.36
  -1   0  -7  493.76   17.35
   1   0   7  470.44   17.36
  -1   0   7  508.13   17.37
  -1   0   7  462.44   17.34
  -1   0  -7  467.23   17.33
   2   0   7    1.14    0.32
   2   0  -7    0.67    0.38
  -2   0   7    0.69    0.37
  -2   0  -7    1.13    0.42
   2   0   7    0.50    0.39
  -2   0  -7    0.54    0.28
   2   0   7    0.62    0.40
   2   0  -7    0.55    0.36
   2   0  -7    0.70    0.45
   3   0  -7   20.36    1.41
   3   0   7   21.56    1.48
   3   0   7   20.17    1.43
  -3   0  -7   19.67    1.42
   3   0   7   22.96    1.24
  -3   0  -7   21.64    1.20
  -4   0  -7    7.73    0.80
  -4   0  -7    4.73    0.91
   4   0   7    7.01    1.09
   4   0  -7    7.59    1.07
   4   0   7    6.88    1.08
   5   0   7    1.35    0.77
  -5   0  -7    1.70    0.55
  -5   0  -7    1.98    0.84
   5   0  -7    1.58    0.74
   5   0   7    0.88    0.71
  -6   0   7    7.85    1.16
   6   0  -7    4.55    1.13
  -6   0  -7    4.42    1.09
   6   0   7    6.93    1.33
   0  -1   7   13.59    0.76
   0  -1   7   13.23    0.79
   0   1   7   13.86    0.84
   0  -1   7   12.91    0.77
   0   1   7   12.96    0.85
   0  -1  -7   12.69    0.84
   0   1   7   13.46    0.85
   0   1  -7   13.35    0.75
   0  -1  -7   12.91    0.85
   0   1  -7   13.89    0.74
   0  -1  -7   13.68    0.81
   0   1  -7   13.89    0.73
   1   1  -7  195.72    7.40
   1  -1   7  194.75    7.46
  -1  -1  -7  200.58    7.53
   1   1  -7  201.27    7.41
   1  -1   7  210.52    7.47
  -1  -1  -7  202.24    7.52
   1  -1   7  203.42    7.48
  -1   1   7  198.11    7.52
   1  -1   7  196.39    7.47
   1   1  -7  204.30    7.42
  -1  -1  -7  198.64    7.52
  -1   1   7  195.52    7.52
  -1   1   7  209.90    7.55
  -1  -1   7  209.53    7.46
   1   1   7  198.56    7.53
  -1  -1   7  202.08    7.46
  -1   1  -7  198.02    7.42
  -1  -1   7  194.43    7.44
   1  -1  -7  201.86    7.50
   1   1   7  196.30    7.53
   1   1   7  202.01    7.51
  -1   1  -7  205.66    7.44
   1  -1  -7  205.88    7.53
   1  -1  -7  211.40    7.55
   2  -1   7   30.45    1.52
  -2  -1  -7   31.18    1.61
   2   1  -7   30.79    1.55
  -2   1   7   29.18    1.61
   2  -1   7   29.90    1.60
   2  -1   7   33.09    1.63
   2   1  -7   29.79    1.52
  -2  -1   7   29.15    1.58
   2  -1  -7   29.38    1.59
  -2   1  -7   30.63    1.59
  -2   1  -7   29.64    1.55
   2   1   7   31.70    1.66
   2  -1  -7   27.33    1.57
   2   1   7   30.77    1.35
  -2   1  -7   28.61    1.51
   2   1   7   29.50    1.59
   3  -1   7   70.75    3.23
  -3  -1  -7   71.74    2.80
   3  -1   7   72.16    3.25
   3   1  -7   70.28    3.16
  -3  -1  -7   68.99    3.22
   3   1   7   69.09    3.25
   3  -1  -7   65.38    3.19
   3   1   7   71.19    2.80
   3   1   7   59.76    3.13
  -3   1  -7   69.25    3.00
  -3   1  -7   70.98    3.19
   4  -1   7   62.61    3.15
   4   1  -7   59.84    3.00
  -4  -1  -7   60.03    2.53
  -4  -1  -7   57.27    3.04
   4  -1   7   56.07    3.05
  -4   1  -7   62.23    2.78
   4  -1  -7   56.01    3.05
   4   1   7   58.35    3.07
   4   1   7   59.16    3.12
  -4   1  -7   57.33    3.01
   5  -1   7    1.26    0.79
   5  -1   7    0.54    0.68
  -5  -1  -7    0.96    0.43
  -5  -1  -7    1.15    0.69
   5   1  -7    2.01    0.76
  -5   1  -7    1.14    0.56
  -5   1  -7    0.44    0.63
   5   1   7    1.28    0.72
   5  -1  -7    1.87    0.75
   5   1   7    0.94    0.76
   6   1  -7    5.59    1.18
  -6   1   7    6.73    1.19
  -6  -1  -7    4.79    1.13
   6  -1   7    7.96    1.45
   6  -1   7    4.64    1.19
  -6  -1   7    5.47    1.04
   6   1   7    6.32    1.29
   6  -1  -7    4.98    1.16
  -6   1  -7    7.76    1.32
   0  -2  -7  221.48    8.31
   0  -2  -7  230.86    8.33
   0   2  -7  223.69    8.04
   0   2  -7  220.27    8.04
   0   2  -7  221.73    8.07
   0  -2   7  225.89    8.34
   0  -2   7  227.19    8.12
   0  -2   7  228.38    8.13
   0  -2  -7  222.87    8.31
   0   2   7  220.39    8.31
   0  -2   7  214.26    8.12
   0   2   7  235.24    8.32
   0   2   7  223.76    8.31
  -1   2   7   31.94    1.54
   1  -2   7   30.30    1.41
   1   2  -7   28.96    1.33
   1   2  -7   29.73    1.32
  -1   2   7   26.48    1.47
  -1  -2  -7   31.01    1.53
  -1  -2  -7   29.03    1.51
  -1  -2  -7   28.64    1.49
   1  -2   7   29.80    1.38
  -1   2   7   30.38    1.52
   1  -2   7   29.37    1.51
   1   2  -7   30.58    1.32
   1  -2   7   29.33    1.43
  -1  -2   7   29.27    1.38
  -1   2  -7   29.95    1.35
   1   2   7   31.20    1.54
   1   2   7   31.67    1.55
  -1  -2   7   29.68    1.38
  -1   2  -7   29.94    1.52
  -1  -2   7   30.92    1.39
   1  -2  -7   30.18    1.51
  -1   2  -7   30.55    1.36
   1  -2  -7   32.47    1.55
   1  -2  -7   28.63    1.49
   1   2   7   32.23    1.50
  -2   2   7   38.83    1.99
   2   2  -7   38.06    1.83
   2  -2   7   39.27    1.93
   2   2  -7   39.00    1.82
  -2  -2  -7   43.36    2.05
  -2  -2  -7   39.40    1.98
   2   2   7   41.44    1.61
  -2   2  -7   38.20    1.92
  -2   2  -7   40.65    1.89
  -2  -2   7   38.51    1.89
  -2   2  -7   38.02    1.86
   2   2   7   37.97    1.97
   2  -2  -7   39.10    1.97
   2  -2  -7   41.12    2.02
   2   2   7   43.02    2.05
   3  -2   7   46.44    2.39
   3   2  -7   45.60    2.26
  -3  -2  -7   47.83    2.40
  -3   2  -7   46.78    2.33
   3  -2  -7   47.10    2.43
  -3   2  -7   44.52    2.25
   3   2   7   43.43    2.37
   3   2   7   48.81    2.46
   4  -2   7   17.36    1.70
   4   2  -7   17.19    1.62
  -4  -2  -7   22.67    1.68
   4   2   7   22.18    1.66
  -4   2  -7   23.30    1.52
   4   2   7   22.90    1.72
  -4   2  -7   22.87    1.64
   4  -2  -7   19.75    1.65
   5   2  -7    9.90    1.30
  -5   2   7    7.18    1.13
   5  -2   7    6.03    1.15
  -5  -2  -7    4.40    1.05
   5  -2   7    9.33    1.34
   5   2   7    7.13    1.24
  -5   2  -7    5.73    0.92
   5   2   7    9.02    1.29
  -5   2  -7    8.33    1.26
   5  -2  -7    8.18    1.31
   6  -2   7    2.65    1.04
   6  -2   7    4.17    1.10
  -6   2   7    1.71    0.84
  -6  -2  -7    1.24    0.83
   6   2  -7    2.14    0.94
   6  -2  -7    3.22    1.04
  -6   2  -7    2.99    0.89
  -6  -2   7    3.26    1.08
   6   2   7    2.97    1.06
  -6   2  -7    3.78    1.02
   0  -3  -7  177.66    6.94
   0  -3   7  185.28    6.67
   0  -3   7  179.63    6.66
   0  -3  -7  187.13    6.98
   0   3   7  194.15    6.95
   0   3   7  177.18    6.92
   0  -3  -7  183.76    6.96
   0  -3   7  180.48    6.68
   0   3   7  187.54    6.95
   0  -3   7  193.19    7.04
   1   3  -7    2.40    0.24
   1  -3   7    1.94    0.35
  -1   3   7    2.30    0.46
   1  -3   7    2.04    0.36
  -1   3   7    2.14    0.47
  -1   3   7    2.14    0.45
  -1  -3  -7    2.56    0.48
  -1  -3  -7    2.29    0.46
   1   3  -7    2.08    0.23
   1  -3   7    2.53    0.36
   1   3   7    2.31    0.44
   1   3   7    2.02    0.44
  -1  -3   7    2.46    0.36
   1  -3  -7    1.91    0.46
  -1  -3   7    3.00    0.38
  -1   3  -7    2.55    0.31
   1  -3  -7    2.57    0.49
   1   3   7    2.35    0.50
  -1   3  -7    3.01    0.54
  -1   3  -7    2.46    0.30
  -1  -3   7    2.14    0.33
  -2  -3  -7  100.52    4.08
  -2   3   7   92.15    4.03
   2  -3   7   95.43    3.94
   2   3  -7   95.60    3.77
   2   3  -7   97.46    3.77
  -2  -3  -7   94.92    4.03
   2  -3  -7   96.90    4.07
  -2   3  -7  100.55    3.87
   2   3   7   99.05    3.52
   2   3   7   91.99    4.01
   2  -3  -7   98.93    4.05
  -2   3  -7   97.20    3.84
  -2  -3   7   92.62    3.88
   2   3   7   96.78    4.06
  -2   3  -7   96.33    4.05
   3  -3   7  115.04    4.85
   3   3  -7  112.49    4.66
  -3  -3  -7  112.15    4.90
  -3   3  -7  117.34    4.85
   3   3   7  118.26    4.90
  -3   3  -7  111.56    4.74
   3  -3  -7  120.28    4.95
   3   3   7  123.47    4.98
   3  -3  -7  110.16    4.92
  -4  -3  -7   15.39    1.53
   4  -3   7   13.43    1.49
   4   3  -7   11.64    1.26
   4   3   7   14.57    1.48
   4   3   7   13.86    1.47
  -4   3  -7   14.25    1.32
  -4   3  -7   13.52    1.39
   4  -3  -7   10.94    1.40
   5  -3   7   11.50    1.52
   5   3  -7   10.44    1.28
  -5  -3  -7    9.65    1.43
  -5   3   7   10.85    1.40
   5  -3  -7   12.67    1.60
  -5   3  -7   11.44    1.41
   5   3   7   11.42    1.44
  -5   3  -7   12.60    1.37
   6   3  -7    2.23    0.84
  -6   3   7    1.47    0.79
   6  -3   7    0.50    0.87
  -6  -3  -7    1.41    0.89
   6  -3   7    2.25    0.94
   6  -3  -7    1.96    0.95
  -6   3  -7    0.30    0.65
   6   3   7    1.93    0.91
  -6   3  -7    0.66    0.71
   0   4   7  183.79    6.73
   0  -4   7  170.23    6.39
   0   4  -7  170.66    6.82
   0  -4  -7  172.54    6.74
   0  -4   7  183.51    6.37
   0  -4  -7  176.05    6.77
   0  -4   7  181.72    6.37
   0   4   7  180.57    6.73
  -1  -4  -7  138.85    5.69
  -1   4   7  139.96    5.65
   1  -4   7  151.99    5.45
   1  -4   7  143.36    5.41
  -1   4   7  148.20    5.68
  -1   4   7  145.37    5.66
  -1  -4  -7  140.12    5.65
   1   4   7  148.32    5.64
  -1  -4   7  148.36    5.38
   1   4   7  148.01    5.69
  -1   4  -7  147.21    5.80
   1   4   7  146.40    5.68
  -1  -4   7  153.67    5.40
   1  -4  -7  144.99    5.71
   1  -4  -7  146.24    5.70
  -1  -4   7  139.48    5.38
   2  -4   7   32.29    1.68
   2   4  -7   31.58    1.45
  -2  -4  -7   31.43    1.78
  -2   4   7   31.74    1.79
   2   4  -7   35.37    1.48
  -2  -4  -7   33.40    1.83
   2   4   7   32.61    1.79
   2  -4  -7   32.78    1.84
  -2   4  -7   33.63    1.56
   2  -4  -7   34.39    1.82
   2   4   7   35.78    1.86
   2   4   7   33.08    1.25
  -2  -4   7   34.87    1.67
  -2   4  -7   35.46    1.58
  -2   4  -7   30.95    1.86
   2   4   7   33.68    1.25
   3  -4   7   10.60    1.12
  -3  -4  -7   10.10    1.13
   3   4  -7   11.36    0.88
   3   4  -7   11.57    0.89
   3   4   7   10.38    1.12
   3  -4  -7    8.32    1.12
   3  -4  -7    8.73    1.11
  -3   4  -7    8.58    0.92
  -3   4  -7    9.48    1.10
   3   4   7   10.37    1.15
  -4   4   7    8.95    1.21
   4   4  -7    8.50    1.00
   4  -4   7    6.25    1.04
   4   4   7    9.06    1.21
  -4   4  -7    8.40    1.17
  -4   4  -7    7.00    1.04
   4  -4  -7    7.78    1.22
   4   4   7    9.72    1.19
  -5  -4  -7   18.39    1.88
   5   4  -7   17.21    1.63
   5  -4   7   15.17    1.72
  -5   4   7   19.47    1.93
   5  -4  -7   18.66    2.02
  -5   4  -7   20.75    1.87
  -5   4  -7   19.92    1.82
   5   4   7   20.08    1.93
   6   4  -7    8.19    1.29
  -6  -4  -7    6.30    1.35
   6  -4   7    9.10    1.55
  -6   4   7    9.65    1.46
   6  -4  -7    7.31    1.41
   6   4   7    7.74    1.44
  -6   4  -7    8.64    1.40
  -6   4  -7    7.36    1.24
   0  -5  -7   36.66    1.91
   0  -5  -7   40.93    1.93
   0   5   7   40.50    1.90
   0   5   7   40.00    1.87
   0  -5   7   38.57    1.45
   0   5  -7   38.97    2.02
   0  -5   7   39.84    1.45
   0  -5   7   39.15    1.50
   0   5   7   40.09    1.86
  -1  -5  -7   41.09    2.02
  -1   5   7   39.72    1.98
  -1  -5  -7   42.52    2.07
  -1   5   7   41.86    1.99
   1  -5   7   43.92    1.76
   1  -5   7   41.88    1.73
   1   5   7   43.84    1.98
  -1  -5   7   40.42    1.67
   1   5   7   39.33    1.80
   1   5   7   42.89    2.00
  -1  -5   7   37.54    1.67
   1  -5  -7   40.25    2.05
  -1   5  -7   41.33    2.16
   1   5   7   42.62    2.00
  -1  -5   7   40.32    1.67
   1  -5  -7   39.16    2.00
  -2  -5  -7   32.08    1.79
   2  -5   7   28.28    1.56
  -2  -5  -7   28.62    1.72
  -2   5  -7   29.91    1.88
  -2   5  -7   31.89    1.39
   2  -5  -7   30.39    1.78
   2  -5  -7   30.65    1.75
   2   5   7   28.96    1.73
   2   5   7   31.79    1.20
  -2   5  -7   31.63    1.39
   3   5  -7   35.75    1.69
   3  -5   7   34.23    1.93
  -3  -5  -7   33.60    2.00
   3   5  -7   33.94    1.62
  -3   5   7   33.16    2.12
   3   5  -7   31.81    1.60
   3   5   7   30.17    1.89
   3  -5  -7   33.42    2.02
  -3   5  -7   32.04    1.71
   3  -5  -7   31.13    1.99
  -3   5  -7   31.44    2.08
  -3   5  -7   32.71    1.72
   3   5   7   32.48    1.96
  -4  -5  -7   15.61    1.60
   4  -5   7   13.41    1.46
  -4   5   7   16.29    1.66
   4   5  -7   14.11    1.12
  -4   5  -7   12.62    1.45
   4   5   7   11.58    1.99
  -4   5  -7   16.81    1.34
   4  -5  -7   17.86    1.74
   4   5   7   11.61    1.37
  -5  -5  -7    6.46    1.21
  -5   5   7    4.08    1.02
   5   5  -7    5.48    0.94
   5  -5   7    2.87    0.91
  -5   5  -7    4.42    1.01
   5  -5  -7    5.51    1.20
  -5   5  -7    5.50    1.01
   5   5   7    3.40    0.88
   6  -5   7   -0.30    0.75
  -6  -5  -7    0.64    0.76
  -6   5   7    0.75    0.85
   6   5  -7    1.09    0.69
   6   5   7    2.00    0.96
   6  -5  -7    2.31    1.08
  -6   5  -7    1.56    0.90
  -6   5  -7    1.66    0.83
   0   6   7   54.66    2.37
   0  -6  -7   54.35    2.48
   0   6   7   53.10    2.33
   0   6   7   53.00    2.37
   0   6   7   51.73    2.44
   0   6  -7   48.06    2.54
   0  -6  -7   53.29    2.46
  -1   6   7   50.28    2.42
  -1  -6  -7   51.45    2.48
   1  -6   7   52.94    2.18
  -1   6   7   54.63    2.67
  -1   6   7   55.80    2.45
  -1  -6  -7   54.24    2.56
   1   6   7   53.24    2.40
  -1  -6   7   53.83    2.10
   1   6   7   55.97    2.46
  -1   6  -7   53.42    2.72
   1   6   7   52.47    2.32
   1   6   7   54.80    2.44
  -1  -6   7   55.48    2.10
   1  -6  -7   52.48    2.52
   1  -6  -7   54.16    2.55
   2  -6   7   10.05    0.91
  -2  -6  -7    9.94    1.06
  -2  -6  -7    8.81    1.00
  -2   6   7    9.88    1.18
   2  -6  -7   11.28    1.09
   2   6   7    9.78    1.03
   2  -6  -7    8.91    1.05
   2   6   7    8.49    0.52
   2   6   7    8.87    0.98
  -2   6  -7    9.32    1.19
   3   6  -7   73.98    2.86
  -3  -6  -7   70.85    3.45
  -3   6   7   70.84    3.64
   3  -6   7   72.49    3.36
   3   6  -7   71.31    2.84
  -3  -6  -7   82.73    3.63
  -3   6  -7   75.12    3.08
  -3   6  -7   69.88    3.61
   3  -6  -7   68.26    3.49
   3  -6  -7   72.95    3.51
  -3   6  -7   69.88    3.04
   3   6   7   71.41    3.38
   3   6   7   77.43    3.57
  -4   6   7   10.03    1.38
  -4  -6  -7    9.18    1.27
   4   6  -7   10.06    0.94
   4  -6   7    9.48    1.24
  -4   6  -7   10.94    1.47
   4  -6  -7   11.29    1.47
  -4   6  -7    9.45    1.08
   4   6   7    8.19    1.14
   5  -6   7   10.09    1.41
  -5  -6  -7    8.47    1.43
  -5   6   7    7.34    1.32
   5   6  -7    6.35    0.93
   5  -6  -7    7.57    1.37
  -5   6  -7    7.43    1.12
  -5   6  -7    9.59    1.44
   5   6   7    7.18    1.23
   6   6  -7    0.29    0.66
  -6   6   7    0.65    0.81
   6  -6   7   -0.10    0.71
  -6  -6  -7   -0.02    0.78
  -6   6  -7    0.21    0.69
   6   6   7   -1.16    0.57
  -6   6  -7   -0.97    0.59
   6  -6  -7    1.17    0.94
   0   7   7   22.92    1.51
   0  -7  -7   27.15    1.50
   0   7   7   25.69    1.39
   0   7   7   25.62    1.33
   0   7   7   23.98    1.33
   0   7  -7   22.52    1.60
   0  -7  -7   22.61    1.45
  -1  -7  -7   14.56    1.31
  -1  -7  -7   13.12    1.07
  -1   7   7   17.48    1.07
   1  -7   7   13.53    0.82
  -1   7   7   12.03    1.28
  -1   7   7   16.07    1.08
   1   7   7   14.53    1.02
  -1  -7   7   16.57    0.75
  -1   7  -7   15.25    1.44
   1  -7  -7   14.69    1.15
  -1  -7   7   15.15    0.74
   1   7   7   15.62    1.04
   1  -7  -7   16.78    1.21
   1   7   7   15.98    1.07
  -2  -7  -7   39.07    2.11
  -2   7   7   36.37    2.31
   2  -7   7   35.17    1.85
  -2  -7  -7   39.95    2.14
   2  -7  -7   36.44    2.13
   2   7   7   38.24    1.61
   2   7   7   35.66    1.97
   2   7   7   40.28    2.00
   2  -7  -7   36.70    2.08
  -2   7  -7   40.95    2.40
  -3   7   7    3.86    0.94
   3  -7   7    5.53    0.89
  -3  -7  -7    5.66    0.96
  -3   7  -7    5.58    0.55
  -3   7  -7    3.69    1.00
   3  -7  -7    3.94    0.86
   3   7   7    3.77    0.80
  -4   7   7   16.84    1.84
   4   7  -7   15.09    0.97
   4  -7   7   15.49    1.61
  -4  -7  -7   16.14    1.66
  -4   7  -7   15.91    1.22
   4   7   7   15.09    1.52
   4  -7  -7   15.54    1.76
  -4   7  -7   16.49    1.79
  -5  -7  -7   -0.18    0.62
   5  -7   7    2.73    0.90
  -5   7   7    1.03    0.86
   5   7  -7    1.17    0.51
  -5   7  -7    2.42    0.95
  -5   7  -7    1.70    0.69
   5  -7  -7   -0.13    0.66
   5   7   7    0.84    0.66
   0   8   7   17.85    1.13
   0  -8  -7   20.73    1.38
   0   8   7   15.83    1.28
   0   8   7   18.77    1.11
   0   8   7   20.54    1.19
   0   8  -7   18.42    1.48
   0  -8  -7   17.56    1.29
   1  -8   7    4.52    0.48
  -1  -8  -7    4.27    0.72
  -1  -8  -7    4.62    0.82
  -1   8   7    4.72    0.63
  -1   8   7    4.39    0.86
   1  -8  -7    4.75    0.77
   1   8   7    6.35    0.74
  -1   8  -7    4.39    0.91
   1   8   7    4.26    0.65
  -1  -8   7    4.70    0.40
   1   8   7    5.43    0.68
   1  -8  -7    4.22    0.76
  -2   8   7   59.41    3.13
   2  -8   7   54.11    2.53
  -2  -8  -7   57.61    2.83
  -2  -8  -7   55.52    2.84
   2  -8  -7   57.21    2.85
   2   8   7   52.48    2.55
   2   8   7   56.10    2.33
   2   8   7   59.67    2.66
   2  -8  -7   51.27    2.79
  -2   8  -7   53.84    3.08
  -3   8   7   15.18    1.74
  -3  -8  -7   20.11    1.59
   3  -8   7   15.65    1.42
   3   8   7   16.60    1.31
  -3   8  -7   16.63    1.79
   3  -8  -7   18.59    1.73
   4  -8   7   11.54    1.38
  -4   8   7   10.96    1.55
  -4  -8  -7   10.59    1.39
  -4   8  -7   10.12    0.92
   4   8   7   10.25    1.24
   4  -8  -7   10.32    1.46
  -4   8  -7    9.40    1.51
  -5   8   7    3.03    1.12
  -5  -8  -7    2.60    0.96
   5  -8   7    4.98    1.15
  -5   8  -7    3.18    0.77
   5   8   7    3.79    0.94
  -5   8  -7    4.60    1.24
   5  -8  -7    4.22    1.17
   0   9  -7   12.94    1.44
   0  -9  -7   14.39    1.35
   0  -9  -7   12.71    1.27
   0   9   7   12.32    1.25
   0   9   7   11.78    0.88
  -1  -9  -7    1.90    0.59
  -1   9   7    1.09    0.65
  -1  -9  -7    0.86    0.55
   1  -9   7    0.55    0.30
  -1   9   7    0.64    0.34
  -1  -9   7    0.77    0.28
  -1   9  -7    1.46    0.75
   1  -9  -7    0.69    0.50
   1  -9  -7    0.80    0.54
   1   9   7    1.14    0.40
   1   9   7    0.83    0.46
  -2   9   7    1.01    0.72
  -2  -9  -7    1.69    0.60
   2  -9   7    1.65    0.53
   2   9   7    1.99    0.51
   2   9   7    2.23    0.45
   2  -9  -7    1.84    0.68
  -2   9  -7    2.33    0.86
   3  -9   7    8.07    1.07
  -3  -9  -7    7.13    1.12
  -3   9   7    5.75    1.20
   3   9   7    8.26    0.96
  -3   9  -7    7.15    1.32
   3  -9  -7    7.51    1.15
   4  -9   7    8.78    1.27
  -4  -9  -7    8.83    1.31
  -4   9   7    6.32    1.34
   4  -9  -7    7.28    1.30
   4   9   7    6.95    1.03
  -4   9  -7    5.76    1.30
  -5  -9  -7   10.53    1.61
   5  -9   7   11.81    1.64
  -5   9   7   12.35    1.83
   5  -9  -7   12.66    1.89
  -5   9  -7    9.49    1.70
   5   9   7    9.82    1.35
   0  10  -7    2.05    0.78
   0 -10   7    1.10    0.19
   0 -10  -7    1.56    0.56
   0  10   7    1.47    0.59
   0 -10  -7    2.02    0.65
  -1 -10  -7    3.45    0.76
  -1  10   7    4.65    0.97
  -1 -10  -7    6.64    1.16
  -1  10  -7    5.91    1.13
   1  10   7    5.19    0.54
   1 -10  -7    5.24    0.89
   1  10   7    5.29    0.79
  -2  10   7   21.35    2.06
   2 -10   7   19.87    1.33
  -2 -10  -7   21.87    1.64
   2  10   7   19.71    1.19
   2 -10  -7   22.40    1.65
   2  10   7   21.60    1.28
  -2  10  -7   24.29    2.23
   3 -10   7    5.43    0.93
  -3  10   7    4.78    1.17
  -3 -10  -7    3.97    0.96
  -3  10  -7    4.65    1.19
   3 -10  -7    3.43    0.91
   3  10   7    3.59    0.63
  -4 -10  -7    2.93    0.91
  -4  10   7    3.14    1.10
   4 -10   7    1.90    0.83
   4  10   7    2.46    0.65
  -4  10  -7    0.00    0.93
   4 -10  -7    2.81    0.98
   0 -11   7   16.38    0.76
   0  11   7   14.95    1.51
   0  11  -7   17.39    1.86
   0 -11  -7   17.93    1.42
  -1  11   7   15.59    1.68
  -1 -11  -7    9.49    1.21
   1  11   7   12.51    1.25
   1 -11  -7   13.77    1.44
  -1  11  -7   13.77    1.69
  -2 -11  -7    0.62    0.58
  -2  11   7    0.65    0.76
   2 -11  -7   -0.33    0.48
  -2  11  -7    0.03    0.75
  -3  11   7    3.09    1.08
  -3 -11  -7    0.92    0.73
  -3  11  -7    2.76    1.13
   3 -11  -7    2.27    0.85
  -4 -11  -7    4.18    1.05
  -4  11   7    0.05    0.92
   4 -11  -7    1.74    0.91
  -4  11  -7    2.88    1.24
   0 -12  -7    5.31    0.96
   0  12  -7    4.07    1.11
   0 -12   7    4.39    0.38
   0  12   7    3.81    0.93
  -1  12   7   21.70    2.02
  -1 -12  -7   20.08    1.59
   1 -12   7   20.30    1.15
   1 -12  -7   21.25    1.67
  -1  12  -7   21.90    2.19
   1  12   7   18.68    1.53
  -2 -12  -7    1.85    0.73
  -2  12   7    1.50    0.90
   2 -12  -7    2.27    0.78
  -2  12  -7    4.15    1.23
  -3  12   7    1.53    1.05
  -3 -12  -7    2.47    0.90
  -3  12  -7    2.07    1.14
   3 -12  -7    2.40    0.94
   0  13   7    1.13    0.71
   0  13  -7    0.55    0.79
   0 -13   7    1.18    0.24
   1 -13   7    1.99    0.45
  -1  13   7    1.58    0.86
   1  13   7    0.98    0.67
  -1  13  -7    2.00    1.00
  -2  13   7    1.84    1.03
   2 -13  -7    4.03    1.32
  -2  13  -7    2.31    1.13
  -3  13   7    5.32    1.48
  -3  13  -7    6.24    1.57
   3 -13  -7    4.35    1.34
   0  14   7   -0.13    0.61
   0  14  -7   -0.44    0.84
   0 -14   7    0.60    0.20
   1 -14   7    0.74    0.38
  -1  14   7    1.63    0.92
  -1  14  -7    0.97    0.88
   0   0  -8   36.83    1.70
   0   0   8   39.11    1.76
   0   0   8   42.34    1.77
   0   0  -8   39.17    1.74
   0   0  -8   37.41    1.72
   0   0   8   36.08    1.74
   1   0  -8   45.99    2.05
  -1   0   8   45.17    2.06
  -1   0  -8   47.76    2.07
   1   0   8   48.56    2.03
   1   0  -8   47.54    2.07
   1   0   8   46.75    2.09
  -1   0   8   43.26    2.06
  -1   0  -8   46.76    2.08
  -1   0  -8   45.64    2.05
   1   0   8   46.90    2.10
   1   0  -8   44.81    2.04
  -1   0   8   48.41    2.09
   1   0   8   47.09    2.08
   2   0   8   46.46    2.32
   2   0   8   50.72    2.16
  -2   0   8   49.21    2.32
  -2   0  -8   50.86    2.32
   2   0  -8   49.45    2.31
   2   0   8   50.84    2.39
   3   0  -8   77.05    3.55
   3   0   8   83.37    3.31
  -3   0  -8   78.87    3.29
  -3   0  -8   76.49    3.56
   3   0   8   77.92    3.60
   3   0   8   84.31    3.69
   4   0   8    0.11    0.60
   4   0  -8    0.72    0.60
  -4   0  -8    0.04    0.39
   4   0   8    0.32    0.56
  -4   0  -8    0.96    0.68
   5   0   8   16.13    1.78
  -5   0  -8   12.47    1.52
   5   0   8   14.12    1.65
   5   0  -8   14.07    1.61
  -5   0  -8   13.77    1.14
  -6   0  -8   -0.30    0.62
   6   0  -8    0.87    0.76
   6   0   8   -1.16    0.56
  -6   0   8    0.70    0.70
   0   1  -8  117.53    4.52
   0  -1  -8  124.32    4.68
   0   1   8  126.59    4.68
   0  -1  -8  124.90    4.67
   0  -1   8  121.84    4.60
   0   1  -8  117.14    4.54
   0   1  -8  121.46    4.53
   0   1   8  110.65    4.64
   0  -1   8  126.35    4.59
   0   1   8  115.37    4.66
   0  -1  -8  118.12    4.66
   0  -1   8  118.44    4.58
   1  -1   8   36.58    1.76
  -1  -1  -8   39.66    1.82
  -1   1   8   41.89    1.85
  -1  -1  -8   38.58    1.82
  -1   1   8   42.98    1.86
   1   1  -8   39.17    1.72
   1  -1   8   38.60    1.77
  -1  -1  -8   36.80    1.79
   1   1  -8   42.44    1.74
   1   1  -8   36.27    1.68
   1  -1   8   38.03    1.77
   1  -1   8   35.91    1.73
  -1   1   8   40.21    1.83
   1  -1  -8   37.95    1.79
  -1   1  -8   37.04    1.71
  -1  -1   8   37.11    1.73
   1  -1  -8   40.07    1.81
   1   1   8   35.53    1.80
   1   1   8   37.28    1.80
   1  -1  -8   37.07    1.79
  -1  -1   8   39.90    1.77
   1   1   8   37.73    1.83
  -1   1  -8   37.53    1.73
  -1  -1   8   36.93    1.73
  -1   1  -8   37.40    1.73
   2   1  -8   64.70    2.72
  -2  -1  -8   61.79    2.79
   2  -1   8   59.94    2.78
   2  -1   8   61.45    2.67
  -2   1   8   63.55    2.82
   2   1  -8   60.44    2.70
  -2  -1  -8   59.50    2.80
   2  -1   8   59.87    2.76
   2  -1  -8   61.74    2.80
   2   1   8   62.01    2.52
  -2   1  -8   65.81    2.76
  -2   1  -8   68.30    3.04
   2   1   8   62.66    2.85
  -2   1  -8   62.35    2.68
   2   1   8   60.50    2.80
  -2  -1   8   64.83    2.77
   2  -1  -8   61.25    2.76
   3  -1   8    4.84    0.82
   3  -1   8    4.10    0.76
   3   1  -8    5.45    0.81
  -3  -1  -8    3.84    0.76
   3   1   8    5.90    0.90
  -3   1  -8    4.35    0.74
   3   1   8    5.40    0.58
   3   1   8    4.50    0.79
  -3   1  -8    5.30    0.69
   3  -1  -8    4.72    0.81
  -4  -1  -8    5.87    0.98
   4  -1   8    7.00    1.09
  -4  -1  -8    5.82    0.68
   4   1  -8    7.04    1.03
   4  -1   8    8.13    1.15
  -4   1  -8    6.94    1.06
   4   1   8    7.06    1.12
   4  -1  -8   10.86    1.28
   4   1   8    7.32    1.11
  -4   1  -8    7.89    0.89
   5  -1   8   -0.29    0.58
   5   1  -8   -0.36    0.52
   5  -1   8   -0.20    0.62
  -5  -1  -8   -0.14    0.43
  -5  -1  -8   -0.16    0.55
  -5   1  -8    0.09    0.57
   5  -1  -8    0.91    0.72
   5   1   8    0.90    0.70
   5   1   8    1.56    0.84
  -5   1  -8    0.50    0.50
   6  -1   8    3.72    1.16
   6  -1   8    2.84    1.00
   6   1  -8    4.10    1.10
  -6   1   8    4.21    1.06
  -6  -1  -8    4.05    1.08
  -6   1  -8    2.63    0.93
   6   1   8    3.09    1.07
   6  -1  -8    4.28    1.14
  -6  -1   8    2.69    0.89
   0  -2   8   26.61    1.20
   0  -2  -8   29.20    1.42
   0   2   8   25.13    1.35
   0  -2   8   24.30    1.19
   0   2  -8   24.25    1.13
   0   2  -8   25.76    1.12
   0  -2   8   23.92    1.19
   0  -2  -8   22.84    1.31
   0   2  -8   24.46    1.11
   0   2   8   27.44    1.34
   0   2   8   26.49    1.36
   0  -2   8   24.11    1.37
   0  -2  -8   27.91    1.39
  -1  -2  -8   54.06    2.41
   1  -2   8   57.14    2.46
   1   2  -8   51.80    2.20
   1  -2   8   51.82    2.31
  -1   2   8   56.02    2.45
   1  -2   8   56.75    2.34
   1  -2   8   54.34    2.31
  -1   2   8   58.71    2.65
   1   2  -8   57.06    2.24
  -1   2   8   49.43    2.40
  -1  -2  -8   54.92    2.46
  -1   2  -8   56.03    2.26
  -1  -2   8   54.33    2.28
  -1   2  -8   55.41    2.45
   1   2   8   57.86    2.44
  -1  -2   8   53.95    2.29
  -1   2  -8   55.51    2.25
   1   2   8   54.86    2.46
   1  -2  -8   53.64    2.43
  -1  -2   8   56.87    2.32
   1   2   8   52.24    2.41
   1  -2  -8   52.85    2.41
   2   2  -8   41.20    1.97
  -2   2   8   45.20    2.18
  -2  -2  -8   41.43    2.13
   2  -2   8   41.85    2.07
   2   2  -8   43.47    1.97
   2  -2   8   43.47    2.11
  -2  -2  -8   42.61    2.15
   2   2   8   44.06    1.78
  -2   2  -8   44.33    2.05
   2  -2  -8   46.09    2.20
   2  -2  -8   43.32    2.13
   2   2   8   42.71    2.17
   2   2   8   41.12    2.13
  -2   2  -8   44.52    2.04
  -2  -2   8   44.70    2.07
  -2   2  -8   43.06    2.09
   3  -2   8    7.09    0.92
  -3  -2  -8    5.09    0.84
   3   2  -8    5.68    0.78
   3  -2   8    4.96    0.82
   3   2   8    5.41    0.88
  -3   2  -8    3.96    0.73
   3   2   8    6.51    0.49
  -3   2  -8    5.08    0.74
   3   2   8    6.82    0.92
   3  -2  -8    5.70    0.90
  -4  -2  -8   91.27    4.28
   4  -2   8   88.53    4.26
   4  -2   8   94.71    4.31
   4   2  -8   92.34    4.14
   4   2   8   98.22    4.38
  -4   2  -8   93.63    4.05
   4   2   8   85.99    4.22
  -4   2  -8   86.93    4.16
   4  -2  -8   93.24    4.32
   5  -2   8    3.19    0.93
   5   2  -8    3.73    0.87
  -5  -2  -8    1.41    0.76
   5  -2   8    1.23    0.80
   5  -2  -8    3.15    0.92
  -5   2  -8    4.38    0.95
   5   2   8    3.44    1.00
   5   2   8    1.46    0.79
  -5   2  -8    3.09    0.75
  -6  -2  -8    3.39    1.04
  -6   2   8    5.44    1.13
   6  -2   8    5.98    1.30
   6  -2   8    5.93    1.29
   6   2  -8    4.31    1.04
   6  -2  -8    4.98    1.21
   6   2   8    4.19    1.16
  -6   2  -8    4.45    1.09
   0  -3   8    0.44    0.21
   0   3   8    1.09    0.37
   0  -3  -8    0.01    0.29
   0   3   8    0.41    0.34
   0  -3  -8    0.50    0.32
   0  -3   8    0.94    0.23
   0   3   8    0.36    0.31
   0  -3   8    0.98    0.24
  -1  -3  -8   43.36    2.15
  -1  -3  -8   42.91    2.11
   1  -3   8   49.38    1.98
  -1   3   8   45.17    2.14
   1   3  -8   46.07    1.79
  -1   3   8   46.33    2.15
   1   3  -8   43.78    1.78
   1  -3   8   45.61    1.97
   1  -3   8   45.71    1.99
  -1   3  -8   45.29    2.20
   1   3   8   47.58    2.19
   1   3   8   49.55    2.21
  -1  -3   8   48.10    1.96
  -1  -3   8   47.23    1.94
  -1   3  -8   44.88    1.85
   1  -3  -8   44.84    2.16
  -1   3  -8   45.23    1.85
  -1  -3   8   43.57    1.93
   1  -3  -8   46.04    2.14
   2  -3   8    1.24    0.44
   2   3  -8    1.35    0.37
  -2  -3  -8    1.64    0.44
  -2   3   8    1.41    0.48
  -2  -3  -8    1.36    0.47
   2   3  -8    2.39    0.42
   2   3   8    1.61    0.24
   2  -3  -8    1.69    0.49
   2   3   8    0.92    0.42
  -2  -3   8    2.05    0.47
  -2   3  -8    1.02    0.47
   2   3   8    0.91    0.45
   2  -3  -8    2.01    0.54
  -2   3  -8    1.16    0.41
  -2   3  -8    0.90    0.35
   3   3  -8   10.55    1.02
  -3  -3  -8   11.13    1.19
   3  -3   8   11.89    1.17
   3   3   8   10.82    1.19
   3  -3  -8   11.06    1.23
  -3   3  -8   11.64    1.20
  -3   3  -8   13.61    1.04
   3   3   8   12.12    1.29
   4  -3   8    8.89    1.22
   4   3  -8    9.29    1.11
  -4  -3  -8   10.00    1.27
   4  -3  -8   10.28    1.35
   4   3   8    9.48    1.24
  -4   3  -8    9.49    1.18
  -4   3  -8    8.59    1.15
   4   3   8    9.11    1.25
  -5  -3  -8    2.08    0.85
   5  -3   8    0.55    0.73
  -5   3   8    0.53    0.65
   5   3  -8    1.11    0.71
   5  -3  -8   -0.15    0.73
  -5   3  -8    0.63    0.63
  -5   3  -8    1.63    0.73
   5   3   8    0.06    0.62
   6  -3   8    1.28    0.92
   6   3  -8    0.88    0.78
  -6  -3  -8    0.17    0.73
  -6   3   8    2.07    0.89
   6  -3   8    1.70    0.92
  -6   3  -8   -0.07    0.70
   6  -3  -8    1.10    0.94
  -6   3  -8    0.54    0.69
   6   3   8    2.54    0.93
   0  -4  -8   16.73    1.13
   0  -4  -8   18.96    1.18
   0  -4   8   18.96    0.87
   0  -4   8   18.59    0.88
   0   4   8   19.79    1.14
   0   4   8   19.36    1.18
   0   4   8   18.47    1.14
   0  -4   8   18.92    0.86
  -1  -4  -8   22.30    1.39
  -1   4   8   24.83    1.39
   1  -4   8   22.60    1.18
  -1   4   8   26.28    1.42
   1  -4   8   25.15    1.17
   1  -4   8   22.82    1.18
  -1  -4  -8   22.25    1.36
   1  -4  -8   22.68    1.40
  -1  -4   8   25.26    1.16
   1   4   8   23.67    1.39
   1   4   8   23.58    1.38
  -1   4  -8   23.21    1.47
  -1  -4   8   24.21    1.14
  -1  -4   8   25.29    1.15
   1  -4  -8   24.18    1.40
   2   4  -8   43.51    1.86
  -2  -4  -8   45.13    2.29
  -2  -4  -8   44.53    2.27
   2  -4   8   45.41    2.14
   2   4  -8   45.24    1.88
  -2   4   8   44.19    2.26
   2  -4  -8   43.89    2.25
  -2   4  -8   48.31    2.38
   2   4   8   45.62    2.29
   2  -4  -8   43.93    2.29
   2   4   8   44.71    2.26
  -2   4  -8   44.61    1.97
  -2   4  -8   46.09    1.99
  -2  -4   8   46.65    2.10
  -3  -4  -8   12.91    1.32
   3   4  -8   15.70    1.06
   3   4  -8   14.45    1.05
   3  -4   8   11.97    1.26
   3   4   8   15.99    1.45
   3  -4  -8   14.82    1.47
   3  -4  -8   17.03    1.49
   3   4   8   17.94    1.39
  -3   4  -8   12.13    1.31
  -3   4  -8   16.13    1.14
   4  -4   8    7.65    1.10
  -4  -4  -8    5.37    1.03
   4   4  -8    7.67    0.95
   4   4   8    4.47    0.88
  -4   4  -8    6.36    1.04
  -4   4  -8    5.59    0.90
   4  -4  -8    5.88    1.10
   4   4   8    7.16    1.10
   5  -4   8    1.44    0.76
  -5  -4  -8    0.66    0.68
  -5   4   8    0.13    0.63
   5   4  -8   -0.16    0.54
  -5   4  -8   -0.18    0.55
   5   4   8    0.86    0.67
   5  -4  -8    0.46    0.75
  -5   4  -8    0.14    0.59
  -6   4   8    6.01    1.25
  -6  -4  -8    6.63    1.31
   6  -4   8    6.50    1.38
   6   4  -8    6.01    1.10
   6  -4   8    7.46    1.47
   6   4   8    5.37    1.23
  -6   4  -8    5.06    1.14
  -6   4  -8    6.87    1.25
   6  -4  -8    7.05    1.44
   0   5   8  156.19    6.08
   0  -5  -8  152.98    6.14
   0   5  -8  154.29    6.25
   0  -5   8  169.22    5.69
   0  -5   8  162.77    5.68
   0   5   8  157.06    6.10
   0  -5   8  148.95    5.70
   0  -5  -8  156.50    6.17
  -1   5   8    2.89    0.54
  -1  -5  -8    2.85    0.57
  -1   5   8    2.46    0.53
   1  -5   8    2.85    0.39
  -1  -5  -8    3.46    0.63
   1  -5   8    3.17    0.43
   1  -5  -8    3.22    0.58
  -1   5  -8    2.67    0.65
   1  -5  -8    2.96    0.60
  -1  -5   8    2.89    0.36
  -1  -5   8    2.75    0.36
  -1  -5   8    1.98    0.33
   1   5   8    1.92    0.48
  -2  -5  -8    6.19    0.88
   2  -5   8    8.32    0.85
  -2   5   8    7.06    0.91
  -2  -5  -8    8.65    1.02
  -2  -5   8   10.83    0.82
   2   5   8    8.22    0.96
  -2   5  -8    7.96    0.58
   2  -5  -8    8.54    0.97
  -2   5  -8    8.86    0.59
  -2   5  -8    7.85    1.05
   2  -5  -8    8.22    1.02
   2   5   8    8.08    0.94
   2   5   8    9.54    0.50
  -3  -5  -8    6.69    0.98
   3   5  -8    5.64    0.64
  -3  -5  -8    6.45    0.98
   3   5  -8    5.48    0.90
   3   5  -8    5.23    0.61
   3  -5   8    6.63    0.98
   3  -5  -8    7.70    1.09
   3   5   8    8.66    1.09
  -3   5  -8    6.10    0.77
   3   5   8    5.44    0.87
  -3   5  -8    4.46    0.90
  -3   5  -8    6.11    0.74
   3  -5  -8    6.62    1.02
   4   5  -8   37.96    1.99
  -4  -5  -8   38.25    2.38
  -4   5   8   33.36    2.34
   4  -5   8   36.75    2.30
   4  -5  -8   39.92    2.49
   4   5   8   35.41    2.26
   4   5   8   38.85    2.86
  -4   5  -8   39.01    2.39
  -4   5  -8   39.85    2.14
  -5  -5  -8    2.81    0.99
   5   5  -8    2.83    0.76
   5  -5   8    2.53    0.90
  -5   5   8    2.40    0.99
   5  -5  -8    1.58    0.88
   5   5   8    2.43    0.84
  -5   5  -8    2.07    0.80
  -5   5  -8    3.14    0.94
  -6  -5  -8    3.07    1.03
   6  -5   8    2.44    1.11
   6   5  -8    0.93    0.68
  -6   5   8    3.04    1.02
   6   5   8    0.48    0.74
  -6   5  -8    2.00    0.89
   6  -5  -8    3.02    1.13
  -6   5  -8    3.20    0.98
   0  -6   8    3.60    0.24
   0  -6  -8    3.50    0.63
   0  -6   8    2.94    0.27
   0   6   8    4.55    0.66
   0   6   8    3.36    0.57
   0  -6   8    3.59    0.23
   0  -6  -8    3.74    0.65
   0   6  -8    3.38    0.70
   0   6   8    3.23    0.58
  -1   6   8   17.87    1.22
   1  -6   8   18.21    0.97
  -1  -6  -8   18.71    1.26
   1  -6   8   18.17    0.95
  -1  -6  -8   17.74    1.31
   1  -6  -8   16.59    1.22
  -1  -6   8   20.87    0.92
   1  -6  -8   17.43    1.26
  -1  -6   8   17.22    0.90
   1   6   8   17.76    1.10
   1   6   8   19.88    1.25
  -1   6  -8   19.39    1.44
   1   6   8   20.02    1.24
  -1  -6   8   19.75    0.92
  -2  -6  -8    0.19    0.43
   2  -6   8    0.06    0.37
  -2   6   8   -0.42    0.53
  -2  -6  -8    1.14    0.51
   2   6   8    0.91    0.48
   2   6   8    0.81    0.44
   2   6   8    0.26    0.20
   2  -6  -8   -0.09    0.44
   2  -6  -8    0.37    0.47
  -2   6  -8    0.28    0.59
  -3  -6  -8   39.22    2.33
  -3  -6  -8   40.55    2.34
  -3   6   8   37.08    2.42
   3   6  -8   40.66    1.67
   3  -6   8   36.30    2.15
  -3   6  -8   41.00    1.91
   3  -6  -8   41.84    2.38
  -3   6  -8   40.95    1.92
   3   6   8   41.20    2.29
   3  -6  -8   38.31    2.34
  -3   6  -8   46.32    2.58
  -4  -6  -8    0.71    0.65
   4   6  -8    0.95    0.43
   4  -6   8    0.53    0.59
  -4   6   8    0.97    0.72
   4   6   8    1.74    0.72
  -4   6  -8    0.12    0.45
  -4   6  -8   -0.71    0.58
   4  -6  -8    1.07    0.74
  -5   6   8   10.14    1.50
  -5  -6  -8    7.59    1.33
   5   6  -8    8.14    1.03
   5  -6   8    9.53    1.41
   5  -6  -8   11.17    1.62
  -5   6  -8    7.08    1.10
   5   6   8    6.36    1.17
  -5   6  -8   11.74    1.58
   6  -6   8    6.26    1.43
  -6  -6  -8    4.95    1.21
   6   6  -8    4.91    0.94
  -6   6   8    5.63    1.29
   6   6   8    5.05    1.26
  -6   6  -8    6.30    1.22
   6  -6  -8    4.13    1.23
  -6   6  -8    3.94    1.11
   0   7   8    2.29    0.49
   0  -7  -8    4.05    0.70
   0  -7  -8    3.44    0.67
   0   7   8    2.44    0.60
   0  -7   8    3.34    0.24
   0   7   8    2.44    0.53
   0   7   8    2.83    0.53
   0   7  -8    3.27    0.74
  -1   7   8    0.50    0.56
  -1  -7  -8    1.39    0.49
  -1  -7  -8    0.51    0.46
  -1   7   8    1.07    0.46
   1  -7   8    0.55    0.29
   1  -7  -8    0.92    0.46
   1   7   8    1.18    0.41
  -1  -7   8    1.32    0.26
  -1  -7   8    1.16    0.26
   1   7   8    1.08    0.43
   1   7   8    0.30    0.37
  -1   7  -8    1.22    0.63
   1  -7  -8    0.44    0.49
   2  -7   8   28.85    1.59
  -2   7   8   26.79    1.97
  -2  -7  -8   31.67    1.88
  -2  -7  -8   25.31    1.74
   2   7   8   29.06    1.70
   2   7   8   31.89    1.78
  -2   7  -8   28.85    2.03
   2  -7  -8   28.75    1.85
   2  -7  -8   28.16    1.79
   2   7   8   28.90    1.31
   3  -7   8    5.76    0.89
  -3  -7  -8    6.98    1.08
  -3   7   8    6.29    1.15
  -3   7  -8    8.89    1.36
   3  -7  -8    8.58    1.22
  -3   7  -8    7.34    0.62
   3   7   8    7.52    1.03
  -4  -7  -8    9.52    1.34
  -4   7   8   10.45    1.52
   4  -7   8   10.36    1.30
   4   7  -8    9.96    0.72
  -4   7  -8   10.01    1.00
  -4   7  -8    9.25    1.40
   4   7   8   10.03    1.25
   4  -7  -8    9.81    1.44
  -5   7   8    6.75    1.36
  -5  -7  -8    4.46    1.12
   5  -7   8    7.50    1.29
  -5   7  -8    8.41    1.40
   5  -7  -8    5.27    1.25
   5   7   8    4.23    1.04
  -5   7  -8    5.79    0.99
   0   8   8   46.32    2.23
   0   8   8   46.67    2.19
   0   8  -8   43.92    2.54
   0   8   8   44.57    2.40
   0  -8  -8   49.92    2.45
   0   8   8   47.99    2.18
   0  -8  -8   45.08    2.36
  -1   8   8    7.74    0.90
  -1   8   8    5.08    0.73
  -1   8   8    5.80    0.98
  -1  -8  -8    4.87    0.83
   1  -8   8    5.29    0.53
  -1  -8  -8    5.14    0.79
  -1  -8   8    5.62    0.42
   1  -8  -8    3.90    0.75
   1  -8  -8    5.56    0.86
  -1  -8   8    4.98    0.41
  -1   8  -8    6.21    1.04
   1   8   8    5.65    0.73
   1   8   8    5.35    0.75
   1   8   8    5.10    0.69
  -2  -8  -8   57.11    3.00
  -2   8   8   59.13    3.24
  -2  -8  -8   59.98    3.00
   2  -8   8   58.89    2.67
   2  -8  -8   57.25    2.98
  -2   8  -8   63.42    3.32
   2  -8  -8   59.61    3.03
   2   8   8   58.60    2.78
   2   8   8   59.12    2.82
   2   8   8   62.68    2.49
   3  -8   8    0.24    0.52
  -3   8   8    0.28    0.71
  -3  -8  -8    0.67    0.66
   3   8   8    0.67    0.49
   3  -8  -8   -0.17    0.51
  -3   8  -8    0.09    0.73
   4  -8   8    7.20    1.15
  -4   8   8    5.37    1.22
  -4  -8  -8    5.19    1.05
  -4   8  -8    5.57    1.24
  -4   8  -8    5.96    0.69
   4  -8  -8    6.16    1.23
   4   8   8    3.90    0.89
  -5  -8  -8   -0.20    0.62
   5  -8   8   -0.05    0.78
  -5   8   8   -0.53    0.76
   5  -8  -8   -0.25    0.71
   5   8   8   -0.38    0.61
  -5   8  -8   -1.40    0.76
  -5   8  -8    0.96    0.66
   0  -9  -8    0.91    0.54
   0   9  -8    1.61    0.72
   0   9   8    1.80    0.46
   0   9   8    1.47    0.41
   0  -9  -8    0.83    0.56
   0   9   8    1.59    0.62
  -1  -9  -8   34.28    2.04
  -1  -9  -8   36.75    2.15
  -1   9   8   36.96    2.24
   1  -9   8   35.35    1.58
   1  -9  -8   34.63    2.09
   1  -9  -8   33.72    2.09
   1   9   8   34.67    1.78
  -1   9  -8   37.51    2.37
   1   9   8   36.18    1.91
  -2   9   8   15.63    1.70
   2  -9   8   14.92    1.09
  -2  -9  -8   13.64    1.41
   2   9   8   13.73    0.94
   2  -9  -8   15.41    1.51
   2   9   8   14.14    1.08
  -2   9  -8   12.71    1.62
  -3   9   8   18.66    2.00
  -3  -9  -8   21.94    1.72
   3  -9   8   22.58    1.61
   3  -9  -8   21.74    2.00
  -3   9  -8   23.13    2.26
   3   9   8   21.56    1.51
   4  -9   8    2.74    0.85
  -4   9   8    3.64    1.14
  -4  -9  -8    3.70    1.02
   4  -9  -8    2.26    0.87
   4   9   8    3.21    0.83
  -4   9  -8    2.97    1.10
  -5   9   8    3.11    1.18
  -5  -9  -8    2.44    0.96
   5  -9   8    4.60    1.16
  -5   9  -8    3.57    1.22
   5   9   8    1.76    0.80
   5  -9  -8    3.27    1.10
   0  10  -8   31.39    2.16
   0  10   8   28.07    1.87
   0 -10  -8   25.57    1.75
  -1  10   8   42.55    2.62
  -1 -10  -8   40.21    2.33
   1  10   8   41.27    2.20
  -1  10  -8   40.54    2.67
   1  10   8   44.61    1.99
   1 -10  -8   41.76    2.40
  -2  10   8    8.58    1.39
  -2 -10  -8    8.76    1.17
   2  10   8    9.09    0.87
  -2  10  -8    6.61    1.28
   2 -10  -8    9.77    1.29
   2  10   8    7.37    0.82
   3 -10   8    9.29    1.32
  -3 -10  -8    8.62    1.29
  -3  10   8    9.52    1.56
  -3  10  -8   10.43    1.64
   3 -10  -8    9.46    1.44
   3  10   8   10.65    1.08
  -4 -10  -8    6.04    1.21
   4 -10   8    4.03    0.98
  -4  10   8    4.02    1.29
   4  10   8    4.06    0.83
  -4  10  -8    5.93    1.43
   4 -10  -8    3.67    1.13
   0  11   8   -0.04    0.50
   0 -11  -8    0.20    0.50
   0  11  -8    0.36    0.69
  -1 -11  -8    0.75    0.55
  -1  11   8    1.79    0.74
  -1  11  -8    1.02    0.86
   1 -11  -8    0.45    0.59
   1  11   8    0.93    0.52
  -2 -11  -8    2.40    0.75
  -2  11   8    2.86    1.00
   2 -11  -8    2.51    0.80
  -2  11  -8    3.45    1.06
  -3  11   8    5.12    1.25
  -3 -11  -8    5.02    1.04
   3 -11  -8    2.69    0.91
  -3  11  -8    3.71    1.27
  -4  11   8   10.12    1.75
  -4 -11  -8   11.59    1.64
   4 -11  -8   13.48    1.82
  -4  11  -8   11.37    1.94
   0 -12  -8    6.83    1.14
   0  12  -8    9.56    1.46
   0  12   8    7.95    1.18
   1 -12   8   23.39    1.19
  -1 -12  -8   19.97    1.66
  -1  12   8   21.15    2.04
   1  12   8   19.82    1.59
  -1  12  -8   21.42    2.21
   1 -12  -8   21.21    1.94
  -2 -12  -8    6.18    1.13
  -2  12   8    7.49    1.39
  -2  12  -8    7.67    1.49
   2 -12  -8    7.18    1.23
  -3  12   8   18.14    2.26
  -3 -12  -8   11.03    1.55
  -3  12  -8   15.19    2.14
   3 -12  -8   13.46    1.75
   0 -13  -8    2.53    1.01
   0  13  -8    2.02    0.95
   0  13   8    0.88    0.73
  -1  13   8   -0.45    0.63
   1 -13   8   -0.09    0.30
   1 -13  -8    0.15    0.64
  -1  13  -8   -0.43    0.79
   1  13   8   -0.58    0.48
  -2  13   8    4.30    1.21
   2 -13  -8    3.40    1.04
  -2  13  -8    2.23    1.25
   0  14   8   10.53    1.45
   0  14  -8   11.95    1.82
   1 -14   8    0.88    0.36
  -1  14   8    2.20    0.95
  -1  14  -8    0.38    0.94
   0   0   9    0.13    0.27
   0   0  -9    0.72    0.34
   0   0  -9    0.91    0.32
   0   0  -9   -0.08    0.26
   0   0   9    0.46    0.31
   0   0   9    0.06    0.29
  -1   0  -9   97.77    3.93
  -1   0   9   97.11    3.93
   1   0   9   98.10    3.95
   1   0  -9   94.39    3.89
   1   0  -9   99.34    3.90
  -1   0   9   96.33    3.92
   1   0  -9  109.85    3.95
   1   0   9  101.11    3.98
  -1   0  -9   92.97    3.89
  -1   0  -9   97.59    3.91
   1   0   9   93.06    3.86
  -2   0   9   74.64    3.27
   2   0   9   75.39    3.07
   2   0  -9   73.50    3.21
   2   0   9   74.76    3.26
  -2   0  -9   71.31    3.21
   2   0   9   79.40    3.34
   3   0   9    2.77    0.72
  -3   0  -9    2.85    0.68
   3   0  -9    3.22    0.70
  -3   0  -9    2.97    0.51
   3   0   9    3.17    0.54
   3   0   9    3.21    0.73
  -4   0  -9   23.85    1.74
   4   0   9   24.75    1.80
   4   0   9   22.72    1.80
  -4   0  -9   23.86    1.41
   4   0  -9   19.00    1.78
  -5   0  -9    0.35    0.65
  -5   0  -9    0.16    0.44
   5   0   9   -0.56    0.56
   5   0   9   -0.35    0.64
   5   0  -9   -0.35    0.56
   6   0   9    0.50    0.77
   6   0  -9    1.92    0.87
  -6   0  -9    0.87    0.88
  -6   0   9    0.70    0.70
   0   1   9   93.04    3.92
   0  -1   9  102.95    3.89
   0   1   9   98.32    3.95
   0   1  -9  100.34    3.82
   0  -1   9   94.42    3.85
   0  -1  -9  102.75    3.96
   0  -1  -9   92.03    3.89
   0   1   9  102.12    3.95
   0   1  -9   93.21    3.78
   0   1  -9   99.04    3.80
   0  -1   9   98.81    3.84
   0  -1  -9  100.18    3.93
  -1  -1  -9  114.34    4.62
  -1   1   9  115.86    4.64
  -1  -1  -9  114.77    4.60
   1  -1   9  111.91    4.56
   1   1  -9  119.24    4.52
  -1  -1  -9  113.49    4.61
  -1   1   9  115.71    4.62
   1  -1   9  115.27    4.58
   1  -1   9  114.54    4.56
   1  -1   9  123.86    4.74
   1   1  -9  111.90    4.48
   1  -1  -9  123.03    4.64
  -1   1  -9  125.80    4.55
  -1   1  -9  115.34    4.51
  -1  -1   9  123.37    4.59
   1   1   9  114.98    4.64
   1  -1  -9  110.29    4.59
   1   1   9  114.54    4.63
  -1  -1   9  111.75    4.54
   1  -1  -9  112.79    4.59
  -1   1  -9  130.81    4.75
  -1  -1   9  112.25    4.53
  -2  -1  -9  111.89    4.47
   2  -1   9  110.50    4.43
   2   1  -9  103.70    4.27
   2   1  -9  105.39    4.30
  -2  -1  -9  104.77    4.39
   2  -1   9  118.67    4.55
   2  -1   9  107.69    4.39
  -2   1   9  104.49    4.42
  -2   1  -9  106.46    4.33
   2   1   9  108.40    4.12
   2  -1  -9   99.63    4.37
   2   1   9   99.43    4.38
  -2  -1   9  105.92    4.37
   2   1   9  107.53    4.46
  -2   1  -9  109.27    4.30
  -3  -1  -9   36.54    2.02
   3  -1   9   31.60    1.96
   3  -1   9   34.76    2.03
   3   1  -9   37.12    1.97
   3   1   9   37.06    1.67
   3   1   9   33.79    2.02
   3   1   9   36.16    2.09
  -3   1  -9   33.48    1.81
   3  -1  -9   32.42    1.96
  -3   1  -9   34.02    1.94
  -4  -1  -9    2.89    0.82
   4   1  -9    4.21    0.85
   4  -1   9    2.42    0.80
   4  -1   9    4.51    0.90
  -4   1  -9    4.82    0.75
   4   1   9    3.86    0.90
  -4   1  -9    5.55    0.97
   4  -1  -9    4.09    0.92
   4   1   9    4.38    0.95
   5   1  -9    6.79    1.12
  -5  -1  -9    7.53    1.26
   5  -1   9    9.72    1.44
   5  -1   9    8.99    1.36
   5   1   9    8.79    1.40
   5  -1  -9    7.63    1.26
  -5   1  -9    8.81    1.03
   5   1   9    8.81    1.34
  -5   1  -9    7.53    1.21
   6   1  -9    2.13    0.88
  -6  -1  -9    2.18    0.99
   6  -1   9    2.59    1.00
   6  -1   9    1.76    0.95
  -6   1   9    3.41    1.03
   6   1   9    1.34    0.91
  -6   1  -9    1.74    0.87
   6  -1  -9    1.77    0.89
   0   2  -9    1.19    0.26
   0   2   9    1.51    0.40
   0  -2  -9    1.21    0.38
   0   2  -9    0.96    0.26
   0  -2  -9    0.96    0.39
   0  -2  -9    0.82    0.39
   0  -2   9    0.89    0.31
   0  -2   9    0.75    0.27
   0   2   9    1.42    0.42
   0  -2   9    1.22    0.31
   0   2   9    1.27    0.40
  -1   2   9   10.95    0.93
   1   2  -9   13.91    0.81
   1  -2   9   14.96    0.94
   1  -2   9   14.22    0.90
  -1  -2  -9   15.33    1.03
  -1  -2  -9   14.94    1.00
   1   2  -9   12.55    0.79
  -1   2   9   11.82    0.95
   1  -2   9   15.38    0.95
  -1  -2   9   13.03    0.86
  -1   2  -9   14.39    0.85
   1  -2  -9   13.45    0.97
  -1   2  -9   14.33    0.84
  -1  -2   9   14.68    0.88
  -1  -2   9   13.97    0.89
   1   2   9   16.27    1.06
   1  -2  -9   13.07    0.93
   1   2   9   15.11    0.99
   2   2  -9   48.20    2.13
   2  -2   9   47.15    2.28
  -2  -2  -9   44.90    2.28
   2   2  -9   46.33    2.13
   2  -2   9   49.22    2.26
  -2  -2  -9   46.42    2.31
  -2   2   9   47.02    2.31
  -2   2  -9   48.81    2.20
  -2   2  -9   47.22    2.16
  -2  -2   9   46.08    2.21
  -2   2  -9   44.45    2.23
   2   2   9   46.99    1.95
   2   2   9   44.14    2.29
   2   2   9   48.83    2.37
   2  -2  -9   46.31    2.32
   2  -2  -9   46.42    2.28
   3  -2   9   17.38    1.38
   3  -2   9   20.18    1.44
  -3  -2  -9   21.09    1.48
   3   2  -9   18.85    1.30
   3   2   9   19.22    1.49
   3   2   9   18.39    1.42
  -3   2  -9   18.55    1.34
  -3   2  -9   18.53    1.32
   3   2   9   20.32    0.99
   3  -2  -9   20.53    1.50
  -4  -2  -9    4.31    0.84
   4   2  -9    4.03    0.86
   4  -2   9    3.65    0.87
   4  -2   9    3.35    0.88
   4   2   9    5.89    1.04
   4  -2  -9    5.21    1.01
   4   2   9    3.92    0.89
  -4   2  -9    4.66    0.89
  -4   2  -9    4.36    0.81
   5  -2   9   32.35    2.33
   5  -2   9   25.26    2.14
  -5  -2  -9   30.95    2.25
   5   2  -9   32.61    2.19
   5  -2  -9   28.93    2.30
   5   2   9   32.47    2.30
  -5   2  -9   31.64    2.00
   5   2   9   33.73    2.37
  -5   2  -9   36.50    2.30
  -6  -2  -9    6.09    1.28
   6   2  -9    8.10    1.34
   6  -2   9    9.19    1.56
  -6   2   9    6.93    1.24
   6  -2   9    7.83    1.45
   6  -2  -9    8.45    1.51
   6   2   9    8.98    1.48
  -6   2  -9    6.31    1.23
   0   3  -9   22.33    0.95
   0  -3   9   22.22    1.14
   0   3   9   25.49    1.38
   0  -3   9   24.05    1.13
   0  -3  -9   25.56    1.41
   0  -3  -9   24.16    1.37
   0  -3   9   24.11    1.14
   0   3   9   24.76    1.37
   1  -3   9    4.80    0.57
   1  -3   9    5.37    0.57
  -1  -3  -9    6.89    0.80
   1   3  -9    4.82    0.40
  -1  -3  -9    4.84    0.68
  -1   3   9    6.07    0.74
  -1   3   9    6.14    0.74
   1   3  -9    5.80    0.43
   1  -3   9    6.41    0.62
   1   3   9    3.85    0.65
   1  -3  -9    5.58    0.71
   1   3   9    5.46    0.72
  -1   3  -9    4.88    0.45
   1  -3  -9    5.04    0.70
  -1   3  -9    5.64    0.49
  -1   3  -9    3.72    0.65
  -1  -3   9    5.31    0.53
  -1  -3   9    5.76    0.57
  -1  -3   9    5.62    0.56
   2   3  -9   65.35    2.68
   2  -3   9   65.22    2.86
  -2  -3  -9   62.25    2.94
   2  -3   9   59.85    2.82
  -2   3   9   61.77    2.94
   2   3  -9   61.57    2.66
  -2  -3  -9   64.64    2.99
  -2   3  -9   63.54    2.72
   2  -3  -9   64.97    2.99
   2   3   9   58.90    2.92
   2   3   9   69.07    3.04
   2  -3  -9   68.08    2.99
  -2   3  -9   64.97    2.74
  -2   3  -9   63.42    2.95
  -2  -3   9   64.79    2.83
   2   3   9   66.47    2.51
  -3  -3  -9    4.86    0.85
   3   3  -9    7.76    0.84
   3  -3   9    6.45    0.92
   3  -3   9    6.80    0.92
  -3   3  -9    5.61    0.88
   3   3   9    7.51    1.01
   3   3   9    6.44    0.94
   3  -3  -9    4.63    0.83
  -3   3  -9    6.31    0.83
   4   3  -9   14.17    1.34
   4  -3   9   11.25    1.38
   4  -3   9   10.63    1.34
  -4  -3  -9   10.26    1.34
  -4   3  -9    9.99    1.24
   4   3   9    9.68    1.27
  -4   3  -9   11.73    1.27
   4  -3  -9   11.24    1.43
   4   3   9   12.71    1.48
   5  -3   9   -0.48    0.60
  -5  -3  -9    1.11    0.74
  -5   3   9    0.20    0.66
   5   3  -9    0.17    0.53
   5  -3   9    1.65    0.78
   5   3   9    1.06    0.72
   5  -3  -9    0.46    0.72
  -5   3  -9    0.39    0.71
  -5   3  -9    0.73    0.62
   6   3  -9   -0.14    0.67
   6  -3   9   -0.32    0.71
   6  -3   9    1.38    0.88
  -6   3   9    1.16    0.86
  -6  -3  -9    0.04    0.75
   6  -3  -9   -0.38    0.68
   6   3   9    0.93    0.84
  -6   3  -9    0.60    0.71
  -6   3  -9    0.40    0.66
   0  -4   9    0.66    0.22
   0  -4  -9    0.61    0.37
   0   4   9    0.66    0.35
   0  -4   9    0.38    0.21
   0   4   9    0.00    0.30
   0  -4   9    0.59    0.23
   0  -4  -9    0.73    0.40
   1  -4   9   50.04    2.27
  -1   4   9   57.21    2.56
   1  -4   9   54.45    2.30
  -1  -4  -9   55.07    2.53
  -1  -4  -9   56.18    2.58
   1  -4   9   55.91    2.29
  -1   4   9   53.49    2.51
  -1   4  -9   53.62    2.00
   1   4   9   55.01    2.54
  -1  -4   9   49.11    2.22
  -1  -4   9   58.17    2.25
  -1   4  -9   55.93    2.63
   1   4   9   58.15    2.58
   1  -4  -9   56.25    2.55
   1  -4  -9   52.00    2.54
  -1  -4   9   51.06    2.23
  -2  -4  -9   10.02    1.09
   2   4  -9    8.67    0.62
   2  -4   9    8.60    0.89
   2   4  -9    9.78    0.64
  -2   4   9    8.83    0.99
  -2  -4  -9    8.18    0.96
   2   4   9    9.14    1.02
  -2   4  -9   10.69    0.74
  -2  -4   9   11.35    0.96
   2  -4  -9   10.28    1.04
   2   4   9    9.24    1.05
  -2   4  -9    8.07    0.99
   2  -4  -9    8.70    1.03
  -2   4  -9    9.45    0.70
   3  -4   9   77.73    3.64
  -3  -4  -9   78.85    3.75
   3   4  -9   78.90    3.38
   3   4  -9   85.90    3.42
  -3   4  -9   83.33    3.78
   3   4   9   74.93    3.71
   3  -4  -9   79.74    3.81
  -3   4  -9   81.23    3.50
   3   4   9   86.21    3.84
   3  -4  -9   81.71    4.14
   4  -4   9   10.83    1.35
   4   4  -9   10.15    1.11
  -4  -4  -9    8.98    1.27
   4   4   9   10.80    1.31
   4   4   9   10.83    1.36
   4  -4  -9   10.04    1.38
  -4   4  -9   12.08    1.25
  -4   4  -9    9.49    1.22
   5  -4   9    2.59    0.92
  -5   4   9    1.94    0.85
  -5  -4  -9    3.60    0.99
   5   4  -9    4.96    0.93
   5  -4   9    4.59    1.03
  -5   4  -9    3.97    0.97
   5  -4  -9    4.59    1.16
  -5   4  -9    5.56    1.06
   5   4   9    2.99    0.92
   6   4  -9   -0.21    0.55
   6  -4   9    0.99    0.85
  -6   4   9    1.26    0.81
  -6  -4  -9   -0.03    0.71
   6  -4   9    0.54    0.82
  -6   4  -9   -0.15    0.67
  -6   4  -9    0.00    0.71
   6  -4  -9   -0.16    0.75
   6   4   9   -0.01    0.69
   0   5   9    6.43    0.79
   0  -5   9    6.87    0.45
   0  -5   9    6.25    0.45
   0  -5  -9    6.93    0.84
   0  -5  -9    6.36    0.80
   0  -5   9    7.01    0.48
   0   5   9    6.87    0.81
  -1   5   9  100.51    4.23
   1  -5   9   97.98    3.94
  -1  -5  -9  102.69    4.27
  -1   5   9  105.51    4.27
  -1  -5  -9  101.56    4.31
   1  -5   9  106.18    3.95
   1  -5   9   97.48    3.90
  -1   5  -9   98.29    4.37
  -1  -5   9  103.44    3.89
  -1  -5   9   99.51    3.88
   1   5   9  101.42    4.23
   1  -5  -9   98.87    4.28
  -1  -5   9  101.34    3.86
   1   5   9  106.92    4.28
   1  -5  -9  102.65    4.27
   2  -5   9   70.69    2.97
  -2  -5  -9   66.66    3.17
  -2  -5  -9   71.11    3.19
  -2   5   9   61.46    3.08
  -2   5  -9   65.95    3.25
  -2  -5   9   65.47    2.87
   2  -5  -9   69.24    3.17
   2   5   9   69.82    3.19
  -2   5  -9   68.63    2.66
   2   5   9   65.17    2.57
  -2   5  -9   67.05    2.65
   2  -5  -9   66.60    3.18
   2   5   9   65.09    3.12
  -3  -5  -9   24.36    1.78
   3   5  -9   26.47    1.37
   3   5  -9   26.39    1.36
  -3  -5  -9   25.88    1.80
   3  -5   9   27.09    1.71
  -3   5  -9   28.21    1.53
   3  -5  -9   26.25    1.83
   3   5   9   28.18    1.82
  -3   5  -9   26.15    1.87
  -3   5  -9   26.24    1.50
   3  -5  -9   28.10    1.86
   3   5   9   24.86    1.78
  -4  -5  -9   13.95    1.52
  -4   5   9   14.03    1.56
   4   5  -9   13.25    1.05
   4  -5   9   11.85    1.40
  -4   5  -9   13.84    1.57
   4  -5  -9   11.88    1.53
  -4   5  -9   13.89    1.34
   4   5   9   11.29    1.37
   5   5  -9    4.81    0.89
  -5  -5  -9    5.97    1.18
   5  -5   9    4.47    1.10
  -5   5   9    5.01    1.20
  -5   5  -9    8.32    1.21
   5   5   9   10.23    1.43
   5  -5  -9    8.15    1.42
  -5   5  -9    5.34    1.13
  -6   5   9    3.58    1.11
   6  -5   9    2.38    1.00
  -6  -5  -9    5.28    1.32
   6   5  -9    2.87    0.85
   6  -5   9    3.32    1.09
   6   5   9    1.96    0.99
  -6   5  -9    5.22    1.09
  -6   5  -9    5.25    1.20
   6  -5  -9    3.46    1.17
   0   6   9    1.39    0.44
   0  -6  -9    0.47    0.41
   0  -6   9    1.03    0.20
   0   6   9    0.62    0.39
   0  -6  -9    1.73    0.51
   0  -6   9    0.90    0.19
   0  -6   9    1.14    0.21
   1  -6   9    2.94    0.42
  -1  -6  -9    2.73    0.61
  -1   6   9    2.86    0.63
  -1  -6  -9    2.58    0.62
   1  -6   9    2.79    0.40
   1   6   9    2.85    0.59
   1   6   9    2.85    0.59
   1   6   9    2.63    0.48
   1  -6  -9    3.35    0.69
  -1  -6   9    3.25    0.39
  -1  -6   9    2.40    0.35
  -1   6  -9    2.12    0.70
  -1  -6   9    3.13    0.37
   1  -6  -9    4.04    0.70
   2  -6   9   45.09    2.13
  -2   6   9   39.62    2.26
  -2  -6  -9   42.61    2.35
  -2  -6  -9   44.48    2.38
  -2  -6   9   44.85    2.05
  -2   6  -9   43.97    2.50
   2   6   9   44.09    1.79
   2  -6  -9   43.34    2.33
   2   6   9   42.01    2.28
   2  -6  -9   42.72    2.37
   3  -6   9   13.69    1.35
   3   6  -9   14.14    0.71
  -3  -6  -9   12.96    1.44
  -3   6   9   14.28    1.57
  -3  -6  -9   15.32    1.94
  -3   6  -9   14.03    0.97
   3   6   9   13.24    1.38
   3  -6  -9   14.93    1.54
   3  -6  -9   14.24    2.14
  -3   6  -9   14.85    0.98
  -3   6  -9   14.28    1.54
  -4   6   9    4.66    1.07
   4   6  -9    3.39    0.59
   4  -6   9    5.30    0.97
  -4  -6  -9    5.06    1.03
  -4   6  -9    4.61    0.77
  -4   6  -9    3.79    1.02
   4   6   9    4.48    0.93
   4  -6  -9    4.69    1.06
  -5  -6  -9    2.32    0.92
   5   6  -9    1.96    0.64
  -5   6   9    3.74    1.08
   5  -6   9    1.45    0.85
  -5   6  -9    2.90    0.83
   5   6   9    3.14    0.95
  -5   6  -9    2.53    1.03
   5  -6  -9    4.69    1.23
   0   7   9    6.29    0.84
   0  -7  -9    8.39    1.01
   0  -7   9    6.90    0.43
   0  -7   9    7.22    0.39
   0  -7   9    7.63    0.40
   0   7   9    7.50    0.85
   0  -7  -9    7.09    0.93
   0   7   9    8.27    0.91
   0   7  -9    6.62    0.99
  -1   7   9   42.72    2.41
   1  -7   9   45.44    1.90
   1  -7   9   44.21    1.88
  -1   7   9   39.79    2.15
  -1  -7  -9   41.04    2.25
  -1  -7  -9   44.35    2.35
  -1  -7   9   46.54    1.80
  -1  -7   9   47.05    1.81
   1   7   9   40.10    2.05
   1  -7  -9   42.53    2.31
   1   7   9   40.26    2.14
  -1   7  -9   45.48    2.53
   1   7   9   43.36    2.20
   1  -7  -9   45.30    2.32
  -2   7   9   14.41    1.53
   2  -7   9   14.91    1.11
  -2  -7  -9   17.55    1.36
  -2  -7  -9   18.71    1.62
   2  -7  -9   16.25    1.49
   2   7   9   15.49    1.28
   2  -7  -9   14.99    1.49
   2   7   9   16.94    0.89
   2   7   9   13.57    1.31
  -2   7  -9   15.25    1.59
  -3  -7  -9   10.70    1.31
  -3   7   9   12.22    1.50
   3  -7   9   11.38    1.24
   3  -7  -9   12.92    1.47
  -3   7  -9   11.71    0.70
   3   7   9    9.83    1.20
  -3   7  -9   10.81    1.46
  -4  -7  -9   10.23    1.42
  -4   7   9   10.70    1.56
   4  -7   9   13.84    1.53
   4  -7  -9   11.19    1.57
  -4   7  -9   14.09    1.68
  -4   7  -9   14.19    1.07
   4   7   9   13.10    1.46
   5  -7   9   10.26    1.48
  -5   7   9   10.10    1.62
  -5  -7  -9    8.08    1.39
   5   7   9   10.52    1.50
   5  -7  -9    9.59    1.58
  -5   7  -9    9.44    1.17
  -5   7  -9   10.93    1.69
   0   8   9    0.17    0.37
   0   8   9    0.73    0.44
   0  -8  -9    0.15    0.50
   0   8  -9    1.44    0.67
   0  -8   9    0.39    0.13
   0   8   9    0.78    0.53
   0  -8  -9    0.38    0.45
   0  -8   9    0.50    0.12
   0  -8   9    0.13    0.13
  -1   8   9   30.44    1.72
  -1   8   9   31.61    2.04
   1  -8   9   27.63    1.40
  -1  -8  -9   28.57    1.87
  -1  -8  -9   30.20    1.83
   1   8   9   32.89    1.77
  -1  -8   9   32.53    1.32
   1  -8  -9   31.18    1.89
   1   8   9   27.42    1.65
   1   8   9   31.52    1.70
  -1   8  -9   29.47    2.06
  -1  -8   9   30.57    1.32
   1  -8  -9   29.98    1.88
  -2  -8  -9   11.84    1.33
  -2  -8  -9   10.98    1.43
   2  -8   9   12.46    1.02
  -2   8   9   13.71    1.54
  -2   8  -9   12.28    1.53
   2  -8  -9   16.61    1.60
   2   8   9   12.89    1.22
   2   8   9   12.29    0.82
  -3  -8  -9   22.65    1.81
   3  -8   9   22.79    1.61
  -3   8   9   23.70    2.18
   3  -8  -9   22.33    1.79
   3   8   9   23.82    1.66
  -3   8  -9   21.73    2.12
   4  -8   9    3.14    0.91
  -4  -8  -9    1.17    0.83
  -4   8   9    1.51    0.97
  -4   8  -9    1.64    0.92
   4   8   9    1.96    0.76
   4  -8  -9    3.83    1.05
  -5   8   9    5.06    1.29
   5  -8   9    2.52    0.98
  -5  -8  -9    1.28    0.86
  -5   8  -9    2.96    1.14
   5  -8  -9    1.47    0.95
   5   8   9    2.39    0.93
   0  -9  -9   45.83    2.51
   0   9   9   51.85    2.68
   0   9  -9   50.55    2.75
   0  -9  -9   48.08    2.50
   0  -9   9   44.79    1.72
   0   9   9   43.26    2.45
   0   9   9   45.45    2.25
  -1   9   9    1.06    0.65
  -1  -9  -9    0.45    0.57
  -1  -9  -9    0.81    0.52
   1  -9   9    1.20    0.35
   1  -9  -9    2.03    0.75
   1  -9  -9    0.37    0.55
   1   9   9    1.08    0.47
  -1  -9   9    1.27    0.29
  -1   9  -9   -0.25    0.60
   1   9   9    0.80    0.47
  -2  -9  -9    7.86    1.13
  -2   9   9    3.35    1.00
   2  -9   9    7.28    0.84
   2  -9  -9    5.38    0.98
   2   9   9    4.79    0.75
   2   9   9    6.47    0.67
  -2   9  -9    6.29    1.20
  -3  -9  -9    5.24    1.08
   3  -9   9    5.43    0.92
  -3   9   9    6.18    1.26
  -3   9  -9    6.76    1.31
   3  -9  -9    7.60    1.20
  -4  -9  -9   11.55    1.56
   4  -9   9   14.38    1.60
  -4   9   9   13.21    1.80
   4   9   9   14.03    1.50
   4  -9  -9   15.01    1.80
  -4   9  -9   11.12    1.77
  -5   9   9    7.31    1.57
  -5  -9  -9    7.25    1.38
   5  -9   9    6.04    1.27
   5  -9  -9    8.30    1.56
   5   9   9    6.35    1.16
  -5   9  -9    7.22    1.53
   0  10   9    1.54    0.47
   0  10   9    1.19    0.66
   0  10  -9    2.36    0.82
   0 -10  -9    2.01    0.62
  -1 -10  -9   18.12    1.50
  -1  10   9   18.29    1.75
  -1  10  -9   17.20    1.85
   1 -10  -9   21.45    1.63
   1  10   9   16.99    1.17
   1  10   9   20.51    1.41
  -2 -10  -9   17.47    1.69
  -2  10   9   20.94    2.05
   2 -10  -9   18.41    1.80
   2  10   9   18.57    1.27
  -2  10  -9   14.78    1.81
   2  10   9   18.08    1.22
  -3  10   9    7.20    1.39
  -3 -10  -9    8.82    1.28
   3  10   9    7.20    0.97
  -3  10  -9    8.13    1.47
   3 -10  -9    6.88    1.29
  -4  10   9    1.34    0.98
  -4 -10  -9    0.24    0.66
   4 -10  -9    0.78    0.79
  -4  10  -9   -0.08    0.91
   4  10   9    0.29    0.53
   0  11  -9    2.16    0.90
   0  11   9    1.85    0.69
   0 -11  -9    1.60    0.71
  -1  11   9    1.14    0.71
  -1 -11  -9    3.64    0.87
   1  11   9    3.46    0.52
   1 -11  -9    3.52    0.87
   1  11   9    4.07    0.77
  -1  11  -9    3.26    1.08
  -2 -11  -9   14.41    1.57
  -2  11   9   12.72    1.71
   2 -11  -9   14.13    1.67
  -2  11  -9   13.22    1.79
  -3  11   9   17.73    2.15
  -3 -11  -9   17.70    1.90
  -3  11  -9   13.23    1.92
   3 -11  -9   18.23    1.94
  -4  11   9    0.43    0.92
  -4 -11  -9    0.67    0.85
   4 -11  -9    1.13    0.83
  -4  11  -9    2.09    1.13
   0  12   9   21.54    1.93
   0 -12  -9   20.83    1.93
   0  12  -9   25.59    2.31
  -1  12   9    6.97    1.30
  -1 -12  -9    9.84    1.30
   1  12   9    9.70    1.15
   1 -12  -9    7.68    1.20
  -1  12  -9   10.19    1.58
  -2  12   9    4.84    1.19
  -2 -12  -9    5.58    1.12
  -2  12  -9    7.43    1.47
   2 -12  -9    5.37    1.18
  -3 -12  -9    5.04    1.12
  -3  12   9    6.63    1.49
   3 -12  -9    4.13    1.16
  -3  12  -9    9.38    1.75
   0  13   9    4.81    1.07
   0 -13  -9    2.59    0.84
   0  13  -9    4.00    1.19
  -1 -13  -9    1.15    0.78
   1 -13   9    1.24    0.35
  -1  13   9    0.27    0.74
   1 -13  -9    1.39    0.79
  -1  13  -9    1.59    1.00
   1  13   9    1.19    1.18
  -2  13   9    9.48    1.63
   2 -13  -9    7.79    1.39
  -2  13  -9    9.42    1.71
   0  14   9    5.45    1.13
  -1  14   9   13.69    1.81
   1 -14   9   10.54    0.73
  -1  14  -9   14.16    2.04
   0   0  10  468.38   16.65
   0   0 -10  477.31   16.60
   0   0 -10  441.79   16.56
   0   0  10  451.79   16.62
   0   0 -10  454.78   16.59
   1   0  10   47.70    2.16
  -1   0  10   43.52    2.11
  -1   0 -10   48.51    2.12
   1   0  10   45.62    2.15
   1   0 -10   47.10    2.11
  -1   0 -10   44.77    2.09
   1   0 -10   46.25    2.09
   1   0  10   43.13    2.06
  -1   0 -10   44.52    2.11
  -1   0  10   44.63    2.12
   2   0  10    7.29    0.86
   2   0  10    5.61    0.81
  -2   0  10    6.79    0.83
   2   0  10    7.38    0.73
  -2   0 -10    5.84    0.75
   2   0 -10    8.11    0.85
   3   0  10   56.40    2.75
   3   0  10   48.92    2.64
   3   0 -10   50.31    2.59
  -3   0  10   51.88    2.69
  -3   0 -10   51.22    2.62
   4   0 -10    1.86    0.74
  -4   0 -10    0.53    0.58
   4   0  10    0.84    0.65
  -4   0 -10    1.25    0.49
   4   0  10    0.26    0.62
  -5   0 -10    2.63    0.63
   5   0 -10    1.66    0.85
  -5   0 -10    2.85    0.89
   5   0  10    1.02    0.80
   5   0  10    2.25    0.88
   6   0  10    7.44    1.42
  -6   0 -10    8.22    1.39
   6   0 -10    8.24    1.48
   0  -1  10   55.74    2.33
   0  -1 -10   51.71    2.35
   0   1 -10   54.69    2.24
   0   1  10   50.63    2.37
   0  -1 -10   53.24    2.37
   0  -1 -10   54.34    2.36
   0   1  10   49.56    2.35
   0  -1  10   52.37    2.28
   0   1 -10   50.15    2.21
   0  -1  10   50.81    2.29
  -1   1  10   60.66    2.75
  -1  -1 -10   58.75    2.73
  -1   1  10   70.72    2.83
   1   1 -10   63.76    2.63
   1  -1  10   59.02    2.68
   1   1 -10   66.53    2.67
  -1  -1 -10   59.48    2.71
   1  -1  10   63.23    2.70
  -1   1 -10   64.86    2.65
  -1   1 -10   61.67    2.63
  -1  -1  10   61.47    2.69
  -1  -1  10   59.10    2.66
   1  -1 -10   64.41    2.74
   1   1  10   62.80    2.77
   1  -1 -10   58.09    2.70
   1   1  10   60.59    2.76
  -2   1  10  111.48    4.69
   2  -1  10  111.44    4.67
   2   1 -10  108.82    4.56
   2  -1  10  113.31    4.69
  -2  -1 -10  115.20    4.70
   2  -1 -10  118.23    4.72
   2   1  10  118.65    4.44
   2   1  10  115.72    4.76
  -2   1 -10  110.14    4.59
   2   1  10  115.40    4.73
  -2  -1  10  115.61    4.68
   3  -1  10   60.69    3.04
  -3  -1 -10   66.20    3.08
   3  -1  10   62.74    3.08
  -3   1  10   60.69    3.08
   3   1 -10   60.53    2.93
  -3  -1  10   63.28    3.07
   3   1  10   68.71    3.19
   3   1  10   60.00    3.05
   3   1  10   66.78    2.67
   3  -1 -10   59.49    3.01
  -3   1 -10   60.68    2.82
  -3   1 -10   59.64    2.96
  -4  -1 -10   20.06    1.58
   4   1 -10   19.12    1.50
   4  -1  10   18.84    1.78
   4  -1  10   17.26    1.69
   4  -1 -10   16.37    1.64
   4   1  10   17.72    1.73
   4   1  10   17.02    1.69
  -4   1 -10   16.41    1.29
  -4   1 -10   17.02    1.65
   5  -1  10    8.37    1.40
  -5  -1 -10   10.00    1.40
   5  -1  10   13.93    1.73
   5   1 -10   11.87    1.47
   5  -1 -10    9.74    1.42
   5   1  10   10.84    1.56
  -5   1 -10   11.62    1.53
   5   1  10    9.03    1.42
  -5   1 -10   12.20    1.22
   6  -1  10    9.56    1.57
   6   1 -10   10.61    1.53
  -6   1  10    9.51    1.44
   6  -1  10    9.02    1.64
  -6  -1 -10    7.03    1.36
   6   1  10    8.88    1.52
   6  -1 -10    9.04    1.54
  -6   1 -10    8.81    1.45
   0  -2  10    2.71    0.43
   0   2  10    2.51    0.53
   0   2 -10    1.89    0.34
   0  -2  10    2.09    0.41
   0   2 -10    2.02    0.33
   0  -2 -10    2.35    0.50
   0  -2 -10    2.09    0.49
   0   2  10    1.04    0.42
   0  -2  10    2.33    0.40
  -1  -2 -10  159.01    6.11
   1  -2  10  155.96    5.94
   1   2 -10  159.69    5.83
  -1   2  10  152.44    6.06
  -1  -2 -10  152.96    6.04
   1  -2  10  154.09    5.92
   1   2 -10  155.08    5.80
  -1   2  10  157.77    6.07
   1  -2 -10  149.07    6.03
  -1   2 -10  159.37    5.85
  -1   2 -10  147.59    5.82
  -1  -2  10  148.79    5.89
   1   2  10  150.90    6.08
   1  -2 -10  157.32    6.05
  -1  -2  10  162.09    5.94
   1   2  10  154.18    6.09
   2   2 -10   49.99    2.35
  -2   2  10   49.01    2.54
  -2  -2 -10   54.98    2.60
  -2  -2 -10   52.91    2.53
   2   2 -10   51.84    2.34
   2  -2  10   51.05    2.48
   2  -2  10   51.09    2.49
  -2   2 -10   57.33    2.46
  -2   2 -10   53.54    2.40
   2  -2 -10   50.55    2.54
   2   2  10   53.93    2.59
   2   2  10   56.20    2.23
   2   2  10   55.05    2.63
  -2  -2  10   52.67    2.47
  -2   2 -10   51.95    2.49
  -3  -2 -10   12.16    1.27
   3  -2  10   12.16    1.26
   3   2 -10   14.88    1.28
   3  -2  10   13.99    1.32
   3   2  10   11.00    1.26
   3   2  10   15.25    0.83
   3   2  10   11.86    1.27
  -3   2 -10   10.15    1.09
   3  -2 -10   12.30    1.32
  -3   2 -10   11.78    1.13
   4  -2  10   32.28    2.14
   4   2 -10   32.33    1.97
  -4  -2 -10   30.57    2.09
   4  -2  10   32.10    2.11
  -4   2 -10   33.63    2.06
   4   2  10   29.84    2.09
   4   2  10   35.38    2.26
  -4   2 -10   31.06    1.93
   4  -2 -10   32.02    2.15
   5  -2  10    1.29    0.78
  -5  -2 -10    1.78    0.78
   5  -2  10    2.98    0.95
   5   2 -10    2.21    0.74
   5   2  10    2.66    0.93
   5  -2 -10    2.64    0.90
   5   2  10    2.98    0.90
  -5   2 -10    2.17    0.86
  -5   2 -10    1.75    0.67
   6  -2  10   -1.11    0.64
  -6  -2 -10    0.97    0.85
   6   2 -10    1.55    0.77
  -6   2  10    0.95    0.78
   6  -2  10   -1.26    0.59
  -6   2 -10    0.86    0.84
   6   2  10    0.42    0.75
   6  -2 -10   -0.12    0.66
   0   3  10   -0.03    0.30
   0   3 -10    0.17    0.16
   0  -3  10    0.13    0.24
   0  -3 -10    0.59    0.31
   0  -3  10    0.31    0.24
   0   3  10    0.17    0.33
   0  -3 -10    0.02    0.25
   0   3 -10   -0.16    0.14
   0  -3  10    0.21    0.24
  -1   3  10   45.23    2.28
  -1   3  10   50.53    2.33
  -1  -3 -10   49.06    2.36
   1   3 -10   48.92    1.94
  -1  -3 -10   48.05    2.30
   1  -3  10   47.51    2.14
   1  -3  10   49.35    2.15
   1   3 -10   46.45    1.93
  -1  -3  10   44.00    2.07
  -1  -3  10   47.27    2.10
   1   3  10   45.12    2.30
  -1  -3  10   51.72    2.29
   1  -3 -10   47.94    2.32
  -1   3 -10   49.04    2.00
   1   3  10   48.63    2.33
  -1   3 -10   46.17    1.97
   1  -3 -10   48.73    2.31
   2  -3  10    2.03    0.51
  -2  -3 -10    1.90    0.58
  -2  -3 -10    1.57    0.53
   2   3 -10    2.33    0.42
  -2   3  10    1.79    0.57
   2   3 -10    1.44    0.41
   2  -3  10    1.67    0.49
  -2   3 -10    0.88    0.54
  -2  -3  10    1.46    0.46
   2   3  10    1.67    0.32
  -2   3 -10    1.16    0.39
   2   3  10    1.38    0.54
   2  -3 -10    2.13    0.58
   2  -3 -10    2.10    0.58
  -2   3 -10    1.03    0.42
   2   3  10    0.78    0.50
   3  -3  10   14.06    1.35
  -3  -3 -10   12.66    1.36
   3   3 -10   13.75    1.19
   3  -3  10   15.98    1.29
   3   3  10   13.91    1.39
  -3   3 -10   15.98    1.39
   3   3  10   15.56    0.73
   3  -3 -10   12.14    1.36
   3   3  10   16.58    1.55
  -3   3 -10   11.51    1.15
   4  -3  10   21.24    1.70
  -4  -3 -10   21.01    1.69
   4  -3  10   19.15    1.81
   4   3 -10   21.26    1.54
  -4   3 -10   24.78    1.71
   4  -3 -10   21.35    1.75
   4   3  10   17.52    1.74
  -4   3 -10   21.37    1.60
   4   3  10   20.30    1.92
   5  -3  10    7.07    1.27
   5  -3  10    8.70    1.35
  -5  -3 -10    6.75    1.23
   5   3 -10    7.95    1.18
   5  -3 -10    9.12    1.45
  -5   3 -10    6.55    1.12
   5   3  10    5.97    1.17
  -5   3 -10    6.41    1.05
  -6   3  10    5.88    1.25
   6   3 -10    3.78    1.06
  -6  -3 -10    1.57    0.96
   6  -3  10    5.04    1.28
   6  -3  10    3.74    1.17
   6  -3 -10    2.59    1.07
   6   3  10    2.01    0.93
  -6   3 -10    5.47    1.31
  -6   3 -10    3.27    1.00
   0  -4  10   18.21    0.93
   0  -4 -10   17.79    1.21
   0  -4  10   17.50    0.95
   0   4  10   18.18    1.20
   0  -4 -10   16.82    1.20
   0  -4  10   17.90    0.94
   0   4  10   17.22    1.17
  -1   4  10   81.25    3.51
  -1  -4 -10   80.88    3.54
  -1   4  10   75.13    3.45
  -1  -4 -10   70.90    3.42
   1  -4  10   76.43    3.23
   1  -4  10   78.94    3.23
  -1  -4  10   83.13    3.21
  -1   4 -10   82.09    3.58
   1  -4 -10   85.17    3.53
   1   4  10   82.58    3.52
  -1  -4  10   76.71    3.19
  -1   4 -10   79.38    2.94
   1   4  10   83.46    3.53
   1  -4 -10   77.35    3.52
  -1  -4  10   84.71    3.20
  -2  -4 -10   16.45    1.27
  -2  -4 -10   14.67    1.40
   2   4 -10   16.37    0.90
  -2   4  10   16.44    1.27
   2  -4  10   17.41    1.19
   2   4 -10   16.43    0.89
   2  -4  10   16.01    1.16
  -2   4 -10   17.90    1.38
  -2   4 -10   17.46    1.00
   2  -4 -10   17.26    1.29
   2   4  10   15.30    1.25
  -2   4 -10   16.11    0.98
   2   4  10   16.38    1.28
   2  -4 -10   15.57    1.42
  -2  -4  10   17.93    1.15
  -3  -4 -10   70.92    3.51
   3  -4  10   67.43    3.37
   3   4 -10   74.35    3.13
   3   4 -10   76.37    3.14
   3  -4  10   76.00    3.45
  -3  -4 -10   74.62    3.57
   3  -4 -10   73.26    3.57
  -3   4 -10   72.89    3.23
   3   4  10   73.93    3.54
   3   4  10   74.15    3.57
  -3   4 -10   69.92    3.48
  -4  -4 -10    6.00    1.07
   4  -4  10    4.69    0.97
   4   4 -10    7.45    0.93
   4  -4  10    4.87    1.00
   4   4  10    6.09    1.08
   4   4  10    6.69    1.13
  -4   4 -10    5.96    0.95
  -4   4 -10    6.90    1.06
   4  -4 -10    6.05    1.13
  -5   4  10    2.42    0.92
   5  -4  10    3.50    0.98
   5   4 -10    4.10    0.85
  -5  -4 -10    2.00    0.84
   5  -4  10    4.64    1.09
   5  -4 -10    2.80    0.95
  -5   4 -10    3.48    0.95
  -5   4 -10    2.37    0.81
   5   4  10    2.20    0.83
   6   4 -10    2.72    0.88
   6  -4  10    1.81    0.98
  -6   4  10    3.89    1.16
   6  -4  10    3.63    1.13
  -6  -4 -10    1.63    0.93
   6  -4 -10    4.57    1.26
  -6   4 -10    2.68    0.95
   6   4  10    1.49    0.88
  -6   4 -10    2.55    0.96
   0  -5 -10   59.87    2.78
   0   5  10   59.72    2.73
   0  -5 -10   60.30    2.77
   0   5  10   54.16    2.66
   0  -5  10   54.16    2.33
   0  -5  10   60.82    2.34
   0  -5  10   60.56    2.34
   1  -5  10   10.56    0.78
  -1  -5 -10   10.73    1.10
   1  -5  10   10.51    0.75
  -1  -5 -10   11.78    1.18
  -1   5  10   11.48    1.10
  -1   5  10   10.76    1.05
   1   5  10   10.70    1.09
  -1  -5  10   12.73    0.76
  -1  -5  10   10.03    0.71
   1  -5 -10   12.17    1.20
   1  -5 -10   10.85    1.09
   1   5  10    9.96    1.05
  -1  -5  10   11.44    0.72
  -1   5 -10    8.59    1.08
  -2  -5 -10   12.08    1.25
  -2  -5 -10    8.86    1.05
   2  -5  10   11.07    0.99
  -2   5  10    8.45    1.02
   2  -5  10    8.56    0.90
   2   5  10   12.00    1.20
   2  -5 -10   10.90    1.20
  -2   5 -10    8.38    1.09
  -2   5 -10   10.08    0.65
   2  -5 -10   10.01    1.14
  -2   5 -10   10.27    0.67
   2   5  10    9.01    1.06
  -2  -5  10   10.86    0.88
  -3  -5 -10   30.84    1.98
   3  -5  10   26.02    1.75
  -3  -5 -10   24.25    1.84
   3   5 -10   29.02    1.45
   3   5 -10   28.74    1.42
   3  -5 -10   29.25    1.97
  -3   5 -10   28.82    1.56
  -3   5 -10   31.63    1.60
   3  -5 -10   31.61    2.03
   3   5  10   25.30    1.82
  -3   5 -10   24.87    1.89
   3   5  10   31.30    1.96
   4   5 -10   26.32    1.56
  -4  -5 -10   27.80    2.01
   4  -5  10   23.17    1.83
  -4   5 -10   29.25    1.78
  -4   5 -10   26.80    1.98
   4   5  10   27.02    1.98
   4  -5 -10   23.31    1.94
  -5   5  10    3.99    1.07
   5   5 -10    2.81    0.71
  -5  -5 -10    3.29    1.01
   5  -5  10    4.02    0.99
   5  -5  10    4.39    1.11
   5   5  10    3.73    0.98
   5  -5 -10    4.85    1.16
  -5   5 -10    3.85    0.98
  -5   5 -10    1.50    0.73
   6  -5  10    8.22    1.50
   6   5 -10    7.36    1.16
  -6   5  10    5.67    1.32
   6  -5  10    6.43    1.36
  -6  -5 -10    5.58    1.33
   6  -5 -10    6.23    1.40
  -6   5 -10    5.79    1.14
   6   5  10    6.90    1.34
  -6   5 -10    6.73    1.30
   0  -6  10    6.75    0.48
   0  -6 -10    6.85    0.91
   0   6  10    7.18    0.86
   0  -6  10    7.04    0.48
   0  -6 -10    9.30    1.03
   0  -6  10    7.37    0.51
  -1  -6 -10    9.67    1.05
   1  -6  10    9.31    0.71
  -1   6  10    9.01    1.00
  -1   6  10    9.44    0.99
  -1  -6 -10    8.73    1.06
   1  -6  10    7.20    0.67
   1  -6 -10    9.55    1.10
  -1  -6  10    9.52    0.62
  -1  -6  10    8.05    0.61
   1   6  10    7.47    0.91
  -1   6 -10    9.72    1.17
  -1  -6  10    8.28    0.62
   1  -6 -10    7.39    0.94
  -2  -6 -10   29.35    1.83
  -2  -6 -10   28.67    1.85
  -2   6  10   26.86    1.79
   2  -6  10   27.53    1.58
   2   6  10   28.77    1.31
  -2   6 -10   29.72    1.98
   2   6  10   26.67    1.74
   2  -6 -10   29.11    1.84
  -2  -6  10   29.06    1.55
   2   6  10   30.84    1.84
   2  -6 -10   29.41    1.87
   3  -6  10   11.69    1.19
   3   6 -10   11.33    0.55
  -3  -6 -10    9.83    1.29
  -3   6 -10   11.11    1.38
  -3   6 -10   12.14    0.86
   3  -6 -10   10.68    1.36
   3   6  10   12.12    1.32
   3   6  10   10.35    1.25
   4  -6  10    9.21    1.26
  -4  -6 -10    9.49    1.35
  -4   6  10    9.35    1.41
   4   6 -10    9.35    0.87
   4  -6 -10   10.38    1.44
  -4   6 -10   10.07    1.08
   4   6  10    7.51    1.21
  -4   6 -10   10.65    1.45
   5   6 -10    1.28    0.56
   5  -6  10    1.22    0.77
  -5  -6 -10    0.65    0.76
  -5   6  10    2.52    0.99
  -5   6 -10    1.54    0.93
   5  -6 -10    1.84    0.88
  -5   6 -10    2.84    0.82
   5   6  10    2.22    0.82
   0  -7 -10    5.72    0.87
   0  -7  10    6.80    0.45
   0   7  10    5.32    0.84
   0  -7  10    6.92    0.44
   0  -7  10    5.88    0.45
   0   7  10    7.30    0.88
   0   7  10    6.64    0.89
  -1  -7 -10   39.24    2.20
   1  -7  10   34.94    1.67
  -1   7  10   31.11    1.93
   1  -7  10   37.84    1.68
  -1  -7 -10   35.12    2.08
   1   7  10   39.08    1.90
  -1  -7  10   35.56    1.59
  -1   7 -10   37.14    2.29
   1  -7 -10   41.75    2.17
   1  -7 -10   38.53    2.15
  -1  -7  10   37.31    1.61
  -1  -7  10   36.73    1.58
   1   7  10   39.31    2.02
   1   7  10   34.82    1.96
  -2  -7 -10   28.78    1.89
   2  -7  10   29.69    1.63
  -2   7  10   28.93    2.06
  -2  -7 -10   29.92    1.88
   2   7  10   26.35    1.31
   2  -7 -10   27.99    1.84
  -2   7 -10   26.09    1.99
   2  -7 -10   30.02    1.97
  -2  -7  10   30.05    1.54
   2   7  10   23.21    1.68
   2   7  10   29.70    1.79
  -3   7  10   10.60    1.45
   3  -7  10   11.29    1.23
  -3  -7 -10   12.17    1.42
   3  -7 -10   11.43    1.44
  -3   7 -10   10.41    1.44
   3   7  10   11.08    1.28
  -3   7 -10   12.26    0.68
   4  -7  10    5.05    1.00
  -4  -7 -10    5.49    1.09
  -4   7  10    3.25    1.03
   4   7  10    3.16    0.91
  -4   7 -10    3.66    1.06
  -4   7 -10    3.05    0.61
  -5  -7 -10   19.93    2.17
   5  -7  10   20.30    2.10
  -5   7  10   20.59    2.24
  -5   7 -10   18.85    2.15
  -5   7 -10   23.71    1.68
   5   7  10   20.40    2.08
   5  -7 -10   24.40    2.48
   0  -8  10   11.33    0.61
   0  -8 -10   11.00    1.24
   0   8  10   11.43    1.20
   0   8  10   11.55    1.12
   0   8  10   14.69    1.28
   0  -8  10   12.30    0.60
   0  -8 -10   12.46    1.32
   0  -8  10   11.98    0.59
   1  -8  10    9.88    0.71
  -1  -8 -10    9.26    1.20
  -1  -8 -10    9.47    1.15
  -1   8  10    7.67    0.97
  -1   8  10   10.41    1.26
   1   8  10    9.23    0.93
  -1   8 -10   10.55    1.34
   1  -8 -10   10.55    1.20
   1  -8 -10    7.54    1.07
   1   8  10    8.47    0.98
  -1  -8  10    7.81    0.60
   1   8  10    9.72    1.06
  -1  -8  10    9.02    0.59
   2  -8  10   24.69    1.47
  -2   8  10   24.56    1.95
  -2  -8 -10   24.20    1.71
  -2   8 -10   25.78    1.98
   2   8  10   24.36    1.24
   2  -8 -10   20.48    1.67
   2   8  10   20.09    1.51
  -3   8  10    3.85    1.03
   3  -8  10    2.38    0.73
  -3  -8 -10    2.73    0.87
   3   8  10    1.82    0.68
  -3   8 -10    2.26    0.95
   3  -8 -10    3.49    0.94
  -4   8  10    4.08    1.16
  -4  -8 -10    5.17    1.12
   4  -8  10    4.57    1.00
  -4   8 -10    3.63    1.17
   4  -8 -10    3.53    1.09
   4   8  10    3.56    0.91
   5  -8  10    4.32    1.07
  -5  -8 -10    5.93    1.31
  -5   8  10    4.53    1.28
  -5   8 -10    5.04    1.31
   5  -8 -10    5.38    1.34
   5   8  10    4.99    1.16
   0  -9 -10   47.70    2.62
   0   9  10   50.01    2.41
   0  -9 -10   44.93    2.91
   0   9 -10   49.94    2.86
   0   9  10   51.58    2.66
   0  -9  10   50.09    1.88
   1  -9  10    0.80    0.33
  -1   9  10    0.16    0.61
  -1  -9 -10    0.65    0.51
  -1   9  10    0.42    0.43
   1   9  10    0.27    0.40
   1   9  10    0.16    0.42
   1  -9 -10    1.24    0.59
  -1   9 -10    0.42    0.67
   2  -9  10    1.02    0.51
  -2   9  10    1.99    0.85
  -2  -9 -10    0.97    0.58
   2   9  10    0.63    0.49
  -2   9 -10    1.77    0.87
   2   9  10    0.74    0.36
   2  -9 -10    0.44    0.59
  -3   9  10    4.56    1.16
   3  -9  10    5.49    0.93
  -3  -9 -10    4.66    0.99
   3  -9 -10    4.13    1.05
  -3   9 -10    3.58    1.09
   3   9  10    3.86    0.80
   4  -9  10   10.53    1.36
  -4  -9 -10   11.30    1.57
  -4   9  10   11.46    1.76
  -4   9 -10   11.24    1.74
   4  -9 -10   10.34    1.58
   4   9  10   10.01    1.29
  -5   9  10    0.56    0.97
   5  -9  10    2.88    0.94
  -5  -9 -10    2.47    1.04
   5   9  10    2.83    0.93
   0  10  10   -0.07    0.40
   0  10 -10   -0.37    0.58
   0 -10 -10    0.68    0.54
   0  10  10    0.92    0.61
  -1  10  10   11.89    1.43
  -1 -10 -10   14.00    1.49
   1 -10 -10   11.34    1.37
   1  10  10   12.29    1.12
  -1  10 -10   11.72    1.59
   1  10  10   11.92    1.17
  -2 -10 -10    6.64    1.11
  -2  10  10    6.04    1.26
  -2  10 -10    5.36    1.21
   2  10  10    5.13    0.83
   2 -10 -10    5.61    1.07
  -3  10  10   15.76    1.95
  -3 -10 -10   15.93    1.76
   3  10  10   16.22    1.48
   3 -10 -10   17.21    1.92
  -3  10 -10   14.69    1.92
  -4 -10 -10    0.36    0.67
  -4  10  10    0.76    0.91
   4 -10 -10    1.02    0.83
  -4  10 -10    0.71    0.97
   4  10  10    0.01    0.60
   0 -11 -10    1.24    0.67
   0  11  10   -0.20    0.57
   0  11 -10    1.79    0.84
  -1  11  10   12.64    1.54
  -1 -11 -10   13.17    1.53
   1 -11 -10   13.27    1.56
  -1  11 -10   18.04    2.01
   1  11  10   16.20    1.41
   1  11  10   12.90    1.02
  -2  11  10    1.96    0.91
  -2 -11 -10    3.62    0.90
  -2  11 -10    3.88    1.11
   2 -11 -10    3.15    0.91
   2  11  10    2.79    0.60
  -3 -11 -10    3.71    1.06
  -3  11  10    3.47    1.17
   3 -11 -10    3.68    1.04
  -3  11 -10    2.27    1.11
  -4  11  10    2.20    1.16
  -4 -11 -10    2.97    1.00
  -4  11 -10    2.26    1.24
   4 -11 -10    2.09    1.02
   0  12  10    0.35    0.66
   0 -12 -10    0.42    0.64
  -1  12  10    9.26    1.44
  -1 -12 -10   12.98    1.53
  -1  12 -10   10.38    1.65
   1 -12 -10   10.33    1.39
   1  12  10   10.62    1.22
  -2  12  10    5.34    1.31
  -2 -12 -10    4.24    1.06
   2 -12 -10    4.51    1.06
  -2  12 -10    4.97    1.31
  -3  12  10    0.45    0.87
  -3 -12 -10    3.88    1.04
  -3  12 -10    2.21    1.12
   3 -12 -10    1.10    0.94
   0  13  10    2.10    0.83
   0 -13 -10    0.43    0.71
  -1  13  10    6.19    1.26
  -1 -13 -10    3.21    0.98
   1 -13  10    5.00    0.53
   1 -13 -10    6.98    1.24
  -1  13 -10    5.28    1.41
  -2 -13 -10    1.24    0.81
  -2  13  10    0.08    0.79
   2 -13 -10    1.19    0.87
  -2  13 -10   -0.29    0.88
   0  14  10    3.77    1.02
   0   0  11    1.08    0.37
   0   0 -11    0.96    0.34
  -1   0 -11   91.20    3.70
  -1   0  11   85.65    3.72
   1   0 -11   87.76    3.69
   1   0 -11   91.25    3.69
   1   0  11   91.54    3.75
  -1   0 -11   95.67    4.05
  -1   0  11   84.39    3.70
   1   0  11   88.98    3.75
   2   0 -11    4.28    0.68
  -2   0 -11    3.35    0.61
  -2   0  11    3.23    0.64
   2   0  11    4.22    0.72
   2   0  11    2.74    0.62
  -3   0 -11   -0.31    0.40
   3   0  11   -0.37    0.45
   3   0 -11   -0.89    0.37
   3   0  11    0.11    0.52
  -3   0  11    0.34    0.47
   4   0  11   13.70    1.56
   4   0  11   14.80    1.58
   4   0 -11   14.72    1.54
  -4   0 -11   19.25    1.54
   5   0  11   -0.52    0.58
   5   0 -11    1.22    0.75
  -5   0 -11    0.48    0.65
   5   0  11    1.31    0.79
   6   0 -11    1.28    0.97
  -6   0 -11    0.20    0.64
   6   0  11    2.31    0.98
   0  -1 -11   15.69    1.06
   0  -1  11   16.39    1.04
   0   1 -11   16.25    0.96
   0  -1  11   14.39    1.00
   0   1  11   16.56    1.08
   0   1 -11   15.82    0.97
   0  -1 -11   15.55    1.08
   0   1  11   15.67    1.09
   1   1 -11  138.80    5.51
   1  -1  11  141.65    5.62
  -1  -1 -11  143.99    5.68
   1  -1  11  145.46    5.62
  -1   1  11  141.72    5.67
   1   1 -11  146.74    5.55
  -1  -1 -11  143.50    5.65
  -1   1  11  142.66    5.69
  -1  -1  11  146.78    5.63
  -1   1 -11  147.27    5.55
   1   1  11  149.59    5.75
   1   1  11  138.93    5.68
   1  -1 -11  138.08    5.63
  -1   1 -11  144.30    5.56
  -1  -1  11  144.29    5.61
   2   1 -11   15.47    1.11
  -2   1  11   15.72    1.21
  -2  -1 -11   14.08    1.12
   2  -1  11   16.07    1.23
   2  -1  11   14.29    1.14
  -2   1 -11   13.35    1.04
   2   1  11   14.77    0.96
   2  -1 -11   15.67    1.16
   2   1  11   14.48    1.18
   2   1  11   16.98    1.26
  -2  -1  11   16.17    1.16
  -3  -1 -11    6.78    0.97
   3   1 -11    7.84    0.96
   3  -1  11    7.36    1.02
   3  -1  11    7.60    1.04
  -3   1  11    9.40    1.14
  -3   1 -11    7.80    0.98
   3   1  11    6.04    0.95
   3   1  11   10.33    0.86
  -3   1 -11    8.76    0.93
  -3  -1  11    7.91    1.04
   3  -1 -11    9.03    1.10
   3   1  11    6.96    1.06
   4   1 -11    0.88    0.69
   4  -1  11    1.00    0.72
  -4  -1 -11    1.02    0.65
   4  -1  11    1.61    0.74
   4  -1 -11    1.29    0.71
   4   1  11    1.24    0.72
  -4   1 -11    2.04    0.71
  -4   1 -11    0.53    0.52
   4   1  11    0.72    0.68
   5  -1  11    4.36    1.14
   5  -1  11    3.14    0.96
   5   1 -11    4.40    0.99
  -5  -1 -11    3.08    0.92
  -5   1 -11    4.15    0.79
   5   1  11    6.16    1.22
   5   1  11    3.04    0.95
  -5   1 -11    4.93    1.04
   5  -1 -11    4.18    1.06
   6  -1  11    4.86    1.23
   6  -1  11    3.30    1.13
   6   1 -11    7.40    1.32
  -6  -1 -11    3.96    1.08
   6  -1 -11    5.05    1.22
   6   1  11    6.99    1.40
  -6   1 -11    3.87    1.14
   0  -2  11   12.12    0.87
   0   2  11   12.12    0.99
   0  -2 -11   11.33    1.04
   0  -2  11   11.33    0.87
   0   2 -11   12.27    0.76
   0   2  11   14.32    1.02
   0  -2 -11   14.00    1.02
   0   2 -11   13.80    0.80
   1   2 -11  101.33    3.98
   1   2 -11  104.64    4.02
  -1   2  11   97.87    4.26
  -1  -2 -11  100.66    4.23
  -1   2  11  110.12    4.33
   1  -2  11  105.69    4.14
   1  -2  11   98.26    4.12
  -1  -2 -11  104.65    4.28
   1  -2 -11  100.34    4.23
  -1  -2  11  103.97    4.12
  -1   2 -11  110.31    4.06
   1  -2 -11  102.31    4.24
   1   2  11   96.12    4.26
  -1  -2  11  101.18    4.12
   1   2  11  101.45    4.28
  -1   2 -11   97.63    4.01
  -2  -2 -11   36.73    2.00
  -2   2  11   36.55    2.02
   2  -2  11   37.02    1.95
   2   2 -11   35.56    1.81
   2  -2  11   35.66    1.96
   2   2 -11   39.13    1.84
   2   2  11   37.25    2.06
   2  -2 -11   35.92    2.00
   2   2  11   37.33    1.69
  -2   2 -11   36.07    1.84
   2   2  11   36.95    2.04
  -2  -2  11   35.55    1.91
   3   2 -11    6.06    0.87
   3  -2  11    6.50    1.00
  -3  -2 -11    7.72    1.01
  -3   2  11    8.21    1.11
   3  -2  11    5.91    0.93
  -3  -2  11    7.11    0.99
  -3   2 -11    6.72    0.88
   3   2  11    6.44    1.04
   3   2  11    9.51    0.75
   3   2  11    7.30    1.07
   3  -2 -11    8.64    1.12
  -3   2 -11    7.70    0.97
  -4  -2 -11    9.14    1.25
   4   2 -11    9.96    1.18
   4  -2  11   11.75    1.39
   4  -2  11    8.27    1.22
   4   2  11   10.04    1.38
  -4   2 -11   11.78    1.34
  -4   2 -11   11.49    1.21
   4   2  11    6.89    1.16
   4  -2 -11    7.48    1.19
  -5  -2 -11    0.30    0.64
   5  -2  11   -0.15    0.63
   5   2 -11    0.77    0.65
   5  -2  11    0.37    0.71
   5   2  11    1.57    0.83
   5  -2 -11   -0.04    0.71
  -5   2 -11    0.11    0.60
  -5   2 -11    0.43    0.59
   5   2  11    0.47    0.68
  -6  -2 -11   11.87    1.66
   6  -2  11    7.55    1.55
   6  -2  11    8.79    1.52
   6   2 -11    6.57    1.25
  -6   2  11    9.28    1.48
  -6   2 -11    8.13    1.46
   6   2  11   10.33    1.64
   6  -2 -11   10.45    1.64
   0  -3  11    0.74    0.30
   0   3 -11    0.24    0.19
   0  -3 -11    0.57    0.38
   0   3 -11    0.42    0.20
   0  -3  11    0.50    0.28
   0   3  11    0.34    0.39
   0  -3 -11    0.32    0.37
   0   3  11    1.44    0.46
   0  -3  11    0.35    0.30
   1  -3  11   36.06    1.72
  -1   3  11   36.06    1.89
  -1  -3 -11   33.96    1.90
   1   3 -11   35.73    1.52
  -1  -3 -11   31.88    1.82
   1   3 -11   33.96    1.51
  -1   3  11   35.64    1.90
   1  -3  11   34.03    1.70
   1   3  11   33.61    1.88
  -1   3 -11   34.75    1.55
   1  -3 -11   31.73    1.84
  -1   3 -11   34.45    1.56
  -1  -3  11   35.69    1.70
   1   3  11   37.93    1.94
  -1  -3  11   35.69    1.70
   1  -3 -11   32.92    1.84
   2  -3  11   10.73    1.07
  -2  -3 -11   12.01    1.19
   2   3 -11   13.78    0.94
  -2  -3 -11   14.75    1.21
   2  -3  11   14.99    1.14
  -2   3  11   13.67    1.30
   2   3 -11   12.63    0.92
  -2   3 -11   15.85    1.00
  -2   3 -11   13.79    1.27
   2   3  11   14.77    0.86
  -2   3 -11   15.21    1.01
  -2  -3  11   15.31    1.08
   2   3  11   15.98    1.25
   2  -3 -11   13.50    1.27
   2   3  11   15.98    1.25
   2  -3 -11   15.26    1.52
  -3   3  11    1.32    0.64
  -3  -3 -11    0.33    0.54
   3  -3  11    1.08    0.55
   3   3 -11    0.89    0.45
   3  -3  11    0.79    0.55
  -3   3 -11    0.80    0.45
   3  -3 -11    1.44    0.65
   3   3  11    0.81    0.26
  -3  -3  11    0.36    0.53
  -3   3 -11    0.07    0.48
   3   3  11    1.90    0.66
   3   3  11   -0.05    0.48
   4   3 -11    6.68    0.93
   4  -3  11    7.89    1.18
  -4  -3 -11    6.93    1.14
   4  -3  11    7.81    1.15
  -4   3 -11    6.56    1.01
   4  -3 -11    6.46    1.12
   4   3  11    5.23    1.03
  -4   3 -11    5.76    1.00
   4   3  11    6.83    1.19
  -5  -3 -11    1.61    0.80
   5  -3  11    1.09    0.76
   5  -3  11   -0.41    0.62
   5   3 -11    1.12    0.69
   5   3  11    0.35    0.68
  -5   3 -11    0.03    0.62
   5  -3 -11    0.45    0.70
  -5   3 -11    0.03    0.62
   6  -3  11    5.88    1.44
  -6  -3 -11    2.82    1.05
   6  -3  11    4.00    1.12
  -6   3  11    3.98    1.11
   6   3 -11    4.34    1.08
  -6   3 -11    3.95    1.08
   6   3  11    4.68    1.16
   6  -3 -11    3.35    1.13
   0  -4  11   54.74    2.22
   0  -4 -11   51.02    2.51
   0   4  11   54.28    2.51
   0  -4  11   48.84    2.19
   0  -4 -11   50.46    2.53
   0   4  11   50.32    2.48
   0  -4  11   52.01    2.19
  -1  -4 -11    3.35    0.69
  -1  -4 -11    2.32    0.57
   1  -4  11    4.23    0.57
  -1   4  11    2.73    0.64
   1  -4  11    3.39    0.52
  -1   4  11    3.51    0.67
   1   4  11    4.48    0.73
  -1  -4  11    3.65    0.53
   1  -4 -11    3.90    0.73
  -1  -4  11    3.96    0.54
  -1   4 -11    4.73    0.36
   1  -4 -11    4.68    0.73
   1   4  11    3.15    0.64
  -1   4 -11    4.14    0.35
   2  -4  11   11.96    1.11
  -2  -4 -11   13.23    1.29
   2   4 -11   12.50    0.79
  -2   4  11   14.14    1.34
  -2  -4 -11   14.49    1.37
   2  -4  11   13.80    1.09
   2   4 -11   14.36    0.83
  -2  -4  11   15.29    1.08
  -2   4 -11   15.23    1.38
   2  -4 -11   14.10    1.31
   2   4  11   14.35    1.34
  -2   4 -11   12.73    0.89
   2  -4 -11   12.57    1.32
   2   4  11   12.15    1.26
  -2   4 -11   13.80    0.90
  -3  -4 -11    5.03    0.95
   3   4 -11    7.27    0.80
   3  -4  11    7.15    0.97
   3   4 -11    6.31    0.75
   3  -4  11    6.02    0.95
   3   4  11    5.26    0.99
  -3   4 -11    5.13    0.76
  -3   4 -11    5.17    0.93
   3   4  11    5.81    0.99
   3  -4 -11    5.42    0.93
   3   4  11    6.43    0.32
   4  -4  11    0.65    0.64
   4   4 -11    2.77    0.64
   4  -4  11    2.63    0.83
  -4  -4 -11    2.54    0.80
   4  -4 -11    1.23    0.75
  -4   4 -11    2.58    0.78
   4   4  11    1.87    0.75
  -4   4 -11    4.69    0.88
   4   4  11    1.35    0.75
  -5  -4 -11    9.36    1.49
   5  -4  11   12.08    1.65
   5   4 -11   10.94    1.31
   5  -4  11   11.55    1.56
  -5   4 -11   14.18    1.58
   5   4  11   12.70    1.60
   5  -4 -11   12.32    1.70
  -5   4 -11   11.68    1.49
  -6  -4 -11   -0.58    0.65
   6   4 -11    0.16    0.67
   6  -4  11   -0.40    0.82
   6  -4  11   -1.04    0.65
  -6   4  11    0.09    0.81
   6   4  11    1.41    0.87
  -6   4 -11    0.09    0.71
   6  -4 -11    1.10    0.90
  -6   4 -11   -0.21    0.68
   0  -5 -11   68.22    3.21
   0  -5  11   66.66    2.81
   0  -5 -11   71.17    3.25
   0   5  11   71.47    3.20
   0   5  11   70.08    3.20
   0  -5  11   75.41    2.84
   0  -5  11   70.07    2.80
   1  -5  11    5.66    0.62
  -1  -5 -11    6.66    0.90
  -1   5  11    6.01    0.85
  -1   5  11    5.92    0.85
   1  -5  11    6.04    0.65
  -1  -5 -11    6.36    0.90
  -1  -5  11    7.72    0.70
  -1   5 -11    6.08    0.94
   1  -5 -11    5.42    0.81
   1   5  11    7.23    0.91
   1   5  11    5.40    0.82
  -1  -5  11    5.88    0.60
   1  -5 -11    5.72    0.87
   2  -5  11   51.51    2.60
  -2  -5 -11   59.30    2.93
   2  -5  11   55.99    2.65
  -2  -5 -11   56.52    2.86
  -2   5  11   53.73    2.83
   2  -5 -11   57.81    2.92
   2   5  11   62.36    2.93
  -2   5 -11   57.84    2.97
   2   5  11   54.41    2.83
  -2   5 -11   57.32    2.31
  -2  -5  11   58.28    2.61
  -2   5 -11   59.21    2.32
   2  -5 -11   57.57    2.87
   3  -5  11   23.81    1.66
   3   5 -11   22.23    1.23
   3  -5  11   22.22    1.57
  -3  -5 -11   28.43    2.60
  -3  -5 -11   21.25    1.69
   3   5 -11   23.05    1.21
   3   5  11   22.00    1.69
  -3   5 -11   21.65    1.34
   3   5  11   20.87    1.65
   3  -5 -11   24.32    1.79
  -3   5 -11   22.24    1.34
  -3   5 -11   24.05    1.85
  -4  -5 -11    8.45    1.28
   4   5 -11    7.89    0.92
   4  -5  11    8.99    1.23
   4  -5  11    7.27    1.19
  -4   5 -11    8.61    1.06
  -4   5 -11    8.38    1.30
   4   5  11    9.53    1.30
   4  -5 -11   10.18    1.41
  -5  -5 -11    0.85    0.76
   5   5 -11    0.83    0.54
  -5   5  11    0.65    0.78
   5  -5  11    0.12    0.62
   5  -5  11   -0.01    0.59
   5  -5 -11   -0.15    0.75
   5   5  11    0.29    0.69
  -5   5 -11    0.15    0.62
  -5   5 -11   -0.19    0.71
   0   6  11    3.54    0.68
   0  -6 -11    4.72    0.77
   0  -6  11    3.92    0.44
   0   6  11    4.41    0.73
   0  -6  11    4.20    0.45
   0  -6  11    2.44    0.38
   0  -6 -11    4.45    0.77
  -1  -6 -11    1.43    0.60
  -1   6  11    1.11    0.56
  -1  -6 -11    0.50    0.44
   1  -6  11    1.40    0.37
   1  -6  11    1.43    0.40
  -1   6  11    1.47    0.52
   1  -6 -11    1.97    0.60
   1   6  11    1.94    0.56
  -1  -6  11    1.06    0.33
   1  -6 -11    0.51    0.49
  -1  -6  11    1.84    0.44
  -1   6 -11    0.97    0.62
   1   6  11    1.82    0.56
  -1  -6  11    1.46    0.35
  -2  -6 -11   24.06    1.73
   2  -6  11   26.83    1.53
   2  -6  11   24.80    1.50
  -2   6  11   24.15    1.65
  -2  -6 -11   25.70    1.74
   2   6  11   28.51    1.79
   2   6  11   21.88    1.62
   2  -6 -11   23.78    1.74
  -2   6 -11   26.23    1.89
   2  -6 -11   24.93    1.76
  -2  -6  11   27.31    1.49
   2   6  11   24.40    1.22
  -3  -6 -11   38.14    2.35
   3  -6  11   37.01    2.17
   3   6  11   37.91    2.34
   3   6  11   33.34    2.22
   3  -6 -11   36.12    2.34
  -3   6 -11   38.23    2.44
  -3   6 -11   39.31    1.79
   4   6 -11    2.96    0.52
   4  -6  11    1.79    0.81
  -4   6  11    2.66    0.97
  -4  -6 -11    2.71    0.89
   4   6  11    4.87    1.01
  -4   6 -11    1.00    0.53
  -4   6 -11    4.46    1.12
   4  -6 -11    6.17    1.19
   5   6 -11    9.55    1.04
  -5   6  11   12.70    1.72
  -5  -6 -11    7.95    1.41
   5  -6  11    7.71    1.33
   5  -6  11    7.34    1.32
  -5   6 -11    8.09    1.43
  -5   6 -11    7.34    1.13
   5  -6 -11    9.08    1.54
   5   6  11    6.43    1.23
   0  -7  11    8.31    0.58
   0  -7  11    8.57    0.55
   0  -7 -11    8.42    1.06
   0  -7 -11    9.76    1.15
   0   7  11    6.97    0.94
   0  -7  11    8.66    0.57
   0   7  11    9.27    1.08
  -1  -7 -11   59.41    2.93
   1  -7  11   55.15    2.38
  -1   7  11   59.03    2.77
  -1  -7 -11   56.69    2.83
   1  -7  11   53.61    2.38
  -1  -7  11   56.93    2.33
  -1  -7  11   56.56    2.31
  -1  -7  11   52.20    2.30
   1  -7 -11   57.78    2.90
   1   7  11   60.37    2.60
   1  -7 -11   53.64    2.84
   1   7  11   56.22    2.75
  -1   7 -11   54.75    3.01
   1   7  11   51.83    2.67
  -2  -7 -11   17.98    1.47
  -2   7  11   18.62    1.46
  -2  -7 -11   19.71    1.80
   2  -7  11   17.62    1.25
   2  -7 -11   17.04    1.66
  -2   7 -11   15.50    1.64
   2   7  11   18.10    1.01
   2  -7 -11   18.44    1.71
  -2  -7  11   18.38    1.17
   2   7  11   15.96    1.33
  -3   7  11    3.77    1.01
  -3  -7 -11    5.03    0.98
   3  -7  11    4.42    0.84
   3   7  11    4.89    0.95
  -3   7 -11    4.18    1.03
  -3   7 -11    4.57    0.38
   3  -7 -11    5.20    1.03
  -4  -7 -11    1.20    0.73
  -4   7  11    0.80    0.84
   4  -7  11    1.66    0.81
   4   7  11    2.24    0.82
  -4   7 -11    2.03    0.51
   4  -7 -11    2.99    0.96
  -4   7 -11    0.62    0.78
  -5   7  11    4.37    1.25
   5  -7  11    2.64    0.90
  -5  -7 -11    3.09    1.09
   5  -7  11    3.44    1.06
   5   7  11    1.48    0.79
  -5   7 -11    3.10    0.79
   5  -7 -11    0.87    0.94
  -5   7 -11    1.92    1.10
   0  -8 -11    6.39    1.02
   0   8  11    5.64    0.92
   0  -8  11    6.99    0.47
   0   8  11    6.96    0.93
   0  -8  11    6.71    0.46
   0  -8  11    6.00    0.47
   0   8  11    5.21    0.83
   0  -8 -11    5.76    0.94
  -1   8  11    5.75    0.99
  -1   8  11    6.62    0.94
  -1  -8 -11    4.77    0.93
  -1  -8 -11    6.01    0.95
   1  -8  11    4.39    0.55
   1  -8  11    5.68    0.62
   1   8  11    7.05    0.83
  -1  -8  11    6.62    0.58
   1  -8 -11    6.78    1.10
   1  -8 -11    7.12    1.04
  -1  -8  11    7.74    0.71
  -1   8 -11    5.02    1.04
   1   8  11    4.17    0.74
   1   8  11    6.58    0.93
  -2  -8 -11   31.73    2.06
   2  -8  11   32.60    1.78
  -2   8  11   33.76    2.30
  -2   8 -11   31.04    2.26
   2   8  11   31.05    1.54
   2  -8 -11   35.44    2.21
   2   8  11   29.71    1.92
  -3  -8 -11   11.02    1.42
   3  -8  11   15.71    1.46
  -3   8  11   16.29    1.85
   3  -8 -11   14.61    1.72
  -3   8 -11   13.71    1.72
   3   8  11   13.43    1.44
   4  -8  11   26.59    1.92
  -4  -8 -11   19.24    2.04
  -4   8  11   25.06    2.42
   4   8  11   16.56    1.80
   4  -8 -11   23.79    2.34
  -4   8 -11   22.79    2.31
   5  -8  11    0.82    0.78
  -5  -8 -11    2.74    1.03
  -5   8  11    1.61    0.99
  -5   8 -11    2.13    1.12
   5  -8 -11    2.41    1.12
   5   8  11    0.36    0.79
   0  -9  11    7.69    0.49
   0   9  11    7.39    1.02
   0  -9 -11    9.43    1.18
   0   9  11    8.71    1.00
  -1   9  11   14.23    1.34
   1  -9  11   15.64    1.28
  -1  -9 -11   12.87    1.42
   1  -9  11   15.51    0.93
  -1   9  11   15.75    1.61
   1  -9 -11   16.58    1.63
   1   9  11   14.43    1.33
   1   9  11   14.35    1.17
  -1   9 -11   15.22    1.71
  -2  -9 -11    9.92    1.34
   2  -9  11    9.76    1.00
  -2   9  11   11.21    1.55
   2  -9 -11   10.72    1.40
  -2   9 -11    8.13    1.36
   2   9  11   11.38    1.20
   2   9  11   10.12    0.81
  -3   9  11    7.05    1.35
   3  -9  11    8.64    1.12
  -3  -9 -11    8.34    1.30
   3   9  11    6.20    1.01
   3  -9 -11    7.69    1.29
  -3   9 -11    7.38    1.40
  -4   9  11    1.01    0.93
  -4  -9 -11    0.35    0.71
   4  -9  11    1.38    0.82
  -4   9 -11    0.44    0.93
   4   9  11    1.16    0.72
   4  -9 -11    1.20    0.85
   0 -10 -11    0.11    0.53
   0  10  11   -0.30    0.39
   0 -10  11    0.40    0.15
   0  10  11    0.37    0.56
  -1 -10 -11    7.25    1.10
   1 -10  11    6.45    0.62
  -1  10  11    8.20    1.26
   1  10  11    5.84    0.85
  -1  10 -11    7.24    1.37
   1  10  11    8.94    1.00
   1 -10 -11    7.48    1.18
  -2  10  11   12.12    1.65
  -2 -10 -11   13.79    1.57
   2 -10 -11   16.12    1.71
  -2  10 -11   14.43    1.80
   2  10  11   12.03    1.22
  -3  10  11    6.45    1.47
  -3 -10 -11    9.14    1.45
  -3  10 -11    7.23    1.51
   3 -10 -11   10.11    1.49
   3  10  11   10.07    1.18
  -4  10  11    5.55    1.41
  -4 -10 -11    6.52    1.29
   4  10  11    5.97    1.06
  -4  10 -11    4.90    1.38
   0  11  11   58.27    2.66
   0  11  11   51.85    2.94
   0 -11 -11   55.12    3.03
  -1 -11 -11    0.00    0.52
   1 -11  11    0.49    0.31
  -1  11  11    2.37    0.86
  -1  11 -11    0.24    0.82
   1  11  11    0.59    0.53
   1  11  11    0.02    0.44
   1 -11 -11    0.95    0.74
  -2 -11 -11   57.80    3.26
  -2  11  11   61.17    3.56
   2 -11 -11   53.29    3.28
   2  11  11   57.77    2.78
  -2  11 -11   57.15    3.58
  -3 -11 -11    0.76    0.80
  -3  11  11    0.96    0.99
   3  11  11    1.15    0.53
   3 -11 -11   -0.55    0.64
  -3  11 -11    0.59    0.90
   0  12  11    0.62    0.66
   0 -12 -11    0.30    0.65
  -1 -12 -11    2.52    0.84
  -1  12  11    3.15    0.95
   1 -12  11    2.65    0.42
   1  12  11    1.45    0.63
  -1  12 -11    2.20    1.06
   1 -12 -11    2.21    0.84
  -2 -12 -11    3.76    1.00
  -2  12  11    3.37    1.14
   2 -12 -11    5.98    1.24
  -2  12 -11    3.94    1.33
  -3  12  11    2.60    1.15
  -3 -12 -11    6.96    1.33
  -3  12 -11    6.82    1.58
   3 -12 -11    3.58    1.12
   0  13  11    1.24    0.79
   0 -13 -11    1.59    0.76
  -1  13  11   36.90    2.71
   1 -13  11   37.06    1.63
  -1 -13 -11   38.10    2.52
   1 -13  11   37.60    1.64
  -1  13 -11   40.27    2.98
   1 -13 -11   34.75    2.50
  -2 -13 -11    7.08    1.30
  -2  13  11    5.93    1.34
  -2  13 -11    6.16    1.60
   2 -13 -11    5.66    1.21
   0   0  12  197.16    7.56
   0   0  12  196.76    7.57
   0   0 -12  198.98    7.51
   0   0 -12  197.28    7.50
   1   0 -12   21.56    1.32
  -1   0 -12   23.97    1.40
   1   0  12   23.49    1.43
   1   0  12   24.09    1.43
  -1   0  12   23.41    1.41
  -1   0  12   24.50    1.44
   2   0 -12   54.90    2.63
  -2   0  12   55.55    2.71
  -2   0 -12   56.56    2.66
   2   0  12   54.52    2.70
  -2   0  12   55.08    2.69
   2   0  12   58.34    2.76
  -3   0 -12    1.86    0.63
   3   0  12    1.89    0.71
  -3   0  12    3.55    0.79
   3   0 -12    4.18    0.77
   3   0  12    4.82    0.89
  -4   0 -12   31.99    2.10
   4   0  12   30.30    2.15
   4   0  12   28.42    2.09
   4   0 -12   32.20    2.11
  -5   0 -12   13.23    1.65
   5   0  12   21.49    2.12
   5   0  12   18.52    1.96
   5   0 -12   15.02    1.72
   6   0  12    6.97    1.44
   6   0 -12   11.26    1.69
  -6   0 -12    7.77    1.41
   0  -1  12   38.20    1.89
   0   1  12   36.71    1.95
   0  -1  12   41.71    1.94
   0   1  12   34.78    1.92
   0   1 -12   38.86    1.82
   0  -1 -12   37.80    1.91
   0   1 -12   39.57    1.82
  -1   1  12   24.11    1.49
   1  -1  12   26.09    1.46
   1   1 -12   24.40    1.34
  -1   1  12   26.41    1.52
  -1  -1 -12   23.20    1.43
   1  -1  12   25.10    1.45
   1   1 -12   24.63    1.36
  -1  -1  12   21.35    1.38
  -1  -1  12   23.55    1.43
  -1   1 -12   24.33    1.37
   1   1  12   24.44    1.50
   1  -1 -12   26.55    1.48
   1   1  12   27.19    1.54
  -1   1 -12   25.24    1.38
  -2  -1 -12   29.44    1.74
   2  -1  12   27.48    1.72
  -2   1  12   31.86    1.81
   2  -1  12   31.87    1.78
   2   1 -12   31.11    1.68
  -2   1  12   29.74    1.79
  -2  -1  12   29.82    1.72
   2   1  12   29.13    1.80
   2  -1 -12   28.58    1.72
   2   1  12   28.65    1.74
   2   1  12   32.28    1.58
  -2  -1  12   29.10    1.72
  -2   1 -12   29.14    1.65
   3   1 -12   34.58    1.99
   3  -1  12   33.12    2.07
   3  -1  12   30.97    2.02
  -3  -1 -12   33.48    2.03
  -3   1  12   36.65    2.14
   3   1  12   34.31    2.10
   3  -1 -12   33.38    2.03
  -3   1 -12   34.75    1.99
   3   1  12   32.21    2.08
  -3  -1  12   33.17    2.03
   4   1 -12   22.39    1.65
  -4  -1 -12   21.36    1.71
   4  -1  12   19.67    1.90
   4  -1  12   17.93    1.81
   4   1  12   20.09    1.91
   4  -1 -12   22.32    1.99
   4   1  12   21.91    1.77
  -4   1 -12   19.99    1.63
  -5  -1 -12   11.44    1.52
   5  -1  12   13.58    1.75
   5   1 -12   13.54    1.56
   5  -1  12   12.17    1.61
   5   1  12   13.35    1.74
   5  -1 -12    9.27    1.45
  -5   1 -12   10.57    1.47
   5   1  12   14.03    1.75
  -6  -1 -12    2.50    0.95
   6  -1  12    0.91    0.91
   6  -1  12    2.47    1.28
   6   1 -12    1.85    0.87
   6  -1 -12    2.79    1.02
   6   1  12    2.66    1.08
  -6   1 -12    1.11    0.90
   0   2 -12   50.86    2.17
   0  -2  12   48.54    2.29
   0   2  12   47.69    2.39
   0   2 -12   49.23    2.14
   0  -2 -12   50.54    2.41
   0   2  12   51.17    2.45
   0  -2 -12   54.98    2.47
   0  -2  12   50.12    2.29
  -1  -2 -12  144.38    5.88
   1  -2  12  161.87    5.82
  -1   2  12  150.69    5.93
   1  -2  12  143.41    5.77
  -1   2  12  138.61    5.89
  -1  -2 -12  160.60    5.99
   1   2 -12  150.83    5.63
   1   2 -12  153.49    5.65
  -1   2 -12  146.38    5.66
  -1   2 -12  144.32    5.65
   1   2  12  145.43    5.94
  -1  -2  12  146.22    5.76
   1  -2 -12  143.43    5.88
   1   2  12  145.98    5.93
  -1  -2  12  138.96    5.74
   2   2 -12   14.03    1.02
   2   2 -12   15.82    1.06
  -2   2  12   14.56    1.36
  -2  -2 -12   11.00    1.16
   2  -2  12   15.27    1.17
   2  -2  12   14.56    1.15
   2   2  12   15.81    0.96
  -2  -2  12   14.00    1.08
   2  -2 -12   15.49    1.22
  -2   2 -12   12.82    1.03
   2   2  12   13.45    1.31
  -2  -2  12   16.89    1.17
   2   2  12   13.31    1.30
  -3  -2 -12   52.08    2.88
   3  -2  12   57.75    2.94
   3  -2  12   57.02    2.91
   3   2 -12   54.88    2.74
  -3   2  12   49.58    2.89
   3   2  12   54.54    2.93
   3   2  12   63.06    2.49
  -3   2 -12   59.27    2.80
   3   2  12   59.73    3.04
   3  -2 -12   57.54    2.95
  -3  -2  12   56.02    2.88
  -3   2 -12   59.81    2.84
   4  -2  12    3.81    0.95
   4   2 -12    3.64    0.86
   4  -2  12    3.56    0.91
  -4  -2 -12    4.07    0.94
   4  -2 -12    4.57    0.99
   4   2  12    5.21    1.03
   4   2  12    4.70    1.03
  -4   2 -12    3.23    0.76
  -4   2 -12    4.67    0.89
   5   2 -12   16.05    1.67
  -5  -2 -12   15.14    1.76
   5  -2  12   15.53    1.87
   5  -2  12   16.80    1.90
   5  -2 -12   15.04    1.81
  -5   2 -12   14.38    1.66
   5   2  12   17.39    1.91
  -5   2 -12   16.69    1.58
   5   2  12   17.75    1.99
   6   2 -12    6.52    1.23
   6  -2  12    6.09    1.40
   6  -2  12    5.51    1.39
  -6  -2 -12    5.24    1.25
   6  -2 -12    7.04    1.45
  -6   2 -12    4.77    1.20
   6   2  12    7.72    1.49
   0  -3  12    7.08    0.72
   0   3 -12    6.78    0.52
   0   3  12    5.83    0.82
   0  -3  12    7.81    0.75
   0  -3 -12    7.56    0.89
   0   3 -12    6.11    0.50
   0  -3 -12    7.94    0.92
   0   3  12    9.12    0.98
   1  -3  12   51.83    2.31
  -1  -3 -12   49.29    2.49
  -1   3  12   47.08    2.41
  -1   3  12   49.13    2.46
  -1  -3 -12   49.73    2.46
   1  -3  12   46.01    2.26
   1   3 -12   48.94    2.06
   1   3 -12   51.95    2.09
  -1   3 -12   49.62    2.12
   1  -3 -12   49.88    2.47
  -1  -3  12   48.76    2.27
  -1   3 -12   47.30    2.10
  -1  -3  12   48.88    2.27
   1  -3 -12   53.06    2.50
   1   3  12   55.43    2.55
   1   3  12   47.99    2.47
  -2   3  12    5.88    0.93
   2   3 -12    6.22    0.71
   2   3 -12    7.77    0.77
  -2  -3 -12    6.75    0.92
   2  -3  12    6.78    0.86
   2  -3  12    5.43    0.78
  -2   3 -12    5.45    0.69
  -2   3 -12    5.95    0.73
   2   3  12    4.96    0.82
   2   3  12    4.30    0.80
   2   3  12    7.84    0.70
  -2  -3  12    6.19    0.85
   2  -3 -12    6.93    0.96
  -3   3  12   13.04    1.44
  -3  -3 -12   13.47    1.43
   3  -3  12   10.68    1.24
   3  -3  12   14.53    1.40
   3   3 -12   15.39    1.14
   3  -3 -12   15.93    1.57
  -3   3 -12   15.58    1.41
   3   3  12   15.31    0.86
   3   3  12   13.46    1.42
   3   3  12   14.50    1.49
  -3   3 -12   16.38    1.22
  -3  -3  12   11.60    1.27
   4  -3  12   24.25    1.82
   4   3 -12   23.31    1.61
   4  -3  12   18.35    1.82
  -4  -3 -12   22.75    1.81
  -4   3 -12   19.73    1.65
  -4   3 -12   22.72    1.68
   4   3  12   17.60    1.80
   4  -3 -12   20.79    1.97
   4   3  12   25.10    1.91
   5  -3  12    3.93    1.05
  -5  -3 -12    3.67    1.04
   5  -3  12    3.14    1.03
   5   3 -12    5.26    0.97
   5  -3 -12    5.39    1.22
  -5   3 -12    4.78    1.01
  -5   3 -12    5.88    1.06
   5   3  12    4.80    1.08
  -6  -3 -12    8.24    1.52
  -6   3  12   10.52    1.63
   6   3 -12    8.38    1.40
   6  -3  12    8.89    1.58
   6  -3  12   10.61    1.78
   6  -3 -12    9.52    1.59
  -6   3 -12    8.98    1.47
   6   3  12    8.51    1.58
   0   4  12  135.16    5.67
   0  -4  12  146.40    5.38
   0   4  12  140.92    5.68
   0  -4  12  133.20    5.35
   0  -4 -12  142.93    5.73
   0  -4 -12  141.24    5.70
   1  -4  12   94.84    3.96
  -1  -4 -12   95.69    4.22
   1  -4  12  101.04    3.98
   1   4 -12   99.95    3.51
   1   4 -12   94.37    3.50
  -1   4  12   93.17    4.19
  -1   4  12  102.06    4.27
  -1  -4 -12   95.04    4.25
  -1   4 -12   96.09    3.66
  -1   4 -12   96.42    3.66
  -1  -4  12   96.82    3.94
   1   4  12  105.76    4.31
  -1  -4  12  100.33    3.96
   1   4  12   94.16    4.22
   1  -4 -12  105.49    4.29
   1  -4 -12   99.00    4.27
  -2  -4 -12   31.17    1.88
   2   4 -12   27.02    1.34
   2   4 -12   27.93    1.34
   2  -4  12   29.20    1.69
   2  -4  12   28.92    1.68
  -2   4  12   26.78    1.80
  -2  -4 -12   27.52    1.74
  -2   4 -12   27.36    1.43
   2   4  12   29.74    1.85
  -2   4 -12   26.56    1.81
   2   4  12   29.46    1.86
  -2  -4  12   28.81    1.63
   2  -4 -12   26.65    1.79
  -2   4 -12   27.68    1.44
   3   4 -12   55.44    2.48
   3   4 -12   55.17    2.49
   3  -4  12   47.89    2.72
  -3  -4 -12   53.66    2.90
   3  -4  12   53.93    2.77
  -3   4  12   53.38    2.93
   3   4  12   56.58    2.11
  -3  -4  12   52.89    2.77
   3   4  12   54.24    2.91
   3  -4 -12   53.85    2.94
   3   4  12   54.20    2.94
  -3   4 -12   53.50    2.57
  -3   4 -12   53.52    2.87
   4  -4  12   24.90    1.91
   4  -4  12   27.66    1.98
  -4  -4 -12   26.26    2.01
   4   4 -12   23.56    1.59
   4  -4 -12   25.66    2.00
  -4   4 -12   26.27    1.78
  -4   4 -12   26.29    1.96
   4   4  12   31.15    2.09
   4   4  12   27.17    2.06
  -5  -4 -12    2.01    0.89
   5   4 -12    4.15    0.90
   5  -4  12    4.28    1.08
   5  -4  12    2.79    0.97
   5   4  12    3.55    1.08
   5  -4 -12    5.68    1.25
  -5   4 -12    4.07    0.94
  -5   4 -12    4.51    1.04
   6  -4  12    2.43    1.06
  -6  -4 -12    0.89    0.88
  -6   4  12    2.98    1.11
   6  -4  12    1.91    0.96
   6   4 -12    2.33    0.82
   6   4  12    1.72    0.93
  -6   4 -12    0.98    0.85
  -6   4 -12    1.66    0.92
   6  -4 -12    3.33    1.13
   0   5  12    1.33    0.54
   0  -5 -12    1.60    0.57
   0  -5  12    0.92    0.32
   0  -5 -12    1.04    0.51
   0   5  12    1.50    0.57
   0  -5  12    0.99    0.35
   1  -5  12    4.30    0.61
  -1   5  12    7.01    0.93
   1  -5  12    4.94    0.61
  -1   5  12    6.08    0.92
  -1  -5 -12    5.62    0.85
  -1  -5 -12    3.97    0.81
  -1  -5  12    4.66    0.58
   1  -5 -12    4.58    0.82
   1  -5 -12    6.19    0.94
  -1  -5  12    5.67    0.62
   1   5  12    4.39    0.77
   1   5  12    6.07    0.87
  -2  -5 -12    9.32    1.14
   2  -5  12    9.33    0.96
   2  -5  12   10.82    1.05
  -2   5  12   11.74    1.27
  -2  -5 -12   10.10    1.21
  -2   5 -12   12.45    0.72
   2   5  12    9.72    1.20
  -2   5 -12   10.57    0.68
   2  -5 -12   11.22    1.23
  -2  -5  12   11.68    1.06
   2  -5 -12   11.01    1.28
  -2   5 -12    9.56    1.22
   2   5  12    7.13    1.05
   3  -5  12    3.80    0.75
   3   5 -12    4.84    0.56
  -3  -5 -12    5.48    1.01
   3   5 -12    3.16    0.80
   3  -5  12    5.24    0.92
  -3   5 -12    4.07    0.94
  -3   5 -12    4.00    0.63
   3  -5 -12    3.48    0.91
   3   5  12    3.95    0.93
   3   5  12    4.03    0.87
  -4  -5 -12    8.84    1.33
   4  -5  12    6.53    1.12
   4  -5  12    8.92    1.25
   4   5 -12    7.17    0.84
   4   5  12    8.70    1.26
  -4   5 -12    9.54    1.34
  -4   5 -12   10.08    1.11
   4  -5 -12    8.01    1.35
   5  -5  12   14.39    1.77
   5   5 -12   16.37    1.48
  -5  -5 -12   15.74    1.96
   5  -5  12   13.45    1.70
  -5   5  12   17.70    1.96
  -5   5 -12   15.58    1.60
  -5   5 -12   17.55    1.89
   5  -5 -12   18.21    2.10
   5   5  12   14.13    1.83
   0  -6 -12   78.10    3.58
   0  -6  12   73.24    3.04
   0  -6  12   79.75    3.11
   0   6  12   72.65    3.46
   0   6  12   77.74    3.50
   0  -6 -12   70.76    3.49
   0  -6  12   78.78    3.05
   1  -6  12    1.71    0.44
  -1   6  12    1.18    0.59
  -1  -6 -12    1.52    0.64
   1  -6  12    1.65    0.40
  -1   6  12    1.09    0.55
  -1  -6 -12    1.50    0.59
  -1  -6  12    1.71    0.39
   1   6  12    1.79    0.59
   1  -6 -12    2.58    0.70
  -1  -6  12    1.52    0.38
  -1   6 -12    1.23    0.68
   1  -6 -12    0.72    0.54
   1   6  12    0.89    0.54
  -2  -6 -12   33.14    2.06
   2  -6  12   30.81    1.80
  -2   6  12   30.57    1.97
   2  -6  12   37.40    1.87
  -2  -6 -12   34.08    2.12
   2  -6 -12   30.37    2.04
  -2  -6  12   32.26    1.75
  -2   6 -12   31.54    2.16
   2  -6 -12   35.84    2.09
   2   6  12   30.39    1.98
   2   6  12   32.66    2.06
   3  -6  12    8.51    1.18
   3  -6  12    8.97    1.11
  -3  -6 -12    9.60    1.27
   3   6  12    9.04    1.25
   3   6  12    9.79    1.34
  -3   6 -12   10.06    0.79
  -3   6 -12   11.26    1.41
   3  -6 -12   12.50    1.50
   4   6 -12    8.23    0.76
  -4  -6 -12    7.11    1.25
   4  -6  12    7.49    1.14
   4  -6  12    7.33    1.18
   4   6  12    6.15    1.18
  -4   6 -12    7.62    1.27
  -4   6 -12    9.46    1.02
   4  -6 -12    8.18    1.37
  -5  -6 -12   12.80    1.76
  -5   6  12   11.48    1.68
   5  -6  12   13.75    1.73
   5  -6  12   12.21    1.66
   5   6  12   12.30    1.68
  -5   6 -12   10.55    1.61
   5  -6 -12    9.93    1.66
   0  -7  12    3.06    0.42
   0  -7  12    3.94    0.44
   0  -7 -12    1.72    0.63
   0  -7  12    2.91    0.41
   0   7  12    1.88    0.63
   0  -7 -12    2.56    0.70
  -1  -7 -12    3.33    0.77
   1  -7  12    3.18    0.53
  -1   7  12    3.36    0.72
  -1  -7 -12    4.56    0.94
   1  -7  12    4.36    0.57
  -1   7  12    4.52    0.80
  -1  -7  12    4.33    0.53
   1  -7 -12    4.97    0.91
  -1   7 -12    3.42    0.89
   1   7  12    5.64    0.88
  -1  -7  12    3.35    0.48
   1  -7 -12    4.64    0.89
   2  -7  12    8.44    0.91
  -2   7  12    6.23    1.03
   2  -7  12   11.24    1.05
  -2  -7 -12   11.44    1.35
   2   7  12    8.53    1.16
   2   7  12    9.20    0.72
  -2  -7  12    7.30    0.86
  -2   7 -12    9.22    1.31
   2  -7 -12   10.47    1.31
  -3  -7 -12   36.94    2.33
   3  -7  12   34.70    2.08
  -3   7  12   35.99    2.48
   3  -7  12   34.62    2.05
   3   7  12   33.96    2.19
  -3   7 -12   34.32    2.42
   3  -7 -12   28.12    2.19
   4  -7  12    8.11    1.22
   4  -7  12    9.21    1.31
  -4  -7 -12   12.40    1.63
  -4   7  12    9.06    1.50
  -4   7 -12    9.80    0.94
  -4   7 -12   11.50    1.57
   4  -7 -12    9.99    1.48
   4   7  12    7.15    1.26
  -5   7  12   13.71    1.96
  -5  -7 -12   15.91    1.99
   5  -7  12   11.26    1.63
   5  -7  12   16.40    1.85
  -5   7 -12   16.31    1.97
  -5   7 -12   16.67    1.50
   5  -7 -12   14.75    1.99
   5   7  12   10.23    1.59
   0   8  12    2.95    0.73
   0   8  12    2.73    0.74
   0   8  12    2.89    0.70
   0  -8 -12    2.58    0.74
   0  -8 -12    2.70    0.74
   0  -8  12    3.02    0.50
   0  -8  12    2.45    0.36
   0  -8  12    3.11    0.40
   1  -8  12   50.26    2.10
  -1  -8 -12   45.57    2.55
  -1   8  12   38.20    2.33
  -1   8  12   44.50    2.64
   1  -8  12   46.91    2.07
  -1  -8  12   49.63    2.02
   1  -8 -12   45.84    2.61
  -1  -8  12   42.78    1.96
  -1   8 -12   49.47    2.81
   1   8  12   46.32    2.30
   1   8  12   51.26    2.73
   1   8  12   40.33    2.34
  -2   8  12    5.79    1.01
   2  -8  12    5.00    0.75
  -2  -8 -12    6.01    1.07
  -2   8  12    4.73    1.08
   2  -8  12    6.61    0.86
  -2   8 -12    5.99    1.16
   2   8  12    7.21    0.69
   2  -8 -12    5.73    1.05
   2   8  12    4.75    0.92
  -2  -8  12    5.66    0.73
  -3  -8 -12   18.32    1.91
  -3   8  12   21.76    2.19
   3  -8  12   22.80    1.67
   3  -8 -12   26.62    2.01
  -3   8 -12   24.00    2.29
   3   8  12   26.28    1.87
   4  -8  12    2.16    0.75
  -4  -8 -12    1.92    0.90
   4  -8  12    1.20    0.78
  -4   8  12    1.52    1.01
   4  -8 -12    2.09    0.91
   4   8  12    1.78    0.72
  -4   8 -12    4.41    1.18
   5  -8  12    2.25    0.92
   5  -8  12    1.33    0.86
  -5   8  12    2.46    1.13
  -5  -8 -12    2.70    1.09
  -5   8 -12    3.84    1.23
   5  -8 -12    3.28    1.09
   5   8  12    1.03    0.87
   0  -9 -12   -0.32    0.51
   0   9  12    0.03    0.45
   0  -9  12    0.52    0.22
   0   9  12    0.33    0.58
   1  -9  12    3.61    0.51
  -1  -9 -12    3.32    0.81
  -1   9  12    3.67    0.93
  -1   9  12    3.47    0.73
   1   9  12    2.94    0.68
  -1   9 -12    3.38    0.99
   1  -9 -12    3.05    0.87
   1   9  12    5.05    0.76
  -2  -9 -12    1.79    0.73
   2  -9  12    2.59    0.59
  -2   9  12    2.25    0.91
   2  -9  12    2.60    0.69
   2   9  12    1.91    0.63
   2  -9 -12    2.50    0.82
   2   9  12    2.22    0.48
  -2   9 -12    2.36    0.94
   3  -9  12    0.36    0.57
  -3  -9 -12   -0.49    0.52
  -3   9  12   -0.37    0.73
  -3   9 -12    1.30    0.87
   3  -9 -12    0.20    0.65
   3   9  12   -0.02    0.50
  -4   9  12   12.28    1.84
   4  -9  12    9.08    1.33
  -4  -9 -12    9.69    1.52
   4  -9 -12    6.54    1.37
   4   9  12   10.19    1.37
  -4   9 -12    9.41    1.63
   0 -10 -12    1.11    0.64
   0  10  12    1.63    0.62
   0  10  12    0.10    0.50
   0 -10  12    1.17    0.23
  -1  10  12    8.65    1.07
  -1  10  12    9.78    1.36
  -1 -10 -12    9.81    1.31
   1 -10  12    9.28    0.74
   1  10  12    9.93    1.09
   1 -10 -12    9.22    1.33
  -1  10 -12   10.19    1.52
   1  10  12    8.85    1.06
  -2  10  12   13.78    1.77
  -2 -10 -12   15.58    1.75
   2 -10  12   15.06    1.16
   2  10  12   14.35    1.39
  -2  10 -12   18.87    2.08
   2 -10 -12   14.28    1.75
  -3 -10 -12   11.19    1.52
  -3  10  12    8.23    1.49
  -3  10 -12   11.37    1.73
   3 -10 -12    8.25    1.41
  -4 -10 -12    5.31    1.29
  -4  10  12    6.06    1.42
  -4  10 -12    4.04    1.35
   4 -10 -12    6.17    1.41
   4  10  12    6.92    1.15
   0  11  12   -0.56    0.52
   0  11  12    0.51    0.48
   0 -11 -12    1.12    0.67
   1 -11  12    1.29    0.35
  -1 -11 -12    2.38    0.81
  -1  11  12    2.41    0.85
   1  11  12    1.46    0.56
   1 -11 -12    0.80    0.75
   1  11  12    2.18    0.63
  -1  11 -12    1.02    0.93
  -2 -11 -12    3.62    0.99
   2 -11  12    4.61    0.74
  -2  11  12    4.05    1.10
   2  11  12    4.23    0.79
  -2  11 -12    4.38    1.28
   2 -11 -12    3.96    1.03
  -3 -11 -12   -0.32    0.64
  -3  11  12    1.38    1.02
  -3  11 -12    0.65    1.03
   3  11  12    1.37    0.62
   3 -11 -12    1.70    1.00
   0  12  12    2.10    0.80
   0 -12 -12    1.93    0.84
   1 -12  12    2.18    0.40
  -1 -12 -12    1.63    0.82
  -1  12  12    2.68    0.96
  -1  12 -12    3.69    1.19
   1 -12 -12    2.17    0.89
   1  12  12    2.51    0.74
  -2  12  12    8.14    1.50
  -2 -12 -12    9.83    1.51
   2 -12  12    9.11    0.97
   2 -12 -12    8.80    1.47
  -2  12 -12   10.75    1.82
  -3  12  12    0.05    0.86
  -3 -12 -12    1.40    0.85
   3 -12 -12    1.61    0.93
  -3  12 -12    1.40    1.19
   0  13  12    7.75    1.29
   0 -13 -12    7.12    1.35
   1 -13  12    3.95    0.44
   1 -13  12    3.46    0.42
  -1 -13 -12    4.17    1.09
  -1  13  12    5.87    1.23
  -1  13 -12    4.69    1.38
   1 -13 -12    4.06    1.13
  -2  13  12    0.55    0.92
   2 -13  12    0.81    0.48
  -2 -13 -12    0.20    0.76
  -2  13 -12    0.04    1.06
   2 -13 -12    0.39    0.83
   0   0 -13    1.11    0.38
   0   0  13    0.69    0.36
   0   0  13    0.99    0.42
   1   0 -13    5.60    0.72
   1   0  13    3.91    0.68
  -1   0  13    4.66    0.71
  -1   0 -13    4.18    0.67
  -1   0  13    5.72    0.80
   1   0  13    5.25    0.75
  -2   0  13    1.35    0.56
   2   0  13    1.91    0.62
  -2   0 -13    1.23    0.49
   2   0 -13    2.10    0.55
   2   0  13    2.06    0.61
  -2   0  13    2.03    0.57
  -3   0  13    3.30    0.81
   3   0  13    2.40    0.73
   3   0 -13    2.77    0.76
   3   0  13    4.17    0.86
  -3   0 -13    2.75    0.70
   4   0 -13   21.32    1.71
   4   0  13   23.11    1.87
  -4   0 -13   24.08    1.82
   4   0  13   23.07    1.89
   5   0  13    0.97    0.81
   5   0  13    0.10    0.66
   5   0 -13    0.11    0.64
  -5   0 -13    0.26    0.68
   6   0  13    8.02    1.51
  -6   0 -13    4.99    1.29
   6   0 -13    8.07    1.45
   0   1 -13   34.19    1.72
   0  -1  13   34.79    1.83
   0  -1 -13   35.24    1.85
   0  -1  13   35.77    1.83
   0   1  13   33.25    1.88
   0   1  13   35.92    1.90
   0   1 -13   37.76    1.75
   1   1 -13    4.98    0.65
   1   1 -13    5.03    0.68
   1  -1  13    5.05    0.71
  -1   1  13    5.78    0.83
  -1  -1 -13    6.61    0.84
   1  -1  13    6.55    0.81
  -1   1  13    5.04    0.78
  -1  -1  13    6.37    0.78
   1   1  13    6.41    0.87
  -1  -1  13    4.78    0.71
   1  -1 -13    5.94    0.79
  -1   1 -13    5.77    0.72
   1   1  13    4.36    0.74
  -1   1 -13    6.86    0.87
  -2   1  13    7.40    0.97
   2   1 -13    6.36    0.80
   2  -1  13    8.40    0.99
  -2   1  13    6.91    0.97
  -2  -1 -13    6.34    0.88
   2  -1  13    7.92    0.97
  -2  -1  13    7.19    0.92
   2   1  13    5.12    0.86
   2  -1 -13    7.50    0.95
   2   1  13    5.73    0.90
  -2   1 -13    6.00    0.78
  -2  -1  13    8.00    0.97
  -3   1  13    3.06    0.79
  -3  -1 -13    3.89    0.80
   3  -1  13    4.99    0.90
   3   1 -13    4.35    0.79
   3  -1  13    4.09    0.86
   3  -1 -13    4.65    0.89
   3   1  13    2.79    0.77
  -3   1 -13    3.91    0.77
  -3  -1  13    3.39    0.79
   3   1  13    5.73    0.97
   4  -1  13    5.75    1.08
   4  -1  13    6.72    1.13
   4   1 -13    9.73    1.22
  -4  -1 -13    8.40    1.21
   4  -1 -13    8.70    1.24
   4   1  13    7.52    1.23
   4   1  13    5.90    1.13
  -4   1 -13    9.07    1.19
   5  -1  13   -0.34    0.67
  -5  -1 -13   -0.52    0.56
   5   1 -13    1.94    0.77
   5  -1  13   -0.08    0.67
   5   1  13    0.77    0.76
   5  -1 -13    1.06    0.71
  -5   1 -13    0.34    0.63
   5   1  13    0.50    0.67
  -6  -1 -13    4.47    1.23
   6   1 -13    2.38    0.93
   6  -1  13    2.53    1.08
   6   1  13    6.34    1.39
  -6   1 -13    4.34    1.15
   6  -1 -13    4.45    1.14
   0   2  13   45.41    2.24
   0   2 -13   47.17    1.99
   0   2  13   40.08    2.19
   0  -2  13   41.83    2.09
   0  -2 -13   39.13    2.15
   0   2 -13   45.46    1.96
   0  -2  13   42.97    2.09
   1  -2  13    4.22    0.66
  -1   2  13    5.27    0.83
   1  -2  13    5.26    0.71
  -1   2  13    4.85    0.77
   1   2 -13    5.47    0.61
   1   2 -13    5.60    0.63
  -1  -2 -13    4.65    0.73
  -1  -2  13    6.03    0.75
  -1   2 -13    6.23    0.69
   1   2  13    4.50    0.78
   1   2  13    5.73    0.84
  -1  -2  13    5.76    0.76
  -1   2 -13    6.16    0.70
   1  -2 -13    4.92    0.77
   2   2 -13   24.29    1.46
  -2   2  13   28.13    1.74
   2   2 -13   32.45    1.68
  -2  -2 -13   24.48    1.64
  -2   2  13   25.18    1.70
   2  -2  13   24.13    1.63
   2  -2  13   24.73    1.61
   2   2  13   24.92    1.45
  -2  -2  13   27.14    1.61
   2   2  13   28.57    1.77
  -2  -2  13   25.22    1.59
  -2   2 -13   25.75    1.52
   2  -2 -13   24.93    1.66
   2   2  13   28.33    1.80
   3  -2  13   13.64    1.40
  -3   2  13   16.57    1.61
  -3  -2 -13   15.71    1.50
   3   2 -13   15.90    1.37
   3  -2  13   14.76    1.45
  -3   2 -13   13.54    1.29
   3   2  13   11.16    1.40
  -3  -2  13   17.68    1.56
   3  -2 -13   15.18    1.53
   3   2  13   15.43    1.00
   3   2  13   14.99    1.52
   4  -2  13    4.84    1.04
   4   2 -13    2.88    0.79
   4  -2  13    4.52    0.99
  -4  -2 -13    3.70    0.95
   4   2  13    5.50    1.10
  -4   2 -13    3.47    0.84
  -4   2 -13    3.25    0.81
   4   2  13    5.10    1.01
   4  -2 -13    4.60    0.99
   5  -2  13    0.98    0.80
  -5  -2 -13    2.16    0.89
   5  -2  13    1.71    0.85
   5   2 -13    2.91    0.88
   5   2  13    1.62    1.02
  -5   2 -13    1.50    0.71
   5   2  13    1.30    0.84
  -5   2 -13    2.48    0.85
   5  -2 -13    1.98    0.87
   6  -2  13    3.10    1.14
   6  -2  13    3.38    1.11
  -6  -2 -13    4.41    1.21
   6   2 -13    4.33    1.07
   6   2  13    2.12    1.00
  -6   2 -13    2.72    1.06
   6  -2 -13    2.74    1.06
   0  -3  13    5.65    0.71
   0  -3  13    5.85    0.70
   0   3 -13    6.01    0.54
   0   3 -13    7.31    0.60
   0   3  13    6.13    0.86
   0  -3 -13    7.10    0.87
   0  -3 -13    5.84    0.86
   0   3  13    5.71    0.85
   1   3 -13    8.50    0.64
  -1   3  13    6.49    0.92
  -1  -3 -13    7.73    0.99
  -1  -3 -13    6.38    0.88
   1  -3  13    5.64    0.72
  -1   3  13    7.78    0.99
   1  -3  13    5.44    0.72
   1   3 -13    8.34    0.62
   1  -3 -13    8.12    1.00
  -1   3 -13    8.40    0.72
  -1  -3  13    8.01    0.84
   1   3  13    7.81    0.99
  -1  -3  13    6.94    0.79
  -1   3 -13    7.22    0.69
   1   3  13    8.55    1.01
   2  -3  13   14.10    1.30
   2   3 -13   14.93    0.99
   2   3 -13   14.81    1.00
  -2  -3 -13   14.40    1.37
   2  -3  13   12.49    1.22
  -2   3  13   13.40    1.36
   2  -3 -13   14.31    1.39
   2   3  13   14.75    0.96
  -2  -3  13   15.01    1.31
   2   3  13   14.23    1.39
  -2  -3  13   14.95    1.11
  -2   3 -13   14.01    1.02
   2   3  13   11.86    1.31
  -2   3 -13   12.96    0.99
   3  -3  13    0.56    0.55
  -3   3  13    0.28    0.57
  -3  -3 -13    0.02    0.55
   3  -3  13   -0.01    0.54
   3   3 -13    0.02    0.43
  -3  -3  13    0.68    0.59
   3  -3 -13    0.10    0.56
  -3   3 -13    1.50    0.69
   3   3  13    0.25    0.56
   3   3  13    0.93    0.66
  -3   3 -13    0.56    0.47
   3   3  13    0.40    0.29
   4  -3  13   12.60    1.52
   4   3 -13   12.84    1.31
   4  -3  13   13.98    1.56
  -4  -3 -13   11.19    1.46
   4   3  13   12.22    1.55
  -4   3 -13   14.72    1.50
  -4   3 -13   12.98    1.38
   4  -3 -13   15.89    1.71
   4   3  13   15.14    1.75
   5  -3  13    6.38    1.28
   5  -3  13    8.04    1.35
   5   3 -13    7.19    1.11
  -5  -3 -13    8.85    1.42
   5   3  13    7.62    1.33
  -5   3 -13    9.58    1.33
   5  -3 -13    6.72    1.27
  -5   3 -13    6.60    1.13
   6  -3  13    0.71    0.93
   6   3 -13    0.26    0.69
   6  -3  13    0.07    0.85
  -6  -3 -13    0.80    0.83
  -6   3  13    1.78    0.95
  -6   3 -13    0.72    0.78
   6   3  13    2.00    1.02
   6  -3 -13    1.11    0.90
   0   4  13    5.93    0.86
   0  -4 -13    5.15    0.84
   0  -4  13    7.64    0.78
   0  -4 -13    5.61    0.85
   0  -4  13    5.80    0.68
   0   4  13    6.04    0.87
  -1   4  13   35.27    1.93
   1   4 -13   30.19    1.24
  -1  -4 -13   28.65    1.85
  -1  -4 -13   27.00    1.78
   1  -4  13   30.36    1.64
   1  -4  13   30.73    1.64
  -1   4  13   31.56    1.87
   1   4  13   33.09    1.91
   1   4  13   29.34    1.84
  -1   4 -13   31.48    1.36
   1  -4 -13   27.44    1.81
  -1  -4  13   31.47    1.63
  -1   4 -13   31.05    1.35
  -1  -4  13   31.50    1.62
   1  -4 -13   34.30    1.93
  -2  -4 -13   15.65    1.48
   2   4 -13   16.50    0.94
   2  -4  13   16.05    1.21
   2   4 -13   17.03    0.95
   2  -4  13   15.16    1.19
  -2   4  13   17.10    1.54
   2  -4 -13   15.46    1.52
  -2  -4  13   16.93    1.23
  -2   4 -13   14.92    1.00
   2   4  13   15.27    1.49
  -2   4 -13   15.84    1.02
   2   4  13   15.77    1.57
   3  -4  13    0.76    0.57
   3   4 -13    1.90    0.51
   3  -4  13    1.34    0.67
  -3   4  13    0.69    0.60
  -3  -4 -13    1.79    0.72
   3   4 -13    0.78    0.73
   3   4  13    2.17    0.76
  -3   4 -13    2.71    0.80
   3  -4 -13    0.99    0.67
  -3  -4  13    1.13    0.65
   3   4  13    1.86    0.33
  -3   4 -13    2.05    0.57
   3   4  13    1.13    0.68
   4  -4  13    0.44    0.61
   4   4 -13    1.52    0.58
   4  -4  13    0.74    0.65
  -4  -4 -13    1.51    0.79
   4   4  13    0.66    0.64
   4  -4 -13    2.87    0.89
   4   4  13    0.95    0.74
  -4   4 -13    0.76    0.58
  -4   4 -13    1.26    0.71
   5   4 -13   13.63    1.43
   5  -4  13   14.29    1.82
   5  -4  13   11.89    1.66
  -5  -4 -13   13.64    1.74
   5   4  13   11.46    1.66
  -5   4 -13   16.14    1.73
   5  -4 -13   16.30    1.95
  -5   4 -13   13.51    1.59
   0  -5 -13  106.26    4.59
   0   5  13  105.88    4.55
   0   5  13  113.62    4.63
   0  -5 -13  106.46    4.62
   0  -5  13   99.69    4.16
   0  -5  13  104.87    4.18
  -1  -5 -13   12.05    1.27
  -1   5  13   13.63    1.34
  -1   5  13   13.02    1.33
   1  -5  13   13.76    0.99
  -1  -5 -13   11.40    1.29
   1  -5  13   11.78    0.96
  -1  -5  13   14.32    0.95
   1  -5 -13   11.57    1.31
   1  -5 -13   11.13    1.26
   1   5  13   13.06    1.31
   1   5  13   11.64    1.25
  -1  -5  13   12.61    0.94
  -2  -5 -13   21.85    1.60
  -2   5  13   19.28    1.54
  -2  -5 -13   19.07    1.57
   2  -5  13   20.16    1.39
   2  -5  13   18.53    1.37
   2  -5 -13   17.26    1.70
   2   5  13   20.92    1.59
  -2   5 -13   20.43    1.04
   2   5  13   18.89    1.54
  -2   5 -13   22.08    1.06
  -2  -5  13   19.59    1.35
  -2   5 -13   20.89    1.66
  -3  -5 -13    2.07    0.74
   3  -5  13    3.47    0.82
  -3   5  13    2.28    0.79
   3   5 -13    2.76    0.47
   3  -5  13    2.17    0.68
   3   5  13    3.43    0.86
   3   5  13    2.41    0.76
   3  -5 -13    3.05    0.87
  -3   5 -13    4.59    1.00
  -3   5 -13    2.91    0.55
  -3  -5  13    2.68    0.73
  -4  -5 -13    4.34    1.07
   4   5 -13    5.81    0.78
   4  -5  13    5.40    1.02
   4  -5  13    4.62    1.04
  -4   5 -13    5.12    1.08
   4  -5 -13    5.43    1.16
   4   5  13    4.90    1.11
  -4   5 -13    4.87    0.82
   5   5 -13    4.29    0.81
   5  -5  13    3.32    0.97
  -5   5  13    2.51    1.06
   5  -5  13    3.22    1.06
  -5  -5 -13    3.85    1.11
  -5   5 -13    4.49    0.99
   5   5  13    3.78    1.05
   5  -5 -13    4.06    1.18
  -5   5 -13    5.40    1.19
   0  -6 -13  120.58    5.37
   0  -6 -13  128.32    5.45
   0  -6  13  120.89    4.89
   0  -6  13  139.44    4.94
   0   6  13  123.15    5.32
   0   6  13  129.50    5.38
  -1   6  13   12.76    1.32
  -1  -6 -13   13.27    1.43
   1  -6  13   14.73    1.00
   1  -6  13   13.90    1.00
  -1   6  13   13.36    1.36
  -1  -6 -13   13.07    1.36
   1   6  13   14.81    1.38
   1  -6 -13   14.57    1.45
  -1  -6  13   13.99    0.95
  -1  -6  13   12.56    0.91
   1  -6 -13   14.35    1.46
   1   6  13   12.29    1.32
  -2  -6 -13   29.96    1.95
   2  -6  13   25.99    1.65
   2  -6  13   30.42    1.71
  -2  -6 -13   27.77    1.95
  -2   6  13   28.38    1.88
   2   6  13   25.88    1.84
   2  -6 -13   26.86    1.92
   2   6  13   29.52    1.96
  -2   6 -13   30.60    2.08
  -2  -6  13   28.33    1.66
   2  -6 -13   28.72    2.02
   3  -6  13    1.28    0.65
  -3  -6 -13    0.16    0.56
   3  -6  13    0.23    0.53
   3   6  13    1.00    0.64
  -3   6 -13    0.87    0.71
   3  -6 -13    0.81    0.69
  -3   6 -13    0.75    0.34
   4   6 -13    9.08    0.85
  -4  -6 -13   10.46    1.49
   4  -6  13    8.64    1.26
   4  -6  13    9.83    1.34
   4   6  13    9.56    1.39
  -4   6 -13   10.39    1.07
  -4   6 -13   12.54    1.56
   4  -6 -13   12.45    1.67
   5  -6  13    2.26    0.89
   5  -6  13    1.95    0.89
  -5   6  13    2.24    1.06
  -5  -6 -13    1.40    1.00
  -5   6 -13    1.23    0.94
  -5   6 -13    2.34    0.80
   5   6  13    1.17    0.81
   5  -6 -13    1.89    0.99
   0   7  13   26.44    1.76
   0  -7 -13   27.04    1.85
   0  -7  13   29.38    1.42
   0   7  13   31.35    1.89
   0  -7 -13   27.80    1.90
   0  -7  13   29.26    1.42
  -1   7  13   16.73    1.54
  -1   7  13   16.92    1.37
   1  -7  13   13.57    1.02
   1  -7  13   15.81    1.06
  -1  -7 -13   18.87    1.73
  -1  -7 -13   13.95    1.47
   1   7  13   15.54    1.46
   1   7  13   16.89    1.68
  -1  -7  13   17.11    1.02
   1  -7 -13   19.68    1.73
   1  -7 -13   14.07    1.51
  -1  -7  13   14.80    0.97
   2  -7  13   36.44    1.99
  -2  -7 -13   33.97    2.23
  -2   7  13   37.98    2.22
   2  -7  13   36.16    1.96
   2   7  13   33.68    2.14
  -2  -7  13   37.70    1.93
   2  -7 -13   35.14    2.33
   2   7  13   43.80    2.91
  -2   7 -13   37.28    2.46
   2   7  13   34.57    1.72
   3  -7  13   20.72    1.58
   3  -7  13   21.60    1.62
  -3  -7 -13   24.29    1.93
   3   7  13   17.57    1.75
  -3   7 -13   20.04    2.05
   3  -7 -13   21.59    2.07
   4  -7  13    5.64    1.11
  -4  -7 -13    6.67    1.29
   4  -7  13    8.82    1.33
  -4   7  13    5.69    1.29
   4   7  13    5.92    1.15
  -4   7 -13    8.27    1.07
  -4   7 -13    7.94    1.40
   4  -7 -13    6.88    1.32
  -5   7  13    2.70    1.13
  -5  -7 -13    2.67    1.04
   5  -7  13    1.04    0.78
   5  -7  13    2.19    0.92
   5   7  13    2.70    1.02
  -5   7 -13    4.83    1.24
   5  -7 -13    4.44    1.20
   0   8  13    0.49    0.50
   0  -8  13    0.37    0.26
   0   8  13    0.71    0.55
   0  -8  13    0.67    0.30
   0  -8 -13    0.44    0.54
   1  -8  13   24.80    1.33
  -1  -8 -13   21.74    1.70
   1  -8  13   23.50    1.31
  -1   8  13   22.14    1.61
   1   8  13   23.13    1.65
  -1  -8  13   23.24    1.23
   1   8  13   21.57    1.48
   1  -8 -13   24.66    1.80
  -1   8 -13   25.25    1.99
  -1  -8  13   24.25    1.26
   2  -8  13    9.18    0.99
  -2   8  13    6.64    1.24
  -2  -8 -13    7.44    1.16
   2  -8  13    7.65    0.90
  -2   8  13    5.75    0.97
   2   8  13    5.69    1.01
   2  -8 -13    6.95    1.18
  -2  -8  13    5.23    0.75
  -2   8 -13    6.79    1.26
   2   8  13    7.82    0.74
   3  -8  13    6.52    0.99
   3  -8  13    6.15    1.02
  -3   8  13    8.55    1.42
  -3  -8 -13    7.41    1.33
   3  -8 -13    5.46    1.17
  -3   8 -13    7.56    1.37
   3   8  13    6.07    1.09
  -4   8  13    4.19    1.24
  -4  -8 -13    6.13    1.27
   4  -8  13    3.35    0.95
   4  -8  13    5.08    1.07
   4   8  13    5.34    1.13
  -4   8 -13    5.63    1.30
   4  -8 -13    5.75    1.29
   5  -8  13    0.75    0.73
   5  -8  13   -0.24    0.69
  -5   8  13    0.52    0.90
   5  -8 -13    0.87    0.87
  -5   8 -13    1.30    0.98
   5   8  13    1.40    0.93
   0  -9 -13    6.37    1.12
   0   9  13    6.71    1.06
   0   9  13    5.88    0.92
   0  -9  13    7.31    0.56
  -1   9  13   18.26    1.48
   1  -9  13   19.97    1.16
  -1  -9 -13   17.87    1.76
  -1   9  13   17.78    1.81
  -1   9 -13   17.23    1.90
   1  -9 -13   21.88    1.97
   1   9  13   18.51    1.37
   1   9  13   22.23    1.56
  -2   9  13   16.50    1.91
   2  -9  13   17.42    1.29
  -2  -9 -13   18.12    1.82
   2   9  13   16.63    1.60
   2  -9 -13   18.36    1.87
  -2   9 -13   19.49    2.07
   2   9  13   18.70    1.68
   3  -9  13   10.20    1.21
  -3   9  13   11.80    1.72
  -3  -9 -13   12.95    1.64
   3   9  13   12.08    1.46
  -3   9 -13   12.93    1.77
   3  -9 -13   14.43    1.79
  -4  -9 -13    5.32    1.25
   4  -9  13    6.26    1.12
  -4   9  13    6.64    1.46
   4  -9  13    6.94    1.82
  -4   9 -13    5.44    1.43
   4   9  13    3.90    1.00
   4  -9 -13    4.82    1.20
   0  10  13   17.57    1.41
   0  10  13   19.47    1.73
   0 -10  13   19.49    0.93
   0 -10 -13   17.80    1.77
   1 -10  13   27.78    1.46
  -1  10  13   32.86    2.26
  -1 -10 -13   28.31    2.04
  -1  10  13   27.84    1.86
  -1  10 -13   36.98    2.57
   1  10  13   30.08    1.85
   1  10  13   27.38    1.82
   1 -10 -13   27.00    2.07
  -2  10  13    4.69    1.19
  -2 -10 -13    6.59    1.22
   2 -10  13    3.90    0.69
   2  10  13    5.55    0.94
   2 -10 -13    4.79    1.08
  -2  10 -13    5.63    1.33
  -3 -10 -13   17.33    1.95
  -3  10  13   16.55    2.08
   3 -10  13   13.08    1.38
   3 -10 -13   20.45    2.15
   3  10  13   16.62    1.63
  -3  10 -13   17.73    2.22
  -4 -10 -13    6.80    1.38
  -4  10  13    7.85    1.65
   4 -10  13    4.53    1.02
   4  10  13    4.36    1.03
  -4  10 -13    4.18    1.33
   4 -10 -13    5.36    1.32
   0 -11 -13   16.08    1.77
   0  11  13   14.93    1.61
   0 -11  13   16.18    0.73
   0  11  13   17.14    1.35
  -1  11  13   10.83    1.47
  -1 -11 -13    7.74    1.32
   1 -11  13   10.34    0.78
   1  11  13   11.26    1.21
   1 -11 -13   13.97    1.67
  -1  11 -13   13.20    1.82
   1  11  13   10.73    1.21
  -2 -11 -13    9.05    1.40
   2 -11  13   10.40    1.04
  -2  11  13   10.46    1.58
   2 -11 -13   10.07    1.51
  -2  11 -13   10.75    1.73
   2  11  13   11.22    1.26
  -3 -11 -13    3.37    1.04
   3 -11  13    1.97    0.72
  -3  11  13    2.55    1.08
   3 -11 -13    4.05    1.15
  -3  11 -13    2.45    1.34
   3  11  13    2.35    0.79
   0  12  13   34.10    2.32
   0 -12 -13   33.25    2.36
  -1 -12 -13   13.08    1.71
  -1  12  13   14.08    1.74
   1 -12  13   14.67    0.89
  -1  12 -13   15.61    2.06
   1 -12 -13   15.81    1.88
  -2 -12 -13   11.37    1.62
  -2  12  13   12.32    1.75
   2 -12  13    9.33    1.01
  -2  12 -13   12.03    1.92
   2 -12 -13   10.65    1.63
   0  13  13    6.95    1.21
   0 -13 -13    6.45    1.34
   1 -13  13    5.91    0.54
  -1 -13 -13    8.02    1.42
  -1  13  13    7.68    1.38
   1 -13 -13    5.17    1.28
   0   0  14    0.52    0.43
   0   0  14    0.40    0.37
   0   0 -14   -0.03    0.30
  -1   0 -14    1.63    0.49
   1   0  14    1.37    0.53
   1   0  14    1.68    0.53
  -1   0  14    1.05    0.48
  -1   0  14    2.17    0.57
   1   0 -14    1.94    0.51
   2   0  14    2.19    0.63
   2   0 -14    1.40    0.53
  -2   0  14    2.03    0.62
   2   0  14    2.00    0.63
  -2   0  14    2.08    0.65
  -2   0 -14    1.56    0.53
   3   0 -14   11.45    1.23
  -3   0  14   13.90    1.43
   3   0  14    9.40    1.24
   3   0  14   10.29    1.30
  -3   0 -14    9.79    1.18
   4   0  14    1.33    0.73
   4   0  14    1.06    0.67
  -4   0 -14    0.83    0.61
   4   0 -14    0.27    0.61
   5   0  14   36.32    2.61
  -5   0 -14   33.26    2.42
   5   0 -14   34.38    2.39
   5   0  14   32.65    2.48
   6   0 -14    2.52    0.93
  -6   0 -14    0.80    0.79
   6   0  14    0.64    1.01
   0  -1  14   59.48    2.73
   0   1  14   59.87    2.82
   0   1 -14   57.75    2.61
   0   1 -14   61.05    2.63
   0  -1  14   55.86    2.72
   0   1  14   58.07    2.79
   0  -1 -14   60.94    2.79
   1  -1  14    9.32    1.01
   1  -1  14    9.84    1.02
  -1   1  14   10.63    1.10
  -1  -1 -14    8.33    0.97
  -1   1  14    9.40    1.04
   1   1 -14    8.35    0.85
  -1  -1  14    9.70    1.01
  -1  -1  14    8.07    0.95
   1  -1 -14   10.44    1.06
  -1   1 -14    7.28    0.86
   1   1  14    8.67    1.06
   1   1  14    8.66    0.99
   2  -1  14   64.77    3.14
   2  -1  14   64.27    3.11
  -2   1  14   62.53    3.15
   2   1 -14   67.22    3.02
  -2  -1 -14   62.12    3.08
  -2   1  14   65.02    3.18
   2   1  14   67.98    3.23
  -2  -1  14   66.52    3.13
   2  -1 -14   66.82    3.12
  -2   1 -14   70.52    3.06
  -2  -1  14   61.74    3.07
   2   1  14   65.24    3.19
   3   1 -14   26.86    1.78
   3  -1  14   29.37    1.94
  -3   1  14   24.33    1.85
  -3  -1 -14   29.59    1.90
   3  -1  14   26.17    1.86
   3   1  14   25.69    1.88
  -3   1 -14   27.45    1.78
   3  -1 -14   28.88    1.88
  -3  -1  14   27.43    1.87
   3   1  14   31.24    2.03
   4  -1  14   25.71    1.97
   4   1 -14   20.85    1.75
   4  -1  14   20.29    2.00
  -4  -1 -14   24.42    1.89
   4   1  14   23.71    1.91
   4   1  14   26.96    2.04
   4  -1 -14   23.81    1.87
  -4   1 -14   28.41    1.92
   5   1 -14    2.11    0.79
  -5  -1 -14    3.53    1.01
   5  -1  14    1.97    0.93
   5  -1  14    2.90    1.00
   5   1  14    4.28    1.11
   5   1  14    3.25    1.04
   5  -1 -14    2.53    0.92
  -5   1 -14    4.05    1.02
   6  -1  14    0.73    0.99
  -6  -1 -14    0.34    0.74
   6   1 -14    1.17    0.79
   6   1  14    2.02    0.97
  -6   1 -14    2.24    0.98
   6  -1 -14    2.13    0.97
   0   2 -14   23.13    1.29
   0   2  14   25.63    1.59
   0  -2  14   22.68    1.44
   0   2  14   23.22    1.52
   0   2 -14   24.85    1.30
   0  -2 -14   26.65    1.56
   0  -2  14   22.34    1.39
   1  -2  14    3.02    0.61
  -1  -2 -14    3.81    0.67
  -1   2  14    3.39    0.72
   1  -2  14    3.64    0.63
   1   2 -14    3.54    0.55
   1   2 -14    4.55    0.62
  -1   2  14    3.86    0.75
  -1  -2  14    3.69    0.68
   1   2  14    4.68    0.83
   1   2  14    3.86    0.76
  -1  -2  14    3.70    0.65
  -1   2 -14    5.20    0.68
  -1   2 -14    3.63    0.57
   1  -2 -14    3.89    0.72
   2   2 -14   33.04    1.79
   2  -2  14   33.83    1.97
   2  -2  14   35.60    2.00
  -2   2  14   34.02    2.06
  -2  -2 -14   33.80    2.01
  -2   2  14   32.60    2.03
   2  -2 -14   35.17    2.04
  -2  -2  14   34.88    2.00
  -2  -2  14   32.55    1.91
  -2   2 -14   34.52    1.86
   2   2  14   36.02    2.13
   2   2  14   36.42    2.12
  -3  -2 -14   -0.40    0.47
   3  -2  14   -0.19    0.58
   3   2 -14    0.33    0.48
   3  -2  14   -0.11    0.50
  -3   2  14    0.61    0.64
   3  -2 -14   -0.08    0.51
   3   2  14   -0.45    0.52
  -3   2 -14   -0.55    0.34
   3   2  14    0.13    0.58
  -3  -2  14    0.13    0.53
  -4  -2 -14    7.78    1.23
   4  -2  14    8.18    1.28
   4  -2  14    7.34    1.21
   4   2 -14    7.88    1.07
   4  -2 -14    9.49    1.35
   4   2  14    6.95    1.19
   4   2  14    8.51    1.33
  -4   2 -14    8.16    1.19
   5  -2  14    6.88    1.29
   5   2 -14    5.73    1.15
   5  -2  14    5.55    1.22
  -5  -2 -14    5.46    1.18
   5   2  14    4.40    1.12
   5  -2 -14    7.07    1.32
  -5   2 -14    7.28    1.30
   6   2 -14   17.25    1.91
   6  -2  14   19.34    2.33
  -6  -2 -14   11.59    1.78
   6  -2  14   14.57    2.03
   6  -2 -14   13.81    1.94
  -6   2 -14   13.60    1.83
   6   2  14   13.06    1.88
   0   3  14    6.70    0.91
   0  -3  14    4.30    0.65
   0   3 -14    6.03    0.58
   0   3 -14    5.01    0.54
   0  -3  14    6.43    0.79
   0   3  14    5.24    0.85
   0  -3 -14    4.42    0.78
   1  -3  14   65.48    2.93
   1  -3  14   65.08    2.92
  -1   3  14   60.71    3.08
   1   3 -14   61.25    2.65
  -1  -3 -14   68.42    3.13
  -1   3  14   62.29    3.09
   1   3 -14   60.77    2.65
   1   3  14   63.67    3.12
  -1  -3  14   61.99    2.88
  -1   3 -14   66.12    2.71
  -1   3 -14   70.74    2.76
   1   3  14   68.28    3.17
   1  -3 -14   64.87    3.11
  -1  -3  14   64.37    2.91
   2   3 -14    8.38    0.84
   2   3 -14    5.91    0.71
  -2   3  14    7.92    1.06
   2  -3  14    6.81    0.96
   2  -3  14    6.93    0.95
  -2  -3 -14    7.52    1.02
  -2   3  14    6.83    1.02
   2  -3 -14    5.06    0.92
   2   3  14    8.36    1.07
  -2   3 -14    7.86    0.83
  -2  -3  14    6.67    0.90
  -2  -3  14    6.83    0.93
   2   3  14    9.08    1.14
   3   3 -14   18.91    1.30
   3  -3  14   16.11    1.56
  -3   3  14   21.16    1.65
  -3  -3 -14   15.59    1.62
   3  -3  14   21.79    1.61
   3  -3 -14   17.26    1.73
  -3   3 -14   18.23    1.35
   3   3  14   16.23    1.67
   3   3  14   17.87    1.76
  -3  -3  14   19.09    1.53
   4   3 -14    3.36    0.79
  -4  -3 -14    4.55    1.02
   4  -3  14    7.12    1.15
   4  -3  14    4.56    1.03
   4  -3 -14    3.42    0.97
  -4   3 -14    6.33    0.99
   4   3  14    5.66    1.13
  -4   3 -14    4.43    0.92
   4   3  14    3.73    0.93
   5  -3  14   10.26    1.54
  -5  -3 -14   10.86    1.62
   5  -3  14   10.39    1.55
   5   3 -14    9.52    1.27
   5   3  14   12.03    1.64
  -5   3 -14   11.51    1.50
  -5   3 -14   10.45    1.37
   5  -3 -14   11.13    1.62
   0  -4  14    1.45    0.42
   0   4 -14    1.16    0.21
   0   4  14    0.65    0.48
   0  -4 -14    0.13    0.47
   0  -4  14    1.97    0.51
   0  -4 -14    1.31    0.55
   0   4  14    0.45    0.45
   1   4 -14   22.99    1.07
   1  -4  14   24.29    1.46
  -1   4  14   28.74    1.75
  -1  -4 -14   25.39    1.67
   1   4 -14   24.29    1.08
  -1  -4 -14   26.05    1.85
   1  -4  14   24.02    1.45
  -1   4  14   24.31    1.65
  -1  -4  14   27.49    1.49
   1   4  14   27.27    1.72
   1   4  14   26.61    1.69
  -1   4 -14   23.85    1.15
   1  -4 -14   25.69    1.69
  -1   4 -14   24.44    1.18
  -1  -4  14   22.74    1.40
   2   4 -14   48.49    2.02
  -2   4  14   43.51    2.50
   2  -4  14   48.07    2.40
  -2  -4 -14   40.61    2.44
   2   4 -14   43.39    1.97
   2  -4  14   49.48    2.42
  -2   4 -14   46.39    2.10
   2  -4 -14   42.26    2.51
   2   4  14   43.00    2.52
  -2  -4  14   44.61    2.32
  -2   4 -14   45.64    2.09
  -2  -4  14   44.63    2.30
   2   4  14   45.10    2.55
   3   4 -14    5.60    0.74
   3  -4  14    6.27    1.04
  -3  -4 -14    5.42    1.00
  -3   4  14    5.85    1.07
   3  -4  14    4.68    0.86
  -3   4 -14    6.12    1.06
  -3  -4  14    4.49    0.85
  -3   4 -14    5.79    0.79
   3   4  14    4.50    0.98
   3   4  14    7.15    1.12
   3  -4 -14    4.38    0.97
  -4  -4 -14    6.71    1.23
   4  -4  14    6.78    1.17
   4   4 -14    7.45    0.97
   4  -4  14    6.52    1.20
  -4   4 -14    4.44    1.03
   4   4  14    6.13    1.14
   4  -4 -14    9.78    1.43
   4   4  14    6.58    1.23
  -4   4 -14    7.60    1.05
   5  -4  14    2.81    1.11
  -5  -4 -14    3.25    1.04
   5   4 -14    2.49    0.74
   5  -4  14    2.20    0.91
   5   4  14    2.33    1.02
  -5   4 -14    2.49    0.89
   5  -4 -14    1.83    0.92
  -5   4 -14    2.69    0.84
   0  -5  14   50.64    2.32
   0  -5  14   50.09    2.30
   0  -5 -14   52.00    2.71
   0  -5 -14   49.80    2.64
   0   5  14   49.21    2.62
   0   5  14   51.90    2.67
  -1  -5 -14   23.84    1.65
  -1   5  14   23.00    1.58
   1  -5  14   18.71    1.25
   1  -5  14   19.14    1.25
  -1   5  14   18.64    1.48
  -1  -5 -14   19.52    1.49
   1   5  14   15.82    1.54
   1  -5 -14   18.37    1.49
   1  -5 -14   22.21    1.60
   1   5  14   17.63    1.63
  -1  -5  14   20.12    1.23
  -1  -5  14   19.19    1.24
   2  -5  14   53.55    2.63
   2  -5  14   55.64    2.63
  -2  -5 -14   52.75    2.85
  -2   5  14   49.66    2.81
  -2   5 -14   54.67    2.22
   2   5  14   55.27    2.89
   2  -5 -14   51.08    2.87
   2   5  14   48.99    2.80
  -2  -5  14   54.07    2.60
  -2   5 -14   51.55    2.20
   3  -5  14    6.90    1.01
  -3  -5 -14    6.99    1.18
   3   5 -14    6.66    0.66
   3  -5  14    7.02    1.08
  -3   5  14    8.02    1.20
   3   5  14    6.94    1.13
  -3   5 -14    7.37    0.82
  -3  -5  14    8.19    1.13
   3  -5 -14    9.55    1.34
  -3   5 -14    8.29    1.27
   3   5  14    7.34    1.16
   4  -5  14   25.90    2.04
   4   5 -14   27.94    1.56
   4  -5  14   22.63    1.89
  -4  -5 -14   22.24    2.21
   4   5  14   25.50    2.04
   4  -5 -14   26.70    2.13
  -4   5 -14   24.94    1.69
  -4   5 -14   24.83    2.00
   5   5 -14    4.00    0.79
   5  -5  14    4.19    1.13
   5  -5  14    4.82    1.22
  -5   5 -14    4.23    0.93
   5   5  14    4.43    1.12
   5  -5 -14    2.67    1.05
  -5   5 -14    4.23    1.08
   0  -6 -14    5.84    0.98
   0  -6 -14    6.36    1.03
   0   6  14    7.18    1.03
   0   6  14    8.52    1.07
   0  -6  14    4.80    0.63
   0  -6  14    7.93    0.77
  -1   6  14   16.39    1.54
  -1  -6 -14   13.42    1.49
  -1   6  14   14.49    1.49
   1  -6  14   12.45    0.99
   1  -6  14   15.58    1.06
  -1  -6 -14   10.75    1.31
   1   6  14   15.38    1.45
  -1  -6  14   12.26    0.95
   1   6  14   12.48    1.34
  -1  -6  14   12.73    0.97
   1  -6 -14   14.89    1.51
   1  -6 -14   13.45    1.44
  -2   6  14   21.39    1.64
   2  -6  14   21.48    1.45
  -2  -6 -14   22.03    1.70
   2  -6  14   21.16    1.46
   2  -6 -14   20.89    1.71
  -2   6 -14   19.13    1.86
   2   6  14   23.15    1.76
   2   6  14   22.72    1.73
  -2  -6  14   21.51    1.42
   3  -6  14   21.52    1.69
  -3  -6 -14   26.07    1.95
   3  -6  14   23.21    1.72
  -3   6 -14   26.04    2.02
   3  -6 -14   26.04    2.00
  -3   6 -14   24.17    1.27
   3   6  14   18.95    1.91
  -3  -6  14   24.21    1.71
  -4  -6 -14    2.15    0.87
   4  -6  14    1.42    0.79
   4  -6  14    1.30    0.76
  -4   6 -14    0.87    0.80
   4   6  14    0.92    0.78
   4  -6 -14    2.25    0.92
  -4   6 -14    2.25    0.59
   5  -6  14    6.67    1.40
   5  -6  14    4.91    1.20
  -5   6  14    8.97    1.63
  -5  -6 -14    6.58    1.41
  -5   6 -14    7.74    1.12
   5  -6 -14    9.05    1.59
   5   6  14    8.28    1.50
  -5   6 -14    9.29    1.58
   0   7  14   67.26    3.28
   0   7  14   68.63    3.30
   0  -7 -14   63.78    3.32
   0  -7  14   62.78    2.79
   0  -7 -14   69.39    3.46
   0  -7  14   70.15    2.84
   1  -7  14   24.93    1.40
  -1  -7 -14   20.23    1.67
  -1   7  14   26.80    1.82
   1  -7  14   29.58    1.47
  -1   7  14   22.89    1.68
  -1  -7  14   24.81    1.36
   1   7  14   21.75    1.67
  -1  -7  14   23.05    1.32
   1  -7 -14   23.48    1.78
   1   7  14   22.86    1.66
  -2  -7 -14   15.98    1.67
   2  -7  14   15.01    1.20
   2  -7  14   18.00    1.31
  -2   7  14   17.08    1.68
  -2   7 -14   16.30    1.76
   2  -7 -14   18.55    1.83
  -2  -7  14   15.61    1.16
   2   7  14   13.98    0.99
   2   7  14   12.88    1.48
   3  -7  14   12.59    1.33
   3  -7  14   15.18    1.50
  -3  -7 -14   13.82    1.62
  -3   7 -14   12.74    1.64
   3  -7 -14   13.28    1.67
   3   7  14   12.92    1.53
  -4   7  14    6.28    1.33
   4  -7  14    7.53    1.26
  -4  -7 -14    6.52    1.30
   4  -7  14    7.27    1.18
  -4   7 -14    9.31    1.54
   4  -7 -14    7.14    1.39
   4   7  14    5.79    1.18
  -5  -7 -14    6.74    1.48
  -5   7  14    4.92    1.33
   5  -7  14    5.73    1.26
   5  -7  14    6.69    1.34
   5  -7 -14    5.82    1.42
   5   7  14    5.06    1.19
  -5   7 -14    8.27    1.51
   0  -8  14    0.85    0.34
   0  -8  14    1.35    0.36
   0  -8 -14    1.31    0.67
   0   8  14    0.58    0.56
  -1   8  14    1.73    0.72
   1  -8  14    1.69    0.46
   1  -8  14    1.06    0.40
  -1  -8 -14    0.44    0.55
  -1  -8  14    1.68    0.42
   1  -8 -14    0.81    0.64
  -1  -8  14    0.79    0.36
   1   8  14    0.20    0.48
   1   8  14    0.11    0.43
   2  -8  14   18.94    1.34
  -2   8  14   17.63    1.71
   2  -8  14   17.04    1.29
  -2  -8 -14   18.25    1.82
   2   8  14   15.96    1.63
   2  -8 -14   20.50    1.98
  -2   8 -14   18.61    1.94
   2   8  14   15.54    1.08
  -2  -8  14   16.18    1.21
   3  -8  14    0.43    0.60
   3  -8  14    0.95    0.59
  -3   8  14   -0.27    0.75
  -3  -8 -14    0.25    0.66
   3   8  14    0.59    0.64
   3  -8 -14   -0.40    0.58
  -3   8 -14    1.40    0.89
  -4   8  14    3.18    1.13
   4  -8  14    3.55    0.94
  -4  -8 -14    7.25    1.40
   4  -8  14    3.26    1.01
  -4   8 -14    3.08    1.21
   4   8  14    2.65    0.88
   4  -8 -14    4.74    1.19
   0  -9 -14   -0.02    0.52
   0   9  14   -0.16    0.49
   0   9  14    0.39    0.55
   0  -9  14    0.17    0.25
  -1   9  14   25.50    1.97
  -1   9  14   23.52    1.74
  -1  -9 -14   25.80    1.89
   1  -9  14   22.82    1.34
   1   9  14   26.76    1.66
   1   9  14   24.12    1.73
   1  -9 -14   24.08    1.90
  -2  -9 -14    2.61    0.86
   2  -9  14    2.46    0.63
  -2   9  14    2.18    0.78
  -2   9  14    2.71    0.97
  -2   9 -14    3.25    1.05
   2   9  14    2.24    0.78
   2  -9 -14    3.21    0.94
  -3   9  14   19.17    2.13
  -3  -9 -14   14.96    1.78
   3  -9  14   15.00    1.49
  -3   9 -14   15.63    2.01
   3  -9 -14   20.50    2.10
   3   9  14   12.78    1.54
  -4   9  14    6.67    1.50
   4  -9  14    4.20    1.00
  -4  -9 -14    9.94    1.63
   4   9  14    6.53    1.24
   4  -9 -14    8.99    1.61
  -4   9 -14    4.79    1.44
   0  10  14    3.00    0.87
   0  10  14    2.79    0.74
   0 -10 -14    3.45    0.93
   0 -10  14    3.71    0.45
  -1  10  14   12.23    1.32
   1 -10  14   11.57    0.87
  -1  10  14   13.07    1.60
  -1 -10 -14   14.19    1.63
   1 -10 -14   11.06    1.51
   1  10  14   10.59    1.17
   1  10  14   13.32    1.39
   2 -10  14    1.45    0.53
  -2 -10 -14    2.09    0.91
  -2  10  14    1.44    0.90
  -2  10 -14    3.04    1.09
   2 -10 -14    1.66    0.84
   2  10  14    1.04    0.62
  -3  10  14    7.45    1.48
   3 -10  14    5.02    0.95
  -3 -10 -14    7.52    1.40
   3  10  14    6.81    1.11
  -3  10 -14    6.50    1.53
   3 -10 -14    6.20    1.28
  -4 -10 -14    2.18    1.00
  -4  10  14    2.52    1.27
   4 -10  14    0.59    0.70
   4 -10 -14    1.13    0.90
   4  10  14    2.34    0.89
  -4  10 -14    2.98    1.27
   0 -11  14   10.22    0.59
   0  11  14    8.60    1.26
   0 -11 -14   12.64    1.59
   0  11  14    8.64    1.12
  -1  11  14    0.12    0.75
   1 -11  14    0.37    0.32
  -1 -11 -14    1.53    0.82
  -1  11  14    1.28    0.62
   1  11  14    1.25    0.61
   1 -11 -14   -0.15    0.72
   1  11  14    0.63    0.56
   2 -11  14   10.33    1.07
  -2 -11 -14   11.51    1.61
  -2  11  14   10.77    1.71
   2  11  14    9.83    1.27
   2 -11 -14   12.87    1.71
  -2  11 -14   14.09    2.01
  -3  11  14    3.48    1.21
  -3 -11 -14    1.60    0.88
   3 -11  14    1.80    0.73
   3 -11 -14    1.61    0.99
  -3  11 -14    0.25    1.06
   3  11  14    2.18    0.78
   0 -12 -14    6.01    1.19
   0  12  14    5.83    1.13
   0  12  14    4.41    0.83
   1 -12  14    3.68    0.51
  -1 -12 -14    4.51    1.09
  -1  12  14    3.48    1.03
   1  12  14    3.42    1.22
   1 -12 -14    4.23    1.09
  -2  12  14   18.05    2.14
  -2 -12 -14   16.65    1.98
   2 -12  14   15.73    1.25
   2 -12 -14   17.85    2.12
  -2  12 -14   19.45    2.35
   0 -13 -14    0.22    0.71
   0  13  14    1.44    0.79
   1 -13  14    1.29    0.32
  -1  13  14    1.68    0.91
  -1 -13 -14    1.43    0.88
   1 -13 -14    1.21    0.91
   0   0 -15    0.19    0.35
   0   0  15   -0.12    0.34
   0   0  15   -0.04    0.40
   1   0 -15    0.46    0.41
   1   0  15    0.88    0.51
  -1   0 -15    0.59    0.41
   1   0  15    0.40    0.45
  -1   0  15    1.23    0.52
  -1   0  15    0.35    0.43
  -2   0  15    3.83    0.82
   2   0 -15    3.84    0.73
   2   0  15    3.22    0.79
  -2   0 -15    3.46    0.69
   2   0  15    3.94    0.80
  -2   0  15    4.36    0.81
   3   0  15   23.69    1.78
   3   0 -15   25.76    1.71
  -3   0  15   23.74    1.79
  -3   0 -15   24.23    1.70
   3   0  15   21.70    1.76
  -4   0 -15   23.24    1.82
   4   0  15   20.83    2.02
   4   0 -15   25.11    1.82
   4   0  15   19.48    1.99
   5   0  15    1.21    0.83
   5   0  15    0.26    0.72
  -5   0 -15    1.65    0.83
   5   0 -15    0.47    0.66
   0  -1 -15    8.90    1.00
   0  -1  15    9.82    1.02
   0   1  15   10.02    1.12
   0   1 -15   11.61    0.89
   0  -1  15    9.78    1.05
   0   1  15   10.17    1.10
  -1  -1 -15   85.70    3.84
   1  -1  15   96.38    3.95
  -1   1  15   88.39    3.94
  -1   1  15   82.23    3.90
   1  -1  15   84.99    3.85
   1   1 -15   91.73    3.75
  -1  -1  15   91.39    3.89
  -1   1 -15   89.36    3.75
   1   1  15   86.82    3.95
  -1  -1  15   83.44    3.83
   1   1  15   85.54    3.92
   1  -1 -15   87.51    3.86
  -2   1  15    9.55    1.11
   2  -1  15    6.64    0.93
  -2   1  15    7.36    1.05
   2  -1  15    6.92    1.00
  -2  -1 -15    6.20    0.92
   2   1 -15    9.00    1.00
   2   1  15    7.13    1.02
  -2  -1  15    7.28    1.03
   2  -1 -15    5.86    0.92
  -2   1 -15    5.40    0.81
   2   1  15    4.44    0.87
  -2  -1  15    6.87    0.97
  -3   1  15   15.59    1.62
   3  -1  15   16.15    1.61
   3   1 -15   15.04    1.44
   3  -1  15   15.40    1.54
  -3  -1 -15   15.98    1.53
   3   1  15   11.99    1.46
   3  -1 -15   14.33    1.49
   3   1  15   13.29    1.51
  -3   1 -15   13.49    1.37
  -3  -1  15   13.59    1.49
   4  -1  15    7.51    1.29
   4   1 -15    7.60    1.20
   4  -1  15    8.72    1.34
  -4  -1 -15    6.22    1.11
   4   1  15    7.11    1.27
  -4   1 -15    7.75    1.14
   4  -1 -15    9.50    1.32
   4   1  15    5.53    1.13
  -5  -1 -15    4.61    1.08
   5  -1  15    3.50    1.08
   5  -1  15    2.14    0.95
   5   1 -15    3.77    0.96
   5  -1 -15    5.27    1.16
   5   1  15    2.04    0.98
  -5   1 -15    4.25    1.02
   5   1  15    4.43    1.14
   0   2  15   20.76    1.50
   0  -2 -15   21.26    1.46
   0  -2  15   20.36    1.35
   0   2 -15   21.54    1.27
   0   2  15   23.16    1.52
   0  -2  15   23.52    1.47
   0   2 -15   21.23    1.23
  -1  -2 -15   37.24    2.00
  -1   2  15   37.04    2.05
   1  -2  15   33.53    1.91
   1   2 -15   34.24    1.73
  -1   2  15   33.59    2.01
   1  -2  15   33.52    1.89
   1   2 -15   31.43    1.68
  -1  -2  15   31.75    1.85
  -1   2 -15   33.88    1.77
   1   2  15   33.26    2.00
  -1  -2  15   33.83    1.87
   1  -2 -15   33.08    1.94
   1   2  15   35.79    2.05
  -1   2 -15   32.14    1.72
  -2   2  15    4.86    0.92
   2  -2  15    3.89    0.78
  -2   2  15    6.20    1.01
  -2  -2 -15    3.48    0.78
   2  -2  15    4.63    0.85
   2   2 -15    5.13    0.71
   2   2  15    4.73    0.89
  -2  -2  15    4.06    0.76
  -2   2 -15    6.23    0.79
   2  -2 -15    6.52    0.99
   2   2  15    3.60    0.83
  -2  -2  15    5.94    0.92
  -3   2  15   64.92    3.40
   3   2 -15   63.88    3.07
  -3  -2 -15   66.97    3.37
   3  -2  15   64.94    3.31
   3  -2  15   64.97    3.36
   3   2  15   65.73    3.41
  -3   2 -15   65.02    3.16
  -3  -2  15   64.69    3.32
   3  -2 -15   62.47    3.32
   3   2  15   68.76    3.50
  -4  -2 -15    1.12    0.70
   4   2 -15    1.14    0.58
   4  -2  15    0.79    0.66
   4  -2  15    0.14    0.60
  -4   2 -15    0.98    0.60
   4  -2 -15    0.69    0.66
   4   2  15    2.77    0.90
   4   2  15    2.23    0.87
   5  -2  15    5.83    1.30
   5   2 -15    7.06    1.18
   5  -2  15    8.06    1.40
  -5  -2 -15    8.12    1.40
   5  -2 -15    6.78    1.32
   5   2  15    6.69    1.31
  -5   2 -15    8.31    1.37
   0  -3 -15  140.93    5.95
   0  -3  15  153.63    5.82
   0   3 -15  143.68    5.50
   0   3  15  152.88    6.04
   0  -3  15  144.01    5.76
   0   3  15  139.07    5.98
   0   3 -15  141.17    5.49
   1   3 -15   24.53    1.31
  -1  -3 -15   21.38    1.59
   1   3 -15   25.47    1.32
  -1   3  15   24.66    1.70
   1  -3  15   23.55    1.53
  -1   3  15   28.42    1.77
   1  -3  15   25.67    1.58
   1   3  15   25.11    1.71
  -1  -3  15   26.88    1.56
  -1   3 -15   28.35    1.41
   1   3  15   26.51    1.70
  -1  -3  15   24.06    1.50
  -1   3 -15   24.44    1.32
   1  -3 -15   24.08    1.66
  -2   3  15   73.81    3.77
  -2  -3 -15   79.16    3.80
   2  -3  15   79.10    3.66
  -2   3  15   83.95    3.89
   2  -3  15   79.93    3.68
   2   3 -15   84.07    3.44
   2   3 -15   80.29    3.39
   2  -3 -15   85.13    3.88
  -2  -3  15   82.26    3.70
   2   3  15   85.81    3.94
   2   3  15   74.88    3.82
  -2  -3  15   80.02    3.64
  -2   3 -15   80.58    3.47
  -3   3  15    8.05    1.24
   3   3 -15    7.42    0.92
   3  -3  15    8.50    1.21
  -3  -3 -15    7.84    1.18
   3  -3  15    7.16    1.11
  -3  -3  15    9.88    1.22
   3  -3 -15   10.40    1.36
   3   3  15    8.58    1.26
   3   3  15    9.86    1.35
  -3   3 -15    7.08    0.93
   4  -3  15    6.96    1.18
  -4  -3 -15    9.46    1.37
   4   3 -15    9.84    1.19
   4  -3  15    7.03    1.24
   4   3  15    9.95    1.46
  -4   3 -15    7.97    1.14
   4  -3 -15    7.61    1.30
   4   3  15    9.76    1.41
   5  -3  15    7.29    1.38
  -5  -3 -15   10.13    1.57
   5  -3  15    9.61    1.60
   5   3 -15   11.68    1.41
   5  -3 -15    7.26    1.41
   5   3  15   10.07    1.57
  -5   3 -15   11.10    1.49
   0   4 -15   33.86    1.42
   0  -4  15   33.72    1.79
   0  -4 -15   33.28    2.03
   0  -4  15   36.63    1.85
   0   4  15   32.02    2.01
   0   4  15   36.33    2.08
   0   4 -15   34.87    1.42
   1  -4  15   11.94    1.14
   1  -4  15   13.93    1.08
   1   4 -15   15.63    0.79
  -1   4  15   17.39    1.56
  -1   4  15   13.63    1.42
   1   4 -15   14.25    0.77
  -1  -4 -15   15.30    1.46
  -1   4 -15   15.33    0.85
   1   4  15   14.56    1.46
   1  -4 -15   13.55    1.42
  -1  -4  15   15.13    1.13
  -1   4 -15   15.43    0.87
   1   4  15   15.77    1.50
  -1  -4  15   12.92    1.06
   2  -4  15    1.44    0.60
  -2   4  15    1.97    0.73
  -2   4  15    3.16    0.79
   2   4 -15    2.90    0.47
  -2  -4 -15    4.00    0.84
   2   4 -15    2.64    0.45
   2  -4  15    2.09    0.67
   2  -4 -15    2.69    0.80
   2   4  15    0.99    0.65
  -2  -4  15    3.70    0.74
  -2   4 -15    2.07    0.48
   2   4  15    1.57    0.71
  -2  -4  15    1.79    0.59
  -2   4 -15    2.79    0.54
   3   4 -15    2.95    0.59
   3  -4  15    3.80    0.86
  -3   4  15    2.86    0.83
  -3  -4 -15    1.73    0.71
   3  -4  15    2.03    0.68
  -3   4 -15    2.72    0.61
  -3  -4  15    2.58    0.75
   3   4  15    1.84    0.79
   3  -4 -15    1.99    0.76
   3   4  15    1.36    0.72
   4  -4  15   26.29    2.00
   4  -4  15   27.98    2.11
   4   4 -15   24.21    1.61
  -4  -4 -15   27.42    2.10
   4   4  15   21.07    2.12
  -4   4 -15   28.44    1.83
  -4   4 -15   22.58    2.08
   4  -4 -15   22.92    2.25
  -5  -4 -15    2.27    0.99
   5  -4  15    0.85    0.79
   5   4 -15    3.06    0.80
   5  -4  15    1.62    0.86
   5   4  15    2.39    0.96
   5  -4 -15    1.00    0.82
  -5   4 -15    2.60    0.94
  -5   4 -15    1.38    0.80
   0  -5 -15    5.37    0.93
   0  -5  15    4.95    0.70
   0   5  15    4.89    0.87
   0  -5 -15    3.59    0.83
   0  -5  15    4.72    0.66
   0   5  15    2.99    0.76
   1  -5  15   74.35    3.08
  -1   5  15   74.38    3.43
  -1  -5 -15   69.91    3.37
  -1   5  15   64.74    3.33
   1  -5  15   65.63    3.02
  -1  -5  15   64.38    3.00
   1  -5 -15   64.35    3.36
   1   5  15   66.23    3.33
  -1  -5  15   65.34    3.00
   1   5  15   68.44    3.35
   2  -5  15    9.30    1.07
  -2   5  15    8.36    1.20
   2  -5  15    6.68    0.93
  -2  -5 -15    6.88    1.09
   2   5  15    9.73    1.29
  -2   5 -15    8.55    0.65
  -2   5 -15    8.38    0.65
   2   5  15    8.57    1.21
  -2  -5  15    9.12    1.05
   2  -5 -15    9.73    1.29
   3   5 -15   13.86    0.92
   3  -5  15   15.29    1.52
  -3   5  15   15.33    1.72
   3  -5  15   14.47    1.49
  -3  -5 -15   18.10    1.78
   3  -5 -15   19.02    1.87
   3   5  15   17.42    1.83
  -3   5 -15   15.36    1.10
  -3  -5  15   15.12    1.51
  -3   5 -15   15.86    1.71
   3   5  15   13.56    1.61
   4  -5  15    2.00    0.82
   4  -5  15    2.43    0.86
   4   5 -15    2.65    0.61
  -4  -5 -15    3.74    1.04
  -4   5 -15    1.94    0.65
   4   5  15    2.83    0.90
  -4   5 -15    2.02    0.89
   4  -5 -15    1.64    0.84
   5   5 -15   12.42    1.28
  -5  -5 -15   12.37    1.75
   5  -5  15   13.17    1.77
   5  -5  15   11.69    1.65
   5  -5 -15   12.13    1.78
   5   5  15   15.38    1.93
  -5   5 -15   15.37    1.59
  -5   5 -15   12.45    1.66
   0  -6  15   12.77    0.98
   0   6  15   14.54    1.48
   0   6  15   16.41    1.53
   0  -6  15   16.33    1.09
   0  -6 -15   13.51    1.47
   0  -6 -15   17.28    1.66
  -1  -6 -15   45.87    2.53
  -1   6  15   39.45    2.43
  -1  -6 -15   50.16    2.66
   1  -6  15   43.89    2.13
  -1   6  15   39.61    2.40
   1  -6  15   43.74    2.13
   1   6  15   42.53    2.47
   1   6  15   44.40    2.47
  -1  -6  15   39.88    2.06
   1  -6 -15   42.77    2.55
  -1  -6  15   39.74    2.04
   1  -6 -15   44.31    2.55
   2  -6  15    9.25    1.07
  -2   6  15    9.81    1.29
  -2  -6 -15    7.77    1.20
   2  -6  15    8.08    0.98
  -2  -6  15    8.97    1.04
   2  -6 -15    8.55    1.28
   2   6  15   11.50    1.38
   2   6  15    6.35    1.13
  -3  -6 -15    5.53    1.08
  -3   6  15    6.35    1.12
   3  -6  15    4.53    0.93
   3  -6  15    7.09    1.10
  -3   6 -15    3.17    0.99
  -3   6 -15    5.51    0.62
   3   6  15    4.72    1.02
   3  -6 -15    9.12    1.36
  -3  -6  15    5.52    0.96
   4  -6  15    3.75    0.96
   4  -6  15    5.85    1.12
  -4  -6 -15    5.95    1.19
   4   6  15    2.50    0.93
  -4   6 -15    3.29    1.07
   4  -6 -15    5.08    1.18
  -4   6 -15    5.41    0.80
   5  -6  15    2.11    0.93
  -5  -6 -15    1.10    0.97
  -5   6  15    0.36    0.93
   5  -6  15   -0.67    0.75
  -5   6 -15    1.20    0.63
  -5   6 -15    0.68    0.93
   5   6  15    0.46    0.79
   5  -6 -15    0.54    0.78
   0   7  15   21.51    1.71
   0  -7  15   25.01    1.38
   0  -7  15   22.52    1.32
   0  -7 -15   22.61    1.73
   0   7  15   25.74    1.75
  -1   7  15    1.68    0.72
   1  -7  15    2.08    0.52
  -1   7  15    3.39    0.81
   1  -7  15    2.11    0.53
  -1  -7 -15    1.67    0.67
   1  -7 -15    1.50    0.72
  -1  -7  15    1.74    0.47
   1   7  15    1.30    0.59
  -1  -7  15    1.50    0.47
   1   7  15    2.86    0.78
  -2  -7 -15    1.35    0.70
   2  -7  15    1.33    0.56
   2  -7  15    0.50    0.48
  -2   7  15    0.15    0.54
  -2  -7  15    0.51    0.50
   2  -7 -15    1.13    0.76
   2   7  15    1.37    0.62
   3  -7  15    0.90    0.66
  -3  -7 -15    0.53    0.68
   3  -7  15    0.23    0.52
  -3   7 -15    0.86    0.78
   3  -7 -15    1.41    0.79
   3   7  15    1.80    0.75
  -4  -7 -15    9.15    1.48
   4  -7  15    7.06    1.22
   4  -7  15    6.24    1.20
   4   7  15    8.77    1.43
  -4   7 -15    9.91    1.62
   4  -7 -15    7.83    1.42
  -5   7  15    1.88    1.08
   5  -7  15    0.73    0.80
   5  -7  15    0.29    0.84
  -5  -7 -15    2.71    1.04
   5  -7 -15    1.16    0.91
   5   7  15    1.12    0.85
  -5   7 -15    0.79    1.02
   0  -8  15    2.57    0.47
   0  -8 -15    1.06    0.68
   0   8  15    1.79    0.71
   0  -8  15    1.74    0.50
  -1  -8 -15   17.71    1.78
  -1   8  15   14.71    1.55
   1  -8  15   16.76    1.15
   1  -8  15   15.52    1.11
   1   8  15   17.94    1.69
   1  -8 -15   19.80    1.92
  -1  -8  15   18.26    1.10
   2  -8  15    1.48    0.55
   2  -8  15    2.53    0.67
  -2  -8 -15    2.15    0.78
  -2   8  15    2.10    0.79
   2   8  15    1.60    0.47
   2  -8 -15    2.88    0.90
   2   8  15    2.17    0.73
  -2   8 -15    1.47    0.93
   3  -8  15   32.57    2.12
   3  -8  15   31.78    2.10
  -3   8  15   31.53    2.54
  -3  -8 -15   34.33    2.43
  -3   8 -15   33.71    2.58
   3  -8 -15   34.90    2.53
   3   8  15   32.64    2.25
   4  -8  15    6.42    1.19
  -4  -8 -15    5.70    1.27
  -4   8  15    3.31    1.19
   4  -8  15    4.89    1.08
  -4   8 -15    6.05    1.38
   4   8  15    5.61    1.16
   4  -8 -15    4.58    1.23
   0   9  15    0.51    0.58
   0   9  15   -0.43    0.47
   0  -9  15   -0.01    0.28
   0  -9 -15   -0.19    0.54
  -1   9  15    5.72    1.09
  -1   9  15    1.69    0.75
  -1  -9 -15    4.43    0.99
   1  -9  15    4.78    0.64
   1  -9 -15    3.90    1.02
   1   9  15    4.19    0.77
   1   9  15    4.19    0.89
  -1  -9  15    3.35    0.53
  -2  -9 -15   15.14    1.78
   2  -9  15   12.08    1.19
  -2   9  15   11.51    1.41
  -2   9  15   12.04    1.67
   2  -9 -15   14.72    1.77
  -2   9 -15   14.21    1.84
   2   9  15   15.14    1.60
  -3  -9 -15    6.05    1.27
  -3   9  15    7.83    1.47
   3  -9  15    6.95    1.08
  -3   9 -15    7.99    1.53
   3   9  15    5.77    1.06
   3  -9 -15    6.16    1.30
  -4  -9 -15    2.68    1.06
  -4   9  15    3.53    1.19
   4  -9  15    2.91    0.90
   4   9  15    3.37    1.04
   4  -9 -15    1.80    1.02
  -4   9 -15    4.52    1.35
   0 -10  15   17.53    1.02
   0  10  15   21.85    1.62
   0 -10 -15   20.82    2.03
   0  10  15   17.75    1.74
  -1  10  15    2.44    0.81
   1 -10  15    3.17    0.54
  -1  10  15    4.17    1.06
  -1 -10 -15    4.51    1.04
   1  10  15    1.43    0.65
   1  10  15    1.78    0.63
   1 -10 -15    3.74    1.03
  -2 -10 -15    8.90    1.45
   2 -10  15    8.41    0.97
  -2  10  15    8.43    1.49
   2  10  15    7.95    1.17
   2 -10 -15   10.53    1.55
  -2  10 -15    8.80    1.61
   3 -10  15    0.16    0.57
  -3  10  15    1.95    1.11
  -3 -10 -15    2.02    1.00
   3  10  15    2.51    0.80
  -3  10 -15    1.19    1.07
   3 -10 -15    1.31    0.93
   0 -11  15    6.69    0.53
   0  11  15    7.48    1.16
   0  11  15    5.32    0.97
   0 -11 -15    5.74    1.19
  -1 -11 -15    4.92    1.11
  -1  11  15    4.14    0.91
  -1  11  15    3.41    1.00
   1 -11  15    4.09    0.58
   1  11  15    4.38    0.93
   1 -11 -15    6.49    1.24
   1  11  15    4.28    0.86
  -2 -11 -15    6.54    1.28
   2 -11  15    7.11    0.91
  -2  11  15    5.39    1.30
   2 -11 -15    3.93    1.10
  -2  11 -15    6.60    1.52
   2  11  15    5.98    1.04
  -3 -11 -15    2.91    1.09
  -3  11  15    3.45    1.22
   3 -11  15    2.14    0.78
   3 -11 -15    3.71    1.17
   3  11  15    3.17    0.91
  -3  11 -15    4.53    1.44
   0  12  15   18.77    1.67
   0  12  15   17.26    1.80
   0 -12 -15   16.82    1.96
  -1 -12 -15    6.19    1.33
   1 -12  15    4.57    0.58
  -1  12  15    5.18    1.18
   1  12  15    4.38    0.90
   1 -12 -15    1.87    0.94
   2 -12  15   -0.20    0.42
  -2 -12 -15   -0.12    0.76
  -2  12  15    0.64    0.85
  -2  12 -15    0.73    1.07
   2 -12 -15    0.78    0.80
   0 -13 -15    0.23    0.74
   0  13  15    0.34    0.72
   0   0  16    7.45    0.98
   0   0 -16   10.25    1.05
   0   0  16   10.64    1.16
  -1   0  16   -0.05    0.41
   1   0 -16    0.16    0.38
  -1   0  16    0.19    0.46
  -1   0 -16   -0.38    0.32
   1   0  16   -0.29    0.38
   1   0  16   -0.35    0.42
   2   0  16   10.63    1.25
   2   0  16    7.67    1.12
   2   0 -16    9.95    1.11
  -2   0  16   10.37    1.24
  -2   0 -16    8.70    1.06
  -2   0  16   11.51    1.27
   3   0 -16   -0.53    0.55
   3   0  16    0.48    0.62
  -3   0 -16    0.72    0.55
   3   0  16   -0.58    0.50
  -3   0  16    0.13    0.57
  -4   0 -16    5.97    1.10
   4   0  16    6.42    1.18
   4   0  16    6.30    1.21
   4   0 -16    5.17    1.02
   5   0  16    5.02    1.21
   5   0 -16    6.20    1.25
   5   0  16    5.57    1.25
  -5   0 -16    5.85    1.22
   0  -1  16   13.57    1.27
   0   1  16   14.27    1.36
   0   1  16   12.62    1.24
   0   1 -16   12.63    0.98
   0  -1  16   12.18    1.21
   0  -1 -16   10.88    1.16
   1   1 -16    8.16    0.91
  -1  -1 -16   11.27    1.16
   1  -1  16    9.16    1.10
  -1   1  16    9.15    1.12
  -1   1  16    9.48    1.15
   1  -1  16    7.71    0.99
  -1  -1  16    7.55    0.98
  -1  -1  16   10.96    1.15
   1  -1 -16    9.51    1.07
  -1   1 -16    7.75    0.92
   1   1  16    7.90    1.06
   1   1  16    7.59    1.04
  -2   1  16   38.93    2.27
   2   1 -16   39.43    2.11
  -2   1  16   43.10    2.37
  -2  -1 -16   42.36    2.28
   2  -1  16   40.26    2.29
   2  -1  16   38.88    2.27
   2   1  16   35.03    2.26
  -2  -1  16   34.72    2.19
   2  -1 -16   35.37    2.16
  -2  -1  16   40.41    2.27
  -2   1 -16   38.80    2.15
   2   1  16   42.50    2.39
   3   1 -16    5.47    0.92
   3  -1  16    4.74    0.96
   3  -1  16    4.08    0.92
  -3   1  16    5.70    1.08
  -3  -1  16    4.06    0.93
   3   1  16    4.15    0.93
   3   1  16    4.68    0.97
  -3   1 -16    5.81    0.98
   3  -1 -16    5.74    1.05
   4  -1  16   11.72    1.56
   4  -1  16   16.00    1.79
  -4  -1 -16   13.65    1.58
   4   1 -16   13.32    1.50
   4  -1 -16   14.06    1.59
   4   1  16   16.63    1.85
   4   1  16   10.02    1.47
  -4   1 -16   13.34    1.52
   5  -1  16    2.28    1.00
   5  -1  16    3.32    1.11
   5   1 -16    0.92    0.68
  -5  -1 -16    2.99    1.00
   5   1  16    1.74    0.85
   5  -1 -16    2.87    0.94
   5   1  16    1.56    0.88
  -5   1 -16    2.02    0.85
   0  -2  16    1.19    0.48
   0   2  16    0.34    0.53
   0   2 -16    0.91    0.38
   0   2 -16    1.02    0.42
   0  -2 -16    0.94    0.49
   0   2  16    0.31    0.38
   0  -2  16    0.86    0.45
  -1  -2 -16   15.40    1.42
  -1   2  16   16.17    1.53
  -1   2  16   15.59    1.50
   1  -2  16   15.26    1.22
   1   2 -16   13.33    1.03
   1   2 -16   16.36    1.10
   1  -2  16   13.47    1.30
   1  -2 -16   18.37    1.35
  -1   2 -16   16.09    1.11
  -1  -2  16   13.59    1.30
   1   2  16   15.22    1.49
  -1  -2  16   15.55    1.21
   1   2  16   16.87    1.37
  -2   2  16    6.26    1.07
   2   2 -16    8.09    0.91
  -2   2  16    7.24    1.07
   2  -2  16    7.47    1.03
  -2  -2 -16    7.01    1.02
   2  -2  16    6.06    0.94
   2   2  16    7.44    1.10
  -2  -2  16    6.25    0.94
  -2  -2  16    5.85    0.96
  -2   2 -16    8.53    0.95
   2   2  16    7.52    1.11
   2  -2 -16    6.60    1.02
  -3  -2 -16   20.38    1.65
   3  -2  16   20.59    1.86
   3  -2  16   21.42    1.67
   3   2 -16   19.43    1.44
  -3   2  16   17.86    1.82
   3   2  16   18.24    1.87
   3  -2 -16   20.69    1.66
   3   2  16   17.60    1.80
  -3   2 -16   20.61    1.49
  -3  -2  16   22.16    1.72
   4  -2  16    4.34    1.06
   4  -2  16    5.93    1.15
  -4  -2 -16    4.71    1.06
   4   2 -16    6.56    1.01
   4   2  16    6.66    1.20
  -4   2 -16    6.52    1.07
   4  -2 -16    6.52    1.16
   4   2  16    5.29    1.13
  -5  -2 -16    8.85    1.50
   5  -2  16    7.81    1.46
   5   2 -16   10.84    1.41
   5  -2  16    9.23    1.53
   5  -2 -16   14.25    1.86
   5   2  16    8.52    1.45
  -5   2 -16   10.57    1.47
   0  -3  16   48.95    2.38
   0  -3 -16   42.43    2.47
   0   3 -16   51.53    2.14
   0   3 -16   46.36    2.10
   0  -3  16   49.93    2.42
   0   3  16   49.15    2.58
   0   3  16   41.29    2.48
   1   3 -16   25.20    1.37
  -1  -3 -16   26.78    1.77
   1  -3  16   27.12    1.67
   1  -3  16   27.91    1.66
  -1   3  16   27.11    1.82
  -1   3  16   25.30    1.79
   1   3 -16   28.72    1.42
  -1   3 -16   26.28    1.44
   1  -3 -16   24.99    1.75
  -1  -3  16   23.46    1.55
   1   3  16   30.55    1.87
  -1  -3  16   24.83    1.59
  -1   3 -16   26.88    1.42
   1   3  16   26.90    1.82
  -2   3  16    6.48    1.07
   2   3 -16    4.50    0.66
   2  -3  16    4.24    0.80
   2   3 -16    4.16    0.66
   2  -3  16    4.76    0.83
  -2   3  16    5.74    1.00
  -2  -3 -16    3.91    0.85
   2   3  16    3.10    0.78
   2  -3 -16    4.97    0.91
  -2   3 -16    3.89    0.66
  -2  -3  16    4.11    0.78
  -2  -3  16    4.35    0.82
   2   3  16    3.74    0.88
   3  -3  16    1.59    0.65
   3   3 -16    1.53    0.56
  -3  -3 -16    1.93    0.75
   3  -3  16    0.20    0.61
  -3   3  16    1.43    0.71
   3   3  16    1.69    0.73
   3  -3 -16    1.23    0.69
  -3  -3  16    1.08    0.63
   3   3  16    0.86    0.68
  -3   3 -16    1.36    0.57
  -4  -3 -16    1.29    0.74
   4   3 -16    1.06    0.59
   4  -3  16    1.89    0.81
   4  -3  16    1.55    0.81
   4   3  16    1.01    0.79
  -4   3 -16    1.33    0.67
   4   3  16    0.66    0.67
   4  -3 -16    1.36    0.71
   5   3 -16    3.46    0.91
   5  -3  16    3.40    1.11
   5  -3  16    4.63    1.22
  -5  -3 -16    4.41    1.16
   5  -3 -16    3.88    1.12
  -5   3 -16    4.54    1.08
   5   3  16    4.04    1.22
   0  -4  16    8.31    0.95
   0  -4  16    7.65    0.91
   0   4  16    7.32    1.08
   0   4 -16    8.21    0.56
   0   4  16    7.68    1.08
   0  -4 -16    8.70    1.14
   0   4 -16    7.54    0.54
  -1   4  16    4.63    0.90
   1  -4  16    4.12    0.72
  -1  -4 -16    4.79    0.84
  -1   4  16    3.52    0.85
   1   4 -16    4.69    0.47
   1   4 -16    4.84    0.47
   1  -4  16    4.32    0.72
  -1  -4  16    4.74    0.77
   1   4  16    5.37    0.94
  -1  -4  16    3.44    0.68
   1  -4 -16    3.90    0.85
  -1   4 -16    4.82    0.53
   1   4  16    5.13    0.92
  -1   4 -16    4.12    0.49
  -2   4  16   47.04    2.74
   2   4 -16   48.51    2.16
   2   4 -16   48.49    2.14
   2  -4  16   47.28    2.53
  -2   4  16   48.28    2.75
   2  -4  16   50.88    2.61
  -2  -4 -16   46.00    2.69
   2   4  16   50.18    2.82
  -2  -4  16   47.87    2.52
  -2  -4  16   48.89    2.52
   2  -4 -16   46.45    2.73
   2   4  16   51.61    2.82
  -2   4 -16   46.12    2.22
  -2   4 -16   51.75    2.31
   3  -4  16    9.36    1.28
   3   4 -16    9.98    0.95
   3  -4  16    7.92    1.13
  -3   4  16   10.82    1.43
  -3  -4 -16    7.83    1.25
  -3  -4  16   10.96    1.34
   3  -4 -16    8.26    1.28
   3   4  16   13.61    1.59
   3   4  16    9.51    1.35
  -3   4 -16    8.57    1.00
  -4  -4 -16    4.11    1.04
   4  -4  16    2.48    0.90
   4   4 -16    4.03    0.77
   4  -4  16    2.77    0.99
  -4   4 -16    2.48    0.73
   4   4  16    4.14    1.08
   4  -4 -16    2.97    0.97
  -5  -4 -16    1.32    0.85
   5  -4  16    2.07    0.99
   5  -4  16    0.76    0.79
   5   4 -16    1.59    0.74
   5  -4 -16    0.89    0.82
   5   4  16    1.37    0.92
  -5   4 -16    1.11    0.78
   0   5  16   22.17    1.66
   0  -5 -16   21.40    1.64
   0  -5  16   22.14    1.41
   0   5  16   20.83    1.61
   0  -5  16   20.38    1.34
  -1   5  16   20.25    1.60
   1  -5  16   19.61    1.33
   1  -5  16   19.22    1.31
  -1   5  16   17.59    1.70
  -1  -5 -16   19.18    1.54
   1   5  16   17.13    1.66
   1   5  16   19.52    1.55
  -1  -5  16   18.52    1.31
   1  -5 -16   18.54    1.76
  -1  -5  16   16.75    1.26
  -2   5  16    1.58    0.73
  -2  -5 -16    2.25    0.73
   2  -5  16    1.66    0.65
   2  -5  16    1.04    0.55
   2   5  16    1.02    0.62
  -2  -5  16    1.03    0.51
   2  -5 -16    0.99    0.69
  -2   5 -16    1.43    0.34
   2   5  16    1.60    0.70
  -2  -5  16    0.95    0.57
  -3  -5 -16    0.84    0.69
   3  -5  16    0.22    0.58
  -3   5  16    1.12    0.69
   3   5 -16    1.18    0.37
   3  -5  16    1.07    0.60
  -3   5 -16    1.01    0.44
   3   5  16    1.21    0.67
   3   5  16    0.76    0.68
   3  -5 -16    1.60    0.80
  -3  -5  16    1.19    0.65
   4   5 -16    0.66    0.47
   4  -5  16    1.65    0.80
   4  -5  16    1.09    0.68
  -4  -5 -16    0.78    0.76
   4   5  16    1.59    0.89
  -4   5 -16    2.03    0.66
   4  -5 -16    1.48    0.84
   5  -5  16    6.85    1.38
   5  -5  16    7.49    1.40
  -5  -5 -16    9.07    1.57
  -5   5 -16   10.89    1.33
   5  -5 -16    7.90    1.54
  -5   5 -16    9.22    1.52
   5   5  16   10.26    1.64
   0  -6 -16   20.78    1.68
   0  -6  16   23.30    1.41
   0   6  16   22.30    1.68
   0  -6  16   20.77    1.34
   0   6  16   24.67    1.75
   1  -6  16    9.53    1.00
  -1   6  16   10.22    1.37
   1  -6  16    7.09    0.88
  -1   6  16    8.66    1.24
  -1  -6 -16    8.04    1.20
  -1  -6  16    8.33    0.92
   1   6  16   11.19    1.32
   1  -6 -16    8.79    1.26
  -1  -6  16   10.06    0.99
   1   6  16    8.96    1.20
   2  -6  16    7.16    0.97
  -2   6  16    5.63    1.04
  -2  -6 -16    5.18    1.04
   2  -6  16    4.32    0.79
   2  -6 -16    4.91    0.99
   2   6  16    5.88    1.05
  -2  -6  16    5.37    0.87
   2   6  16    5.83    1.07
   3  -6  16    8.78    1.22
   3  -6  16   10.37    1.33
  -3   6  16   10.54    1.49
  -3  -6 -16    9.13    1.39
   3   6  16    8.73    1.39
  -3  -6  16   10.75    1.30
  -3   6 -16   10.51    0.76
   3  -6 -16    8.62    1.42
  -4  -6 -16    3.81    1.08
   4  -6  16    6.02    1.18
   4  -6  16    3.07    0.89
   4  -6 -16    5.08    1.21
  -4   6 -16    4.40    0.75
  -4   6 -16    3.08    1.04
   4   6  16    4.38    1.19
   5  -6  16    6.02    1.34
   5  -6  16    9.24    1.57
  -5  -6 -16    6.07    1.38
  -5   6  16    8.86    1.67
  -5   6 -16    8.14    1.54
  -5   6 -16    6.88    1.08
   5  -6 -16    6.72    1.45
   5   6  16    7.72    1.50
   0  -7 -16   39.95    2.42
   0  -7  16   38.66    1.94
   0   7  16   41.97    2.38
   0   7  16   34.89    2.24
   0  -7  16   35.44    1.86
   1  -7  16    3.34    0.65
  -1   7  16    1.76    0.79
  -1  -7 -16    3.79    0.90
   1  -7  16    4.62    0.70
  -1   7  16    2.97    0.89
   1   7  16    6.32    1.04
   1   7  16    4.89    0.93
  -1  -7  16    3.22    0.64
   1  -7 -16    5.77    1.11
  -1  -7  16    4.07    0.63
  -2  -7 -16   21.94    2.07
   2  -7  16   20.18    1.51
   2  -7  16   27.83    1.71
  -2   7  16   23.69    1.88
   2   7  16   23.63    1.81
  -2  -7  16   21.21    1.50
   2  -7 -16   24.07    1.91
   3  -7  16   -0.02    0.45
   3  -7  16   -0.44    0.53
  -3  -7 -16   -0.21    0.64
  -3   7  16   -0.31    0.51
  -3   7 -16    0.16    0.72
   3   7  16    0.60    0.63
  -3  -7  16    0.16    0.55
   3  -7 -16   -0.34    0.63
   4  -7  16    5.84    1.12
   4  -7  16    8.16    1.37
  -4  -7 -16    8.37    1.46
   4  -7 -16    9.55    1.56
   4   7  16    7.99    1.42
  -4   7 -16    7.86    1.50
   0  -8  16    5.49    0.67
   0   8  16    4.18    0.90
   0  -8 -16    4.87    1.03
   1  -8  16    8.20    0.89
   1  -8  16   10.83    1.17
  -1   8  16    9.57    1.24
  -1  -8 -16    9.73    1.38
  -1  -8  16    7.48    0.82
   1  -8 -16    8.98    1.39
   1   8  16   10.25    1.32
  -2  -8 -16    1.74    0.79
   2  -8  16    0.50    0.50
  -2   8  16    1.11    0.67
   2  -8  16    0.56    0.52
   2   8  16   -0.08    0.59
   2   8  16    1.30    0.46
   2  -8 -16    1.05    0.74
  -3  -8 -16   11.64    1.63
   3  -8  16    8.94    1.17
   3  -8  16    9.00    1.24
   3   8  16    9.97    1.43
   3  -8 -16    8.94    1.51
  -3   8 -16   10.66    1.67
   4  -8  16   -0.43    0.71
   4  -8  16    0.26    0.68
  -4  -8 -16    1.19    0.87
  -4   8  16    0.05    0.83
   4   8  16    0.92    0.75
   4  -8 -16    1.09    0.89
  -4   8 -16    1.19    0.98
   0  -9  16   12.26    0.89
   0  -9 -16   10.79    1.50
   0   9  16   11.73    1.41
   0   9  16   13.57    1.52
  -1   9  16    7.40    1.26
  -1  -9 -16    7.26    1.24
  -1   9  16    7.27    1.25
   1  -9  16    8.52    0.88
  -1  -9  16    7.07    0.75
   1  -9 -16   11.31    1.55
   1   9  16    8.32    1.06
   1   9  16    8.66    1.26
  -2  -9 -16    9.19    1.49
   2  -9  16    8.37    1.02
  -2   9  16    9.60    1.53
  -2   9  16   11.04    1.42
   2   9  16   10.85    1.43
   2  -9 -16   11.37    1.59
   3  -9  16    6.94    1.08
  -3   9  16    8.24    1.56
  -3  -9 -16    5.38    1.23
   3   9  16    5.07    1.13
   3  -9 -16    6.08    1.33
  -3   9 -16    6.63    1.45
  -4  -9 -16    5.05    1.31
  -4   9  16    3.83    1.30
   4  -9  16    3.73    0.97
   4  -9 -16    4.82    1.25
   4   9  16    3.20    0.97
  -4   9 -16    1.77    1.24
   0 -10 -16   11.75    1.56
   0  10  16   12.08    1.36
   0 -10  16   11.11    0.81
   0  10  16   10.50    1.36
  -1 -10 -16    2.82    0.99
  -1  10  16    2.14    0.80
  -1  10  16    2.58    0.92
   1 -10  16    2.16    0.50
   1  10  16    1.83    0.76
   1  10  16    1.99    0.66
   1 -10 -16    0.79    0.79
  -2  10  16   22.93    2.32
  -2 -10 -16   25.38    2.43
   2 -10  16   22.84    1.55
   2 -10 -16   25.95    2.47
   2  10  16   18.61    1.84
  -3  10  16    0.77    1.05
   3 -10  16    1.40    0.69
  -3 -10 -16    0.18    0.74
  -3  10 -16    2.43    1.18
   3 -10 -16    1.60    0.97
   3  10  16    1.19    0.70
   0  11  16    2.28    0.81
   0  11  16    2.80    0.91
   0 -11 -16    3.80    1.05
   0 -11  16    2.79    0.43
  -1  11  16   21.15    1.75
  -1 -11 -16   23.53    2.33
   1 -11  16   20.64    1.28
  -1  11  16   22.71    2.25
   1  11  16   25.50    1.81
   1 -11 -16   21.29    2.21
   1  11  16   19.76    1.65
   2 -11  16    2.02    0.59
  -2 -11 -16    2.47    0.96
  -2  11  16    0.60    0.84
   2  11  16    1.04    0.70
   2 -11 -16    0.57    0.74
   0  12  16    1.09    0.76
   0 -12 -16    1.46    0.82
   0  12  16    0.91    0.62
   1 -12  16   12.54    0.90
  -1 -12 -16    9.56    1.62
  -1  12  16   14.88    1.83
   1  12  16   10.89    1.32
   1 -12 -16   15.04    1.90
   0   0  17    0.31    0.47
   0   0 -17    1.49    0.51
   0   0  17    0.85    0.51
  -1   0  17  100.72    4.42
  -1   0 -17   97.93    4.27
   1   0  17  102.92    4.46
  -1   0  17   98.00    4.39
   1   0  17   98.30    4.41
   1   0 -17   94.24    4.22
   2   0 -17    0.76    0.50
  -2   0  17    0.57    0.53
   2   0  17    0.31    0.51
   2   0  17   -0.61    0.46
  -2   0  17   -0.05    0.51
  -2   0 -17    0.16    0.43
   3   0  17   36.04    2.45
  -3   0 -17   37.75    2.35
   3   0 -17   42.30    2.39
   3   0  17   38.42    2.47
  -3   0  17   45.83    2.60
   4   0  17    0.47    0.69
   4   0  17    1.35    0.80
   4   0 -17    1.12    0.77
  -4   0 -17    1.94    0.79
  -5   0 -17    4.80    1.11
   5   0  17    4.63    1.21
   5   0 -17    3.00    1.00
   5   0  17    3.19    1.13
   0  -1  17   38.36    2.16
   0  -1 -17   39.69    2.17
   0   1  17   39.63    2.25
   0  -1  17   41.63    2.23
   0   1 -17   38.85    2.03
   0   1  17   41.61    2.30
   1  -1  17    0.98    0.54
  -1   1  17    1.76    0.63
  -1  -1 -17    1.10    0.52
  -1   1  17    1.55    0.62
   1   1 -17    1.57    0.53
   1  -1  17    0.56    0.51
  -1  -1  17    1.27    0.56
  -1  -1  17    1.28    0.55
   1  -1 -17    0.51    0.50
   1   1  17    1.02    0.53
   1   1  17    1.88    0.66
  -1   1 -17    1.02    0.50
   2  -1  17   18.08    1.49
   2   1 -17   18.58    1.34
  -2  -1 -17   20.56    1.51
  -2   1  17   19.21    1.55
  -2   1  17   19.35    1.78
   2  -1  17   15.39    1.55
  -2   1 -17   14.55    1.40
  -2  -1  17   18.64    1.47
   2  -1 -17   18.45    1.46
   2   1  17   17.23    1.69
   2   1  17   19.57    1.59
  -2  -1  17   18.39    1.70
   3  -1  17   22.42    1.76
   3   1 -17   21.54    1.58
  -3   1  17   18.23    1.86
  -3  -1 -17   18.84    1.78
   3  -1  17   17.37    1.74
  -3   1 -17   20.05    1.55
   3   1  17   19.90    1.94
   3   1  17   15.86    1.72
  -3  -1  17   19.19    1.84
   3  -1 -17   18.98    1.75
   4  -1  17   21.54    2.18
   4   1 -17   24.74    1.84
  -4  -1 -17   26.16    2.04
   4  -1  17   28.94    2.17
  -4   1 -17   26.09    2.00
   4  -1 -17   23.69    1.93
   4   1  17   28.77    2.23
   4   1  17   23.88    2.28
   5  -1  17    4.98    1.22
   5  -1  17    3.81    1.14
   5   1 -17    6.37    1.20
  -5  -1 -17    2.88    1.02
   5  -1 -17    6.24    1.30
   5   1  17    4.78    1.23
   5   1  17    3.25    1.14
   0   2 -17  161.85    6.48
   0   2  17  175.36    6.91
   0  -2  17  160.04    6.68
   0   2  17  164.05    6.89
   0  -2  17  174.05    6.78
   0  -2 -17  173.13    6.84
  -1  -2 -17   42.74    2.45
   1  -2  17   45.56    2.43
   1   2 -17   46.20    2.23
  -1   2  17   46.60    2.58
  -1   2  17   48.69    2.60
   1  -2  17   43.55    2.41
   1   2  17   45.91    2.57
  -1  -2  17   49.46    2.50
   1   2  17   42.50    2.53
  -1   2 -17   43.00    2.20
  -1  -2  17   48.04    2.46
   1  -2 -17   50.00    2.54
  -2   2  17   64.30    3.14
   2   2 -17   55.37    2.68
   2  -2  17   58.60    2.97
  -2  -2 -17   55.58    2.96
  -2   2  17   54.65    3.04
   2  -2  17   58.93    2.98
  -2  -2  17   56.38    2.94
  -2   2 -17   56.11    2.74
   2  -2 -17   54.40    2.94
  -2  -2  17   56.15    2.90
   2   2  17   52.94    3.02
   2   2  17   59.73    3.12
   3   2 -17   17.55    1.40
   3  -2  17   18.87    1.82
  -3  -2 -17   17.09    1.72
  -3   2  17   19.87    1.93
   3  -2  17   17.84    1.73
  -3   2 -17   16.26    1.56
   3  -2 -17   17.54    1.75
   3   2  17   20.94    1.98
  -3  -2  17   19.72    1.83
   3   2  17   18.85    1.83
   4  -2  17    5.84    1.16
   4  -2  17    4.28    1.07
  -4  -2 -17    8.06    1.30
   4   2 -17    7.29    1.08
   4   2  17    7.27    1.30
   4  -2 -17    7.84    1.28
  -4   2 -17    3.30    0.89
   4   2  17    6.02    1.19
   5  -2  17    2.01    0.93
   5  -2  17    1.74    0.98
   5   2 -17    2.68    0.86
  -5  -2 -17    1.49    0.86
  -5   2 -17    2.25    0.87
   5  -2 -17    2.49    0.89
   5   2  17    1.73    0.92
   0  -3  17    1.03    0.52
   0   3 -17    1.21    0.40
   0  -3  17    1.24    0.58
   0   3 -17    2.28    0.46
   0   3  17    0.95    0.56
   0   3  17    0.65    0.57
   0  -3 -17    0.87    0.56
   1   3 -17   62.81    2.70
  -1   3  17   62.66    3.20
  -1  -3 -17   57.37    3.07
   1  -3  17   64.06    3.02
   1   3 -17   63.69    2.69
   1  -3  17   66.21    3.05
  -1   3  17   61.13    3.21
  -1   3 -17   61.74    2.72
  -1  -3  17   63.11    3.01
   1  -3 -17   59.13    3.11
   1   3  17   57.50    3.13
  -1  -3  17   66.48    3.03
   1   3  17   56.72    3.13
  -1   3 -17   62.72    2.74
   2   3 -17    5.35    0.73
   2  -3  17    6.56    0.97
  -2   3  17    6.96    1.14
   2  -3  17    6.22    0.97
   2   3 -17    6.46    0.80
  -2   3  17    5.35    1.06
  -2  -3 -17    5.66    1.00
  -2  -3  17    5.64    0.93
   2   3  17    4.52    0.98
   2  -3 -17    4.56    0.94
  -2  -3  17    5.17    0.96
  -2   3 -17    5.55    0.77
   2   3  17    5.37    1.05
   3  -3  17    8.24    1.19
  -3   3  17   10.87    1.45
   3  -3  17    9.13    1.30
   3   3 -17    8.00    0.99
  -3  -3 -17   10.14    1.37
   3  -3 -17    9.82    1.36
  -3   3 -17    8.57    1.07
  -3  -3  17   11.06    1.37
   3   3  17    7.79    1.28
   3   3  17    8.59    1.33
   4   3 -17    0.45    0.54
  -4  -3 -17    0.32    0.63
   4  -3  17    0.31    0.62
   4  -3  17   -0.72    0.53
   4   3  17    0.47    0.68
   4   3  17    0.64    0.71
   4  -3 -17    0.53    0.67
  -4   3 -17    0.82    0.59
   5  -3  17   34.88    2.62
  -5  -3 -17   32.46    2.54
   5   3 -17   32.77    2.18
   5  -3  17   33.38    2.56
   5  -3 -17   29.29    2.46
  -5   3 -17   36.13    2.39
   5   3  17   26.76    2.69
   0   4  17   78.82    3.70
   0  -4  17   74.61    3.36
   0   4 -17   72.60    2.91
   0   4 -17   79.78    2.95
   0  -4  17   74.01    3.38
   0   4  17   65.66    3.53
   0  -4 -17   74.75    3.64
   1  -4  17  117.85    4.92
  -1  -4 -17  120.69    5.19
  -1   4  17  123.25    5.27
   1   4 -17  114.92    4.43
   1  -4  17  111.83    4.90
   1   4 -17  122.21    4.46
  -1   4  17  107.94    5.14
  -1  -4  17  119.56    4.91
   1   4  17  124.99    5.26
  -1   4 -17  117.46    4.51
   1   4  17  110.15    5.13
  -1  -4  17  113.40    4.89
  -1   4 -17  118.77    4.52
   1  -4 -17  109.89    5.12
  -2  -4 -17    9.96    1.31
   2  -4  17   10.08    1.17
  -2   4  17   12.89    1.50
   2  -4  17   10.61    1.26
   2   4 -17   11.80    0.86
  -2   4  17   12.24    1.46
  -2  -4  17   11.20    1.21
   2   4  17   10.53    1.41
  -2   4 -17   13.54    0.96
  -2  -4  17   13.18    1.34
   2   4  17    9.55    1.34
   2  -4 -17   12.20    1.47
   3   4 -17   12.45    0.99
   3  -4  17   13.30    1.48
  -3  -4 -17   13.32    1.57
  -3   4  17    9.38    1.38
   3  -4  17   13.13    1.50
   3   4  17    9.42    1.44
  -3  -4  17   11.52    1.38
   3   4  17   12.69    1.63
  -3   4 -17   10.54    1.14
   3  -4 -17   13.26    1.59
  -4  -4 -17    9.10    1.44
   4  -4  17   11.85    1.54
   4  -4  17   10.26    1.47
   4   4 -17   10.44    1.11
   4   4  17   10.11    1.53
  -4   4 -17    8.56    1.14
   4  -4 -17    8.23    1.43
  -5  -4 -17    4.32    1.21
   5   4 -17    7.97    1.15
   5  -4  17    4.59    1.13
   5  -4  17    7.06    1.42
   5  -4 -17    5.79    1.35
  -5   4 -17    3.64    0.97
   5   4  17    5.33    1.31
   0  -5  17    9.21    1.03
   0  -5  17    8.17    0.94
   0   5  17    8.26    1.21
   0   5  17    8.89    1.20
   0  -5 -17    7.87    1.18
  -1   5  17    3.59    0.89
  -1   5  17    4.60    0.94
   1  -5  17    3.22    0.71
   1  -5  17    3.33    0.69
  -1  -5 -17    5.28    0.97
   1  -5 -17    2.91    0.84
   1   5  17    2.96    0.82
  -1  -5  17    3.62    0.69
   1   5  17    3.85    0.86
  -1  -5  17    3.71    0.73
  -2   5  17   24.75    1.93
  -2   5  17   24.99    1.95
   2  -5  17   27.29    1.79
  -2  -5 -17   27.51    1.98
   2  -5  17   27.97    1.81
  -2  -5  17   26.08    1.76
   2   5  17   25.66    2.00
   2   5  17   28.58    2.03
   2  -5 -17   28.73    2.06
  -2   5 -17   26.53    1.31
  -2  -5  17   26.22    1.72
   3  -5  17    3.85    0.89
   3   5 -17    4.75    0.56
  -3  -5 -17    4.78    1.11
  -3   5  17    5.90    1.15
   3  -5  17    6.72    1.12
   3   5  17    5.78    1.14
   3   5  17    3.68    1.14
  -3   5 -17    5.85    0.75
  -3  -5  17    6.17    1.04
   3  -5 -17    5.15    1.12
   4  -5  17    2.83    0.85
   4  -5  17    1.97    0.87
  -4  -5 -17    5.48    1.20
   4   5 -17    3.55    0.65
   4  -5 -17    3.72    1.09
  -4   5 -17    3.37    0.74
   4   5  17    3.33    1.02
   5  -5  17    5.62    1.39
   5  -5  17    5.74    1.30
  -5  -5 -17    5.30    1.30
   5   5  17    5.36    1.35
  -5   5 -17    5.81    1.04
   5  -5 -17    6.24    1.42
   0  -6 -17   25.84    1.86
   0   6  17   20.42    1.70
   0  -6  17   24.92    1.49
   0   6  17   22.01    1.75
   0  -6  17   24.01    1.44
  -1  -6 -17   33.49    2.22
   1  -6  17   35.02    1.93
  -1   6  17   34.80    2.26
   1  -6  17   32.64    1.88
  -1   6  17   32.22    2.20
   1   6  17   34.37    2.22
   1  -6 -17   31.93    2.22
  -1  -6  17   33.84    1.88
   1   6  17   36.56    2.26
  -1  -6  17   38.49    1.94
  -2   6  17    7.47    1.22
  -2  -6 -17   10.45    1.40
   2  -6  17    8.61    1.10
   2  -6  17    6.15    0.94
   2   6  17    9.32    1.32
  -2  -6  17    8.47    1.07
   2  -6 -17    7.17    1.24
   2   6  17    6.18    1.11
  -3  -6 -17   20.80    2.09
  -3   6  17   18.70    1.98
   3  -6  17   18.40    1.79
   3  -6  17   19.86    1.63
  -3  -6  17   21.17    1.68
  -3   6 -17   20.43    1.12
   3  -6 -17   20.13    2.12
   3   6  17   15.49    1.84
   4  -6  17    0.74    0.78
  -4  -6 -17    0.66    0.79
   4  -6  17   -0.27    0.62
   4  -6 -17    2.22    0.93
   4   6  17    0.44    0.73
  -4   6 -17    1.21    0.52
   0   7  17    2.31    0.76
   0  -7  17    2.11    0.55
   0  -7  17    2.26    0.52
   0  -7 -17    4.19    0.97
   0   7  17    2.21    0.74
  -1  -7 -17    2.60    0.81
   1  -7  17    2.24    0.59
   1  -7  17    2.23    0.55
  -1   7  17    0.64    0.62
   1  -7 -17    1.41    0.75
  -1  -7  17    1.79    0.52
   1   7  17    2.09    0.69
  -1  -7  17    0.76    0.49
   2  -7  17    1.68    0.61
  -2  -7 -17    2.52    0.86
   2  -7  17    3.58    0.77
  -2   7  17    2.91    0.88
  -2  -7  17    2.64    0.70
   2  -7 -17    2.06    0.82
   2   7  17    3.31    0.91
   3  -7  17    8.15    1.27
  -3  -7 -17    8.44    1.42
   3  -7  17    8.26    1.19
  -3   7  17    8.72    1.35
   3   7  17    7.24    1.26
  -3  -7  17    8.48    1.20
   3  -7 -17    9.77    1.58
   4  -7  17   24.10    2.30
  -4  -7 -17   21.79    2.34
   4  -7  17   21.89    2.12
  -4   7 -17   33.91    2.54
   4   7  17   21.35    2.30
   4  -7 -17   28.53    2.69
   0  -8  17    2.36    0.53
   0   8  17    2.84    0.85
   0  -8 -17    3.11    0.95
  -1   8  17    3.26    0.86
  -1  -8 -17    3.83    0.97
   1  -8  17    3.66    0.67
   1   8  17    3.08    0.89
  -1  -8  17    1.36    0.48
   1  -8 -17    0.72    0.71
  -2   8  17   12.21    1.53
   2  -8  17   14.67    1.36
  -2  -8 -17   16.80    1.85
   2   8  17   15.45    1.66
   2  -8 -17   14.94    1.80
  -3  -8 -17    4.29    1.13
   3  -8  17    3.40    0.83
   3  -8  17    3.86    1.02
   3  -8 -17    5.80    1.28
   3   8  17    5.50    1.20
  -4   8  17   17.28    2.21
   4  -8  17   14.98    1.75
   4  -8  17   16.46    1.94
  -4  -8 -17   15.25    2.05
   4   8  17   13.11    1.79
  -4   8 -17   17.29    2.22
   4  -8 -17   16.56    2.13
   0  -9 -17    3.03    0.91
   0  -9  17    1.91    0.46
   0   9  17    2.45    0.82
  -1   9  17    2.98    0.94
  -1  -9 -17    3.37    1.02
   1  -9  17    2.66    0.58
   1  -9 -17    2.26    0.87
  -1  -9  17    1.49    0.45
   1   9  17    1.39    0.70
   1   9  17    3.16    0.77
  -2   9  17   -0.82    0.67
  -2   9  17    0.47    0.60
  -2  -9 -17    0.53    0.76
   2  -9  17    0.03    0.43
   2  -9 -17    0.38    0.75
   2   9  17    0.37    0.61
  -3  -9 -17    1.88    0.94
  -3   9  17    1.85    1.03
   3  -9  17    0.60    0.57
   3  -9 -17    2.73    1.03
   3   9  17    1.35    0.81
   0 -10 -17   12.67    1.73
   0 -10  17   10.08    0.88
   0  10  17    7.55    1.15
   0  10  17   10.31    1.39
  -1  10  17    4.53    1.16
  -1 -10 -17    3.65    1.02
   1 -10  17    2.78    0.59
  -1  10  17    3.00    0.86
   1  10  17    5.41    0.93
   1 -10 -17    3.38    1.04
   1  10  17    3.64    0.89
  -2 -10 -17    7.72    1.38
  -2  10  17    5.40    1.09
  -2  10  17    7.97    1.47
   2 -10  17    5.64    0.88
   2  10  17    4.59    1.04
   2 -10 -17    9.06    1.54
   3 -10  17    3.20    0.85
  -3  10  17    4.17    1.36
  -3 -10 -17    2.74    1.08
   3  10  17    3.04    0.95
   3 -10 -17    3.49    1.14
   0 -11 -17    0.57    0.74
   0  11  17    1.10    0.73
   0  11  17    1.69    0.82
   0 -11  17    1.67    0.42
  -1 -11 -17    3.89    1.08
  -1  11  17    2.39    0.99
   1 -11  17    3.03    0.57
  -1  11  17    2.59    0.89
   1  11  17    3.26    0.91
   1 -11 -17    2.21    1.00
  -2 -11 -17    3.02    1.10
   2 -11  17    2.73    0.67
  -2  11  17    1.62    0.99
   2 -11 -17    2.70    1.08
   2  11  17    1.04    0.75
   0  12  17    3.74    1.01
   0 -12 -17    2.99    1.13
   0 -12  17    3.85    0.42
   0  12  17    4.22    0.94
  -1  12  17    1.14    0.85
  -1 -12 -17    0.93    0.83
   1 -12  17    0.53    0.37
   1 -12 -17   -0.44    0.70
   1  12  17    0.15    0.58
   0   0 -18    1.07    0.50
   0   0  18    2.30    0.68
   0   0  18    1.24    0.58
  -1   0 -18    0.71    0.50
  -1   0  18    0.96    0.56
   1   0  18    0.15    0.54
  -1   0  18    1.27    0.61
   1   0  18    1.71    0.61
   1   0 -18    1.44    0.59
   2   0 -18    1.89    0.71
  -2   0  18    4.29    0.90
   2   0  18    5.20    0.95
  -2   0 -18    3.19    0.77
  -2   0  18    2.85    0.81
   2   0  18    3.28    0.85
   3   0  18    3.15    0.91
   3   0 -18    4.18    0.90
  -3   0 -18    4.71    0.92
   3   0  18    2.88    0.89
  -3   0  18    5.41    1.09
   4   0  18   -0.29    0.63
  -4   0  18    0.40    0.68
   4   0 -18    0.54    0.59
   4   0  18    1.80    0.87
  -4   0 -18    0.55    0.63
   5   0  18   11.87    1.84
   5   0  18    9.04    1.57
  -5   0 -18    8.21    1.48
   5   0 -18    7.60    1.35
   0  -1 -18    0.34    0.44
   0   1  18    0.70    0.56
   0  -1  18    1.58    0.62
   0   1 -18    0.95    0.44
   0   1  18    0.69    0.51
   0  -1  18    1.10    0.53
  -1   1  18    9.74    1.26
   1  -1  18    9.07    1.19
  -1  -1 -18    8.69    1.11
  -1   1  18    8.93    1.20
   1  -1  18   10.80    1.21
   1   1 -18    9.00    1.02
  -1   1 -18    8.92    1.01
  -1  -1  18    7.86    1.11
   1   1  18   10.39    1.29
  -1  -1  18   10.69    1.22
   1  -1 -18    8.17    1.08
   1   1  18    9.92    1.23
  -2   1  18    1.06    0.62
  -2  -1 -18    1.21    0.61
   2  -1  18    0.48    0.56
   2   1 -18    0.23    0.51
   2  -1  18   -0.12    0.47
  -2   1  18    0.94    0.60
   2   1  18    0.01    0.51
   2  -1 -18   -0.22    0.46
  -2  -1  18    1.04    0.62
   2   1  18    0.12    0.60
  -2   1 -18    0.99    0.54
  -2  -1  18    0.25    0.50
   3  -1  18    1.92    0.76
   3  -1  18    1.82    0.72
  -3  -1 -18    0.80    0.62
  -3   1  18    0.99    0.70
   3   1 -18    1.90    0.64
  -3  -1  18    2.09    0.81
  -3   1 -18    2.00    0.69
   3   1  18    0.92    0.68
   3  -1 -18    0.39    0.66
   3   1  18    1.31    0.72
   4   1 -18    1.52    0.68
   4  -1  18    0.76    0.73
  -4  -1 -18    2.01    0.84
  -4   1  18    1.84    0.85
   4  -1  18    1.60    0.82
   4   1  18    1.60    0.84
   4  -1 -18    1.40    0.85
  -4  -1  18    1.56    0.79
  -4   1 -18    1.91    0.79
   4   1  18    1.28    0.83
   5  -1  18    0.29    0.77
  -5  -1 -18    0.29    0.76
   5   1 -18    0.99    0.71
   5  -1  18    0.06    0.77
   5  -1 -18    0.17    0.71
   5   1  18    0.53    0.83
   5   1  18    1.41    1.11
  -5   1 -18    0.64    0.71
   0   2  18    1.06    0.61
   0  -2 -18    1.54    0.56
   0  -2  18    1.48    0.53
   0   2 -18    0.77    0.41
   0   2  18    0.50    0.51
   0  -2  18    0.61    0.54
  -1   2  18    0.96    0.63
   1  -2  18    0.29    0.59
   1  -2  18    0.73    0.50
  -1   2  18    0.09    0.50
  -1  -2 -18   -0.12    0.45
   1   2 -18    0.74    0.42
  -1  -2  18    0.81    0.54
   1   2  18   -0.02    0.52
  -1  -2  18    0.86    0.53
   1   2  18    0.77    0.58
   1  -2 -18    0.52    0.52
  -1   2 -18    0.83    0.44
   2  -2  18    1.43    0.64
  -2   2  18    1.10    0.63
   2  -2  18    2.64    0.80
  -2  -2 -18    1.81    0.69
   2   2 -18    1.51    0.53
  -2   2  18    2.38    0.78
  -2  -2  18    2.86    0.73
   2   2  18    1.68    0.72
   2  -2 -18    2.94    0.78
  -2  -2  18    1.47    0.73
  -2   2 -18    1.96    0.60
   2   2  18    1.89    0.79
   3  -2  18   18.84    1.82
   3   2 -18   17.44    1.40
  -3   2  18   18.28    1.91
   3  -2  18   18.41    1.85
  -3  -2 -18   14.25    1.63
  -3  -2  18   18.49    1.86
   3   2  18   17.38    1.87
  -3   2 -18   19.12    1.51
   3   2  18   20.13    1.97
   3  -2 -18   18.76    1.86
   4  -2  18    2.88    0.95
   4  -2  18    2.21    0.88
   4   2 -18    1.94    0.74
  -4   2  18    2.23    0.93
  -4  -2 -18    2.01    0.81
   4  -2 -18    1.67    0.79
   4   2  18    1.80    0.88
   4   2  18    2.61    0.94
  -4  -2  18    3.39    1.00
  -4   2 -18    1.83    0.78
   5  -2  18    5.26    1.41
  -5  -2 -18    3.64    1.09
   5  -2  18    4.67    1.22
   5   2 -18    4.84    1.07
  -5   2 -18    4.50    1.08
   5  -2 -18    5.27    1.29
   5   2  18    4.91    1.26
   0  -3  18   21.11    1.44
   0  -3  18   22.45    1.54
   0  -3 -18   19.58    1.55
   0   3  18   17.26    1.72
   0   3  18   20.36    1.61
   0   3 -18   20.85    1.24
   0   3 -18   19.70    1.19
   1   3 -18    4.97    0.67
  -1   3  18    4.63    0.96
   1   3 -18    6.86    0.74
  -1   3  18    4.58    0.95
   1  -3  18    4.56    0.83
   1  -3  18    4.78    0.80
  -1  -3 -18    5.03    0.94
   1   3  18    3.89    0.92
  -1   3 -18    5.24    0.70
   1  -3 -18    6.49    1.04
  -1  -3  18    5.87    0.93
  -1   3 -18    6.27    0.74
  -1  -3  18    5.24    0.87
   1   3  18    4.72    0.96
   2  -3  18    2.60    0.71
   2   3 -18    2.50    0.55
   2  -3  18    1.42    0.63
  -2  -3 -18    2.34    0.77
  -2   3  18    1.59    0.73
  -2   3  18    0.76    0.56
  -2  -3  18    1.13    0.56
  -2   3 -18    1.57    0.52
   2  -3 -18    0.58    0.60
   2   3  18    1.03    0.71
   2   3  18    1.04    0.69
  -2  -3  18    0.75    0.58
  -3   3  18    6.02    1.19
   3   3 -18    7.29    0.94
  -3  -3 -18    6.32    1.14
   3  -3  18    7.29    1.13
   3  -3  18    4.81    1.00
   3   3  18    7.32    1.28
   3   3  18    5.61    1.16
  -3   3 -18    7.29    1.01
  -3  -3  18    4.62    0.98
   3  -3 -18    7.16    1.21
   4   3 -18    2.87    0.76
  -4  -3 -18    2.06    0.92
   4  -3  18    1.16    0.78
   4  -3  18    1.56    0.86
  -4   3 -18    1.82    0.72
   4   3  18    0.87    0.77
   4  -3 -18    2.34    0.98
   4   3  18    1.44    0.86
   5   3 -18    0.79    0.66
   5  -3  18    1.00    0.86
   5  -3  18    0.96    0.84
  -5  -3 -18    0.82    0.85
   5  -3 -18    1.19    0.86
   5   3  18    1.05    0.86
  -5   3 -18    0.90    0.75
   0  -4  18    0.45    0.51
   0   4 -18    1.45    0.34
   0   4 -18    0.97    0.32
   0   4  18    1.31    0.68
   0   4  18    0.56    0.60
   0  -4  18    1.29    0.53
   0  -4 -18    1.29    0.63
  -1   4  18   12.17    1.47
  -1  -4 -18   12.41    1.43
  -1   4  18   10.80    1.41
   1  -4  18   12.71    1.28
   1   4 -18   11.63    0.79
   1  -4  18   11.81    1.23
   1   4 -18   12.67    0.80
   1   4  18   14.81    1.57
   1  -4 -18   11.12    1.35
  -1   4 -18   10.48    0.83
  -1  -4  18   12.41    1.28
   1   4  18   11.28    1.40
  -1   4 -18   12.36    0.84
  -1  -4  18   10.47    1.15
  -2   4  18   30.20    2.18
  -2  -4 -18   32.31    2.18
   2  -4  18   32.96    2.08
   2   4 -18   35.65    1.64
  -2   4  18   35.14    2.29
   2  -4  18   30.09    1.98
   2  -4 -18   29.55    2.15
  -2   4 -18   31.40    1.69
   2   4  18   29.07    2.16
  -2  -4  18   33.59    2.04
  -2  -4  18   30.65    2.02
   2   4  18   32.40    2.24
  -3  -4 -18    5.05    1.08
  -3   4  18    4.33    1.06
   3   4 -18    6.06    0.77
   3  -4  18    4.74    0.99
   3  -4  18    3.88    0.90
  -3   4 -18    3.76    0.73
   3   4  18    3.93    1.02
   3  -4 -18    5.01    1.04
   3   4  18    4.75    1.10
  -3  -4  18    5.63    1.04
  -4  -4 -18    1.38    0.85
   4  -4  18    2.55    0.93
   4   4 -18    2.73    0.68
   4  -4  18    2.04    0.93
  -4   4 -18    2.22    0.71
   4  -4 -18    3.98    1.09
   4   4  18    3.69    1.07
   5  -4  18    0.49    0.81
   5   4 -18   -0.59    0.55
   5  -4  18    0.80    0.80
  -5  -4 -18    0.15    0.83
  -5   4 -18   -0.14    0.60
   5   4  18    0.23    0.76
   5  -4 -18   -0.05    0.68
   0  -5  18    1.63    0.58
   0   5  18    1.08    0.65
   0   5  18    1.70    0.68
   0  -5  18    0.32    0.44
   0  -5 -18    0.36    0.58
   1  -5  18   25.40    1.65
   1  -5  18   21.84    1.55
  -1  -5 -18   20.74    1.74
  -1   5  18   24.60    1.86
  -1   5  18   26.52    1.93
   1  -5 -18   22.37    1.81
   1   5  18   26.21    1.90
   1   5  18   23.44    1.83
  -1  -5  18   23.75    1.57
  -1  -5  18   27.41    1.66
  -2  -5 -18    2.56    0.83
   2  -5  18    4.26    0.83
  -2   5  18    4.24    1.00
   2  -5  18    3.09    0.76
  -2   5  18    5.37    1.06
  -2  -5  18    2.86    0.71
   2  -5 -18    4.54    1.01
   2   5  18    5.08    1.04
  -2  -5  18    2.42    0.75
   2   5  18    3.93    0.92
  -2   5 -18    4.80    0.55
  -3   5  18    2.95    0.92
  -3  -5 -18    4.65    1.06
   3  -5  18    3.21    0.84
   3  -5  18    3.57    0.95
   3   5 -18    3.79    0.50
  -3  -5  18    2.36    0.86
  -3   5 -18    3.94    0.63
   3   5  18    2.34    0.89
   3  -5 -18    4.30    1.07
   4  -5  18    1.03    0.77
  -4  -5 -18    1.15    0.86
   4  -5  18   -0.08    0.62
   4   5  18   -0.13    0.66
  -4   5 -18    0.84    0.56
   4  -5 -18    2.10    0.94
  -5  -5 -18    7.24    1.52
   5  -5  18    3.80    1.10
   5  -5  18    6.32    1.38
   5   5  18    4.35    1.20
   5  -5 -18    4.38    1.27
  -5   5 -18    4.96    1.06
   0   6  18    1.19    0.65
   0   6  18    1.31    0.68
   0  -6 -18    1.13    0.69
   0  -6  18    0.70    0.50
   0  -6  18    1.41    0.49
  -1   6  18    7.39    1.21
   1  -6  18    7.09    0.97
  -1  -6 -18    5.23    1.08
   1  -6  18    6.64    0.91
  -1   6  18    8.53    1.29
   1   6  18    6.82    1.17
  -1  -6  18    8.29    0.98
   1  -6 -18    5.36    1.08
  -1  -6  18    7.36    0.92
   1   6  18    8.77    1.23
   2  -6  18    3.31    0.76
  -2   6  18    2.57    0.85
   2  -6  18    3.80    0.80
  -2  -6 -18    4.38    1.02
   2  -6 -18    4.45    1.07
   2   6  18    4.56    0.99
  -2  -6  18    4.60    0.87
  -2  -6  18    3.67    0.74
  -3  -6 -18    6.78    1.27
   3  -6  18    8.85    1.27
   3  -6  18    6.42    1.13
  -3   6  18    6.19    1.24
   3  -6 -18    9.33    1.51
   3   6  18    8.03    1.38
  -3  -6  18    8.88    1.22
  -4  -6 -18    1.48    0.87
   4  -6  18    1.30    0.88
   4  -6  18    2.26    0.86
   4   6  18   -0.02    0.78
   4  -6 -18    2.33    0.99
   0  -7 -18   26.89    1.98
   0  -7  18   25.76    1.59
   0  -7  18   23.82    1.50
   0   7  18   23.00    1.89
  -1   7  18    8.53    1.29
  -1  -7 -18    6.55    1.19
   1  -7  18    8.91    1.02
   1  -7  18    6.58    0.88
  -1  -7  18    5.73    0.82
  -1  -7  18    8.62    1.01
   1  -7 -18    6.30    1.19
   1   7  18    7.05    1.17
   2  -7  18    5.76    0.93
  -2  -7 -18    3.79    1.01
   2  -7  18    7.92    1.07
  -2   7  18    5.33    1.11
  -2  -7  18    6.42    1.00
   2  -7 -18    8.08    1.38
   2   7  18    6.29    1.15
   3  -7  18    8.02    1.22
  -3   7  18   10.02    1.50
  -3  -7 -18    9.05    1.49
   3  -7  18   10.50    1.39
   3   7  18    7.02    1.28
   3  -7 -18   11.16    1.68
  -3  -7  18   11.32    1.37
   4  -7  18    6.06    1.27
  -4  -7 -18    8.12    1.51
   4  -7  18    6.27    1.24
   4  -7 -18    8.52    1.56
   4   7  18    7.77    1.41
   0   8  18    4.35    0.97
   0  -8  18    4.62    0.69
   0  -8 -18    2.79    0.88
  -1   8  18    0.72    0.70
   1  -8  18    0.59    0.47
  -1  -8 -18   -0.37    0.60
  -1  -8  18    1.01    0.47
   1  -8 -18    0.20    0.67
   1   8  18    1.42    0.78
  -2  -8 -18    2.33    0.91
  -2   8  18    1.78    0.85
   2  -8  18    3.12    0.72
   2  -8 -18    1.87    0.85
   2   8  18    1.34    0.76
   3  -8  18   15.22    1.63
  -3  -8 -18   16.64    2.03
   3  -8 -18   15.08    1.97
   3   8  18   14.77    1.79
  -4  -8 -18    0.50    0.84
   4  -8  18   -0.35    0.63
  -4   8  18    1.01    1.02
   4  -8 -18    0.54    0.85
   4   8  18   -0.34    0.67
   0  -9 -18   27.87    2.46
   0   9  18   19.72    1.92
   0  -9  18   20.64    1.33
   1  -9  18    3.54    0.67
  -1  -9 -18    2.96    0.96
  -1   9  18    2.53    0.89
  -1  -9  18    4.47    0.68
   1   9  18    3.20    0.77
   1   9  18    3.76    0.93
   1  -9 -18    3.28    1.00
  -2   9  18   16.48    1.86
   2  -9  18   10.61    1.23
  -2  -9 -18   16.39    1.99
   2  -9 -18   16.73    2.01
   2   9  18   13.17    1.59
   3  -9  18    6.20    1.11
  -3   9  18    7.95    1.57
  -3  -9 -18    9.71    1.61
   3   9  18    4.66    1.08
   3  -9 -18    8.53    1.60
   0 -10  18   10.96    0.90
   0 -10 -18   10.64    1.57
   0  10  18   13.31    1.58
   0  10  18   10.81    1.43
  -1 -10 -18   11.43    1.65
  -1  10  18   11.91    1.60
  -1  10  18   10.57    1.43
   1 -10  18   10.21    1.04
   1  10  18    7.67    1.31
   1 -10 -18    7.87    1.44
   1  10  18   10.96    1.28
  -2 -10 -18    3.73    1.10
   2 -10  18    3.41    0.77
  -2  10  18    3.09    0.95
  -2  10  18    0.89    0.90
   2  10  18    0.73    0.73
   2 -10 -18    2.15    1.00
  -3 -10 -18    2.93    1.08
   3 -10  18    4.00    0.91
  -3  10  18    3.48    1.21
   3 -10 -18    4.39    1.27
   3  10  18    2.12    0.92
   0  11  18    0.27    0.69
   0 -11  18    0.22    0.32
   0  11  18    1.30    0.73
   0 -11 -18    0.44    0.75
   1 -11  18   32.77    1.76
  -1  11  18   29.64    2.45
  -1  11  18   34.85    2.33
  -1 -11 -18   32.33    2.48
   1  11  18   29.08    2.18
   1 -11 -18   33.45    2.64
   2 -11  18    2.00    0.65
  -2 -11 -18    0.16    0.77
  -2  11  18    2.20    1.12
   2  11  18    1.63    0.83
   2 -11 -18    2.13    0.99
   0 -12 -18    4.96    1.30
   0  12  18    3.36    0.95
   0 -12  18    4.12    0.50
   0  12  18    5.22    1.13
   0   0  19    2.26    0.68
   0   0 -19    2.39    0.64
   0   0  19    1.94    0.77
  -1   0  19   17.70    1.67
   1   0  19   13.66    1.44
   1   0 -19   14.14    1.36
  -1   0 -19   12.15    1.26
   1   0  19   14.75    1.55
  -1   0  19   12.55    1.44
   2   0  19   24.42    1.84
   2   0  19   22.30    1.80
  -2   0  19   23.48    1.80
  -2   0 -19   20.80    1.62
  -2   0  19   26.96    1.90
   2   0 -19   25.37    1.74
   3   0 -19    1.58    0.69
   3   0  19    1.66    0.83
  -3   0 -19    1.19    0.66
   3   0  19    0.74    0.71
  -3   0  19    1.00    0.76
   4   0  19   18.63    2.12
  -4   0  19   24.19    2.40
   4   0  19   24.80    2.41
   4   0 -19   23.45    2.17
  -4   0 -19   30.34    2.14
   5   0  19    5.69    1.33
   5   0  19    7.03    1.51
  -5   0 -19    4.25    1.13
   5   0 -19    6.08    1.28
   0  -1 -19   10.27    1.21
   0  -1  19    9.57    1.14
   0  -1  19    8.45    1.15
   0   1  19    8.14    1.14
   0   1 -19   11.19    1.11
   0   1  19    9.26    1.24
  -1   1  19   31.76    2.07
   1  -1  19   31.34    2.00
  -1   1  19   30.89    2.07
   1  -1  19   29.47    1.99
  -1  -1 -19   32.72    1.98
   1   1 -19   28.67    1.80
   1   1  19   28.83    2.02
  -1  -1  19   32.80    2.02
   1   1  19   31.64    2.07
   1  -1 -19   28.10    1.92
  -1   1 -19   30.54    1.82
  -1  -1  19   33.83    2.08
  -2  -1 -19   22.48    1.67
  -2   1  19   24.06    2.12
   2   1 -19   21.10    1.53
   2  -1  19   20.94    1.71
   2  -1  19   18.81    1.84
  -2   1  19   22.21    1.76
   2   1  19   18.36    1.86
  -2  -1  19   24.13    1.79
   2   1  19   23.42    1.83
   2  -1 -19   21.04    1.63
  -2   1 -19   23.50    1.59
  -2  -1  19   20.35    1.95
   3  -1  19   14.01    1.61
  -3  -1 -19    9.99    1.37
   3   1 -19   12.09    1.34
   3  -1  19   13.58    1.63
  -3   1  19   11.62    1.56
   3   1  19    9.67    1.48
  -3  -1  19   12.71    1.58
  -3   1 -19   12.73    1.42
   3   1  19   10.82    1.47
   3  -1 -19   12.81    1.49
  -4   1  19    3.72    1.07
   4   1 -19    3.65    0.96
   4  -1  19    4.25    1.14
   4  -1  19    4.21    1.11
  -4  -1 -19    5.26    1.12
   4  -1 -19    5.02    1.09
   4   1  19    5.29    1.26
   4   1  19    5.73    1.24
  -4  -1  19    5.75    1.22
  -4   1 -19    7.92    1.27
   5  -1  19    1.49    0.98
   5   1 -19   -0.61    0.65
  -5  -1 -19    1.11    0.86
   5  -1  19    1.54    0.95
   5  -1 -19    0.12    0.79
   5   1  19    0.07    0.81
  -5   1 -19    0.77    0.77
   0   2  19   19.62    1.60
   0  -2  19   19.07    1.44
   0  -2  19   21.19    1.54
   0   2  19   19.80    1.59
   0   2 -19   18.17    1.27
   0  -2 -19   19.69    1.51
  -1   2  19    6.54    1.12
   1   2 -19    5.16    0.78
   1  -2  19    5.53    0.97
  -1  -2 -19    4.40    0.87
  -1   2  19    7.87    1.16
   1  -2  19    6.04    0.98
  -1  -2  19    6.46    0.99
   1   2  19    6.68    1.12
  -1  -2  19    5.48    0.94
   1  -2 -19    5.50    0.99
   1   2  19    5.36    1.00
  -1   2 -19    4.73    0.73
  -2  -2 -19    7.85    1.16
   2   2 -19    8.86    1.05
   2  -2  19    9.64    1.25
  -2   2  19   11.64    1.43
   2  -2  19    8.83    1.17
  -2   2  19    9.13    1.37
  -2  -2  19    8.12    1.15
  -2   2 -19    9.05    1.04
   2   2  19    8.90    1.33
   2   2  19    7.68    1.20
  -2  -2  19   10.53    1.32
   2  -2 -19    9.65    1.28
   3   2 -19   20.08    1.48
   3  -2  19   13.31    1.62
  -3   2  19   16.40    1.88
  -3  -2 -19   16.63    1.75
   3  -2  19   17.88    1.82
   3  -2 -19   19.46    1.88
  -3  -2  19   14.58    1.72
   3   2  19   17.88    1.93
   3   2  19   14.27    1.75
  -3   2 -19   25.36    1.65
  -4   2  19    7.13    1.35
   4   2 -19    7.94    1.17
   4  -2  19    6.41    1.29
   4  -2  19    8.30    1.37
  -4  -2 -19    8.33    1.37
   4   2  19    7.11    1.32
   4  -2 -19    6.57    1.21
   4   2  19    5.84    1.28
  -4   2 -19    6.76    1.16
  -4  -2  19    3.83    1.06
   5  -2  19   13.57    1.90
  -5  -2 -19   10.84    1.77
   5   2 -19   10.04    1.39
   5  -2  19    9.69    1.60
   5   2  19   11.91    1.87
  -5   2 -19    9.22    1.45
   5  -2 -19   11.62    1.68
   0  -3 -19   57.60    3.09
   0  -3  19   60.16    2.97
   0   3 -19   63.55    2.68
   0   3  19   53.92    3.06
   0   3 -19   59.35    2.63
   0  -3  19   56.43    2.91
   0   3  19   60.23    3.16
   1  -3  19    5.22    0.91
  -1   3  19    5.64    1.05
  -1  -3 -19    5.60    1.01
  -1   3  19    6.57    1.13
   1  -3  19    8.88    1.16
   1   3 -19    6.22    0.74
  -1   3 -19    6.58    0.79
  -1  -3  19    6.28    1.01
   1   3  19    5.90    1.07
   1   3  19    5.32    1.06
   1  -3 -19    7.11    1.11
  -1  -3  19    6.84    0.98
   2   3 -19  102.62    4.19
   2  -3  19  100.22    4.57
  -2   3  19   94.97    4.74
  -2   3  19  106.62    4.85
  -2  -3 -19   99.70    4.67
   2  -3  19  100.68    4.58
   2   3  19   99.04    4.77
   2   3  19   93.26    4.70
  -2  -3  19  102.42    4.60
  -2   3 -19   95.01    4.21
   2  -3 -19   95.29    4.64
  -2  -3  19  101.75    4.56
  -3   3  19    5.05    1.16
   3  -3  19    4.73    0.99
  -3  -3 -19    2.93    0.88
   3  -3  19    4.87    1.07
   3   3 -19    4.55    0.81
   3   3  19    3.75    1.00
  -3   3 -19    3.86    0.78
   3   3  19    3.82    1.00
   3  -3 -19    5.29    1.10
  -3  -3  19    5.48    1.09
   4   3 -19   10.89    1.24
   4  -3  19   11.42    1.58
  -4   3  19   10.69    1.64
   4  -3  19   10.24    1.48
  -4  -3 -19    9.96    1.54
  -4   3 -19    8.69    1.25
   4   3  19    8.22    1.46
  -4  -3  19   11.18    1.62
   4  -3 -19   10.48    1.55
   5   3 -19    3.45    0.90
  -5  -3 -19    2.37    1.14
   5  -3  19    2.69    1.04
   5  -3  19    3.69    1.24
   5   3  19    3.78    1.18
   5  -3 -19    5.44    1.30
  -5   3 -19    3.89    1.08
   0  -4  19   50.60    2.58
   0   4 -19   49.28    2.15
   0  -4  19   54.35    2.69
   0   4  19   47.05    2.81
   0  -4 -19   50.28    2.83
   0   4  19   53.48    2.93
   1  -4  19    6.32    0.93
   1   4 -19    7.04    0.65
  -1  -4 -19    6.86    1.13
  -1   4  19    8.85    1.28
   1  -4  19    6.19    0.98
  -1   4  19    5.77    1.13
  -1   4 -19    5.79    0.64
   1   4  19    6.17    1.12
  -1  -4  19    6.48    0.97
   1  -4 -19    5.83    1.07
   1   4  19    7.35    1.16
  -1  -4  19    5.04    0.88
  -2  -4 -19   17.16    1.76
   2  -4  19   13.54    1.48
  -2   4  19   17.15    1.82
   2  -4  19   15.63    1.55
   2   4 -19   16.69    1.06
  -2   4  19   17.16    1.87
   2  -4 -19   16.96    1.80
   2   4  19   12.94    1.63
  -2   4 -19   16.84    1.14
  -2  -4  19   15.72    1.59
  -2  -4  19   15.59    1.53
   2   4  19   16.84    1.81
   3  -4  19    1.73    0.73
  -3   4  19    2.48    0.89
  -3  -4 -19    0.74    0.70
   3  -4  19    0.96    0.67
   3   4 -19    2.12    0.55
   3   4  19    0.56    0.74
  -3   4 -19    1.61    0.60
   3   4  19    1.62    0.82
  -3  -4  19    2.48    0.79
   3  -4 -19    1.00    0.68
   4  -4  19   10.29    1.49
  -4  -4 -19    9.15    1.50
   4   4 -19   10.74    1.15
   4  -4  19    8.70    1.40
   4   4  19    9.24    1.51
  -4   4 -19   11.46    1.34
   4  -4 -19    8.61    1.49
  -5  -4 -19    4.75    1.24
   5  -4  19    4.87    1.36
   5  -4  19    7.08    1.42
   5   4 -19    7.22    1.11
  -5   4 -19    5.50    1.13
   5  -4 -19    3.95    1.27
   5   4  19    4.87    1.27
   0   5  19    1.45    0.68
   0  -5 -19    1.14    0.67
   0  -5  19    1.73    0.55
   0  -5  19    1.57    0.61
   0   5  19    0.86    0.63
  -1  -5 -19   47.78    2.81
   1  -5  19   47.68    2.55
  -1   5  19   44.92    2.81
  -1   5  19   48.23    2.85
   1  -5  19   53.30    2.65
   1  -5 -19   43.44    2.76
  -1  -5  19   50.72    2.59
   1   5  19   53.81    2.91
  -1   5 -19   48.52    1.82
  -1  -5  19   47.06    2.51
   1   5  19   45.93    2.81
   2  -5  19    2.11    0.76
  -2   5  19    2.64    0.86
  -2  -5 -19    2.78    0.86
   2  -5  19    1.95    0.71
  -2   5  19    2.29    0.82
   2   5  19    3.36    0.93
   2   5  19    1.93    0.79
  -2  -5  19    2.83    0.77
  -2   5 -19    2.90    0.45
   2  -5 -19    1.43    0.79
  -2  -5  19    1.80    0.67
   3  -5  19   25.51    1.92
  -3   5  19   21.73    2.24
   3  -5  19   22.77    1.88
  -3  -5 -19   25.36    2.35
  -3   5 -19   24.72    1.48
  -3  -5  19   26.74    2.00
   3  -5 -19   28.39    2.54
   3   5  19   20.12    2.16
   4  -5  19    2.77    0.95
  -4  -5 -19    2.58    1.02
   4  -5  19    4.51    1.10
   4  -5 -19    3.09    1.03
   4   5  19    2.25    0.99
  -4   5 -19    2.87    0.72
   0  -6  19    6.24    0.92
   0   6  19    5.09    1.04
   0   6  19    5.42    1.08
   0  -6  19    6.37    0.88
   0  -6 -19    4.63    1.04
   1  -6  19   23.21    1.58
  -1   6  19   22.51    2.11
   1  -6  19   22.27    1.61
  -1   6  19   24.28    2.22
  -1  -6 -19   22.73    1.86
   1  -6 -19   24.07    2.21
  -1  -6  19   22.42    1.56
   1   6  19   22.22    2.11
  -1  -6  19   23.01    1.54
   1   6  19   21.28    2.05
  -2  -6 -19    7.65    1.30
   2  -6  19    7.52    1.09
   2  -6  19    6.78    1.05
  -2   6  19   10.83    1.51
   2   6  19    7.72    1.28
   2  -6 -19    7.99    1.38
  -2  -6  19    7.37    1.01
  -2  -6  19    8.21    1.14
  -3  -6 -19   12.36    1.69
   3  -6  19   10.04    1.35
  -3   6  19   11.22    1.60
   3  -6  19   12.51    1.50
   3   6  19   11.27    1.65
   3  -6 -19   15.01    1.88
  -3  -6  19   11.20    1.45
  -4  -6 -19   11.89    1.78
   4  -6  19   11.17    1.66
   4  -6  19    9.25    1.49
   4   6  19    8.09    1.50
   4  -6 -19    9.80    1.66
   0  -7 -19   13.81    1.66
   0  -7  19   14.25    1.16
   0  -7  19   14.42    1.35
   0   7  19   12.20    1.58
   1  -7  19    3.01    0.68
  -1  -7 -19    4.81    1.06
  -1   7  19    3.39    1.01
   1  -7  19    2.87    0.71
  -1  -7  19    2.96    0.72
   1  -7 -19    4.45    1.05
  -1  -7  19    2.84    0.64
   1   7  19    3.06    0.88
  -2   7  19   10.07    1.52
   2  -7  19   11.28    1.35
  -2  -7 -19   11.64    1.58
   2  -7  19   10.35    1.23
   2  -7 -19   10.34    1.56
   2   7  19    8.66    1.38
  -2  -7  19   10.11    1.42
  -3   7  19    3.99    1.10
  -3  -7 -19    3.92    1.07
   3  -7  19    3.52    0.89
   3  -7  19    5.18    1.09
   3   7  19    5.31    1.17
   3  -7 -19    3.89    1.13
   4  -7  19   12.72    1.70
   4  -7  19   10.54    1.55
  -4  -7 -19   12.94    1.87
   4   7  19    8.87    1.62
   4  -7 -19   11.55    1.86
   0  -8  19    4.74    0.74
   0   8  19    2.78    0.87
   0  -8 -19    4.67    1.12
  -1   8  19   13.45    1.67
   1  -8  19   10.55    1.13
  -1  -8 -19   10.91    1.57
   1  -8 -19    9.93    1.54
   1   8  19   12.28    1.54
  -1  -8  19   12.09    1.14
  -2   8  19   13.00    1.64
   2  -8  19   11.17    1.28
  -2  -8 -19   11.14    1.66
   2  -8 -19   10.50    1.61
   2   8  19    7.61    1.32
   3  -8  19    1.09    0.65
  -3   8  19    1.54    0.88
  -3  -8 -19    1.23    0.91
   3  -8 -19    2.78    1.06
   3   8  19    1.72    0.84
   0   9  19   14.51    1.72
   0  -9 -19   14.54    1.78
   0  -9  19   12.59    1.05
  -1  -9 -19    0.05    0.65
  -1   9  19    1.45    0.86
   1  -9  19    1.62    0.57
   1  -9 -19    2.32    0.97
  -1  -9  19    1.74    0.54
   1   9  19    1.90    0.78
   2  -9  19    4.08    0.82
  -2  -9 -19    5.28    1.22
  -2   9  19    3.13    1.02
   2  -9 -19    5.02    1.26
   2   9  19    3.85    1.01
  -3   9  19    3.12    1.18
  -3  -9 -19    3.32    1.11
   3  -9  19    1.10    0.71
   3   9  19    2.39    1.02
   3  -9 -19    2.83    1.13
   0  10  19    4.92    1.15
   0  10  19    6.36    1.20
   0 -10  19    5.76    0.76
   0 -10 -19    6.24    1.31
  -1  10  19    3.12    0.95
  -1 -10 -19    5.86    1.28
  -1  10  19    5.87    1.23
   1 -10  19    6.17    0.87
  -1 -10  19    5.16    0.74
   1  10  19    5.86    1.03
   1 -10 -19    5.76    1.30
   1  10  19    6.87    1.24
   2 -10  19    6.72    1.00
  -2  10  19    7.31    1.34
  -2 -10 -19    5.67    1.27
  -2  10  19    5.29    1.41
   2  10  19    5.30    1.13
   2 -10 -19    6.80    1.40
   0  11  19   -0.38    0.61
   0 -11  19   -0.41    0.33
   0 -11 -19    0.08    0.69
   0  11  19    0.18    0.69
  -1  11  19    5.10    1.12
  -1  11  19    5.46    1.30
   1 -11  19    7.17    0.91
  -1 -11 -19    4.82    1.21
   1 -11 -19    7.81    1.49
   1  11  19    6.08    1.17
   0   0  20    1.03    0.56
   0   0  20    0.69    0.56
   0   0 -20    0.88    0.57
  -1   0  20    0.77    0.61
   1   0 -20    0.78    0.60
  -1   0  20    1.88    0.72
   1   0  20    0.91    0.64
  -1   0 -20    1.46    0.61
   1   0  20    0.79    0.61
  -2   0  20   10.34    1.41
  -2   0 -20    7.50    1.08
  -2   0  20    8.27    1.27
   2   0  20    8.83    1.33
   2   0 -20    8.85    1.19
   2   0  20    8.68    1.27
   3   0 -20    2.79    0.85
  -3   0  20    2.85    0.96
   3   0  20    1.40    0.79
   3   0  20    3.06    0.94
  -3   0 -20    1.78    0.71
   4   0 -20    9.86    1.38
   4   0  20    8.27    1.46
  -4   0  20    9.93    1.58
   4   0  20   10.40    1.60
  -4   0 -20    9.49    1.44
  -5   0 -20   17.39    2.13
   5   0  20   21.15    2.44
   5   0 -20   21.20    2.17
   5   0  20   20.03    2.39
   0  -1 -20   16.25    1.56
   0   1  20   18.72    1.75
   0  -1  20   18.67    1.69
   0  -1  20   15.28    1.58
   0   1  20   18.31    1.75
   0   1 -20   16.97    1.32
  -1   1  20    6.72    1.11
  -1   1  20    8.53    1.22
   1   1 -20    5.46    0.85
   1  -1  20    7.51    1.13
  -1  -1 -20    7.15    1.05
   1  -1  20    6.57    1.05
  -1  -1  20    7.55    1.11
  -1  -1  20    5.09    0.94
   1   1  20    5.61    1.07
  -1   1 -20    5.21    0.85
   1   1  20    7.12    1.11
   1  -1 -20    6.46    0.99
  -2   1  20   11.39    1.44
  -2   1  20    8.31    1.31
   2  -1  20   10.36    1.36
   2   1 -20    8.86    1.11
   2  -1  20    9.70    1.39
  -2  -1 -20    9.37    1.22
  -2   1 -20    8.57    1.11
   2   1  20    9.72    1.43
  -2  -1  20    8.71    1.23
   2  -1 -20   10.79    1.32
  -2  -1  20    8.48    1.31
   2   1  20    8.97    1.30
   3  -1  20    5.02    1.12
   3  -1  20    2.77    0.92
  -3  -1 -20    4.87    1.03
   3   1 -20    5.02    0.89
  -3   1  20    4.59    1.13
   3   1  20    3.96    1.07
  -3   1 -20    4.55    0.92
  -3  -1  20    4.68    1.08
   3   1  20    2.95    0.97
   3  -1 -20    4.61    0.98
   4  -1  20    2.19    0.93
  -4  -1 -20    1.65    0.81
   4  -1  20    0.28    0.77
   4   1 -20    1.89    0.76
  -4   1  20    3.42    1.04
  -4   1 -20    0.97    0.78
  -4  -1  20    0.66    0.79
   4   1  20    2.96    1.04
   4   1  20    3.07    1.03
   4  -1 -20    1.93    0.79
   5  -1  20    2.02    1.10
   5   1 -20    1.72    0.79
   5  -1  20    3.08    1.14
  -5  -1 -20    3.22    1.07
   5  -1 -20    3.50    1.09
  -5   1 -20    1.97    0.89
   5   1  20    3.02    1.15
   0  -2  20    4.28    0.89
   0   2  20    3.43    0.85
   0  -2 -20    2.43    0.71
   0   2 -20    3.05    0.63
   0  -2  20    3.17    0.71
   0   2  20    1.79    0.66
  -1   2  20    2.02    0.79
  -1  -2 -20    2.82    0.77
   1  -2  20    3.10    0.75
   1  -2  20    2.62    0.75
   1   2 -20    3.20    0.65
  -1   2  20    2.36    0.80
   1  -2 -20    2.62    0.80
   1   2  20    3.39    0.83
  -1  -2  20    2.88    0.80
  -1   2 -20    1.94    0.54
  -1  -2  20    3.34    0.80
   1   2  20    2.96    0.85
   2  -2  20    3.14    0.85
  -2   2  20    5.27    1.08
  -2  -2 -20    3.63    0.89
   2   2 -20    4.59    0.81
   2  -2  20    4.35    0.91
  -2   2  20    4.04    1.07
   2   2  20    3.64    0.96
  -2  -2  20    4.63    1.00
   2   2  20    4.50    1.04
  -2  -2  20    4.72    0.97
  -2   2 -20    5.27    0.87
   2  -2 -20    4.18    0.95
   3   2 -20    6.12    0.99
   3  -2  20    5.59    1.11
  -3   2  20    6.56    1.27
  -3  -2 -20    4.77    1.04
   3  -2  20    5.46    1.15
   3   2  20    6.18    1.24
   3   2  20    5.99    1.21
  -3   2 -20    5.16    0.94
   3  -2 -20    3.92    0.97
  -3  -2  20    4.13    1.06
   4   2 -20   10.78    1.33
   4  -2  20   10.92    1.59
  -4   2  20   11.25    1.72
   4  -2  20   10.33    1.56
  -4  -2 -20    9.62    1.52
   4  -2 -20   11.43    1.58
  -4  -2  20   12.11    1.66
  -4   2 -20   10.03    1.39
   4   2  20   11.50    1.71
   4   2  20    8.69    1.53
   5   2 -20    4.36    1.04
  -5  -2 -20    2.28    0.98
   5  -2  20    2.22    1.04
   5  -2  20    3.51    1.17
   5  -2 -20    4.23    1.22
   5   2  20    3.95    1.25
  -5   2 -20    3.29    1.03
   0  -3  20    3.37    0.73
   0  -3 -20    2.07    0.72
   0  -3  20    3.08    0.75
   0   3  20    3.12    0.84
   0   3 -20    2.46    0.54
   0   3  20    1.69    0.75
   1  -3  20   17.63    1.47
   1  -3  20   19.03    1.56
  -1   3  20   16.82    1.81
   1   3 -20   18.01    1.21
  -1   3  20   18.97    1.89
  -1  -3 -20   20.53    1.88
   1  -3 -20   19.31    1.82
  -1  -3  20   20.41    1.56
  -1  -3  20   18.18    1.50
   1   3  20   16.30    1.72
   1   3  20   19.35    1.91
  -1   3 -20   20.92    1.30
  -2  -3 -20    3.29    0.91
  -2   3  20    4.48    1.02
   2  -3  20    3.87    0.89
  -2   3  20    4.51    1.04
   2   3 -20    5.14    0.77
   2  -3  20    3.66    0.87
   2   3  20    3.93    1.01
  -2   3 -20    3.99    0.73
   2  -3 -20    3.15    0.89
  -2  -3  20    5.52    0.96
   2   3  20    4.93    1.08
  -2  -3  20    3.02    0.87
   3   3 -20   17.96    1.37
  -3  -3 -20   14.48    1.75
   3  -3  20   17.31    1.85
   3  -3  20   15.49    1.74
  -3   3  20   14.16    1.83
   3   3  20   15.14    1.85
  -3   3 -20   17.48    1.40
   3   3  20   13.62    1.80
  -3  -3  20   16.41    1.83
   3  -3 -20   15.76    1.81
   4   3 -20    4.08    0.85
   4  -3  20    5.65    1.23
   4  -3  20    4.69    1.15
  -4   3  20    7.24    1.46
  -4  -3 -20    4.30    1.13
  -4  -3  20    7.26    1.38
   4   3  20    3.87    1.19
  -4   3 -20    5.36    1.03
   4  -3 -20    5.92    1.26
   0  -4  20   11.36    1.25
   0  -4 -20   10.81    1.40
   0   4  20   10.34    1.40
   0  -4  20   11.06    1.29
   0   4  20   10.52    1.39
   0   4 -20   11.35    0.79
   1   4 -20   13.72    0.90
   1  -4  20   13.41    1.39
  -1  -4 -20   12.88    1.54
   1  -4  20   13.99    1.46
  -1   4  20   15.88    1.74
  -1   4  20   12.81    1.60
  -1   4 -20   15.09    0.98
  -1  -4  20   13.50    1.40
  -1  -4  20   15.36    1.50
   1   4  20   16.46    1.72
   1   4  20   14.96    1.71
   1  -4 -20   10.36    1.42
  -2   4  20    9.22    1.41
   2  -4  20    9.86    1.28
  -2  -4 -20    8.87    1.33
  -2   4  20   10.83    1.51
   2   4 -20    9.17    0.85
   2  -4  20    8.60    1.20
  -2  -4  20    8.24    1.16
  -2   4 -20   10.29    0.98
   2  -4 -20    8.91    1.36
   2   4  20    9.82    1.43
  -2  -4  20   10.56    1.38
   2   4  20   11.10    1.55
  -3  -4 -20   11.70    1.60
   3  -4  20   12.23    1.51
   3   4 -20   10.54    1.04
  -3   4  20   11.74    1.68
   3  -4  20   12.11    1.51
   3   4  20   11.10    1.66
  -3  -4  20   13.86    1.65
   3  -4 -20   14.42    1.75
  -3   4 -20   12.37    1.22
   3   4  20   10.50    1.61
  -4  -4 -20    4.69    1.19
   4  -4  20    3.73    1.04
   4   4 -20    3.50    0.75
   4  -4  20    4.31    1.10
   4   4  20    5.59    1.32
   4  -4 -20    5.67    1.29
  -4   4 -20    4.59    0.94
  -4  -4  20    3.77    1.09
   0   5  20    5.71    1.10
   0  -5  20    4.94    0.87
   0   5  20    8.62    1.29
   0  -5 -20    8.19    1.25
   0  -5  20    6.53    0.97
   1  -5  20   21.00    1.57
  -1   5  20   25.10    2.23
  -1  -5 -20   20.45    2.03
  -1   5  20   23.26    1.87
   1  -5  20   22.50    1.65
   1   5  20   20.39    2.00
   1   5  20   18.07    1.89
   1  -5 -20   20.70    2.05
  -1  -5  20   22.04    1.59
  -1   5 -20   20.48    0.94
  -1  -5  20   20.96    1.55
   2  -5  20    2.85    0.81
  -2  -5 -20    2.53    0.87
  -2   5  20    3.85    1.00
   2  -5  20    2.25    0.76
  -2   5  20    4.82    1.12
   2  -5 -20    3.59    0.99
  -2   5 -20    4.27    0.54
  -2  -5  20    4.75    0.88
   2   5  20    5.97    1.16
  -2  -5  20    3.97    0.94
   2   5  20    3.64    1.00
   3  -5  20    2.00    0.82
  -3   5  20    0.92    0.79
  -3  -5 -20    1.16    0.83
   3  -5  20    1.89    0.79
  -3  -5  20    1.97    0.86
   3  -5 -20    2.65    0.93
  -3   5 -20    0.76    0.44
   3   5  20    1.82    0.85
   4  -5  20    9.63    1.55
  -4  -5 -20    8.11    1.49
   4  -5  20    9.62    1.52
   4  -5 -20   10.30    1.65
   4   5  20   10.45    1.71
  -4   5 -20   11.88    1.26
   0   6  20    0.17    0.54
   0  -6  20    0.97    0.59
   0  -6  20    0.39    0.41
   0  -6 -20    1.40    0.76
   0   6  20   -0.24    0.65
  -1  -6 -20   26.45    2.05
   1  -6  20   28.40    1.82
   1  -6  20   26.77    1.74
  -1   6  20   28.01    2.10
  -1   6  20   24.39    2.02
  -1  -6  20   26.71    1.72
  -1  -6  20   26.19    1.78
   1  -6 -20   24.20    2.01
   1   6  20   21.52    2.42
   1   6  20   20.70    2.08
  -2   6  20    4.94    1.16
  -2  -6 -20    5.26    1.17
   2  -6  20    5.72    1.02
   2  -6  20    6.30    1.09
  -2  -6  20    8.14    1.16
  -2  -6  20    5.08    0.92
   2  -6 -20    6.47    1.27
   2   6  20    6.94    1.25
   3  -6  20   16.81    1.79
  -3   6  20   17.77    2.06
   3  -6  20   18.77    1.89
  -3  -6 -20   22.39    2.24
   3   6  20   15.75    1.95
   3  -6 -20   15.27    1.96
  -3  -6  20   19.13    1.89
   4  -6  20    7.09    1.37
   4  -6  20    5.23    1.28
  -4  -6 -20    5.63    1.35
   4  -6 -20    5.92    1.36
   4   6  20    6.69    1.40
   0   7  20    6.72    1.26
   0  -7 -20    7.88    1.35
   0  -7  20    4.95    0.81
   0  -7  20    6.93    0.98
  -1   7  20    0.84    0.75
   1  -7  20    3.29    0.77
  -1  -7 -20    3.07    0.95
   1  -7  20    3.39    0.74
   1  -7 -20    2.94    0.98
  -1  -7  20    3.63    0.71
   1   7  20    4.01    1.05
   2  -7  20    0.15    0.49
  -2  -7 -20    1.04    0.78
  -2   7  20    0.48    0.74
   2  -7  20    0.44    0.60
   2   7  20    0.36    0.68
   2  -7 -20   -0.11    0.69
   3  -7  20    5.90    1.12
  -3   7  20    4.14    1.10
   3  -7  20    5.85    1.16
  -3  -7 -20    6.53    1.36
   3  -7 -20    4.13    1.18
   3   7  20    5.03    1.20
   4  -7  20    6.57    1.38
   4  -7  20    7.23    1.35
  -4  -7 -20    9.37    1.66
   4  -7 -20    7.04    1.53
   4   7  20    7.65    1.55
   0  -8  20   25.01    1.59
   0  -8 -20   25.80    2.40
   0   8  20   25.01    2.05
  -1   8  20    1.20    0.75
  -1  -8 -20    0.65    0.72
   1  -8  20    0.88    0.52
   1   8  20    2.00    0.81
   1  -8 -20    1.00    0.80
  -1  -8  20    1.37    0.53
  -2  -8 -20   12.73    1.75
   2  -8  20   10.63    1.31
  -2   8  20    8.81    1.44
   2  -8 -20   13.93    1.87
   2   8  20    9.58    1.46
  -3  -8 -20    2.72    1.01
  -3   8  20    1.39    0.93
   3  -8  20    0.97    0.68
   3  -8 -20    0.78    0.86
   3   8  20    2.67    0.93
   0  -9  20    7.10    0.89
   0   9  20    5.99    1.18
   0  -9 -20    6.17    1.28
  -1  -9 -20    6.15    1.28
   1  -9  20    4.31    0.78
  -1   9  20    4.62    1.10
   1   9  20    4.13    1.02
  -1  -9  20    4.68    0.77
   1  -9 -20    5.75    1.35
  -2   9  20    6.93    1.34
  -2  -9 -20    6.23    1.34
   2  -9  20    6.28    1.03
   2  -9 -20    5.26    1.32
   2   9  20    5.45    1.15
  -3  -9 -20    7.21    1.51
   3  -9  20    9.90    1.34
   3  -9 -20    8.84    1.72
   3   9  20    7.91    1.47
   0  10  20   12.35    1.58
   0  10  20   10.21    1.47
   0 -10  20   12.54    1.13
   0 -10 -20   12.37    1.75
  -1  10  20    8.98    1.54
   1 -10  20   11.10    1.18
  -1  10  20   13.05    1.73
  -1 -10 -20   11.43    1.73
  -1 -10  20   10.78    1.06
   1 -10 -20   12.50    1.80
   1  10  20   11.58    1.58
   2 -10  20    4.10    0.87
  -2 -10 -20    3.83    1.18
  -2  10  20    3.79    1.22
  -2  10  20    2.58    1.02
   2 -10 -20    3.13    1.25
   2  10  20    4.17    1.11
   0  11  20    3.23    1.01
   0 -11 -20    3.30    1.08
   0 -11  20    2.22    0.51
   0  11  20    2.21    0.94
  -1  11  20    2.04    0.95
   1 -11  20    4.48    0.76
  -1  11  20    2.89    1.12
  -1 -11 -20    3.43    1.15
   1 -11 -20    4.06    1.21
   1  11  20    2.04    0.90
   0   0  21   -0.47    0.49
   0   0 -21    0.03    0.42
   0   0  21    0.81    0.55
   1   0  21    4.80    1.02
   1   0  21    4.03    0.94
  -1   0 -21    4.21    0.81
  -1   0  21    4.53    0.95
  -1   0  21    4.94    1.03
   1   0 -21    4.55    0.86
   2   0  21    1.26    0.75
   2   0 -21    3.56    0.85
  -2   0  21    2.69    0.90
   2   0  21    2.90    0.87
  -2   0 -21    1.83    0.71
  -2   0  21    2.50    0.80
   3   0 -21    6.44    1.15
   3   0  21    6.31    1.26
  -3   0  21    6.51    1.26
   3   0  21    8.43    1.40
  -3   0 -21    7.25    1.23
  -4   0  21    8.92    1.57
   4   0 -21    5.64    1.13
   4   0  21    4.86    1.23
  -4   0 -21    6.41    1.29
   4   0  21    5.45    1.26
   0   1  21    4.70    0.98
   0  -1  21    4.65    0.89
   0   1 -21    4.88    0.84
   0  -1 -21    3.53    0.82
   0  -1  21    4.69    0.94
   0   1  21    4.75    0.96
   1   1 -21   25.95    1.69
  -1   1  21   23.35    1.87
  -1  -1 -21   25.89    1.79
   1  -1  21   25.95    1.86
   1  -1  21   22.90    1.81
  -1   1  21   26.22    1.93
   1   1  21   22.26    1.82
   1  -1 -21   26.28    1.79
   1   1  21   23.27    1.87
  -1   1 -21   23.10    1.60
  -1  -1  21   23.08    1.80
  -1  -1  21   22.85    1.82
  -2  -1 -21    5.83    1.03
   2  -1  21    6.88    1.17
  -2   1  21    4.56    1.04
   2   1 -21    4.78    0.87
   2  -1  21    5.98    1.13
  -2   1  21    5.80    1.19
   2   1  21    6.77    1.19
   2  -1 -21    6.00    1.04
  -2  -1  21    6.45    1.18
  -2   1 -21    5.77    1.00
  -2  -1  21    6.02    1.11
   2   1  21    6.20    1.22
  -3   1  21   17.78    2.04
   3   1 -21   17.52    1.70
   3  -1  21   14.50    1.77
  -3  -1 -21   14.60    1.66
   3  -1  21   15.33    1.84
  -3  -1  21   17.17    1.91
   3  -1 -21   16.77    1.74
   3   1  21   17.72    1.97
  -3   1 -21   14.77    1.60
   3   1  21   16.66    1.93
   4   1 -21    0.16    0.60
   4  -1  21    1.33    0.85
  -4   1  21   -0.83    0.68
  -4  -1 -21    0.75    0.81
   4  -1  21    0.57    0.89
  -4   1 -21    0.26    0.68
   4   1  21   -1.26    0.58
   4  -1 -21   -0.18    0.67
  -4  -1  21   -0.60    0.68
   4   1  21    1.58    0.87
   0  -2  21    0.14    0.52
   0   2  21    0.67    0.66
   0  -2 -21   -0.01    0.58
   0   2  21    0.35    0.60
   0  -2  21    1.15    0.63
   0   2 -21    0.45    0.45
  -1   2  21   10.00    1.40
   1  -2  21    8.90    1.28
  -1  -2 -21   10.22    1.30
   1   2 -21    8.55    1.01
  -1   2  21    8.56    1.31
   1  -2  21    9.24    1.23
  -1  -2  21   10.20    1.29
  -1  -2  21   10.87    1.31
   1   2  21   10.93    1.43
   1   2  21    7.41    1.22
  -1   2 -21    9.90    1.07
   1  -2 -21    9.85    1.29
   2  -2  21   14.49    1.67
   2  -2  21   15.93    1.71
  -2   2  21   16.96    1.89
  -2  -2 -21   16.70    1.71
   2   2 -21   15.82    1.44
  -2   2  21   22.32    2.08
  -2   2 -21   16.61    1.36
   2  -2 -21   16.29    1.75
   2   2  21   19.79    2.00
  -2  -2  21   17.21    1.78
   2   2  21   15.21    1.77
  -2  -2  21   15.31    1.65
   3   2 -21    4.26    0.88
   3  -2  21    5.58    1.18
  -3   2  21    6.53    1.31
  -3  -2 -21    4.21    1.07
   3  -2  21    5.06    1.09
  -3  -2  21    4.36    1.08
   3   2  21    4.94    1.16
  -3   2 -21    3.66    0.84
   3  -2 -21    4.06    1.01
   3   2  21    3.25    1.04
   4   2 -21    0.36    0.61
   4  -2  21    0.59    0.79
   4  -2  21    0.41    0.77
  -4  -2 -21    0.63    0.74
  -4   2  21   -0.61    0.76
   4   2  21    1.83    0.94
  -4   2 -21    0.94    0.73
  -4  -2  21    2.25    0.99
   4  -2 -21    0.44    0.72
   4   2  21    2.65    1.05
   0  -3  21   13.39    1.47
   0   3  21   13.24    1.53
   0   3 -21   11.84    1.07
   0  -3  21    8.33    1.17
   0   3  21   12.20    1.50
   0  -3 -21   10.12    1.35
  -1   3  21    5.01    1.10
  -1   3  21    7.04    1.23
   1  -3  21    7.63    1.16
   1  -3  21    8.36    1.24
   1   3 -21   10.23    0.98
  -1  -3 -21    9.37    1.32
  -1  -3  21    8.58    1.21
   1   3  21    7.65    1.25
  -1   3 -21    8.16    0.92
   1  -3 -21    7.33    1.22
   1   3  21   10.22    1.42
  -1  -3  21    8.13    1.16
   2   3 -21   39.85    2.16
   2  -3  21   43.82    2.65
   2  -3  21   42.02    2.59
  -2   3  21   44.57    2.82
  -2  -3 -21   44.38    2.67
  -2   3  21   44.52    2.78
   2   3  21   41.09    2.73
   2  -3 -21   43.71    2.73
  -2   3 -21   39.40    2.21
  -2  -3  21   40.63    2.57
   2   3  21   45.72    2.81
[truncated: 58,833 more chars]
