# Supplementary material for: Bisguanidinium dinuclear oxodiperoxomolybdosulfate ion pair-catalyzed enantioselective sulfoxidation
Source: Nat Commun. 2016 Nov 21;7:13455. doi: 10.1038/ncomms13455 (PMC5121337; doi:10.1038/ncomms13455)
Supplement: Supplementary Data 7 — Crystallographic information for compound 3o. [file ncomms13455-s8.cif]

data_global
_audit_creation_method                  'APEX3 v2015.9-0'

_publ_requested_journal                 ?

_publ_contact_author_name               ?
_publ_contact_author_address            
;
;
_publ_contact_author_email              ?
_publ_contact_author_fax                ?
_publ_contact_author_phone              ?

_publ_section_title                     
;
;
_publ_section_abstract                  
;
;
_publ_section_references                
;
;
_publ_section_comment                   
;
;

data_tch65s
_chemical_name_systematic               ?
_chemical_name_common                   ?
_chemical_formula_moiety                ?
_chemical_formula_sum                   'C12 H15 Br O3 S'
_chemical_formula_iupac                 ?
_chemical_formula_weight                319.21
_chemical_absolute_configuration        ?

_chemical_melting_point                 ?

_space_group_crystal_system             monoclinic
_space_group_name_H-M_alt               'P 1 21 1'
_space_group_name_Hall                  'P 2yb'
loop_
    _space_group_symop_operation_xyz
    'x, y, z'
    '-x, y+1/2, -z'

_cell_length_a                          26.8296(16)
_cell_length_b                          9.6925(5)
_cell_length_c                          10.5106(6)
_cell_angle_alpha                       90
_cell_angle_beta                        101.2326(19)
_cell_angle_gamma                       90
_cell_volume                            2680.9(3)
_cell_formula_units_Z                   8
_cell_measurement_reflns_used           9987
_cell_measurement_theta_min             2.6100
_cell_measurement_theta_max             33.6126
_cell_measurement_temperature           103.(2)

_exptl_crystal_description              plate
_exptl_crystal_colour                   colourless
_exptl_crystal_size_max                 0.420
_exptl_crystal_size_mid                 0.400
_exptl_crystal_size_min                 0.120
_exptl_crystal_density_diffrn           1.582
_exptl_crystal_density_meas             ?
_exptl_crystal_density_method           'not measured'
_exptl_crystal_F_000                    1296

_exptl_absorpt_coefficient_mu           3.216
_exptl_absorpt_correction_type          Multi-Scan
_exptl_absorpt_process_details          
;
SADABS-2014/5 - Bruker AXS area detector scaling and absorption correction
;
_exptl_absorpt_correction_T_min         0.37
_exptl_absorpt_correction_T_max         0.70

_exptl_special_details                  
;
; 

_diffrn_ambient_temperature             103.(2)

_diffrn_source                          'fine-focus sealed tube'
_diffrn_source_type                     'Bruker KappaCCD'

_diffrn_radiation_type                  MoK\a
_diffrn_radiation_wavelength            0.71073
_diffrn_radiation_monochromator         'graphite'

_diffrn_measurement_device_type         'CCD area detector'
_diffrn_measurement_method              'phi and omega scans'

_diffrn_detector_area_resol_mean        8.3333

_diffrn_reflns_number                   80484
_diffrn_reflns_av_R_equivalents         0.1272
_diffrn_reflns_av_unetI/netI            0.1848
_diffrn_reflns_theta_min                1.98
_diffrn_reflns_theta_max                35.01
_diffrn_reflns_theta_full               35.01
_diffrn_measured_fraction_theta_max     0.991
_diffrn_measured_fraction_theta_full    0.991
_diffrn_reflns_limit_h_min              -42
_diffrn_reflns_limit_h_max              42
_diffrn_reflns_limit_k_min              -15
_diffrn_reflns_limit_k_max              15
_diffrn_reflns_limit_l_min              -16
_diffrn_reflns_limit_l_max              16

_refine_special_details                 
;

Refined as a 2-component twin.
;

_reflns_number_total                    22922
_reflns_number_gt                       10957
_reflns_threshold_expression            'I > 2\s(I)'

_refine_ls_structure_factor_coef        Fsqd
_refine_ls_matrix_type                  full
_refine_ls_R_factor_all                 0.1706
_refine_ls_R_factor_gt                  0.0620
_refine_ls_wR_factor_gt                 0.0935
_refine_ls_wR_factor_ref                0.1213
_refine_ls_goodness_of_fit_ref          0.949
_refine_ls_restrained_S_all             0.940
_refine_ls_number_reflns                22922
_refine_ls_number_parameters            626
_refine_ls_number_restraints            493
_refine_ls_number_constraints           ?
_refine_ls_hydrogen_treatment           constr
_refine_ls_weighting_scheme             calc
_refine_ls_weighting_details            
    'w=1/[\s^2^(Fo^2^)] where P=(Fo^2^+2Fc^2^)/3'

_atom_sites_solution_hydrogens          geom
_atom_sites_solution_primary            ?
_atom_sites_solution_secondary          ?

_refine_ls_shift/su_max                 0.000
_refine_ls_shift/su_mean                0.000
_refine_diff_density_max                0.863
_refine_diff_density_min                -1.131
_refine_ls_extinction_method            none
_refine_ls_extinction_coef              ?
_refine_ls_abs_structure_details        
;

Flack x determined using 3396 quotients [(I+)-(I-)]/[(I+)+(I-)]
(Parsons, Flack and Wagner, Acta Cryst. B69 (2013) 249-259).
;
_refine_ls_abs_structure_Flack          0.008(8)

loop_
    _atom_type_symbol
    _atom_type_description
    _atom_type_scat_dispersion_real
    _atom_type_scat_dispersion_imag
    _atom_type_scat_source
    C C 0.0033 0.0016 'International Tables Vol C Tables 4.2.6.8 and 6.1.1.4'
    H H 0.0000 0.0000 'International Tables Vol C Tables 4.2.6.8 and 6.1.1.4'
    O O 0.0106 0.0060 'International Tables Vol C Tables 4.2.6.8 and 6.1.1.4'
    S S 0.1246 0.1234 'International Tables Vol C Tables 4.2.6.8 and 6.1.1.4'
    Br Br -0.2901 2.4595
     'International Tables Vol C Tables 4.2.6.8 and 6.1.1.4'

_computing_data_collection              'APEX3 (Bruker AXS Inc., 2015)'
_computing_cell_refinement              'SAINT V8.35A (Bruker AXS Inc., 2015)'
_computing_data_reduction               'SAINT V8.35A (Bruker AXS Inc., 2015)'
_computing_structure_solution           'XT, VERSION 2014/4'
_computing_structure_refinement         'SHELXL-2014/7 (Sheldrick, 2014)'
_computing_molecular_graphics           'XP (Bruker AXS Inc., 2015)'
_computing_publication_material         'APEX3 (Bruker AXS Inc., 2015)'

loop_
    _atom_site_type_symbol
    _atom_site_label
    _atom_site_fract_x
    _atom_site_fract_y
    _atom_site_fract_z
    _atom_site_U_iso_or_equiv
    _atom_site_adp_type
    _atom_site_calc_flag
    _atom_site_refinement_flags_adp
    _atom_site_refinement_flags_occupancy
    _atom_site_refinement_flags_posn
    _atom_site_occupancy
    _atom_site_disorder_assembly
    _atom_site_disorder_group
    Br Br1 0.32950(6) 0.52375(8) -0.05324(16) 0.0177(4) Uani d U . . 1 . .
    Br Br2 0.33007(6) 0.50105(8) 0.44760(16) 0.0168(4) Uani d U . . 1 . .
    Br Br3 -0.17082(6) 0.49120(10) 0.38183(16) 0.0173(4) Uani d U . . 1 . .
    Br Br4 -0.17060(7) 0.50326(10) 0.88160(16) 0.0164(4) Uani d U . . 1 . .
    C C1 0.4311(4) 0.3554(10) 0.2550(10) 0.012(2) Uani d U . . 1 . .
    H H1 0.4424 0.2655 0.2827 0.014 Uiso calc U . R 1 . .
    C C2 0.3947(5) 0.3731(11) 0.1426(12) 0.014(2) Uani d U . . 1 . .
    H H2 0.3801 0.2953 0.094 0.016 Uiso calc U . R 1 . .
    C C3 0.3799(6) 0.5057(11) 0.1020(14) 0.015(3) Uani d U . . 1 . .
    C C4 0.3984(5) 0.6192(12) 0.1708(12) 0.015(2) Uani d U . . 1 . .
    H H4 0.3867 0.7086 0.1423 0.018 Uiso calc U . R 1 . .
    C C5 0.4346(4) 0.6029(10) 0.2834(11) 0.012(2) Uani d U . . 1 . .
    H H5 0.4486 0.6812 0.3319 0.014 Uiso calc U . R 1 . .
    C C6 0.4504(4) 0.4686(10) 0.3256(10) 0.013(2) Uani d U . . 1 . .
    C C7 0.5481(6) 0.5104(11) 0.4369(14) 0.016(3) Uani d U . . 1 . .
    H H7A 0.5562 0.4601 0.3616 0.02 Uiso calc U . R 1 . .
    H H7B 0.5426 0.6087 0.4128 0.02 Uiso calc U . R 1 . .
    C C8 0.5908(5) 0.4972(11) 0.5500(14) 0.014(2) Uani d U . . 1 . .
    C C9 0.6836(6) 0.5308(11) 0.6167(13) 0.014(2) Uani d U . . 1 . .
    C C10 0.6792(5) 0.6229(11) 0.7300(12) 0.021(3) Uani d U . . 1 . .
    H H10A 0.6635 0.7106 0.6976 0.031 Uiso calc U . R 1 . .
    H H10B 0.7131 0.6403 0.7818 0.031 Uiso calc U . R 1 . .
    H H10C 0.6582 0.5774 0.784 0.031 Uiso calc U . R 1 . .
    C C11 0.6954(5) 0.3807(11) 0.6570(14) 0.022(3) Uani d U . . 1 . .
    H H11A 0.7288 0.3757 0.7147 0.034 Uiso calc U . R 1 . .
    H H11B 0.6957 0.3244 0.5797 0.034 Uiso calc U . R 1 . .
    H H11C 0.6694 0.3458 0.7026 0.034 Uiso calc U . R 1 . .
    C C12 0.7225(5) 0.5912(13) 0.5413(13) 0.023(3) Uani d U . . 1 . .
    H H12A 0.7119 0.6844 0.5113 0.034 Uiso calc U . R 1 . .
    H H12B 0.7242 0.5324 0.4664 0.034 Uiso calc U . R 1 . .
    H H12C 0.756 0.5952 0.5983 0.034 Uiso calc U . R 1 . .
    C C13 0.4318(4) 0.3521(10) 0.7662(11) 0.013(2) Uani d U . . 1 . .
    H H13 0.443 0.2647 0.8017 0.015 Uiso calc U . R 1 . .
    C C14 0.3959(5) 0.3612(11) 0.6532(12) 0.014(2) Uani d U . . 1 . .
    H H14 0.3815 0.2796 0.6113 0.017 Uiso calc U . R 1 . .
    C C15 0.3807(5) 0.4908(12) 0.6002(14) 0.013(2) Uani d U . . 1 . .
    C C16 0.4017(5) 0.6104(11) 0.6611(12) 0.015(2) Uani d U . . 1 . .
    H H16 0.3921 0.698 0.6236 0.018 Uiso calc U . R 1 . .
    C C17 0.4363(4) 0.6015(11) 0.7758(12) 0.016(2) Uani d U . . 1 . .
    H H17 0.4498 0.6831 0.8196 0.019 Uiso calc U . R 1 . .
    C C18 0.4515(4) 0.4733(10) 0.8273(10) 0.0110(19) Uani d U . . 1 . .
    C C19 0.5500(5) 0.5168(10) 0.9327(13) 0.012(2) Uani d U . . 1 . .
    H H19A 0.5581 0.4557 0.8641 0.014 Uiso calc U . R 1 . .
    H H19B 0.5454 0.612 0.8983 0.014 Uiso calc U . R 1 . .
    C C20 0.5922(5) 0.5119(11) 1.0529(14) 0.010(2) Uani d U . . 1 . .
    C C21 0.6845(5) 0.4787(13) 1.1149(14) 0.017(2) Uani d U . . 1 . .
    C C22 0.6801(4) 0.3835(10) 1.2278(12) 0.015(2) Uani d U . . 1 . .
    H H22A 0.7138 0.37 1.2823 0.023 Uiso calc U . R 1 . .
    H H22B 0.6663 0.2942 1.1941 0.023 Uiso calc U . R 1 . .
    H H22C 0.6574 0.4252 1.2797 0.023 Uiso calc U . R 1 . .
    C C23 0.6974(5) 0.6262(11) 1.1585(13) 0.023(3) Uani d U . . 1 . .
    H H23A 0.7006 0.6828 1.0832 0.034 Uiso calc U . R 1 . .
    H H23B 0.7296 0.6274 1.2214 0.034 Uiso calc U . R 1 . .
    H H23C 0.6703 0.6636 1.199 0.034 Uiso calc U . R 1 . .
    C C24 0.7239(5) 0.4229(13) 1.0434(13) 0.023(3) Uani d U . . 1 . .
    H H24A 0.725 0.4811 0.9678 0.034 Uiso calc U . R 1 . .
    H H24B 0.7149 0.3284 1.0148 0.034 Uiso calc U . R 1 . .
    H H24C 0.7572 0.4231 1.1014 0.034 Uiso calc U . R 1 . .
    C C25 -0.0662(4) 0.4032(10) 0.1487(11) 0.015(2) Uani d U . . 1 . .
    H H25 -0.0535 0.3239 0.1125 0.018 Uiso calc U . R 1 . .
    C C26 -0.1023(5) 0.3885(11) 0.2286(12) 0.014(2) Uani d U . . 1 . .
    H H26 -0.1134 0.2998 0.2495 0.017 Uiso calc U . R 1 . .
    C C27 -0.1211(6) 0.5068(11) 0.2758(14) 0.013(3) Uani d U . . 1 . .
    C C28 -0.1049(5) 0.6380(11) 0.2533(12) 0.015(2) Uani d U . . 1 . .
    H H28 -0.1179 0.7165 0.29 0.018 Uiso calc U . R 1 . .
    C C29 -0.0683(4) 0.6518(11) 0.1735(11) 0.016(2) Uani d U . . 1 . .
    H H29 -0.0567 0.7407 0.1545 0.02 Uiso calc U . R 1 . .
    C C30 -0.0492(4) 0.5335(9) 0.1229(11) 0.0103(19) Uani d U . . 1 . .
    C C31 0.0487(5) 0.4886(11) 0.1130(13) 0.014(2) Uani d U . . 1 . .
    H H31A 0.057 0.5384 0.1967 0.017 Uiso calc U . R 1 . .
    H H31B 0.0427 0.3903 0.1311 0.017 Uiso calc U . R 1 . .
    C C32 0.0906(6) 0.5009(12) 0.0432(15) 0.018(3) Uani d U . . 1 . .
    C C33 0.1846(5) 0.4713(12) 0.0705(13) 0.015(2) Uani d U . . 1 . .
    C C34 0.2226(5) 0.4194(13) 0.1848(13) 0.022(3) Uani d U . . 1 . .
    H H34A 0.2153 0.3225 0.201 0.034 Uiso calc U . R 1 . .
    H H34B 0.2202 0.4745 0.2615 0.034 Uiso calc U . R 1 . .
    H H34C 0.2569 0.4272 0.1665 0.034 Uiso calc U . R 1 . .
    C C35 0.1957(5) 0.6191(12) 0.0421(14) 0.025(3) Uani d U . . 1 . .
    H H35A 0.2279 0.6242 0.0116 0.037 Uiso calc U . R 1 . .
    H H35B 0.1981 0.6741 0.1213 0.037 Uiso calc U . R 1 . .
    H H35C 0.1682 0.6552 -0.025 0.037 Uiso calc U . R 1 . .
    C C36 0.1822(4) 0.3754(10) -0.0456(12) 0.016(2) Uani d U . . 1 . .
    H H36A 0.1597 0.4152 -0.1214 0.024 Uiso calc U . R 1 . .
    H H36B 0.1691 0.2853 -0.0257 0.024 Uiso calc U . R 1 . .
    H H36C 0.2164 0.3641 -0.0643 0.024 Uiso calc U . R 1 . .
    C C37 -0.0634(4) 0.4085(10) 0.6589(11) 0.014(2) Uani d U . . 1 . .
    H H37 -0.0488 0.3286 0.629 0.017 Uiso calc U . R 1 . .
    C C38 -0.0987(5) 0.3975(11) 0.7392(12) 0.013(2) Uani d U . . 1 . .
    H H38 -0.1077 0.3099 0.7683 0.016 Uiso calc U . R 1 . .
    C C39 -0.1206(6) 0.5183(11) 0.7763(14) 0.012(3) Uani d U . . 1 . .
    C C40 -0.1074(5) 0.6490(10) 0.7412(12) 0.014(2) Uani d U . . 1 . .
    H H40 -0.1222 0.7294 0.7698 0.017 Uiso calc U . R 1 . .
    C C41 -0.0713(4) 0.6573(11) 0.6616(11) 0.015(2) Uani d U . . 1 . .
    H H41 -0.0615 0.7447 0.634 0.018 Uiso calc U . R 1 . .
    C C42 -0.0502(4) 0.5398(10) 0.6236(11) 0.013(2) Uani d U . . 1 . .
    C C43 0.0493(6) 0.5010(11) 0.6148(14) 0.016(3) Uani d U . . 1 . .
    H H43A 0.0563 0.5607 0.6926 0.019 Uiso calc U . R 1 . .
    H H43B 0.0452 0.405 0.6432 0.019 Uiso calc U . R 1 . .
    C C44 0.0940(6) 0.5094(11) 0.5408(14) 0.012(2) Uani d U . . 1 . .
    C C45 0.1846(5) 0.5368(13) 0.5703(13) 0.015(2) Uani d U . . 1 . .
    C C46 0.2222(5) 0.5913(13) 0.6854(13) 0.023(3) Uani d U . . 1 . .
    H H46A 0.2123 0.6849 0.706 0.035 Uiso calc U . R 1 . .
    H H46B 0.2562 0.5934 0.6645 0.035 Uiso calc U . R 1 . .
    H H46C 0.2224 0.5311 0.7604 0.035 Uiso calc U . R 1 . .
    C C47 0.1811(5) 0.6342(10) 0.4556(12) 0.017(2) Uani d U . . 1 . .
    H H47A 0.1617 0.5902 0.3775 0.025 Uiso calc U . R 1 . .
    H H47B 0.2154 0.6558 0.4422 0.025 Uiso calc U . R 1 . .
    H H47C 0.164 0.7195 0.4731 0.025 Uiso calc U . R 1 . .
    C C48 0.1957(5) 0.3886(11) 0.5377(14) 0.024(3) Uani d U . . 1 . .
    H H48A 0.1943 0.3293 0.6125 0.036 Uiso calc U . R 1 . .
    H H48B 0.2296 0.3832 0.5164 0.036 Uiso calc U . R 1 . .
    H H48C 0.1703 0.3576 0.4631 0.036 Uiso calc U . R 1 . .
    O O1 0.4987(3) 0.2861(7) 0.4873(7) 0.0211(18) Uani d U . . 1 . .
    O O2 0.5866(3) 0.4559(9) 0.6559(8) 0.022(2) Uani d U . . 1 . .
    O O3 0.6357(4) 0.5349(8) 0.5185(9) 0.0143(18) Uani d U . . 1 . .
    O O4 0.4996(3) 0.3071(8) 1.0094(8) 0.0220(18) Uani d U . . 1 . .
    O O5 0.5863(3) 0.5353(8) 1.1595(9) 0.0179(18) Uani d U . . 1 . .
    O O6 0.6367(3) 0.4797(8) 1.0176(9) 0.0153(17) Uani d U . . 1 . .
    O O7 0.0009(3) 0.7151(7) 0.0124(8) 0.0222(18) Uani d U . . 1 . .
    O O8 0.0869(4) 0.5373(10) -0.0690(10) 0.026(2) Uani d U . . 1 . .
    O O9 0.1355(3) 0.4646(8) 0.1197(9) 0.0182(18) Uani d U . . 1 . .
    O O10 -0.0019(3) 0.7088(7) 0.4908(8) 0.0209(18) Uani d U . . 1 . .
    O O11 0.0868(4) 0.4849(9) 0.4264(9) 0.021(2) Uani d U . . 1 . .
    O O12 0.1364(3) 0.5397(8) 0.6201(8) 0.0145(17) Uani d U . . 1 . .
    S S1 0.49158(10) 0.4397(3) 0.4795(3) 0.0129(6) Uani d U . . 1 . .
    S S2 0.49252(10) 0.4580(3) 0.9845(3) 0.0141(6) Uani d U . . 1 . .
    S S3 -0.00776(10) 0.5625(3) 0.0120(3) 0.0133(6) Uani d U . . 1 . .
    S S4 -0.00808(10) 0.5572(3) 0.5078(3) 0.0137(5) Uani d U . . 1 . .

loop_
    _atom_site_aniso_label
    _atom_site_aniso_U_11
    _atom_site_aniso_U_22
    _atom_site_aniso_U_33
    _atom_site_aniso_U_12
    _atom_site_aniso_U_13
    _atom_site_aniso_U_23
    Br1 0.0124(9) 0.0230(9) 0.0163(9) 0.0005(4) -0.0009(7) 0.0027(5)
    Br2 0.0119(8) 0.0209(8) 0.0162(9) -0.0001(4) -0.0004(7) -0.0012(5)
    Br3 0.0135(9) 0.0215(9) 0.0186(10) 0.0008(5) 0.0072(6) 0.0020(5)
    Br4 0.0122(9) 0.0195(9) 0.0188(10) -0.0001(4) 0.0064(6) -0.0004(4)
    C1 0.008(5) 0.013(4) 0.016(5) -0.001(3) 0.006(3) 0.002(3)
    C2 0.011(5) 0.014(4) 0.015(5) -0.005(3) 0.000(4) 0.000(3)
    C3 0.015(6) 0.020(5) 0.010(5) 0.001(3) 0.002(4) 0.002(3)
    C4 0.013(5) 0.014(4) 0.020(5) 0.002(4) 0.009(4) 0.000(3)
    C5 0.011(5) 0.012(4) 0.014(5) -0.002(3) 0.004(4) -0.003(3)
    C6 0.017(5) 0.013(4) 0.011(4) -0.001(3) 0.006(3) 0.001(3)
    C7 0.018(5) 0.020(6) 0.012(6) -0.001(3) 0.004(4) 0.002(4)
    C8 0.015(5) 0.009(4) 0.019(5) -0.002(3) 0.005(4) 0.001(4)
    C9 0.012(5) 0.019(5) 0.008(5) 0.000(3) -0.001(4) -0.003(4)
    C10 0.027(7) 0.019(5) 0.014(5) 0.005(4) 0.001(5) -0.002(4)
    C11 0.015(6) 0.016(4) 0.033(7) 0.004(4) -0.003(5) -0.004(4)
    C12 0.013(6) 0.035(6) 0.021(6) -0.002(4) 0.002(5) -0.005(5)
    C13 0.010(5) 0.009(4) 0.019(5) -0.001(3) 0.002(4) 0.001(3)
    C14 0.016(5) 0.010(4) 0.017(5) 0.001(3) 0.005(4) -0.003(3)
    C15 0.006(5) 0.018(4) 0.016(5) 0.000(3) 0.005(4) -0.002(3)
    C16 0.009(5) 0.011(4) 0.026(5) 0.003(3) 0.003(4) -0.003(4)
    C17 0.014(5) 0.014(4) 0.019(5) -0.002(4) 0.002(4) -0.008(4)
    C18 0.006(4) 0.013(4) 0.014(4) -0.001(3) 0.004(3) 0.000(3)
    C19 0.008(4) 0.017(5) 0.011(5) 0.001(3) 0.002(4) 0.005(3)
    C20 0.006(4) 0.009(5) 0.014(5) 0.004(3) 0.000(3) 0.004(3)
    C21 0.009(5) 0.025(5) 0.015(5) 0.005(4) 0.001(4) -0.001(4)
    C22 0.004(5) 0.020(5) 0.022(6) 0.003(4) 0.001(4) 0.000(4)
    C23 0.015(6) 0.021(5) 0.031(7) -0.001(4) 0.002(5) 0.006(4)
    C24 0.013(5) 0.034(6) 0.023(7) 0.004(4) 0.008(5) 0.007(5)
    C25 0.015(5) 0.011(4) 0.019(6) 0.001(3) 0.005(4) -0.001(4)
    C26 0.011(5) 0.010(4) 0.020(6) -0.002(3) 0.000(4) 0.004(4)
    C27 0.009(6) 0.020(5) 0.011(7) 0.000(3) 0.002(5) 0.000(3)
    C28 0.013(5) 0.013(4) 0.020(6) 0.005(3) 0.004(4) 0.000(4)
    C29 0.014(5) 0.016(4) 0.019(6) -0.002(4) 0.003(4) 0.000(4)
    C30 0.006(4) 0.012(4) 0.012(5) 0.002(3) -0.001(4) 0.002(3)
    C31 0.007(4) 0.022(5) 0.012(6) 0.001(4) 0.001(4) 0.005(4)
    C32 0.014(5) 0.021(6) 0.017(5) 0.001(4) 0.000(4) 0.000(4)
    C33 0.010(5) 0.015(5) 0.020(5) -0.002(4) 0.004(4) -0.002(4)
    C34 0.013(5) 0.030(6) 0.026(6) 0.006(4) 0.007(4) -0.003(5)
    C35 0.020(7) 0.018(5) 0.039(8) -0.002(4) 0.013(6) -0.002(4)
    C36 0.013(6) 0.012(4) 0.025(6) -0.003(4) 0.008(4) 0.003(4)
    C37 0.012(5) 0.013(4) 0.019(6) -0.001(3) 0.008(4) -0.004(4)
    C38 0.015(5) 0.009(4) 0.015(6) -0.003(3) 0.004(4) -0.002(4)
    C39 0.006(6) 0.021(5) 0.010(6) 0.000(3) 0.002(5) -0.003(3)
    C40 0.013(5) 0.008(4) 0.021(6) 0.001(3) 0.005(4) -0.001(4)
    C41 0.017(5) 0.013(4) 0.016(5) 0.000(3) 0.002(4) 0.005(4)
    C42 0.011(5) 0.015(4) 0.013(5) -0.001(3) 0.005(4) 0.000(4)
    C43 0.009(5) 0.027(6) 0.012(6) 0.002(4) 0.004(4) 0.004(4)
    C44 0.008(4) 0.015(5) 0.014(5) 0.002(3) 0.005(3) 0.005(3)
    C45 0.011(5) 0.017(4) 0.018(5) 0.001(4) 0.005(4) -0.002(4)
    C46 0.019(6) 0.035(6) 0.017(6) -0.005(5) 0.006(4) -0.002(4)
    C47 0.021(6) 0.012(4) 0.018(5) 0.000(4) 0.007(5) 0.002(4)
    C48 0.016(7) 0.019(5) 0.038(8) 0.006(4) 0.009(6) 0.001(4)
    O1 0.020(4) 0.016(3) 0.024(5) -0.001(3) -0.003(3) 0.007(3)
    O2 0.015(5) 0.035(5) 0.016(4) -0.005(3) 0.003(3) 0.005(3)
    O3 0.010(4) 0.019(4) 0.013(4) -0.002(3) 0.002(3) -0.001(3)
    O4 0.022(4) 0.018(3) 0.023(4) 0.001(3) -0.002(3) 0.007(3)
    O5 0.013(4) 0.027(4) 0.014(4) 0.007(3) 0.001(3) 0.002(3)
    O6 0.010(4) 0.025(4) 0.012(4) 0.003(3) 0.002(3) -0.001(3)
    O7 0.023(5) 0.015(3) 0.034(5) 0.001(3) 0.018(4) 0.008(3)
    O8 0.017(6) 0.043(5) 0.016(5) 0.000(4) 0.002(4) 0.008(4)
    O9 0.012(4) 0.024(4) 0.019(4) 0.002(3) 0.002(3) -0.001(3)
    O10 0.019(4) 0.018(3) 0.027(5) -0.001(3) 0.006(3) 0.010(3)
    O11 0.019(5) 0.034(5) 0.010(4) -0.003(4) 0.005(3) -0.003(3)
    O12 0.010(3) 0.022(4) 0.011(4) 0.004(3) 0.002(3) -0.002(3)
    S1 0.0074(13) 0.0187(13) 0.0129(14) -0.0006(9) 0.0027(11) 0.0022(9)
    S2 0.0108(14) 0.0158(13) 0.0162(15) -0.0002(9) 0.0036(11) 0.0018(10)
    S3 0.0126(14) 0.0152(13) 0.0128(14) 0.0002(10) 0.0039(10) 0.0030(10)
    S4 0.0118(14) 0.0163(13) 0.0136(14) 0.0003(11) 0.0038(10) 0.0020(11)

_geom_special_details                   
;

All esds (except the esd in the dihedral angle between two l.s. planes)
are estimated using the full covariance matrix.  The cell esds are taken
into account individually in the estimation of esds in distances, angles
and torsion angles; correlations between esds in cell parameters are only
used when they are defined by crystal symmetry.  An approximate (isotropic)
treatment of cell esds is used for estimating esds involving l.s. planes.
;

loop_
    _geom_bond_atom_site_label_1
    _geom_bond_atom_site_label_2
    _geom_bond_site_symmetry_2
    _geom_bond_distance
    _geom_bond_publ_flag
    Br1 C3 . 1.913(15) ?
    Br2 C15 . 1.892(14) ?
    Br3 C27 . 1.904(15) ?
    Br4 C39 . 1.904(14) ?
    C1 C6 . 1.369(14) ?
    C1 C2 . 1.389(15) ?
    C2 C3 . 1.388(15) ?
    C3 C4 . 1.356(17) ?
    C4 C5 . 1.385(16) ?
    C5 C6 . 1.413(14) ?
    C6 S1 . 1.795(11) ?
    C7 C8 . 1.49(2) ?
    C7 S1 . 1.797(14) ?
    C8 O2 . 1.209(16) ?
    C8 O3 . 1.359(15) ?
    C9 O3 . 1.484(16) ?
    C9 C10 . 1.511(16) ?
    C9 C11 . 1.532(16) ?
    C9 C12 . 1.543(18) ?
    C13 C14 . 1.378(16) ?
    C13 C18 . 1.393(13) ?
    C14 C15 . 1.402(16) ?
    C15 C16 . 1.390(16) ?
    C16 C17 . 1.375(16) ?
    C17 C18 . 1.385(14) ?
    C18 S2 . 1.803(11) ?
    C19 C20 . 1.525(19) ?
    C19 S2 . 1.822(13) ?
    C20 O5 . 1.183(15) ?
    C20 O6 . 1.354(15) ?
    C21 O6 . 1.476(16) ?
    C21 C24 . 1.511(17) ?
    C21 C23 . 1.521(17) ?
    C21 C22 . 1.526(17) ?
    C25 C30 . 1.387(13) ?
    C25 C26 . 1.407(15) ?
    C26 C27 . 1.383(16) ?
    C27 C28 . 1.379(15) ?
    C28 C29 . 1.416(15) ?
    C29 C30 . 1.402(14) ?
    C30 S3 . 1.784(11) ?
    C31 C32 . 1.463(19) ?
    C31 S3 . 1.819(13) ?
    C32 O8 . 1.216(17) ?
    C32 O9 . 1.357(18) ?
    C33 C34 . 1.502(18) ?
    C33 C35 . 1.505(16) ?
    C33 O9 . 1.508(15) ?
    C33 C36 . 1.525(16) ?
    C37 C38 . 1.389(15) ?
    C37 C42 . 1.391(13) ?
    C38 C39 . 1.399(16) ?
    C39 C40 . 1.384(15) ?
    C40 C41 . 1.400(15) ?
    C41 C42 . 1.366(14) ?
    C42 S4 . 1.823(11) ?
    C43 C44 . 1.554(19) ?
    C43 S4 . 1.804(14) ?
    C44 O11 . 1.204(15) ?
    C44 O12 . 1.305(17) ?
    C45 O12 . 1.485(15) ?
    C45 C46 . 1.512(18) ?
    C45 C48 . 1.520(16) ?
    C45 C47 . 1.520(17) ?
    O1 S1 . 1.502(7) ?
    O4 S2 . 1.491(8) ?
    O7 S3 . 1.497(7) ?
    O10 S4 . 1.494(7) ?

loop_
    _geom_angle_atom_site_label_1
    _geom_angle_atom_site_label_2
    _geom_angle_atom_site_label_3
    _geom_angle_site_symmetry_1
    _geom_angle_site_symmetry_3
    _geom_angle
    _geom_angle_publ_flag
    C6 C1 C2 . . 119.4(10) ?
    C3 C2 C1 . . 119.1(11) ?
    C4 C3 C2 . . 122.3(13) ?
    C4 C3 Br1 . . 120.3(9) ?
    C2 C3 Br1 . . 117.3(9) ?
    C3 C4 C5 . . 119.1(11) ?
    C4 C5 C6 . . 119.4(10) ?
    C1 C6 C5 . . 120.6(10) ?
    C1 C6 S1 . . 117.7(8) ?
    C5 C6 S1 . . 121.4(8) ?
    C8 C7 S1 . . 108.9(10) ?
    O2 C8 O3 . . 124.0(13) ?
    O2 C8 C7 . . 124.6(13) ?
    O3 C8 C7 . . 111.3(12) ?
    O3 C9 C10 . . 110.0(11) ?
    O3 C9 C11 . . 108.9(9) ?
    C10 C9 C11 . . 112.7(11) ?
    O3 C9 C12 . . 102.3(10) ?
    C10 C9 C12 . . 110.2(10) ?
    C11 C9 C12 . . 112.2(11) ?
    C14 C13 C18 . . 118.8(10) ?
    C13 C14 C15 . . 120.0(11) ?
    C16 C15 C14 . . 120.2(13) ?
    C16 C15 Br2 . . 120.4(9) ?
    C14 C15 Br2 . . 119.3(9) ?
    C17 C16 C15 . . 119.8(11) ?
    C16 C17 C18 . . 119.7(10) ?
    C17 C18 C13 . . 121.3(10) ?
    C17 C18 S2 . . 120.8(8) ?
    C13 C18 S2 . . 117.5(8) ?
    C20 C19 S2 . . 106.2(9) ?
    O5 C20 O6 . . 126.2(13) ?
    O5 C20 C19 . . 124.3(12) ?
    O6 C20 C19 . . 109.4(12) ?
    O6 C21 C24 . . 104.8(10) ?
    O6 C21 C23 . . 108.6(10) ?
    C24 C21 C23 . . 110.2(11) ?
    O6 C21 C22 . . 110.8(11) ?
    C24 C21 C22 . . 109.7(10) ?
    C23 C21 C22 . . 112.4(11) ?
    C30 C25 C26 . . 119.9(10) ?
    C27 C26 C25 . . 118.1(10) ?
    C28 C27 C26 . . 123.6(13) ?
    C28 C27 Br3 . . 117.0(9) ?
    C26 C27 Br3 . . 119.4(9) ?
    C27 C28 C29 . . 117.8(11) ?
    C30 C29 C28 . . 119.5(10) ?
    C25 C30 C29 . . 120.9(10) ?
    C25 C30 S3 . . 122.8(8) ?
    C29 C30 S3 . . 116.0(8) ?
    C32 C31 S3 . . 108.0(10) ?
    O8 C32 O9 . . 123.1(14) ?
    O8 C32 C31 . . 125.7(15) ?
    O9 C32 C31 . . 111.2(12) ?
    C34 C33 C35 . . 110.4(11) ?
    C34 C33 O9 . . 102.3(10) ?
    C35 C33 O9 . . 109.1(10) ?
    C34 C33 C36 . . 110.6(10) ?
    C35 C33 C36 . . 113.6(11) ?
    O9 C33 C36 . . 110.2(10) ?
    C38 C37 C42 . . 118.2(10) ?
    C37 C38 C39 . . 118.5(10) ?
    C40 C39 C38 . . 123.3(13) ?
    C40 C39 Br4 . . 118.1(9) ?
    C38 C39 Br4 . . 118.7(9) ?
    C39 C40 C41 . . 117.0(10) ?
    C42 C41 C40 . . 120.1(10) ?
    C41 C42 C37 . . 122.9(10) ?
    C41 C42 S4 . . 117.7(8) ?
    C37 C42 S4 . . 119.1(8) ?
    C44 C43 S4 . . 108.7(10) ?
    O11 C44 O12 . . 129.3(13) ?
    O11 C44 C43 . . 119.9(13) ?
    O12 C44 C43 . . 110.7(12) ?
    O12 C45 C46 . . 101.6(10) ?
    O12 C45 C48 . . 108.6(10) ?
    C46 C45 C48 . . 112.4(12) ?
    O12 C45 C47 . . 110.2(10) ?
    C46 C45 C47 . . 110.2(11) ?
    C48 C45 C47 . . 113.1(11) ?
    C8 O3 C9 . . 120.8(10) ?
    C20 O6 C21 . . 120.3(11) ?
    C32 O9 C33 . . 121.3(10) ?
    C44 O12 C45 . . 118.7(10) ?
    O1 S1 C6 . . 104.7(5) ?
    O1 S1 C7 . . 106.7(5) ?
    C6 S1 C7 . . 96.7(6) ?
    O4 S2 C18 . . 106.0(5) ?
    O4 S2 C19 . . 105.8(5) ?
    C18 S2 C19 . . 95.8(6) ?
    O7 S3 C30 . . 105.7(4) ?
    O7 S3 C31 . . 106.1(5) ?
    C30 S3 C31 . . 96.4(5) ?
    O10 S4 C43 . . 105.7(5) ?
    O10 S4 C42 . . 105.6(4) ?
    C43 S4 C42 . . 96.9(6) ?

_shelx_res_file                         
;


    tch65s.res created by SHELXL-2014/7


TITL tch65s in P2(1)
CELL 0.71073  26.82960   9.69250  10.51060  90.0000 101.2326  90.0000
ZERR    8.00   0.00160   0.00050   0.00060   0.0000   0.0019   0.0000
LATT -1
SYMM -X, 1/2+Y, -Z
SFAC C  H  O  S  Br
UNIT 96  120  24  8  8
L.S. 10
ACTA
BOND
rigu
FMAP 2
PLAN 20
SIZE 0.12 0.40 0.42
twin 1 0 1 0 -1 0 0  0 -1
TEMP -170
WGHT    0.000000
BASF   0.29427
FVAR       0.05632
BR1   5    0.329500    0.523746   -0.053244    11.00000    0.01235    0.02298 =
         0.01631    0.00274   -0.00091    0.00046
BR2   5    0.330069    0.501053    0.447605    11.00000    0.01189    0.02092 =
         0.01620   -0.00121   -0.00039   -0.00012
BR3   5   -0.170824    0.491195    0.381834    11.00000    0.01347    0.02146 =
         0.01862    0.00198    0.00719    0.00079
BR4   5   -0.170597    0.503261    0.881598    11.00000    0.01225    0.01950 =
         0.01884   -0.00035    0.00644   -0.00013
C1    1    0.431070    0.355416    0.254999    11.00000    0.00825    0.01311 =
         0.01611    0.00161    0.00622   -0.00077
AFIX  43
H1    2    0.442446    0.265520    0.282701    11.00000   -1.20000
AFIX   0
C2    1    0.394697    0.373057    0.142555    11.00000    0.01074    0.01409 =
         0.01507   -0.00019    0.00036   -0.00484
AFIX  43
H2    2    0.380143    0.295338    0.094026    11.00000   -1.20000
AFIX   0
C3    1    0.379886    0.505709    0.102002    11.00000    0.01476    0.01974 =
         0.01010    0.00236    0.00190    0.00115
C4    1    0.398390    0.619171    0.170840    11.00000    0.01277    0.01440 =
         0.01983   -0.00036    0.00884    0.00224
AFIX  43
H4    2    0.386716    0.708567    0.142251    11.00000   -1.20000
AFIX   0
C5    1    0.434554    0.602892    0.283435    11.00000    0.01100    0.01157 =
         0.01399   -0.00250    0.00412   -0.00211
AFIX  43
H5    2    0.448573    0.681238    0.331851    11.00000   -1.20000
AFIX   0
C6    1    0.450383    0.468642    0.325556    11.00000    0.01729    0.01253 =
         0.01086    0.00114    0.00560   -0.00097
C7    1    0.548050    0.510373    0.436908    11.00000    0.01763    0.01971 =
         0.01231    0.00172    0.00443   -0.00135
AFIX  23
H7A   2    0.556220    0.460078    0.361583    11.00000   -1.20000
H7B   2    0.542562    0.608714    0.412756    11.00000   -1.20000
AFIX   0
C8    1    0.590829    0.497223    0.550041    11.00000    0.01471    0.00922 =
         0.01880    0.00054    0.00544   -0.00221
C9    1    0.683596    0.530788    0.616667    11.00000    0.01195    0.01940 =
         0.00819   -0.00323   -0.00108   -0.00031
C10   1    0.679210    0.622863    0.729968    11.00000    0.02739    0.01913 =
         0.01419   -0.00196    0.00121    0.00477
AFIX 137
H10A  2    0.663498    0.710587    0.697624    11.00000   -1.50000
H10B  2    0.713133    0.640298    0.781781    11.00000   -1.50000
H10C  2    0.658154    0.577423    0.783984    11.00000   -1.50000
AFIX   0
C11   1    0.695448    0.380667    0.657037    11.00000    0.01516    0.01644 =
         0.03293   -0.00356   -0.00258    0.00361
AFIX 137
H11A  2    0.728838    0.375705    0.714674    11.00000   -1.50000
H11B  2    0.695654    0.324392    0.579679    11.00000   -1.50000
H11C  2    0.669435    0.345849    0.702590    11.00000   -1.50000
AFIX   0
C12   1    0.722475    0.591190    0.541295    11.00000    0.01305    0.03466 =
         0.02088   -0.00496    0.00235   -0.00240
AFIX 137
H12A  2    0.711936    0.684377    0.511302    11.00000   -1.50000
H12B  2    0.724165    0.532377    0.466411    11.00000   -1.50000
H12C  2    0.756021    0.595185    0.598297    11.00000   -1.50000
AFIX   0
C13   1    0.431841    0.352063    0.766165    11.00000    0.00959    0.00926 =
         0.01928    0.00105    0.00247   -0.00090
AFIX  43
H13   2    0.442961    0.264666    0.801675    11.00000   -1.20000
AFIX   0
C14   1    0.395932    0.361186    0.653231    11.00000    0.01601    0.00992 =
         0.01704   -0.00294    0.00515    0.00107
AFIX  43
H14   2    0.381499    0.279641    0.611284    11.00000   -1.20000
AFIX   0
C15   1    0.380687    0.490756    0.600206    11.00000    0.00630    0.01778 =
         0.01602   -0.00188    0.00465    0.00042
C16   1    0.401680    0.610381    0.661093    11.00000    0.00882    0.01058 =
         0.02626   -0.00262    0.00292    0.00265
AFIX  43
H16   2    0.392117    0.697953    0.623558    11.00000   -1.20000
AFIX   0
C17   1    0.436335    0.601547    0.775832    11.00000    0.01398    0.01351 =
         0.01918   -0.00761    0.00162   -0.00208
AFIX  43
H17   2    0.449805    0.683090    0.819646    11.00000   -1.20000
AFIX   0
C18   1    0.451542    0.473305    0.827325    11.00000    0.00602    0.01348 =
         0.01421   -0.00014    0.00359   -0.00062
C19   1    0.549953    0.516802    0.932720    11.00000    0.00784    0.01679 =
         0.01129    0.00464    0.00239    0.00092
AFIX  23
H19A  2    0.558130    0.455697    0.864139    11.00000   -1.20000
H19B  2    0.545429    0.612005    0.898285    11.00000   -1.20000
AFIX   0
C20   1    0.592205    0.511923    1.052894    11.00000    0.00619    0.00924 =
         0.01356    0.00408   -0.00034    0.00390
C21   1    0.684478    0.478695    1.114879    11.00000    0.00902    0.02505 =
         0.01507   -0.00147    0.00050    0.00494
C22   1    0.680110    0.383525    1.227835    11.00000    0.00411    0.01970 =
         0.02182    0.00023    0.00086    0.00317
AFIX 137
H22A  2    0.713806    0.369973    1.282270    11.00000   -1.50000
H22B  2    0.666310    0.294243    1.194120    11.00000   -1.50000
H22C  2    0.657408    0.425236    1.279660    11.00000   -1.50000
AFIX   0
C23   1    0.697389    0.626238    1.158478    11.00000    0.01493    0.02138 =
         0.03095    0.00578    0.00185   -0.00074
AFIX 137
H23A  2    0.700601    0.682789    1.083204    11.00000   -1.50000
H23B  2    0.729577    0.627430    1.221359    11.00000   -1.50000
H23C  2    0.670306    0.663565    1.198964    11.00000   -1.50000
AFIX   0
C24   1    0.723868    0.422935    1.043427    11.00000    0.01275    0.03398 =
         0.02291    0.00682    0.00769    0.00416
AFIX 137
H24A  2    0.725031    0.481100    0.967795    11.00000   -1.50000
H24B  2    0.714881    0.328388    1.014759    11.00000   -1.50000
H24C  2    0.757245    0.423144    1.101375    11.00000   -1.50000
AFIX   0
C25   1   -0.066215    0.403192    0.148702    11.00000    0.01538    0.01149 =
         0.01897   -0.00082    0.00459    0.00060
AFIX  43
H25   2   -0.053484    0.323944    0.112455    11.00000   -1.20000
AFIX   0
C26   1   -0.102298    0.388495    0.228573    11.00000    0.01142    0.01018 =
         0.01969    0.00370    0.00033   -0.00244
AFIX  43
H26   2   -0.113442    0.299796    0.249497    11.00000   -1.20000
AFIX   0
C27   1   -0.121089    0.506757    0.275769    11.00000    0.00938    0.02009 =
         0.01066    0.00029    0.00225   -0.00022
C28   1   -0.104907    0.637959    0.253251    11.00000    0.01258    0.01323 =
         0.01979    0.00036    0.00364    0.00519
AFIX  43
H28   2   -0.117899    0.716480    0.290015    11.00000   -1.20000
AFIX   0
C29   1   -0.068292    0.651846    0.173545    11.00000    0.01405    0.01590 =
         0.01899   -0.00042    0.00294   -0.00181
AFIX  43
H29   2   -0.056717    0.740706    0.154507    11.00000   -1.20000
AFIX   0
C30   1   -0.049246    0.533456    0.122923    11.00000    0.00574    0.01189 =
         0.01207    0.00169   -0.00098    0.00249
C31   1    0.048676    0.488563    0.113026    11.00000    0.00709    0.02219 =
         0.01178    0.00549    0.00079    0.00084
AFIX  23
H31A  2    0.056981    0.538445    0.196676    11.00000   -1.20000
H31B  2    0.042706    0.390332    0.131100    11.00000   -1.20000
AFIX   0
C32   1    0.090621    0.500870    0.043192    11.00000    0.01370    0.02141 =
         0.01683    0.00022    0.00036    0.00089
C33   1    0.184616    0.471253    0.070470    11.00000    0.00957    0.01483 =
         0.02039   -0.00249    0.00417   -0.00231
C34   1    0.222563    0.419358    0.184793    11.00000    0.01329    0.02951 =
         0.02558   -0.00259    0.00697    0.00567
AFIX 137
H34A  2    0.215334    0.322518    0.200977    11.00000   -1.50000
H34B  2    0.220215    0.474548    0.261528    11.00000   -1.50000
H34C  2    0.256893    0.427154    0.166452    11.00000   -1.50000
AFIX   0
C35   1    0.195664    0.619112    0.042113    11.00000    0.02046    0.01843 =
         0.03863   -0.00182    0.01329   -0.00210
AFIX 137
H35A  2    0.227872    0.624226    0.011561    11.00000   -1.50000
H35B  2    0.198110    0.674150    0.121304    11.00000   -1.50000
H35C  2    0.168205    0.655240   -0.024991    11.00000   -1.50000
AFIX   0
C36   1    0.182237    0.375406   -0.045581    11.00000    0.01306    0.01231 =
         0.02470    0.00321    0.00808   -0.00289
AFIX 137
H36A  2    0.159738    0.415232   -0.121355    11.00000   -1.50000
H36B  2    0.169051    0.285288   -0.025730    11.00000   -1.50000
H36C  2    0.216394    0.364092   -0.064251    11.00000   -1.50000
AFIX   0
C37   1   -0.063431    0.408489    0.658919    11.00000    0.01210    0.01347 =
         0.01926   -0.00450    0.00825   -0.00136
AFIX  43
H37   2   -0.048764    0.328560    0.628957    11.00000   -1.20000
AFIX   0
C38   1   -0.098673    0.397472    0.739223    11.00000    0.01532    0.00903 =
         0.01547   -0.00182    0.00442   -0.00312
AFIX  43
H38   2   -0.107707    0.309851    0.768332    11.00000   -1.20000
AFIX   0
C39   1   -0.120580    0.518297    0.776308    11.00000    0.00625    0.02056 =
         0.01038   -0.00327    0.00183   -0.00028
C40   1   -0.107398    0.648964    0.741167    11.00000    0.01296    0.00827 =
         0.02130   -0.00145    0.00480    0.00072
AFIX  43
H40   2   -0.122192    0.729414    0.769777    11.00000   -1.20000
AFIX   0
C41   1   -0.071301    0.657268    0.661601    11.00000    0.01684    0.01285 =
         0.01585    0.00505    0.00187    0.00017
AFIX  43
H41   2   -0.061464    0.744749    0.634016    11.00000   -1.20000
AFIX   0
C42   1   -0.050204    0.539762    0.623572    11.00000    0.01126    0.01451 =
         0.01318    0.00000    0.00480   -0.00102
C43   1    0.049294    0.501025    0.614795    11.00000    0.00914    0.02745 =
         0.01249    0.00441    0.00365    0.00219
AFIX  23
H43A  2    0.056340    0.560745    0.692647    11.00000   -1.20000
H43B  2    0.045238    0.405002    0.643238    11.00000   -1.20000
AFIX   0
C44   1    0.094043    0.509397    0.540819    11.00000    0.00785    0.01460 =
         0.01394    0.00493    0.00468    0.00162
C45   1    0.184557    0.536772    0.570252    11.00000    0.01088    0.01670 =
         0.01821   -0.00157    0.00457    0.00124
C46   1    0.222171    0.591334    0.685396    11.00000    0.01944    0.03460 =
         0.01663   -0.00154    0.00648   -0.00505
AFIX 137
H46A  2    0.212322    0.684855    0.705953    11.00000   -1.50000
H46B  2    0.256199    0.593421    0.664485    11.00000   -1.50000
H46C  2    0.222366    0.531084    0.760369    11.00000   -1.50000
AFIX   0
C47   1    0.181138    0.634238    0.455572    11.00000    0.02100    0.01249 =
         0.01815    0.00194    0.00684    0.00004
AFIX 137
H47A  2    0.161734    0.590176    0.377496    11.00000   -1.50000
H47B  2    0.215426    0.655848    0.442186    11.00000   -1.50000
H47C  2    0.164049    0.719525    0.473100    11.00000   -1.50000
AFIX   0
C48   1    0.195664    0.388556    0.537669    11.00000    0.01640    0.01871 =
         0.03764    0.00093    0.00909    0.00579
AFIX 137
H48A  2    0.194306    0.329329    0.612486    11.00000   -1.50000
H48B  2    0.229586    0.383176    0.516385    11.00000   -1.50000
H48C  2    0.170262    0.357588    0.463127    11.00000   -1.50000
AFIX   0
O1    3    0.498667    0.286057    0.487253    11.00000    0.02044    0.01589 =
         0.02408    0.00689   -0.00289   -0.00141
O2    3    0.586627    0.455926    0.655933    11.00000    0.01512    0.03539 =
         0.01563    0.00478    0.00331   -0.00534
O3    3    0.635676    0.534905    0.518479    11.00000    0.01007    0.01943 =
         0.01323   -0.00104    0.00220   -0.00163
O4    3    0.499614    0.307079    1.009425    11.00000    0.02226    0.01835 =
         0.02296    0.00671   -0.00184    0.00150
O5    3    0.586333    0.535322    1.159465    11.00000    0.01254    0.02651 =
         0.01397    0.00190    0.00083    0.00729
O6    3    0.636705    0.479659    1.017569    11.00000    0.00953    0.02471 =
         0.01168   -0.00088    0.00235    0.00312
O7    3    0.000901    0.715124    0.012374    11.00000    0.02307    0.01470 =
         0.03382    0.00778    0.01752    0.00105
O8    3    0.086853    0.537270   -0.069034    11.00000    0.01705    0.04330 =
         0.01579    0.00765    0.00163    0.00030
O9    3    0.135485    0.464625    0.119693    11.00000    0.01182    0.02388 =
         0.01859   -0.00147    0.00243    0.00186
O10   3   -0.001884    0.708813    0.490789    11.00000    0.01877    0.01815 =
         0.02667    0.01048    0.00634   -0.00143
O11   3    0.086759    0.484916    0.426400    11.00000    0.01950    0.03430 =
         0.01036   -0.00311    0.00488   -0.00319
O12   3    0.136418    0.539665    0.620073    11.00000    0.01016    0.02167 =
         0.01138   -0.00153    0.00156    0.00377
S1    4    0.491579    0.439717    0.479490    11.00000    0.00745    0.01869 =
         0.01293    0.00216    0.00267   -0.00063
S2    4    0.492523    0.457964    0.984456    11.00000    0.01079    0.01576 =
         0.01623    0.00184    0.00358   -0.00022
S3    4   -0.007762    0.562515    0.012040    11.00000    0.01256    0.01516 =
         0.01276    0.00296    0.00385    0.00023
S4    4   -0.008079    0.557181    0.507787    11.00000    0.01176    0.01629 =
         0.01357    0.00201    0.00377    0.00032
HKLF 4

REM  tch65s in P2(1)
REM R1 =  0.0620 for   10957 Fo > 4sig(Fo)  and  0.1706 for all   22922 data
REM    626 parameters refined using    493 restraints

END

WGHT      0.0000      0.0000

REM Highest difference peak  0.863,  deepest hole -1.131,  1-sigma level  0.159
Q1    1  -0.1761  0.5628  0.4540  11.00000  0.05    0.86
Q2    1   0.3008  0.5573 -0.0425  11.00000  0.05    0.81
Q3    1   0.3368  0.4461 -0.1236  11.00000  0.05    0.79
Q4    1  -0.1413  0.4951  0.8260  11.00000  0.05    0.75
Q5    1   0.3382  0.5774  0.3658  11.00000  0.05    0.75
Q6    1   0.2979  0.5054  0.4978  11.00000  0.05    0.73
Q7    1   0.3938  0.5556  0.1377  11.00000  0.05    0.71
Q8    1   0.3029  0.4578  0.4410  11.00000  0.05    0.71
Q9    1   0.3583  0.5456  0.5024  11.00000  0.05    0.70
Q10   1   0.3309  0.5909  0.0026  11.00000  0.05    0.70
Q11   1   0.2762  0.2958  0.0563  11.00000  0.05    0.70
Q12   1   0.7842  0.4994  0.4819  11.00000  0.05    0.68
Q13   1   0.3587  0.4659 -0.0003  11.00000  0.05    0.68
Q14   1  -0.1983  0.5394  0.8284  11.00000  0.05    0.66
Q15   1   0.2978  0.5042 -0.0020  11.00000  0.05    0.66
Q16   1  -0.1482  0.5547  0.4456  11.00000  0.05    0.64
Q17   1   0.7385  0.3036  0.8160  11.00000  0.05    0.64
Q18   1   0.3304  0.5460 -0.1036  11.00000  0.05    0.64
Q19   1   0.1968  0.5645  0.6391  11.00000  0.05    0.63
Q20   1   0.6602  0.7213  1.2978  11.00000  0.05    0.63
;
_shelx_res_checksum                     76248

_shelx_hkl_file                         
;
   0   0   1    0.09    0.06
   0   0  -1    0.27    0.06
   0   0  -1    0.15    0.07
   0   0   1    0.11    0.05
   0   0   1   -0.05    0.04
   0   0   2  185.93   17.25
   0   0  -2  189.82   17.25
   0   0  -2  179.55   17.25
   0   0   2  182.92   17.20
   0   0   2  179.32   17.22
   0   0   2  185.29   17.22
   0   0   2  191.83   17.26
   0   0  -2  178.12   17.22
   0   0  -2  182.65   17.25
   0   0   2  182.25   17.25
   0   0  -2  184.86   17.22
   0   0   3    0.04    0.10
   0   0  -3    0.14    0.16
   0   0   3    0.13    0.13
   0   0  -3   -0.18    0.11
   0   0  -3    0.04    0.12
   0   0  -3   -0.24    0.14
   0   0  -3    0.21    0.15
   0   0   3    0.01    0.13
   0   0   3    0.08    0.16
   0   0   3   -0.13    0.15
   0   0  -4    1.65    0.37
   0   0   4    0.66    0.30
   0   0  -4    0.68    0.30
   0   0   4    1.12    0.23
   0   0   4    1.13    0.31
   0   0  -4    1.94    0.32
   0   0   4    1.25    0.29
   0   0   4    1.35    0.28
   0   0   5    0.05    0.17
   0   0   5   -0.20    0.25
   0   0   5    0.00    0.20
   0   0  -5    0.31    0.32
   0   0   5    0.45    0.28
   0   0  -5   -0.24    0.26
   0   0  -5    0.21    0.22
   0   0   5    0.06    0.29
   0   0   6    1.04    0.49
   0   0  -6    1.47    0.49
   0   0  -6    0.90    0.52
   0   0   6    1.96    0.46
   0   0   6    1.12    0.31
   0   0  -7   -0.20    0.34
   0   0  -7   -0.15    0.48
   0   0   7    0.15    0.26
   0   0   7    0.29    0.37
   0   0   7    0.23    0.49
   0   0   8   14.66    1.43
   0   0   8   11.30    1.66
   0   0  -8   10.76    1.63
   0   0  -8   11.56    1.66
   0   0   8   13.29    1.53
   0   0  -9   -0.73    0.48
   0   0   9    0.86    0.66
   0   0   9    0.21    0.37
   0   0  -9    0.92    0.66
   0   0  10    4.42    1.20
   0   0 -10    3.79    1.01
   0   0  10    4.03    0.69
   0   0 -10    1.69    0.97
   0   0  11   -0.88    0.80
   0   0 -11    0.48    0.79
   0   0  12    6.04    1.53
   0   0 -12    5.77    1.54
   0   0  13   -0.38    1.30
   0   0 -13   -1.05    0.87
   0   0  14    1.83    1.41
   0   0 -14    1.55    1.31
   0   0  15   -0.99    1.40
   0   0  16    3.68    1.78
   0   1   0    0.95    0.18
   0   1   0    0.54    0.13
   0   1   0    0.62    0.14
   0  -1   0    0.37    0.11
   0  -1   0    0.66    0.12
   0  -1   0    1.39    0.17
   0   1  -1    1.44    0.18
   0   1  -1    1.34    0.23
   0   1  -1    0.96    0.15
   0   1   1    1.31    0.20
   0   1  -1    1.31    0.15
   0   1  -1    1.18    0.15
   0   1  -1    1.01    0.16
   0   1   1    1.02    0.17
   0   1   1    1.46    0.18
   0   1   1    1.49    0.18
   0  -1  -1    0.97    0.17
   0  -1  -1    1.22    0.14
   0  -1  -1    1.38    0.21
   0  -1   1    1.37    0.16
   0  -1   1    1.19    0.17
   0  -1   1    1.53    0.16
   0  -1   1    1.24    0.16
   0  -1  -1    1.35    0.18
   0  -1   1    1.10    0.21
   0  -1  -1    1.23    0.18
   0  -1   1    1.11    0.15
   0  -1   1    1.01    0.16
   0   1   2    0.55    0.18
   0   1   2    0.71    0.19
   0   1  -2    0.70    0.19
   0   1  -2    0.93    0.18
   0   1  -2    0.75    0.21
   0   1  -2    0.75    0.17
   0   1   2    1.01    0.22
   0   1  -2    0.36    0.16
   0   1   2    0.82    0.20
   0  -1  -2    1.56    0.25
   0  -1   2    1.68    0.24
   0  -1  -2    1.44    0.23
   0  -1  -2    1.72    0.23
   0  -1   2    1.78    0.23
   0  -1  -2    1.99    0.28
   0  -1  -2    1.50    0.23
   0  -1   2    1.49    0.26
   0  -1   2    1.37    0.23
   0  -1   2    1.19    0.20
   0   1  -3    0.07    0.19
   0   1  -3    0.37    0.18
   0   1   3    0.45    0.18
   0   1  -3    0.06    0.07
   0   1   3    0.54    0.11
   0   1   3    0.95    0.26
   0   1  -3    0.40    0.17
   0   1   3    0.00    0.16
   0   1  -3    0.39    0.20
   0  -1  -3    0.43    0.21
   0  -1  -3    0.63    0.17
   0  -1   3    0.16    0.16
   0  -1   3    0.35    0.18
   0  -1   3    0.62    0.20
   0  -1   3    0.37    0.19
   0  -1  -3    0.38    0.20
   0  -1  -3    0.30    0.20
   0   1   4   54.00    5.21
   0   1   4   58.70    5.16
   0   1  -4   55.03    5.26
   0   1  -4   52.12    5.25
   0   1   4   55.90    5.28
   0   1  -4   53.00    5.25
   0  -1   4   55.00    5.21
   0  -1  -4   52.15    5.28
   0  -1   4   51.54    5.26
   0  -1  -4   52.21    5.27
   0  -1   4   57.12    5.26
   0   1  -5    3.55    0.62
   0   1  -5    3.69    0.65
   0   1  -5    4.47    0.64
   0   1   5    3.41    0.47
   0   1   5    4.71    0.72
   0   1   5    3.49    0.55
   0  -1   5    3.72    0.62
   0  -1   5    4.14    0.58
   0  -1   5    3.72    0.68
   0  -1  -5    4.76    0.74
   0  -1  -5    3.55    0.64
   0   1  -6    9.07    1.10
   0   1   6    5.57    1.06
   0   1  -6    7.76    1.01
   0   1  -6    7.77    1.06
   0   1   6    8.24    0.90
   0   1   6    7.74    0.95
   0  -1  -6    6.59    1.05
   0  -1   6    7.10    1.08
   0  -1   6    8.35    1.05
   0  -1   6    9.17    0.88
   0  -1   6    8.94    0.99
   0  -1  -6    7.52    1.15
   0   1   7    1.09    0.32
   0   1   7    1.16    0.57
   0   1   7    1.41    0.40
   0   1  -7    0.18    0.37
   0   1  -7    0.97    0.55
   0   1  -7    1.08    0.51
   0  -1  -7    0.01    0.45
   0  -1   7    1.38    0.31
   0  -1   7    1.09    0.42
   0  -1   7    1.70    0.59
   0  -1  -7    1.54    0.52
   0   1   8    1.94    0.74
   0   1  -8    3.19    0.81
   0   1   8    1.82    0.53
   0   1  -8    2.12    0.65
   0  -1  -8    2.89    0.90
   0  -1   8    3.19    0.66
   0  -1   8    2.81    0.82
   0  -1   8    2.68    0.47
   0  -1  -8    2.31    0.75
   0   1   9    0.67    0.72
   0   1  -9    0.54    0.54
   0   1   9   -0.37    0.37
   0   1  -9    0.87    0.66
   0  -1   9    0.34    0.33
   0  -1   9    0.29    0.75
   0  -1  -9   -0.17    0.50
   0  -1  -9    0.05    0.66
   0  -1   9    0.93    0.54
   0   1 -10    1.11    0.75
   0   1  10    1.11    0.52
   0   1  10    1.50    0.94
   0  -1 -10    1.30    0.93
   0  -1  10    2.14    0.72
   0  -1  10    1.03    0.87
   0  -1 -10    1.08    0.79
   0   1  11   -0.01    1.06
   0   1 -11    0.17    0.84
   0  -1 -11    0.45    0.88
   0  -1  11    2.97    1.18
   0   1  12    3.77    1.40
   0   1 -12    3.07    1.17
   0  -1 -12    1.06    1.09
   0  -1  12    0.83    1.14
   0   1  13   -0.75    1.16
   0   1 -13    0.06    0.90
   0  -1  13    0.64    1.15
   0  -1 -13   -0.34    1.08
   0   1  14    8.96    2.13
   0   1 -14    9.88    1.99
   0  -1 -14    5.01    1.62
   0  -1  14    6.37    1.91
   0   1 -15   -0.50    1.43
   0   1  15   -0.17    1.42
   0  -1 -15    1.47    1.40
   0  -1  15   -1.35    1.24
   0   1 -16    0.38    1.67
   0   1  16    0.16    1.69
   0   1 -16    0.19    1.99
   0  -1  16   -0.13    1.71
   0   2   0  960.97   90.91
   0   2   0  963.71   90.91
   0   2   0  926.49   90.94
   0  -2   0 1000.00   90.93
   0  -2   0  982.80   90.91
   0  -2   0  999.83   90.91
   0   2  -1    1.05    0.24
   0   2   1    0.72    0.22
   0   2   1    0.93    0.13
   0   2   1    0.88    0.13
   0   2   1    1.03    0.15
   0   2   1    0.66    0.14
   0   2   1    0.90    0.18
   0   2  -1    0.63    0.18
   0   2  -1    0.73    0.23
   0  -2  -1    1.30    0.20
   0  -2   1    0.91    0.22
   0  -2  -1    0.95    0.17
   0  -2   1    0.77    0.12
   0  -2  -1    0.77    0.15
   0  -2  -1    0.85    0.15
   0  -2  -1    1.29    0.24
   0  -2   1    1.19    0.22
   0  -2   1    0.90    0.24
   0  -2  -1    1.06    0.16
   0   2  -2  127.85   12.46
   0   2   2  128.71   12.43
   0   2  -2  132.69   12.35
   0   2  -2  134.15   12.35
   0   2   2  129.63   12.34
   0   2  -2  130.82   12.38
   0   2   2  139.29   12.40
   0   2   2  128.07   12.39
   0   2  -2  133.71   12.41
   0  -2   2  129.35   12.38
   0  -2   2  133.62   12.39
   0  -2   2  127.57   12.37
   0  -2  -2  123.09   12.40
   0  -2   2  129.17   12.37
   0  -2   2  132.96   12.39
   0  -2   2  138.88   12.54
   0  -2  -2  132.74   12.41
   0  -2  -2  137.64   12.43
   0  -2   2  133.93   12.38
   0  -2  -2  133.85   12.41
   0   2   3    2.63    0.44
   0   2  -3    2.94    0.38
   0   2  -3    3.09    0.44
   0   2  -3    2.81    0.39
   0   2  -3    3.18    0.55
   0   2  -3    1.93    0.37
   0   2   3    1.88    0.39
   0   2  -3    2.86    0.36
   0   2   3    3.51    0.45
   0  -2   3    2.55    0.45
   0  -2  -3    2.77    0.46
   0  -2   3    2.37    0.39
   0  -2   3    2.96    0.41
   0  -2  -3    2.09    0.41
   0   2  -4   31.08    3.14
   0   2   4   30.71    3.15
   0   2  -4   34.25    3.13
   0   2   4   33.22    3.20
   0   2  -4   32.02    3.22
   0   2  -4   29.57    3.12
   0   2  -4   32.46    3.17
   0  -2  -4   29.99    3.18
   0  -2   4   32.63    3.14
   0  -2   4   34.27    3.16
   0  -2   4   31.93    3.16
   0  -2  -4   32.37    3.21
   0   2   5    0.68    0.41
   0   2  -5    0.06    0.24
   0   2  -5    0.27    0.29
   0   2   5    0.77    0.32
   0   2  -5    0.17    0.32
   0  -2   5    0.01    0.30
   0  -2   5    0.37    0.30
   0  -2  -5    0.10    0.29
   0  -2  -5    0.23    0.35
   0  -2   5    0.42    0.28
   0   2  -6    7.09    1.01
   0   2  -6    3.43    0.82
   0   2   6    7.41    0.70
   0   2  -6    8.41    1.02
   0   2   6    6.80    0.92
   0   2   6    6.13    1.04
   0  -2  -6    8.46    1.05
   0  -2   6    7.10    0.98
   0  -2   6    7.18    1.00
   0  -2  -6    6.60    1.07
   0  -2   6    7.60    0.89
   0   2   7    0.02    0.15
   0   2   7   -0.26    0.48
   0   2  -7    0.25    0.41
   0   2  -7    0.23    0.41
   0   2   7   -0.21    0.35
   0  -2  -7    0.40    0.44
   0  -2  -7   -0.28    0.48
   0  -2   7    0.41    0.36
   0  -2   7    0.36    0.42
   0  -2   7   -0.35    0.38
   0   2   8    1.63    0.29
   0   2   8    1.02    0.68
   0   2   8    1.66    0.56
   0   2  -8    2.01    0.68
   0   2  -8    1.28    0.62
   0  -2   8    0.51    0.64
   0  -2   8    1.51    0.70
   0  -2  -8    1.55    0.64
   0  -2  -8    1.58    0.76
   0  -2   8    2.05    0.56
   0  -2   8    2.45    0.39
   0   2   9    2.29    0.83
   0   2   9    1.22    0.57
   0   2  -9    1.39    0.71
   0  -2  -9    0.81    0.68
   0  -2   9    1.09    0.75
   0  -2   9    2.01    0.64
   0  -2  -9    1.81    0.84
   0  -2   9    2.72    0.43
   0   2 -10   -0.49    0.59
   0   2  10    2.19    1.00
   0   2  10    1.64    0.63
   0  -2 -10    0.36    0.79
   0  -2  10    1.79    0.66
   0  -2 -10    2.11    0.91
   0  -2  10    0.22    0.74
   0   2  11   -0.25    0.83
   0   2 -11    0.87    0.77
   0   2  11    0.01    0.75
   0  -2 -11   -1.03    0.82
   0  -2 -11    0.18    0.85
   0  -2  11    0.26    0.87
   0  -2  11   -0.13    0.60
   0   2 -12    8.69    1.80
   0   2  12   15.94    2.29
   0  -2 -12   10.01    2.01
   0  -2  12   15.16    2.22
   0   2 -13   -0.04    1.12
   0   2  13   -0.30    1.07
   0  -2  13   -0.31    1.21
   0  -2 -13   -0.25    1.20
   0   2 -14    1.66    1.62
   0   2  14    0.28    1.22
   0  -2 -14    1.60    1.46
   0  -2  14    0.49    1.52
   0   2  15    0.80    1.56
   0   2 -15    0.91    1.40
   0   2 -15   -2.54    1.36
   0  -2 -15   -0.35    1.16
   0  -2  15    1.70    1.45
   0   2 -16    6.27    2.21
   0   2  16    4.76    2.13
   0   2 -16    2.28    1.93
   0  -2 -16    4.13    1.82
   0  -2  16    5.47    1.92
   0   3   0    0.15    0.21
   0   3   0   -0.01    0.18
   0   3   0    0.21    0.26
   0  -3   0    0.30    0.19
   0  -3   0   -0.08    0.26
   0   3   1    6.28    0.78
   0   3  -1    5.90    0.73
   0   3  -1    6.50    0.79
   0   3   1    5.98    0.73
   0   3  -1    6.02    0.82
   0  -3  -1    6.69    0.67
   0  -3  -1    6.25    0.66
   0  -3  -1    8.15    0.76
   0  -3  -1    7.20    0.68
   0  -3  -1    5.65    0.66
   0   3   2   73.53    6.58
   0   3  -2   70.09    6.71
   0   3  -2   73.87    6.68
   0   3   2   63.65    6.67
   0   3   2   69.95    6.58
   0   3   2   72.83    6.59
   0   3   2   68.42    6.59
   0  -3   2   71.38    6.64
   0  -3  -2   69.89    6.58
   0  -3   2   67.50    6.56
   0  -3  -2   68.80    6.62
   0  -3   2   69.71    6.55
   0  -3   2   67.28    6.59
   0  -3  -2   65.78    6.60
   0  -3   2   71.78    6.57
   0   3   3    5.01    0.58
   0   3   3    4.55    0.59
   0   3  -3    3.79    0.49
   0   3   3    5.09    0.59
   0   3  -3    4.90    0.71
   0   3  -3    4.62    0.52
   0   3   3    4.38    0.66
   0   3  -3    4.43    0.48
   0   3   3    4.34    0.48
   0   3  -3    4.06    0.67
   0  -3   3    4.60    0.55
   0  -3  -3    4.06    0.60
   0  -3   3    3.91    0.58
   0  -3   3    4.33    0.54
   0  -3  -3    4.21    0.60
   0  -3   3    4.49    0.56
   0   3  -4    5.61    0.74
   0   3  -4    4.42    0.89
   0   3  -4    6.37    0.85
   0   3  -4    5.47    0.71
   0   3  -4    6.41    0.73
   0   3   4    6.28    0.81
   0   3   4    7.29    0.87
   0  -3   4    7.55    0.88
   0  -3  -4    8.75    0.94
   0  -3   4    7.10    0.80
   0  -3  -4    6.10    0.84
   0  -3   4    6.33    0.79
   0  -3   4    6.54    0.75
   0   3   5    4.85    0.81
   0   3   5    5.05    0.82
   0   3  -5    7.00    0.78
   0   3  -5    6.12    0.83
   0   3  -5    5.91    0.75
   0   3  -5    5.38    0.70
   0   3  -5    3.78    0.83
   0  -3   5    5.32    0.65
   0  -3   5    3.63    0.70
   0  -3   5    6.57    0.82
   0  -3  -5    4.18    0.84
   0  -3  -5    6.23    0.85
   0  -3   5    5.01    0.74
   0   3  -6    1.87    0.59
   0   3   6    1.17    0.51
   0   3  -6    1.97    0.65
   0   3  -6    2.06    0.50
   0   3  -6    2.44    0.49
   0   3   6    1.76    0.56
   0  -3   6    2.02    0.50
   0  -3  -6    1.71    0.64
   0  -3   6    3.39    0.49
   0  -3   6    2.93    0.62
   0  -3  -6    1.32    0.57
   0  -3   6    2.21    0.52
   0   3  -7    1.10    0.42
   0   3  -7    0.45    0.43
   0   3   7    0.68    0.47
   0   3   7   -0.04    0.46
   0   3  -7   -0.22    0.50
   0   3  -7    0.57    0.59
   0  -3   7    1.01    0.58
   0  -3  -7    0.06    0.58
   0  -3   7    0.45    0.44
   0  -3   7    0.70    0.35
   0  -3   7    1.27    0.46
   0  -3  -7    0.35    0.53
   0   3   8    2.85    0.80
   0   3  -8    2.21    0.82
   0   3  -8    4.37    1.04
   0   3   8    3.76    0.77
   0   3  -8    1.14    0.61
   0   3  -8    3.82    0.87
   0  -3   8    3.87    0.71
   0  -3   8    3.59    0.87
   0  -3  -8    2.34    0.84
   0  -3  -8    3.47    0.89
   0   3  -9   -0.16    0.54
   0   3   9    0.54    0.68
   0   3   9   -0.09    0.48
   0   3  -9    0.85    0.74
   0   3  -9    1.40    0.70
   0  -3  -9    0.42    0.65
   0  -3  -9    0.01    0.71
   0  -3   9   -0.14    0.61
   0  -3   9    0.58    0.29
   0  -3   9    0.23    0.49
   0   3 -10    1.90    0.82
   0   3  10    0.25    0.76
   0   3 -10    0.95    0.95
   0   3  10    0.79    0.65
   0  -3 -10    0.32    0.99
   0  -3 -10    4.18    1.05
   0  -3  10    3.83    1.04
   0  -3  10    2.07    0.69
   0   3  11    1.03    0.69
   0   3 -11    0.05    0.96
   0   3 -11    0.68    0.78
   0   3  11    0.53    0.90
   0  -3  11    0.81    0.68
   0  -3 -11    0.18    0.83
   0  -3 -11    0.59    0.97
   0  -3  11    0.92    0.92
   0   3 -12    9.00    1.89
   0   3  12    8.63    1.75
   0  -3 -12    8.81    1.86
   0  -3  12    8.84    1.48
   0  -3  12    8.73    1.78
   0   3  13    0.52    1.25
   0   3 -13    0.15    1.21
   0   3 -13   -0.15    0.99
   0  -3  13    0.58    1.15
   0  -3 -13   -0.47    1.24
   0   3 -14    6.14    1.64
   0   3 -14    5.23    1.82
   0   3  14    6.05    1.76
   0  -3 -14    4.10    1.70
   0  -3  14    4.79    1.65
   0   3 -15   -1.42    1.52
   0   3  15   -1.42    1.12
   0   3 -15    3.29    1.64
   0  -3 -15    0.43    1.39
   0  -3  15    2.32    1.53
   0   3 -16    2.88    1.90
   0   3 -16    2.66    1.88
   0  -3  16    1.27    1.88
   0   4   0  159.03   16.36
   0   4   0  178.81   16.30
   0   4   0  177.80   16.30
   0   4  -1    0.94    0.45
   0   4   1    1.98    0.40
   0   4  -1    1.09    0.38
   0   4   1    1.68    0.42
   0   4  -1    1.78    0.40
   0  -4  -1    1.25    0.22
   0  -4  -1    1.44    0.23
   0  -4  -1    1.59    0.25
   0  -4  -1    1.53    0.23
   0   4   2  150.24   13.21
   0   4  -2  135.56   13.30
   0   4  -2  132.72   13.38
   0   4  -2  135.62   13.39
   0   4   2  139.76   13.37
   0   4   2  137.74   13.19
   0   4   2  138.34   13.27
   0  -4  -2  148.00   13.26
   0  -4   2  138.44   13.18
   0  -4   2  146.34   13.19
   0  -4  -2  135.68   13.24
   0  -4  -2  143.35   13.26
   0  -4   2  145.62   13.19
   0  -4   2  136.54   13.26
   0   4   3    0.75    0.25
   0   4  -3    0.64    0.41
   0   4   3    0.97    0.24
   0   4  -3    0.35    0.38
   0   4   3    0.90    0.25
   0   4   3    0.21    0.38
   0   4   3    0.40    0.21
   0  -4   3    0.74    0.22
   0  -4  -3    0.64    0.21
   0  -4  -3    0.55    0.26
   0  -4   3    1.14    0.24
   0  -4  -3    0.56    0.27
   0  -4   3    0.78    0.29
   0   4   4   27.05    2.66
   0   4   4   28.03    2.54
   0   4  -4   25.36    2.82
   0   4  -4   23.13    2.59
   0   4   4   26.19    2.76
   0   4  -4   26.34    2.78
   0   4   4   24.94    2.66
   0   4  -4   26.57    2.55
   0  -4  -4   26.25    2.73
   0  -4   4   28.35    2.71
   0  -4   4   27.70    2.65
   0  -4   4   28.72    2.65
   0  -4  -4   26.24    2.71
   0   4   5   -0.29    0.26
   0   4  -5   -0.19    0.21
   0   4  -5    0.91    0.52
   0   4   5    0.27    0.39
   0   4  -5    0.01    0.20
   0   4   5   -0.15    0.33
   0   4  -5   -0.11    0.41
   0  -4   5   -0.01    0.30
   0  -4   5   -0.03    0.28
   0  -4  -5   -0.13    0.33
   0  -4  -5   -0.14    0.35
   0  -4   5    0.60    0.43
   0   4  -6    9.69    1.38
   0   4   6    9.52    1.20
   0   4   6    9.74    1.24
   0   4  -6   10.29    1.13
   0   4  -6    8.49    1.26
   0   4  -6    9.71    1.09
   0  -4   6    9.12    1.19
   0  -4   6    8.56    1.18
   0  -4  -6    7.49    1.24
   0  -4  -6    8.22    1.31
   0  -4   6    8.36    1.19
   0   4   7    0.97    0.61
   0   4  -7    0.60    0.67
   0   4   7    0.99    0.56
   0   4  -7    0.77    0.59
   0  -4  -7   -0.06    0.52
   0  -4   7    0.86    0.48
   0  -4   7    0.73    0.51
   0  -4  -7    0.01    0.53
   0  -4   7    0.46    0.50
   0   4   8   -0.08    0.64
   0   4  -8    1.59    0.82
   0   4  -8   -0.42    0.63
   0   4   8    2.42    0.75
   0  -4  -8   -0.21    0.59
   0  -4  -8   -0.12    0.66
   0  -4   8    0.56    0.64
   0  -4   8    1.26    0.54
   0   4   9    0.68    0.75
   0   4  -9    2.31    0.88
   0   4   9    1.48    0.74
   0   4  -9    2.78    0.91
   0  -4   9    2.70    0.70
   0  -4  -9    1.19    0.93
   0  -4  -9    0.91    0.80
   0  -4   9    1.07    0.74
   0   4  10    0.88    0.79
   0   4  10    0.94    0.74
   0   4 -10    0.84    0.88
   0   4 -10   -0.73    0.57
   0   4 -10    1.34    0.98
   0  -4  10    0.22    0.55
   0  -4 -10   -0.26    0.74
   0  -4  10    0.53    0.86
   0  -4 -10   -0.45    0.80
   0   4 -11    2.14    1.05
   0   4  11    0.47    0.76
   0   4 -11    0.60    0.83
   0   4  11    1.87    1.14
   0  -4  11    2.51    1.02
   0  -4 -11    2.70    1.21
   0  -4 -11    1.71    0.98
   0  -4  11    0.35    0.66
   0   4 -12    8.47    1.94
   0   4  12    9.45    1.91
   0   4 -12   11.92    1.85
   0  -4  12   12.89    2.07
   0  -4 -12   13.17    2.13
   0  -4 -12    8.05    1.96
   0   4 -13   -0.36    1.26
   0   4 -13    0.83    1.06
   0   4  13   -1.42    1.11
   0  -4 -13    2.26    1.44
   0  -4  13    0.26    1.21
   0   4  14    0.88    1.32
   0   4 -14    0.13    1.21
   0   4 -14    1.36    1.47
   0  -4 -14    1.97    1.59
   0  -4  14    2.83    1.45
   0   4 -15    0.02    1.48
   0   4  15    1.59    1.58
   0   4 -15   -2.17    1.19
   0  -4  15   -1.21    1.30
   0  -4 -15   -2.28    1.46
   0  -4  16    8.69    2.37
   0   5   0    0.31    0.30
   0   5   0   -0.60    0.33
   0   5   0   -0.12    0.29
   0   5  -1    5.42    1.09
   0   5  -1    6.40    0.90
   0   5   1    6.34    0.98
   0   5   1    7.15    0.90
   0   5  -1    7.80    1.01
   0  -5  -1    6.05    0.72
   0  -5  -1    7.17    0.74
   0  -5  -1    6.84    0.72
   0  -5  -1    7.77    0.79
   0   5   2   52.13    5.04
   0   5  -2   46.64    5.15
   0   5   2   50.84    5.14
   0   5  -2   48.99    5.06
   0   5  -2   46.23    5.17
   0  -5   2   46.80    4.89
   0  -5   2   55.26    4.92
   0  -5  -2   51.59    4.99
   0  -5  -2   52.23    4.98
   0  -5   2   58.29    4.91
   0  -5   2   52.65    5.02
   0  -5   2   54.16    4.89
   0   5   3   16.30    1.60
   0   5   3   18.06    1.57
   0   5  -3   13.16    1.80
   0   5   3   16.09    1.53
   0   5   3   14.72    1.76
   0   5  -3   15.76    1.85
   0  -5   3   15.66    1.53
   0  -5   3   15.08    1.54
   0  -5   3   13.57    1.60
   0  -5  -3   13.75    1.62
   0  -5  -3   13.77    1.58
   0  -5  -3   15.44    1.64
   0   5   4    5.17    0.71
   0   5  -4    3.40    0.91
   0   5  -4    4.79    0.98
   0   5   4    4.90    0.62
   0   5   4    5.10    0.91
   0   5   4    4.55    0.69
   0  -5  -4    4.79    0.77
   0  -5  -4    4.95    0.80
   0  -5   4    6.23    0.70
   0  -5   4    5.10    0.70
   0  -5   4    6.07    0.80
   0   5  -5    2.68    0.85
   0   5  -5    3.35    0.89
   0   5   5    3.82    0.63
   0   5   5    3.09    0.76
   0   5   5    3.58    0.66
   0  -5   5    2.90    0.70
   0  -5  -5    3.64    0.69
   0  -5   5    3.40    0.59
   0  -5   5    3.65    0.61
   0  -5  -5    4.23    0.78
   0   5   6    1.31    0.51
   0   5   6    1.08    0.68
   0   5  -6    1.47    0.42
   0   5   6    1.63    0.50
   0   5  -6    0.05    0.62
   0   5  -6    1.06    0.31
   0   5  -6    0.48    0.61
   0  -5   6    1.65    0.52
   0  -5  -6    1.56    0.58
   0  -5   6    2.65    0.70
   0  -5  -6    2.12    0.67
   0  -5   6    2.24    0.53
   0   5  -7    1.07    0.41
   0   5  -7    3.28    0.96
   0   5   7    0.81    0.61
   0   5  -7    3.20    0.89
   0   5   7    1.92    0.73
   0  -5   7    1.77    0.58
   0  -5   7    1.83    0.70
   0  -5   7    2.44    0.68
   0  -5  -7    1.40    0.69
   0  -5  -7    0.97    0.63
   0   5   8    2.83    0.93
   0   5  -8    4.69    1.11
   0   5   8    2.68    0.85
   0   5  -8    3.96    1.15
   0   5  -8    2.87    0.64
   0  -5  -8    4.74    1.11
   0  -5  -8    3.48    0.94
   0  -5   8    3.05    0.86
   0  -5   8    3.94    0.86
   0   5   9   -0.07    0.72
   0   5  -9   -1.10    0.72
   0   5  -9   -0.43    0.44
   0   5   9   -0.91    0.66
   0   5  -9    0.72    0.88
   0  -5   9    0.00    0.53
   0  -5  -9    0.05    0.76
   0  -5   9   -0.64    0.63
   0  -5  -9    0.42    0.76
   0   5 -10    6.61    1.09
   0   5  10    5.50    1.26
   0   5  10    3.90    1.22
   0   5 -10    3.32    1.31
   0   5 -10    4.16    1.36
   0  -5 -10    8.76    1.55
   0  -5  10    9.97    1.25
   0  -5 -10    4.83    1.47
   0  -5  10    8.19    1.43
   0   5  11    1.95    0.94
   0   5 -11    0.76    0.75
   0   5  11   -0.95    0.86
   0   5 -11    0.57    1.16
   0  -5 -11   -0.03    1.04
   0  -5  11    0.35    0.98
   0  -5  11    1.38    1.14
   0  -5 -11   -1.09    0.79
   0   5 -12    8.49    1.92
   0   5 -12    4.68    1.30
   0   5  12    4.95    1.52
   0  -5 -12    9.91    1.91
   0  -5  12    8.36    1.72
   0  -5 -12    5.85    1.79
   0   5 -13    0.52    0.94
   0   5  13    1.80    1.15
   0   5 -13    1.67    1.49
   0  -5  13   -0.92    1.25
   0  -5 -13   -1.86    1.14
   0   5  14    3.48    1.55
   0   5 -14    3.97    1.90
   0  -5 -14    5.37    1.94
   0  -5  14    3.07    1.64
   0   5 -15    1.48    1.79
   0   5  15    2.75    1.67
   0  -5 -15    2.99    1.85
   0  -5  15    5.37    1.73
   0   6   0   86.87    9.37
   0   6   0   96.64    9.26
   0   6   0   97.46    9.27
   0  -6   0   96.82    8.99
   0  -6   0   97.21    8.99
   0   6   1    1.07    0.54
   0   6   1    1.28    0.48
   0   6  -1    0.56    0.56
   0   6  -1    1.33    0.50
   0   6  -1    1.11    0.51
   0  -6  -1    1.40    0.27
   0  -6  -1    1.05    0.25
   0  -6  -1    1.21    0.25
   0   6  -2   10.21    1.58
   0   6   2   11.27    1.51
   0   6  -2   11.59    1.38
   0   6  -2   10.86    1.49
   0   6   2   11.80    1.37
   0  -6   2   10.93    1.16
   0  -6   2   11.53    1.33
   0  -6   2   11.40    1.12
   0  -6  -2   10.48    1.24
   0  -6   2   12.64    1.14
   0  -6  -2   12.68    1.27
   0   6   3    0.74    0.34
   0   6  -3    0.69    0.55
   0   6  -3    0.94    0.66
   0   6   3   -0.14    0.44
   0  -6   3    0.51    0.22
   0  -6  -3    1.16    0.38
   0  -6   3    0.42    0.22
   0  -6  -3    0.65    0.33
   0  -6   3    0.64    0.39
   0   6  -4   22.51    2.56
   0   6   4   24.49    2.25
   0   6  -4   22.44    2.57
   0   6   4   22.24    2.20
   0   6   4   23.72    2.23
   0   6   4   22.96    2.50
   0  -6   4   21.07    2.21
   0  -6  -4   21.62    2.35
   0  -6   4   22.51    2.31
   0  -6   4   21.67    2.23
   0  -6  -4   17.45    2.30
   0   6  -5    1.50    0.79
   0   6   5    1.76    0.44
   0   6  -5    0.89    0.70
   0   6   5    0.95    0.64
   0  -6   5    1.14    0.41
   0  -6  -5    0.80    0.53
   0  -6   5    1.04    0.57
   0  -6  -5    0.81    0.54
   0  -6   5    1.82    0.44
   0   6  -6   18.07    2.47
   0   6   6   19.32    2.16
   0   6   6   16.90    2.38
   0   6  -6   18.79    2.46
   0  -6   6   20.03    2.35
   0  -6  -6   20.39    2.36
   0  -6   6   23.82    2.23
   0  -6   6   20.60    2.19
   0  -6  -6   22.04    2.34
   0   6   7    3.30    0.91
   0   6  -7    2.07    0.89
   0   6   7    3.46    0.77
   0   6  -7    2.38    1.03
   0  -6  -7    2.66    0.84
   0  -6   7    1.79    0.63
   0  -6   7    2.94    0.76
   0  -6  -7    1.70    0.83
   0  -6   7    1.14    0.79
   0   6   8    0.47    0.70
   0   6  -8    0.41    0.83
   0   6  -8    0.38    0.31
   0   6  -8    0.50    0.88
   0   6   8    1.00    0.67
   0  -6  -8    1.83    0.90
   0  -6   8    0.68    0.63
   0  -6  -8   -1.47    0.55
   0  -6   8    0.44    0.68
   0   6  -9    3.43    1.18
   0   6   9    0.93    0.84
   0   6  -9    2.26    0.53
   0   6   9    2.21    0.97
   0   6  -9    0.04    1.05
   0  -6   9    1.65    0.76
   0  -6   9    2.56    0.89
   0  -6  -9    1.54    0.99
   0  -6  -9    2.10    0.99
   0   6 -10    3.14    1.29
   0   6  10    4.18    1.20
   0   6  10    4.57    1.12
   0   6 -10    2.55    0.70
   0   6 -10    2.96    1.24
   0  -6  10    3.89    1.11
   0  -6 -10    3.78    1.20
   0  -6  10    5.30    1.01
   0  -6 -10    3.61    1.34
   0   6  11    3.11    1.16
   0   6  11    2.30    1.03
   0   6 -11    3.03    1.40
   0  -6 -11    0.64    1.14
   0  -6  11    3.28    1.21
   0  -6 -11    1.88    1.35
   0   6 -12    8.96    2.08
   0   6  12    9.83    2.24
   0   6  12    9.33    1.84
   0  -6 -12   10.34    2.15
   0  -6 -12   10.24    2.08
   0  -6  12   10.17    1.95
   0   6  13   -0.52    1.06
   0   6 -13   -0.67    1.30
   0  -6  13    0.87    1.28
   0  -6 -13    1.09    1.39
   0   6  14    1.11    1.38
   0   6 -14    3.01    1.79
   0  -6 -14    3.43    1.72
   0  -6  14    0.65    1.43
   0   6 -15   -1.33    1.54
   0   6  15    1.07    1.50
   0  -6 -15    0.58    1.67
   0  -6  15   -0.11    1.53
   0   7   0   -0.61    0.43
   0   7   0   -0.73    0.39
   0   7   0    0.41    0.63
   0  -7   0    0.12    0.12
   0  -7   0    0.02    0.15
   0  -7   0    0.18    0.13
   0   7  -1    3.29    1.04
   0   7  -1    3.69    0.81
   0   7   1    3.18    0.76
   0   7  -1    2.53    0.77
   0   7   1    3.67    0.87
   0  -7  -1    3.14    0.48
   0  -7  -1    3.22    0.49
   0  -7  -1    3.67    0.52
   0   7   2   16.22    2.05
   0   7  -2   16.84    2.18
   0   7  -2   17.37    2.11
   0   7   2   16.40    2.19
   0   7  -2   15.85    2.30
   0  -7   2   20.14    1.83
   0  -7  -2   20.30    1.95
   0  -7   2   19.17    2.04
   0  -7  -2   19.50    1.93
   0   7   3    9.65    1.52
   0   7  -3   11.18    1.62
   0   7  -3    9.47    1.75
   0   7   3   11.76    1.35
   0  -7   3   11.16    1.14
   0  -7  -3   10.85    1.30
   0  -7   3   11.47    1.16
   0  -7   3   10.84    1.34
   0  -7  -3   10.32    1.28
   0   7  -4   13.11    2.06
   0   7   4   12.28    1.76
   0   7   4   13.69    1.49
   0   7  -4   12.64    1.85
   0  -7   4   13.51    1.56
   0  -7   4   13.48    1.41
   0  -7  -4   12.07    1.55
   0  -7   4   13.76    1.42
   0  -7  -4   12.21    1.55
   0   7  -5    1.82    0.91
   0   7  -5    4.25    1.04
   0   7   5    3.81    1.04
   0   7   5    2.94    0.50
   0  -7  -5    2.35    0.68
   0  -7   5    2.84    0.73
   0  -7   5    2.64    0.55
   0  -7   5    2.37    0.54
   0  -7  -5    2.57    0.71
   0   7   6    0.89    0.46
   0   7   6    1.00    0.78
   0   7  -6    1.07    1.00
   0   7  -6    0.92    0.75
   0  -7   6    0.98    0.49
   0  -7  -6    2.40    0.80
   0  -7   6    0.56    0.74
   0  -7   6    2.46    0.57
   0  -7  -6    1.87    0.66
   0   7  -7    0.06    0.98
   0   7  -7    0.60    0.74
   0   7   7    0.37    0.50
   0   7   7    0.77    0.83
   0  -7   7    0.45    0.57
   0  -7  -7   -0.09    0.63
   0  -7   7    1.53    0.87
   0  -7  -7    0.22    0.71
   0   7   8   -0.85    0.55
   0   7  -8    0.17    0.77
   0   7   8    1.31    0.92
   0   7  -8    0.04    1.02
   0  -7  -8   -0.40    0.75
   0  -7   8   -0.90    0.72
   0  -7   8   -0.91    0.52
   0  -7  -8   -1.61    0.69
   0   7   9   -1.24    0.65
   0   7  -9   -0.42    1.03
   0   7  -9   -0.63    0.69
   0   7   9    0.76    0.97
   0  -7  -9    1.86    1.04
   0  -7   9    0.17    0.78
   0  -7   9    0.74    0.82
   0  -7  -9   -0.39    0.81
   0   7  10    3.03    1.07
   0   7 -10    2.23    1.43
   0   7  10    3.33    1.25
   0   7 -10    2.40    1.17
   0  -7 -10    3.13    1.24
   0  -7  10    5.85    1.29
   0  -7 -10    6.02    1.46
   0   7 -11    0.21    1.42
   0   7  11    1.60    1.05
   0   7  11    0.48    0.92
   0  -7 -11   -1.03    1.10
   0  -7  11    0.47    1.02
   0  -7 -11    1.39    1.18
   0   7  12   -0.12    1.00
   0   7 -12    0.07    1.39
   0   7  12    2.89    1.29
   0  -7 -12    1.04    1.31
   0  -7 -12    0.51    1.35
   0   7  13    0.68    1.10
   0   7 -13   -0.34    1.43
   0  -7 -13   -1.92    1.30
   0  -7 -13   -1.13    1.31
   0   7 -14    4.35    2.04
   0   7  14    4.32    1.55
   0  -7 -14   -0.64    1.48
   0   8   0   50.06    4.90
   0   8   0   53.28    4.95
   0  -8   0   46.57    4.51
   0  -8   0   48.77    4.53
   0  -8   0   45.32    4.50
   0   8   1    1.38    0.66
   0   8  -1    0.54    0.82
   0   8   1    0.68    0.62
   0   8  -1    0.97    0.60
   0   8  -1    0.35    0.60
   0  -8  -1    0.42    0.28
   0  -8  -1    0.51    0.28
   0   8  -2    2.48    0.85
   0   8   2    2.38    0.68
   0   8  -2    2.74    0.73
   0   8   2    1.44    0.72
   0   8  -2    1.00    0.95
   0  -8  -2    1.55    0.43
   0  -8  -2    1.15    0.40
   0  -8   2    0.27    0.55
   0   8  -3    2.65    0.91
   0   8   3    0.85    0.74
   0   8  -3    2.94    1.16
   0   8   3    2.97    0.69
   0  -8   3    1.87    0.35
   0  -8   3    1.42    0.59
   0  -8  -3    3.29    0.61
   0  -8  -3    1.05    0.47
   0   8   4   14.42    2.06
   0   8  -4   15.94    2.36
   0   8  -4   17.62    2.16
   0   8   4   18.36    1.82
   0  -8   4   17.03    1.66
   0  -8  -4   13.81    1.81
   0  -8   4   13.81    1.81
   0  -8  -4   14.49    1.83
   0   8   5    0.67    0.77
   0   8  -5    1.99    1.04
   0   8  -5    1.69    0.77
   0  -8  -5   -0.20    0.51
   0  -8  -5    2.09    0.68
   0  -8   5    1.11    0.64
   0  -8   5    0.63    0.40
   0   8   6   18.45    2.53
   0   8   6   18.14    1.95
   0   8  -6   17.98    2.69
   0  -8  -6   19.81    2.36
   0  -8   6   20.34    2.10
   0  -8  -6   16.86    2.28
   0  -8   6   21.72    2.38
   0   8   7    1.99    1.05
   0   8  -7    0.44    1.07
   0   8   7    3.00    0.63
   0   8  -7    2.29    0.86
   0  -8  -7    0.14    0.78
   0  -8  -7    2.10    0.91
   0  -8   7    2.68    0.97
   0   8  -8    1.85    0.84
   0   8   8    0.34    1.08
   0   8   8    2.73    0.75
   0   8  -8    4.74    1.55
   0  -8  -8    4.19    1.18
   0  -8  -8    3.83    1.12
   0  -8   8    3.71    1.14
   0   8   9    1.75    1.19
   0   8   9    2.90    0.88
   0   8  -9    0.86    0.66
   0   8  -9    5.56    1.72
   0  -8  -9    3.24    1.20
   0  -8  -9    4.66    1.25
   0   8  10    9.75    1.49
   0   8  10   11.78    1.96
   0   8 -10    9.17    2.14
   0   8 -10    2.60    1.21
   0  -8 -10    8.55    1.78
   0  -8 -10   13.83    2.03
   0   8  11    1.29    1.18
   0   8  11    0.51    0.94
   0   8 -11   -0.42    1.30
   0  -8 -11    0.88    1.25
   0  -8 -11   -0.89    1.06
   0   8 -12    7.03    2.02
   0   8  12    7.26    1.61
   0   8  12    7.24    1.90
   0  -8 -12    6.61    1.97
   0  -8 -12   13.11    2.25
   0   8 -13   -1.06    1.44
   0   8  13   -0.05    1.21
   0  -8 -13    0.31    1.38
   0  -8 -13   -0.94    1.49
   0   8 -14    0.91    1.65
   0   8  14    4.29    2.25
   0  -8 -14    3.52    1.88
   0   9   0    0.43    0.62
   0   9   0    0.73    0.71
   0  -9   0   -0.22    0.21
   0  -9   0   -0.04    0.23
   0   9  -1    0.91    0.75
   0   9   1    2.07    0.85
   0   9  -1    2.90    1.20
   0   9   1    1.59    0.76
   0   9  -1    2.32    0.91
   0  -9  -1    1.05    0.38
   0   9   2    9.18    1.36
   0   9  -2    5.23    1.65
   0   9  -2    9.31    1.62
   0   9   2    8.61    1.57
   0  -9   2   10.00    1.32
   0  -9  -2    9.62    1.13
   0  -9   2    8.68    0.91
   0   9  -3    4.48    1.16
   0   9   3    3.68    1.10
   0   9   3    3.34    0.87
   0   9  -3    5.13    1.55
   0  -9  -3    5.16    1.06
   0  -9  -3    3.86    0.76
   0  -9   3    4.16    0.91
   0  -9   3    4.05    0.57
   0   9   4   10.15    1.65
   0   9  -4    2.74    1.42
   0   9   4    7.32    1.10
   0   9  -4    4.62    1.21
   0  -9   4    6.41    0.84
   0  -9  -4    6.08    1.04
   0  -9   4    6.25    1.06
   0  -9  -4    7.81    1.14
   0   9   5    2.49    1.04
   0   9  -5    1.79    0.80
   0   9  -5    2.86    1.35
   0  -9  -5    2.22    0.78
   0  -9   5    2.07    0.52
   0  -9  -5    2.09    0.78
   0  -9   5    1.64    0.75
   0   9   6    2.57    1.11
   0   9  -6    4.71    1.61
   0   9  -6    1.21    0.73
   0  -9  -6    3.58    0.96
   0  -9  -6    2.67    0.90
   0  -9   6    1.39    0.88
   0   9  -7    0.47    0.63
   0   9  -7    1.80    1.41
   0   9   7    0.71    1.01
   0  -9  -7    1.42    0.96
   0  -9   7    4.35    1.18
   0  -9  -7    3.28    1.03
   0   9   8    1.64    1.21
   0   9  -8    0.26    0.60
   0   9  -8    1.35    1.50
   0  -9  -8    0.49    0.93
   0  -9   8    0.22    1.33
   0  -9  -8    1.39    0.97
   0   9  -9   -0.89    0.92
   0   9  -9   -1.73    1.25
   0   9   9    0.30    1.06
   0  -9  -9   -0.73    0.98
   0  -9  -9   -1.10    0.92
   0   9 -10    1.04    0.86
   0   9  10   -0.39    1.21
   0   9 -10   -1.50    1.16
   0  -9 -10    0.80    1.31
   0  -9 -10    1.07    1.17
   0   9  11   -0.84    1.24
   0   9 -11    1.21    1.48
   0  -9 -11    0.53    1.25
   0  -9 -11    1.96    1.44
   0   9  12   -2.85    1.18
   0   9 -12    1.62    1.66
   0  -9 -12    0.97    1.50
   0  -9 -12    0.73    1.28
   0   9 -13    1.89    1.81
   0  -9 -13    2.88    1.74
   0  -9 -13    0.37    1.50
   0  10   0    9.73    1.78
   0  10   0   11.62    1.86
   0 -10   0   12.11    1.26
   0  10  -1    2.71    1.03
   0  10  -1    2.18    0.97
   0  10   1    2.51    1.07
   0  10   1    1.45    0.84
   0 -10   1    2.18    0.33
   0 -10   1    1.65    0.31
   0 -10  -1    1.26    0.47
   0  10  -2   -0.30    0.69
   0  10   2    2.31    1.05
   0  10  -2   -0.39    1.13
   0  10   2    1.38    0.74
   0 -10   2   -0.18    0.65
   0 -10  -2    0.93    0.47
   0  10   3    1.77    0.72
   0  10  -3    0.28    0.77
   0  10   3    1.47    0.99
   0  10  -3    1.27    1.12
   0 -10   3    1.14    0.30
   0 -10  -3   -0.14    0.51
   0 -10   3    0.78    0.74
   0  10   4    9.38    1.73
   0  10  -4    7.16    1.83
   0  10  -4    3.51    1.13
   0 -10   4    4.32    1.09
   0 -10  -4    7.96    1.16
   0 -10   4    7.26    0.85
   0  10  -5    1.10    1.37
   0  10   5    1.16    1.09
   0  10  -5   -0.02    0.55
   0 -10  -5    0.22    0.71
   0 -10   5    0.83    0.44
   0 -10   5    1.61    0.81
   0  10   6    4.18    1.42
   0  10  -6    4.12    1.29
   0  10  -6    5.38    1.89
   0 -10   6    6.11    1.27
   0 -10  -6    3.77    1.13
   0  10  -7   -1.81    1.30
   0  10  -7   -0.27    0.88
   0  10   7    1.73    1.18
   0 -10   7    0.41    1.02
   0 -10  -7    1.11    0.99
   0  10  -8    3.71    1.36
   0  10  -8    3.15    1.69
   0  10   8    0.83    1.28
   0 -10  -8    4.38    1.34
   0  10   9    2.26    1.47
   0  10  -9    2.24    1.21
   0  10  -9    2.66    1.86
   0 -10  -9    4.42    1.42
   0  10  10    0.50    1.29
   0  10 -10    1.59    1.66
   0 -10 -10    3.42    1.41
   0  10 -11    2.01    1.82
   0  10  11   -1.07    1.26
   0 -10 -11   -0.39    1.20
   0  10  12    1.62    1.72
   0  10 -12    0.68    1.72
   0 -10 -12    3.74    1.73
   0  11   0    0.74    0.97
   0  11   0   -0.67    0.77
   0 -11   0   -0.14    0.34
   0  11   1    0.37    0.93
   0  11  -1    1.29    0.95
   0  11   1    1.70    0.94
   0 -11   1    1.75    0.33
   0 -11  -1    0.99    0.50
   0  11  -2    6.70    1.51
   0  11   2    8.83    1.78
   0  11   2    7.83    1.48
   0  11  -2    8.01    2.03
   0 -11   2    5.80    1.37
   0 -11  -2    7.97    1.16
   0  11   3    3.04    0.96
   0  11  -3    1.77    0.89
   0  11  -3    2.50    1.50
   0  11   3    2.51    1.20
   0 -11   3    2.35    0.92
   0 -11   3    1.75    0.44
   0 -11  -3    3.40    0.78
   0  11   4    1.33    1.26
   0  11  -4    0.75    0.75
   0  11  -4    3.02    1.66
   0 -11  -4    1.61    0.79
   0 -11   4    1.57    0.44
   0 -11   4    1.04    0.88
   0  11  -5    0.06    1.25
   0  11  -5    0.40    0.57
   0  11   5    6.04    1.61
   0 -11   5    1.90    0.57
   0 -11   5    0.74    0.87
   0 -11  -5    2.54    0.93
   0  11  -6    4.77    1.47
   0  11  -6    4.14    1.88
   0  11   6    7.62    1.75
   0 -11   6    6.27    1.40
   0 -11  -6    5.06    1.29
   0  11  -7    0.63    1.72
   0  11  -7    2.95    1.26
   0  11   7    2.03    1.37
   0 -11  -7    1.25    1.11
   0  11  -8    0.25    1.01
   0  11   8    1.57    1.44
   0  11  -8    2.25    1.75
   0 -11  -8    0.81    1.13
   0  11  -9   -0.40    1.07
   0  11  -9    1.07    1.82
   0  11   9    0.10    1.40
   0 -11  -9   -0.52    1.16
   0  11  10    1.62    1.66
   0  11 -10    1.17    1.80
   0 -11 -10    0.83    1.36
   0  11  11    0.88    1.68
   0  11 -11    2.06    1.75
   0 -11 -11    0.66    1.47
   0  12   0   -0.10    0.91
   0 -12   0    0.57    0.42
   0  12   1    4.26    1.40
   0  12  -1    2.32    1.17
   0  12   1    0.71    0.97
   0 -12   1    2.37    1.16
   0 -12  -1    1.76    0.61
   0  12   2   -0.64    0.95
   0  12   2    0.29    0.87
   0  12  -2    0.18    0.98
   0 -12   2   -1.40    0.89
   0 -12  -2   -0.44    0.56
   0  12  -3    1.08    1.50
   0  12   3   -0.10    1.07
   0  12  -3    0.44    0.83
   0 -12   3   -0.24    0.91
   0 -12  -3   -0.12    0.66
   0  12  -4    0.73    0.69
   0  12  -4    4.42    1.86
   0  12   4    7.37    1.75
   0 -12   4    1.90    1.03
   0 -12   4    2.80    0.56
   0 -12  -4    3.16    0.96
   0  12  -5    0.70    0.99
   0  12   5   -1.44    1.26
   0  12  -5    1.06    1.64
   0 -12   5    1.64    1.02
   0 -12  -5    0.75    0.88
   0  12  -6    5.64    2.04
   0  12   6    2.26    1.46
   0  12  -6    4.41    1.46
   0 -12  -6    3.20    1.20
   0  12  -7   -2.21    1.49
   0  12   7    2.66    1.52
   0  12  -7    0.24    1.02
   0 -12  -7    2.43    1.20
   0  12  -8    1.13    1.94
   0  12   8    3.68    1.85
   0  12  -8   -0.19    1.03
   0 -12  -8    4.21    1.44
   0  12  -9    1.52    1.92
   0  12   9    0.84    1.59
   0 -12  -9    1.49    1.35
   0  12 -10    2.60    2.40
   0  12  10    0.51    1.69
   0 -12 -10   -0.61    1.44
   0  13   0    0.61    1.11
   0 -13   0   -0.28    1.16
   0 -13   0    0.67    0.41
   0  13  -1    1.45    1.09
   0 -13  -1    1.24    0.65
   0 -13   1    1.08    1.30
   0  13   2    5.61    1.68
   0  13  -2    3.35    1.38
   0 -13   2    4.39    1.47
   0 -13  -2    4.11    0.95
   0  13   3    3.02    1.48
   0  13  -3    0.91    0.97
   0 -13  -3    3.34    0.92
   0 -13   3    1.96    1.17
   0  13   4    0.09    1.46
   0  13  -4    0.58    1.64
   0  13  -4    1.13    0.85
   0 -13  -4    1.94    0.91
   0 -13   4    0.90    1.12
   0  13   5    3.22    1.68
   0  13  -5    2.01    1.31
   0  13  -5    1.17    1.87
   0 -13  -5    2.25    1.08
   0  13   6    4.78    1.69
   0  13  -6    2.85    1.45
   0  13  -6    2.20    2.03
   0 -13  -6    2.32    1.24
   0  13   7    0.26    1.52
   0  13  -7    4.32    2.11
   0 -13  -7   -0.79    1.14
   0  13   8    0.82    1.78
   0  13  -8    1.73    2.35
   0 -14   0    4.65    1.71
   0 -14   1    5.37    1.56
   0 -14  -1    3.19    0.77
   0 -14   2    1.26    1.40
   0 -14  -2    0.94    0.79
   0 -14   3    0.17    1.17
   0 -14  -3   -0.02    0.86
   0  14   4   -0.14    1.50
   0 -14  -4    1.98    1.07
   0  14   5    0.54    1.66
   0 -14  -5    0.75    1.09
   0  14   6   -2.60    1.27
   0 -14  -6    0.36    1.14
   0 -15   0    0.53    1.74
   0 -15  -1    0.93    0.49
   0 -15   1   -1.12    1.49
   0 -15  -1    0.25    1.68
   0 -15  -2    2.19    0.85
   0 -15   2    4.00    2.64
   0 -15  -3    1.77    1.01
   1   0 -16    3.13    1.92
  -1   0  16    2.03    1.87
  -1   0  15   -1.34    1.30
   1   0 -14    1.81    1.28
  -1   0  14   -0.35    1.41
   1   0 -13    0.42    1.01
  -1   0  13   -0.93    1.25
  -1   0  12    7.48    1.74
   1   0 -12    6.76    1.55
  -1   0  11   -0.23    0.88
   1   0 -11    1.06    0.90
  -1   0  10   22.86    2.36
   1   0 -10   22.86    2.71
   1   0 -10   22.16    2.80
  -1   0  10   24.21    2.88
   1   0  -9   -0.13    0.46
  -1   0   9    0.39    0.34
  -1   0   9   -0.24    0.66
   1   0  -9   -0.68    0.58
  -1   0   8    0.11    0.54
   1   0  -8    0.66    0.51
   1   0  -8    0.83    0.56
  -1   0   8    0.09    0.29
   1   0  -7    0.49    0.45
  -1   0   7    0.41    0.38
   1   0  -7    0.15    0.45
  -1   0   7   -0.61    0.39
  -1   0   7    0.09    0.25
   1   0  -6  125.48   11.55
  -1   0   6  122.01   11.38
  -1   0   6  121.80   11.46
  -1   0   6  121.26   11.55
   1   0  -6  112.37   11.54
  -1   0   5    0.33    0.23
   1   0  -5   -0.09    0.28
   1   0  -5   -0.25    0.23
  -1   0   5    0.08    0.26
  -1   0   5    0.14    0.22
  -1   0   5   -0.27    0.28
  -1   0   5    0.01    0.15
  -1   0   4   72.73    6.82
  -1   0   4   69.33    6.87
  -1   0   4   75.02    6.88
  -1   0   4   71.22    6.91
   1   0  -4   76.02    6.94
  -1   0   4   69.25    6.92
   1   0  -4   72.63    6.93
   1   0  -3    0.05    0.15
  -1   0   3    0.09    0.09
  -1   0   3    0.11    0.13
   1   0  -3    0.09    0.11
   1   0  -3    0.08    0.14
   1   0  -3    0.11    0.17
  -1   0   3    0.09    0.15
  -1   0   3   -0.17    0.12
  -1   0   3    0.06    0.16
  -1   0   2    0.02    0.06
   1   0  -2    0.10    0.11
   1   0  -2   -0.02    0.09
  -1   0   2    0.26    0.10
   1   0  -2    0.19    0.09
  -1   0   2   -0.05    0.09
  -1   0   2    0.06    0.10
  -1   0   2   -0.04    0.08
  -1   0   2    0.06    0.10
   1   0  -2    0.18    0.11
  -1   0   1    0.08    0.06
  -1   0   1    0.11    0.06
   1   0  -1    0.10    0.04
   1   0  -1    0.22    0.07
  -1   0  -1    0.03    0.05
   1   0   1    0.04    0.06
   1   0   1    0.04    0.05
   1   0   1   -0.03    0.05
  -1   0  -1    0.04    0.05
  -1   0  -1   -0.03    0.05
  -1   0  -1    0.01    0.06
   1   0   1    0.00    0.04
   1   0   1    0.06    0.06
  -1   0  -2    8.05    0.87
  -1   0  -2    8.28    0.87
   1   0   2    7.88    0.86
   1   0   2    8.85    0.85
   1   0   2    8.58    0.87
  -1   0  -2    8.04    0.85
  -1   0  -2    8.26    0.85
   1   0   2    8.09    0.87
   1   0   2    8.37    0.88
  -1   0  -2    9.22    0.89
  -1   0  -3    0.12    0.14
  -1   0  -3    0.15    0.18
   1   0   3   -0.02    0.12
  -1   0  -3    0.15    0.14
  -1   0  -3   -0.08    0.14
   1   0   3   -0.14    0.12
   1   0   3    0.12    0.15
   1   0   3   -0.06    0.16
   1   0   4    0.20    0.16
  -1   0  -4   -0.53    0.17
  -1   0  -4   -0.02    0.24
   1   0   4    0.03    0.21
  -1   0  -4   -0.16    0.15
   1   0   4    0.23    0.23
   1   0   4    0.13    0.24
   1   0   4    0.02    0.16
   1   0   5   -0.13    0.23
   1   0   5   -0.37    0.24
   1   0   5    0.24    0.18
   1   0   5    0.14    0.21
  -1   0  -5    0.13    0.21
  -1   0  -5    0.19    0.29
   1   0   5   -0.35    0.21
  -1   0  -5    0.12    0.31
  -1   0  -6   63.22    5.92
   1   0   6   54.80    5.93
  -1   0  -6   60.30    6.04
   1   0   6   61.05    6.03
   1   0   6   62.53    5.87
  -1   0  -6   67.27    6.05
   1   0   7    0.22    0.29
  -1   0  -7    0.34    0.47
  -1   0  -7   -0.10    0.29
  -1   0  -7    0.44    0.45
   1   0   7   -0.09    0.44
   1   0   7    0.19    0.40
   1   0   8   66.09    6.34
   1   0   8   63.21    6.45
  -1   0  -8   64.84    6.46
  -1   0  -8   62.32    6.43
   1   0   8   65.38    6.22
   1   0   9    0.42    0.54
   1   0   9    0.48    0.64
   1   0   9    1.03    0.43
  -1   0  -9   -0.46    0.48
  -1   0  -9    1.01    0.68
   1   0  10   -0.07    0.39
   1   0  10    0.02    0.78
  -1   0 -10    0.10    0.64
  -1   0 -10    0.22    0.79
  -1   0 -11   -0.09    0.75
   1   0  11    0.29    0.91
   1   0  12   12.36    2.04
  -1   0 -12    9.06    1.87
   1   0  13   -0.45    1.30
  -1   0 -13   -0.60    1.08
  -1   0 -14    1.50    1.35
   1   0  14    0.32    1.30
  -1   0 -15    1.92    1.54
   1   0  15   -0.81    1.56
   1   0  16    1.23    1.95
   1   1 -16    1.79    2.10
  -1   1  16   -1.49    1.39
   1   1 -16    1.71    1.69
  -1  -1  16    3.26    1.88
  -1   1  15   -1.07    1.32
   1   1 -15    0.45    1.43
   1   1 -15    1.56    1.76
   1  -1 -15   -0.40    1.25
  -1  -1  15    1.27    1.40
  -1   1  14    0.83    1.47
   1  -1 -14   -0.24    1.06
  -1  -1  14   -0.04    1.34
   1   1 -13    1.48    1.09
  -1   1  13   -0.96    1.19
  -1  -1  13    1.74    1.25
   1  -1 -13    1.89    1.23
  -1   1  12    0.28    0.95
   1   1 -12    0.84    0.97
  -1  -1  12    0.79    1.21
   1  -1 -12    0.57    0.92
   1   1 -11    0.23    0.72
  -1   1  11   -1.03    0.81
   1  -1 -11    0.68    0.83
  -1  -1  11   -0.25    0.89
  -1   1  10   14.69    2.15
  -1   1  10   15.43    1.69
   1   1 -10   17.32    2.11
   1  -1 -10   13.35    2.06
   1  -1 -10   14.55    2.16
  -1  -1  10   13.13    2.04
  -1   1   9   -0.45    0.63
   1   1  -9   -0.40    0.51
   1   1  -9    0.18    0.61
  -1   1   9    0.66    0.40
   1  -1  -9   -0.63    0.64
  -1  -1   9    0.45    0.29
  -1  -1   9    0.83    0.73
  -1  -1   9   -0.39    0.46
   1  -1  -9    0.69    0.67
   1   1  -8   96.81    9.72
   1   1  -8  106.31    9.74
  -1   1   8  100.18    9.75
  -1   1   8  102.63    9.55
   1  -1  -8   98.26    9.75
   1  -1  -8  101.66    9.80
  -1  -1   8   96.83    9.59
  -1  -1   8   96.75    9.75
  -1  -1   8  100.89    9.46
  -1   1   7    0.48    0.51
   1   1  -7    1.36    0.49
   1   1  -7    0.71    0.51
  -1   1   7    1.38    0.40
   1  -1  -7    1.56    0.57
   1  -1  -7    1.64    0.65
  -1  -1   7    1.80    0.47
  -1  -1   7    1.65    0.31
  -1  -1   7    1.35    0.59
   1   1  -6   49.37    4.60
   1   1  -6   46.53    4.55
  -1   1   6   45.14    4.48
  -1   1   6   46.62    4.45
   1   1  -6   46.15    4.61
  -1   1   6   41.38    4.59
  -1  -1   6   48.74    4.59
   1  -1  -6   42.98    4.60
  -1  -1   6   45.31    4.49
  -1  -1   6   44.44    4.60
  -1  -1   6   48.84    4.41
   1  -1  -6   48.28    4.65
   1   1  -5    2.63    0.56
   1   1  -5    2.60    0.50
  -1   1   5    2.56    0.39
  -1   1   5    2.66    0.43
  -1   1   5    3.37    0.59
   1   1  -5    2.87    0.53
   1  -1  -5    2.85    0.57
  -1  -1   5    1.63    0.44
  -1  -1   5    2.45    0.43
   1  -1  -5    2.74    0.56
  -1  -1   5    2.03    0.51
   1   1  -4    1.13    0.30
  -1   1   4    2.23    0.45
   1   1  -4    1.61    0.37
   1   1  -4    1.69    0.33
  -1   1   4    1.71    0.27
  -1   1   4    1.29    0.30
   1   1  -4    0.65    0.31
  -1  -1   4    2.57    0.43
   1  -1  -4    1.45    0.36
   1  -1  -4    2.02    0.31
   1  -1  -4    2.18    0.45
  -1  -1   4    2.13    0.33
  -1  -1   4    1.77    0.37
  -1   1   3    2.01    0.40
   1   1  -3    2.33    0.37
  -1   1   3    2.64    0.45
  -1   1   3    2.03    0.36
   1   1  -3    2.40    0.41
   1   1  -3    2.36    0.36
   1   1  -3    1.86    0.37
  -1   1   3    1.93    0.34
  -1   1   3    2.59    0.29
   1  -1  -3    2.45    0.33
  -1  -1   3    2.32    0.37
  -1  -1   3    2.36    0.39
  -1  -1   3    2.26    0.32
   1  -1  -3    2.41    0.41
   1  -1  -3    2.25    0.38
   1  -1  -3    3.10    0.44
  -1  -1   3    2.35    0.41
  -1   1   2   26.06    2.32
  -1   1   2   23.98    2.32
  -1   1   2   24.06    2.33
   1   1  -2   23.18    2.34
   1   1  -2   24.66    2.31
   1   1  -2   20.24    2.29
   1   1  -2   24.56    2.31
  -1   1   2   23.38    2.33
   1   1  -2   25.49    2.32
  -1  -1   2   24.71    2.32
  -1  -1   2   24.53    2.34
   1  -1  -2   21.13    2.32
  -1  -1   2   23.65    2.32
   1  -1  -2   25.53    2.34
   1  -1  -2   22.73    2.33
   1  -1  -2   26.19    2.32
  -1  -1   2   23.62    2.31
  -1  -1   2   23.55    2.29
  -1  -1   2   24.52    2.27
  -1   1   1    0.62    0.14
   1   1  -1    0.64    0.09
  -1   1   1    0.78    0.13
  -1   1   1    0.48    0.11
  -1   1   1    0.70    0.12
   1   1  -1    0.61    0.11
   1   1  -1    0.64    0.09
   1   1  -1    0.41    0.13
  -1   1   1    0.42    0.11
   1   1  -1    0.62    0.09
   1   1  -1    0.60    0.14
  -1  -1   1    0.54    0.09
  -1  -1   1    0.49    0.09
  -1  -1   1    0.84    0.12
   1  -1  -1    0.61    0.13
  -1  -1   1    0.57    0.16
  -1  -1   1    0.45    0.09
   1  -1  -1    0.69    0.12
  -1  -1   1    0.58    0.09
   1  -1  -1    0.59    0.12
  -1  -1   1    0.64    0.13
   1  -1  -1    0.58    0.12
   1  -1  -1    0.44    0.13
  -1   1   0    0.13    0.07
   1   1   0    0.13    0.07
  -1   1   0    0.25    0.08
   1   1   0    0.17    0.11
   1   1   0    0.11    0.07
   1  -1   0    0.14    0.04
  -1  -1   0    0.19    0.10
   1  -1   0    0.12    0.04
   1  -1   0    0.15    0.08
   1  -1   0    0.11    0.04
  -1  -1   0    0.21    0.08
   1  -1   0    0.14    0.08
   1  -1   0    0.07    0.07
  -1  -1   0    0.03    0.06
   1   1   1    1.25    0.21
   1   1   1    1.22    0.19
   1   1   1    1.59    0.19
  -1   1  -1    1.27    0.18
   1   1   1    1.34    0.18
  -1   1  -1    1.48    0.18
  -1   1  -1    1.04    0.17
  -1   1  -1    1.23    0.17
  -1   1  -1    1.38    0.24
  -1   1  -1    1.24    0.18
   1  -1   1    1.26    0.17
   1  -1   1    1.18    0.18
  -1  -1  -1    1.11    0.18
  -1  -1  -1    1.06    0.19
   1  -1   1    1.32    0.18
  -1  -1  -1    1.41    0.21
   1  -1   1    1.47    0.24
  -1  -1  -1    1.29    0.15
  -1  -1  -1    1.88    0.20
  -1  -1  -1    1.35    0.20
   1  -1   1    1.30    0.17
   1   1   2   62.39    5.75
  -1   1  -2   60.19    5.78
  -1   1  -2   61.12    5.73
   1   1   2   59.71    5.76
   1   1   2   61.89    5.76
  -1   1  -2   60.58    5.75
  -1   1  -2   49.37    5.75
  -1   1  -2   61.04    5.74
   1   1   2   60.30    5.76
   1   1   2   60.77    5.75
  -1  -1  -2   64.82    5.76
  -1  -1  -2   59.44    5.77
   1  -1   2   53.04    5.75
   1  -1   2   63.51    5.75
  -1  -1  -2   58.59    5.76
   1  -1   2   63.59    5.78
  -1  -1  -2   64.77    5.77
  -1  -1  -2   65.40    5.75
   1  -1   2   59.28    5.74
   1  -1   2   63.79    5.76
   1   1   3    4.58    0.60
   1   1   3    4.37    0.47
  -1   1  -3    3.47    0.56
   1   1   3    5.06    0.57
   1   1   3    4.98    0.59
  -1   1  -3    5.87    0.58
  -1   1  -3    3.40    0.57
  -1   1  -3    5.56    0.62
   1   1   3    5.23    0.59
  -1  -1  -3    5.00    0.62
   1  -1   3    5.33    0.60
   1  -1   3    5.25    0.59
  -1  -1  -3    4.47    0.62
  -1  -1  -3    4.34    0.48
   1  -1   3    4.03    0.58
   1  -1   3    5.30    0.61
  -1   1  -4   42.85    4.29
   1   1   4   42.57    4.17
  -1   1  -4   44.06    4.29
   1   1   4   45.24    4.24
   1   1   4   43.90    4.28
  -1   1  -4   46.25    4.29
   1   1   4   43.59    4.30
   1  -1   4   44.72    4.29
  -1  -1  -4   43.71    4.32
   1  -1   4   43.75    4.29
  -1  -1  -4   42.38    4.30
   1  -1   4   43.95    4.25
  -1  -1  -4   45.54    4.18
   1   1   5    3.30    0.63
  -1   1  -5    4.35    0.64
   1   1   5    3.49    0.47
   1   1   5    3.99    0.57
  -1   1  -5    4.25    0.66
   1   1   5    4.81    0.74
  -1   1  -5    3.17    0.59
  -1  -1  -5    4.04    0.68
   1  -1   5    4.76    0.72
   1  -1   5    3.19    0.57
  -1  -1  -5    3.50    0.68
   1  -1   5    3.59    0.60
   1   1   6   14.32    1.50
  -1   1  -6   14.28    1.64
  -1   1  -6   13.47    1.70
   1   1   6   13.44    1.63
   1   1   6   14.68    1.72
  -1   1  -6   15.64    1.71
   1   1   6   14.47    1.59
  -1  -1  -6   17.10    1.76
   1  -1   6   16.71    1.74
   1  -1   6   16.22    1.70
   1  -1   6   14.41    1.61
  -1  -1  -6   16.01    1.78
  -1   1  -7    0.53    0.43
   1   1   7    0.64    0.27
  -1   1  -7    0.57    0.45
  -1   1  -7    0.29    0.38
   1   1   7    0.42    0.36
   1   1   7    0.06    0.48
   1  -1   7    0.12    0.48
   1  -1   7    1.03    0.44
   1  -1   7    0.26    0.26
  -1  -1  -7    0.66    0.48
  -1  -1  -7    0.33    0.48
   1   1   8   20.55    2.19
  -1   1  -8   25.13    2.40
  -1   1  -8   19.20    2.36
   1   1   8   21.33    2.42
  -1   1  -8   20.51    2.25
  -1  -1  -8   21.91    2.43
   1  -1   8   20.83    2.40
   1  -1   8   21.05    2.11
   1  -1   8   17.28    2.22
  -1  -1  -8   20.74    2.44
  -1   1  -9    0.26    0.67
   1   1   9    0.45    0.45
   1   1   9    0.94    0.73
  -1   1  -9    1.23    0.66
   1  -1   9    1.14    0.75
  -1  -1  -9    0.13    0.57
   1  -1   9    1.17    0.39
   1  -1   9    0.72    0.55
  -1  -1  -9    1.06    0.74
  -1   1 -10    5.60    1.30
   1   1  10    7.55    1.12
   1   1  10    7.18    1.44
  -1  -1 -10    6.55    1.35
  -1  -1 -10    5.68    1.40
   1  -1  10    6.12    1.33
   1  -1  10   10.83    1.42
   1  -1  10    8.77    1.21
  -1   1 -11    0.56    0.90
   1   1  11    0.59    0.97
   1  -1  11    0.56    0.66
  -1  -1 -11   -1.02    0.88
   1  -1  11    0.53    0.93
   1   1  12    0.36    1.03
  -1   1 -12   -0.64    0.74
   1  -1  12    0.83    1.10
  -1  -1 -12   -1.03    0.97
   1   1  13    3.77    1.52
  -1   1 -13    1.09    1.14
  -1  -1 -13    3.16    1.30
   1  -1  13    2.48    1.45
  -1   1 -14    0.21    1.22
   1   1  14    0.28    1.23
  -1  -1 -14    2.17    1.31
   1  -1  14    0.31    1.42
   1   1  15   -0.28    1.57
   1  -1  15    2.48    1.48
  -1  -1 -15    1.01    1.30
  -1   1 -16   -1.07    1.60
   1   1  16   -0.99    1.40
  -1   1 -16    1.78    2.02
  -1  -1 -16    0.98    1.45
   1  -1  16    1.97    1.62
  -1   2  16    2.07    1.69
   1   2 -16    2.15    1.65
   1   2 -16    5.08    2.16
  -1  -2  16   -2.07    1.60
   1   2 -15   -0.48    1.25
  -1   2  15   -1.67    1.19
   1   2 -15    1.14    1.72
   1  -2 -15    0.94    1.29
  -1  -2  15    0.40    1.35
   1   2 -14   -1.10    1.26
   1   2 -14    1.35    1.30
  -1   2  14   -1.12    1.13
  -1  -2  14    0.49    1.46
   1  -2 -14    1.10    1.30
   1   2 -13   -0.35    1.07
  -1   2  13   -0.26    1.27
  -1  -2  13   -0.29    1.10
   1  -2 -13    0.26    1.07
  -1   2  12    4.41    1.36
   1   2 -12    5.23    1.32
   1  -2 -12    4.12    1.41
  -1  -2  12    3.85    1.31
  -1   2  11    1.63    1.05
   1   2 -11    0.41    0.78
  -1  -2  11    2.14    1.08
   1  -2 -11    1.49    1.01
  -1  -2  11    1.06    0.69
   1  -2 -11    1.11    0.88
  -1   2  10   26.97    3.26
  -1   2  10   29.65    3.01
   1   2 -10   30.68    3.27
  -1  -2  10   29.56    3.05
  -1  -2  10   25.30    3.23
   1  -2 -10   31.87    3.39
   1  -2 -10   25.61    3.36
  -1   2   9    0.63    0.72
  -1   2   9    1.83    0.57
   1   2  -9    1.79    0.67
  -1  -2   9    1.15    0.29
  -1  -2   9    2.17    0.62
  -1  -2   9    1.47    0.83
   1  -2  -9   -0.22    0.72
   1  -2  -9    1.45    0.69
   1   2  -8    5.71    0.98
  -1   2   8    3.36    0.91
  -1   2   8    4.44    0.77
   1   2  -8    5.74    0.97
  -1   2   8    5.82    0.59
   1  -2  -8    4.79    0.98
   1  -2  -8    3.38    0.96
  -1  -2   8    4.71    0.79
  -1  -2   8    3.10    0.90
  -1  -2   8    3.62    0.57
  -1  -2   8    5.33    0.92
   1   2  -7    0.44    0.43
  -1   2   7    0.09    0.32
  -1   2   7   -0.10    0.43
   1   2  -7   -0.13    0.39
  -1   2   7    0.48    0.20
   1  -2  -7   -0.08    0.44
  -1  -2   7    0.49    0.45
  -1  -2   7    0.84    0.45
   1  -2  -7   -0.19    0.48
  -1  -2   7    0.26    0.32
  -1   2   6   86.72    8.36
  -1   2   6   83.18    8.44
   1   2  -6   82.06    8.43
   1   2  -6   84.39    8.38
  -1   2   6   87.03    8.23
   1   2  -6   84.57    8.41
  -1  -2   6   90.75    8.44
  -1  -2   6   92.30    8.33
  -1  -2   6   96.44    8.44
   1  -2  -6   87.53    8.46
   1  -2  -6   87.07    8.48
   1   2  -5    3.15    0.54
   1   2  -5    3.43    0.53
  -1   2   5    3.10    0.54
  -1   2   5    3.13    0.36
  -1   2   5    2.26    0.56
   1   2  -5    3.55    0.66
  -1  -2   5    2.46    0.56
   1  -2  -5    3.14    0.63
  -1  -2   5    2.60    0.54
   1  -2  -5    2.58    0.58
  -1  -2   5    3.89    0.52
  -1   2   4   72.36    6.84
  -1   2   4   65.24    6.97
   1   2  -4   66.57    6.94
  -1   2   4   66.15    6.95
   1   2  -4   75.11    6.94
   1   2  -4   68.42    6.93
   1   2  -4   70.76    6.94
   1   2  -4   68.26    7.01
   1   2  -4   71.18    6.98
   1  -2  -4   75.59    7.02
  -1  -2   4   79.57    6.88
   1  -2  -4   78.44    7.02
  -1  -2   4   75.58    6.98
  -1  -2   4   80.90    6.94
  -1  -2   4   78.94    6.98
   1   2  -3    2.52    0.34
  -1   2   3    2.38    0.40
   1   2  -3    2.42    0.34
  -1   2   3    2.97    0.44
   1   2  -3    3.49    0.48
  -1   2   3    3.02    0.43
   1   2  -3    2.08    0.44
  -1   2   3    2.53    0.27
   1   2  -3    2.62    0.34
   1  -2  -3    2.64    0.42
  -1  -2   3    2.31    0.32
  -1  -2   3    2.21    0.37
   1  -2  -3    2.22    0.43
  -1  -2   3    2.70    0.39
  -1  -2   3    0.60    0.32
  -1   2   2   12.33    1.24
  -1   2   2   12.37    1.28
  -1   2   2   12.01    1.24
   1   2  -2   11.58    1.18
   1   2  -2   12.47    1.22
  -1   2   2   11.70    1.28
   1   2  -2   11.78    1.20
   1   2  -2   12.32    1.27
  -1   2   2   11.88    1.19
   1   2  -2   12.77    1.31
  -1   2   2   12.15    1.23
   1   2  -2   12.59    1.18
   1   2  -2   12.56    1.19
  -1  -2   2   12.11    1.24
  -1  -2   2   12.37    1.21
   1  -2  -2   12.23    1.26
  -1  -2   2   13.18    1.37
  -1  -2   2   12.48    1.23
  -1  -2   2   13.01    1.22
   1  -2  -2   12.37    1.28
   1  -2  -2   11.04    1.24
  -1  -2   2   12.01    1.21
   1  -2  -2   12.51    1.25
  -1  -2   2   13.07    1.22
  -1   2   1    1.51    0.25
  -1   2   1    1.35    0.19
  -1   2   1    1.92    0.31
   1   2  -1    1.46    0.31
  -1   2   1    1.71    0.20
   1   2  -1    1.64    0.26
   1   2  -1    1.86    0.34
  -1   2   1    1.53    0.20
  -1   2   1    1.48    0.19
  -1  -2   1    1.26    0.25
  -1  -2   1    1.80    0.30
  -1  -2   1    1.20    0.28
   1  -2  -1    1.39    0.28
   1  -2  -1    1.73    0.22
   1  -2  -1    0.94    0.20
   1  -2  -1    1.58    0.22
   1  -2  -1    1.79    0.22
   1  -2  -1    1.40    0.23
  -1   2   0   28.64    2.85
   1   2   0   28.35    2.85
   1   2   0   27.67    2.89
   1   2   0   30.18    2.86
  -1   2   0   28.52    2.87
  -1   2   0   29.98    2.86
  -1  -2   0   28.27    2.88
  -1  -2   0   30.34    2.85
  -1  -2   0   31.02    2.86
   1  -2   0   29.74    2.86
   1  -2   0   31.10    2.87
   1  -2   0   30.00    2.86
   1   2   1    0.45    0.13
   1   2   1    0.18    0.08
   1   2   1    0.39    0.11
  -1   2  -1    0.30    0.19
   1   2   1    0.44    0.10
   1   2   1    0.37    0.17
   1   2   1    0.51    0.12
  -1   2  -1    0.41    0.18
   1  -2   1    0.55    0.16
  -1  -2  -1    0.34    0.16
  -1  -2  -1    0.31    0.10
   1  -2   1    0.29    0.08
   1  -2   1    0.31    0.08
   1  -2   1    0.43    0.15
   1  -2   1    0.34    0.15
  -1  -2  -1    0.50    0.12
   1  -2   1    0.84    0.22
   1  -2   1    0.39    0.11
  -1  -2  -1    0.60    0.13
  -1  -2  -1   -0.02    0.10
  -1   2  -2   51.37    5.24
   1   2   2   49.24    5.24
  -1   2  -2   51.13    5.22
  -1   2  -2   54.34    5.26
   1   2   2   51.37    5.28
  -1   2  -2   52.73    5.22
   1   2   2   54.60    5.25
  -1   2  -2   52.72    5.32
  -1   2  -2   53.22    5.21
  -1  -2  -2   58.83    5.27
   1  -2   2   59.30    5.24
  -1  -2  -2   58.25    5.26
   1  -2   2   56.74    5.22
  -1  -2  -2   59.09    5.19
   1  -2   2   55.28    5.24
  -1  -2  -2   59.20    5.27
   1  -2   2   54.64    5.23
  -1  -2  -2   60.15    5.30
   1  -2   2   57.69    5.25
  -1   2  -3    1.89    0.33
  -1   2  -3    2.76    0.42
  -1   2  -3    3.17    0.37
  -1   2  -3    2.63    0.40
   1   2   3    1.82    0.37
  -1   2  -3    1.59    0.40
   1   2   3    1.87    0.35
  -1   2  -3    2.14    0.31
   1   2   3    2.07    0.40
   1  -2   3    1.56    0.38
  -1  -2  -3    1.92    0.39
   1  -2   3    1.85    0.34
   1  -2   3    1.12    0.30
  -1  -2  -3    1.92    0.36
  -1   2  -4   22.62    2.14
   1   2   4   20.64    2.21
   1   2   4   21.85    2.19
  -1   2  -4   20.53    2.15
  -1   2  -4   23.62    2.19
  -1   2  -4   20.60    2.23
  -1  -2  -4   20.76    2.22
   1  -2   4   19.61    2.17
   1  -2   4   22.88    2.18
  -1  -2  -4   23.07    2.22
   1  -2   4   19.60    2.16
  -1   2  -5    2.87    0.60
  -1   2  -5    2.34    0.51
   1   2   5    1.22    0.43
   1   2   5    2.11    0.50
  -1   2  -5    2.10    0.46
  -1  -2  -5    2.41    0.56
   1  -2   5    1.74    0.43
  -1  -2  -5    0.85    0.39
   1  -2   5    1.81    0.44
   1  -2   5    2.74    0.53
   1   2   6   47.15    4.42
   1   2   6   50.33    4.35
  -1   2  -6   51.27    4.44
  -1   2  -6   48.52    4.40
   1  -2   6   38.94    4.29
  -1  -2  -6   39.84    4.41
  -1  -2  -6   42.67    4.41
   1  -2   6   40.22    4.34
   1  -2   6   38.06    4.35
   1   2   7    0.47    0.39
  -1   2  -7    0.17    0.42
   1   2   7    0.58    0.55
  -1   2  -7   -0.05    0.38
   1  -2   7    0.19    0.37
  -1  -2  -7   -0.13    0.37
   1  -2   7    0.59    0.51
  -1  -2  -7    0.01    0.52
   1  -2   7    0.21    0.43
   1   2   8   77.23    6.78
  -1   2  -8   82.72    7.03
   1   2   8   64.05    6.87
  -1   2  -8   66.21    6.86
  -1   2  -8   72.06    6.86
  -1  -2  -8   71.28    6.94
  -1  -2  -8   60.97    6.90
   1  -2   8   68.11    6.90
   1  -2   8   64.13    6.74
   1   2   9    1.38    0.57
  -1   2  -9    0.51    0.59
   1   2   9    0.09    0.66
  -1   2  -9    0.44    0.62
  -1  -2  -9    0.48    0.66
   1  -2   9    1.13    0.75
   1  -2   9    0.98    0.35
   1  -2   9    0.51    0.55
  -1  -2  -9    0.08    0.69
  -1   2 -10    1.01    0.82
   1   2  10    0.74    0.91
   1   2  10    1.20    0.64
   1  -2  10    2.09    0.74
  -1  -2 -10    1.75    0.93
   1  -2  10    2.18    1.01
  -1  -2 -10    3.47    1.05
   1   2  11   -0.52    1.00
   1   2  11    0.31    0.61
  -1   2 -11   -0.60    0.62
   1  -2  11    1.25    0.74
   1  -2  11    1.61    1.13
  -1  -2 -11   -0.72    0.81
  -1  -2 -11    0.52    0.88
   1   2  12    7.52    1.76
  -1   2 -12    9.94    1.81
  -1  -2 -12   10.48    2.06
   1  -2  12   12.74    2.09
   1  -2  12    9.14    1.58
  -1   2 -13   -0.86    0.91
   1   2  13   -0.50    1.05
  -1   2 -13   -0.31    1.17
  -1  -2 -13   -1.80    1.08
   1  -2  13   -0.52    1.24
  -1   2 -14    0.29    1.38
   1   2  14   -0.98    1.33
   1  -2  14   -0.77    1.41
  -1  -2 -14    1.81    1.51
  -1   2 -15   -1.61    1.57
  -1   2 -15    1.14    1.43
   1   2  15    0.16    1.48
   1  -2  15   -0.43    1.51
  -1  -2 -15   -0.23    1.33
  -1   2 -16    2.02    1.88
  -1   2 -16    0.63    1.90
   1  -2  16    3.63    1.98
   1   3 -16   -0.19    1.82
   1   3 -16    0.01    1.66
  -1  -3  16   -1.37    1.59
   1   3 -15   -0.27    1.25
  -1   3  15   -0.55    1.23
   1   3 -15   -0.60    1.41
   1  -3 -15    0.41    1.38
  -1  -3  15    1.74    1.63
   1   3 -14    1.75    1.55
  -1   3  14    1.30    1.30
   1   3 -14    4.36    1.50
   1  -3 -14    3.85    1.53
  -1  -3  14    0.17    1.27
   1   3 -13    0.27    1.10
  -1   3  13   -1.52    1.14
   1   3 -13    1.20    1.10
  -1  -3  13    1.55    1.32
   1  -3 -13   -0.12    1.25
   1   3 -12    2.57    1.08
   1   3 -12    1.88    1.22
  -1   3  12    1.33    1.17
  -1  -3  12    0.78    1.18
  -1  -3  12    2.22    0.88
   1  -3 -12    0.92    1.08
  -1   3  11   -0.41    0.91
   1   3 -11    0.96    0.96
  -1   3  11    0.51    0.65
   1  -3 -11    1.73    1.02
  -1  -3  11    0.06    0.60
   1  -3 -11    0.13    0.90
  -1  -3  11    1.14    0.92
  -1   3  10    6.07    1.44
   1   3 -10    7.84    1.51
  -1   3  10   10.28    1.34
   1  -3 -10    7.58    1.43
   1  -3 -10    5.80    1.49
  -1  -3  10    9.02    1.51
  -1  -3  10    7.16    1.16
   1   3  -9    0.63    0.63
   1   3  -9    0.59    0.59
  -1   3   9    0.10    0.49
  -1   3   9    0.31    0.64
   1   3  -9    1.04    0.81
  -1  -3   9    0.07    0.60
  -1  -3   9    0.71    0.51
   1  -3  -9    0.65    0.74
   1  -3  -9    2.07    0.85
   1   3  -8   60.76    6.96
   1   3  -8   76.24    6.94
   1   3  -8   69.82    7.01
   1   3  -8   68.24    6.91
  -1   3   8   69.58    7.00
  -1   3   8   70.43    6.90
  -1  -3   8   71.45    6.98
   1  -3  -8   78.92    7.11
   1  -3  -8   75.61    7.06
  -1  -3   8   68.66    6.82
  -1  -3   8   70.33    7.26
   1   3  -7    2.69    0.55
   1   3  -7    2.72    0.62
   1   3  -7    1.74    0.67
   1   3  -7    1.75    0.69
  -1   3   7    1.36    0.55
  -1   3   7    2.10    0.65
  -1  -3   7    2.02    0.64
   1  -3  -7    2.07    0.67
   1  -3  -7    2.90    0.78
  -1  -3   7    2.90    0.63
  -1  -3   7    1.99    0.38
  -1  -3   7    2.67    0.54
   1   3  -6   28.70    2.99
   1   3  -6   31.04    2.86
  -1   3   6   28.28    2.88
   1   3  -6   27.02    2.92
   1   3  -6   28.38    2.81
  -1   3   6   29.74    2.92
  -1  -3   6   26.12    2.87
  -1  -3   6   28.52    2.72
  -1  -3   6   26.59    2.80
   1  -3  -6   26.02    2.92
  -1  -3   6   27.40    2.87
   1  -3  -6   26.38    2.97
   1   3  -5    2.61    0.62
   1   3  -5    1.01    0.32
  -1   3   5    1.41    0.46
   1   3  -5    0.96    0.31
  -1   3   5    0.68    0.41
   1   3  -5    2.94    0.57
   1  -3  -5    1.03    0.47
  -1  -3   5    1.67    0.43
  -1  -3   5    1.33    0.38
  -1  -3   5    0.93    0.40
   1  -3  -5    1.90    0.50
  -1  -3   5    1.38    0.30
  -1   3   4    2.63    0.50
  -1   3   4    2.79    0.33
   1   3  -4    3.24    0.59
   1   3  -4    2.70    0.42
  -1   3   4    2.65    0.49
  -1   3   4    3.10    0.57
   1   3  -4    2.28    0.59
   1   3  -4    3.00    0.44
   1   3  -4    2.80    0.42
   1  -3  -4    3.41    0.59
  -1  -3   4    4.50    0.54
  -1  -3   4    3.14    0.51
  -1  -3   4    2.94    0.54
  -1  -3   4    3.89    0.46
   1  -3  -4    3.27    0.54
   1   3  -3   17.20    1.86
   1   3  -3   19.99    1.84
  -1   3   3   16.20    1.75
  -1   3   3   17.25    1.82
   1   3  -3   16.93    1.67
  -1   3   3   16.64    1.75
   1   3  -3   16.96    1.68
  -1   3   3   18.93    1.76
  -1   3   3   17.52    1.69
  -1  -3   3   16.46    1.73
   1  -3  -3   17.77    1.80
   1  -3  -3   16.68    1.78
  -1  -3   3   17.49    1.73
  -1  -3   3   17.79    1.73
  -1  -3   3   17.28    1.74
   1   3  -2    1.73    0.47
   1   3  -2    2.39    0.42
  -1   3   2    2.95    0.52
   1   3  -2    1.76    0.49
  -1   3   2    3.08    0.37
  -1   3   2    3.04    0.38
  -1   3   2    2.94    0.39
  -1   3   2    3.39    0.39
  -1  -3   2    3.02    0.34
  -1  -3   2    2.18    0.42
  -1  -3   2    3.09    0.40
  -1  -3   2    3.37    0.35
   1  -3  -2    2.96    0.42
   1  -3  -2    2.27    0.39
  -1  -3   2    2.85    0.34
   1  -3  -2    2.77    0.38
   1   3  -1    5.26    0.68
  -1   3   1    3.82    0.60
  -1   3   1    4.74    0.47
   1   3  -1    3.72    0.61
  -1   3   1    4.30    0.57
   1   3  -1    4.56    0.58
   1  -3  -1    4.61    0.51
  -1  -3   1    4.65    0.65
   1  -3  -1    4.74    0.57
   1  -3  -1    4.84    0.50
   1  -3  -1    4.89    0.51
   1  -3  -1    5.05    0.51
   1   3   0    2.52    0.48
  -1   3   0    3.08    0.51
  -1   3   0    2.84    0.55
   1   3   0    2.51    0.54
   1   3   0    2.83    0.46
  -1   3   0    2.97    0.50
  -1  -3   0    3.34    0.46
   1  -3   0    3.29    0.52
   1  -3   0    4.02    0.50
  -1   3  -1    5.45    0.76
  -1   3  -1    6.73    0.79
   1   3   1    5.31    0.75
   1   3   1    5.81    0.70
  -1   3  -1    6.63    0.72
   1  -3   1    6.23    0.59
  -1  -3  -1    7.72    0.65
  -1  -3  -1    5.88    0.69
   1  -3   1    6.18    0.60
  -1  -3  -1    5.44    0.63
  -1  -3  -1    5.74    0.63
   1  -3   1    5.10    0.70
   1   3   2    3.15    0.44
   1   3   2    3.18    0.44
   1   3   2    2.97    0.56
  -1   3  -2    2.89    0.56
   1   3   2    3.17    0.44
   1   3   2    3.44    0.44
  -1   3  -2    2.54    0.59
   1  -3   2    3.70    0.43
   1  -3   2    3.71    0.43
  -1  -3  -2    3.70    0.48
   1  -3   2    4.18    0.45
   1  -3   2    4.72    0.50
  -1  -3  -2    4.23    0.50
  -1  -3  -2    4.46    0.46
  -1   3  -3    8.09    0.79
  -1   3  -3    7.58    0.80
  -1   3  -3    7.94    0.83
  -1   3  -3    7.12    0.91
   1   3   3    6.74    0.92
   1   3   3    7.69    0.86
  -1   3  -3    6.56    0.95
   1   3   3    6.64    0.86
   1  -3   3    8.02    0.84
   1  -3   3    6.95    0.87
   1  -3   3    8.04    0.83
  -1  -3  -3    8.30    0.91
  -1  -3  -3    6.91    0.90
  -1   3  -4   61.91    5.69
   1   3   4   58.34    5.76
   1   3   4   61.10    5.80
  -1   3  -4   63.46    5.69
  -1   3  -4   58.06    5.85
  -1   3  -4   60.34    5.78
  -1   3  -4   58.91    5.70
  -1  -3  -4   57.39    5.79
   1  -3   4   57.21    5.78
   1  -3   4   56.67    5.72
   1  -3   4   60.24    5.73
  -1  -3  -4   60.55    5.78
  -1   3  -5    3.13    0.71
   1   3   5    2.35    0.57
  -1   3  -5    3.51    0.69
   1   3   5    3.69    0.65
  -1   3  -5    2.33    0.52
  -1   3  -5    3.23    0.53
  -1  -3  -5    2.64    0.62
  -1  -3  -5    3.25    0.65
   1  -3   5    3.64    0.65
   1  -3   5    3.40    0.60
   1  -3   5    3.76    0.60
   1   3   6    1.98    0.58
  -1   3  -6    2.39    0.68
  -1   3  -6    3.02    0.57
  -1   3  -6    3.62    0.75
  -1   3  -6    2.79    0.60
   1   3   6    2.86    0.68
   1  -3   6    2.43    0.57
  -1  -3  -6    3.37    0.71
   1  -3   6    3.34    0.66
   1  -3   6    2.51    0.59
  -1  -3  -6    2.72    0.70
  -1   3  -7    0.23    0.51
  -1   3  -7    0.46    0.52
  -1   3  -7    0.83    0.40
   1   3   7    0.31    0.45
   1   3   7    0.20    0.49
  -1   3  -7    0.79    0.46
  -1  -3  -7    0.00    0.57
   1  -3   7    1.70    0.59
   1  -3   7    0.35    0.43
   1  -3   7    0.19    0.43
  -1  -3  -7    0.82    0.53
   1   3   8   11.76    1.41
  -1   3  -8   12.85    1.57
   1   3   8   10.90    1.57
  -1   3  -8   10.56    1.44
  -1   3  -8   11.07    1.48
   1  -3   8    7.84    1.42
  -1  -3  -8    8.96    1.55
   1  -3   8    8.21    1.29
  -1  -3  -8   10.34    1.50
  -1   3  -9    0.51    0.64
   1   3   9    0.00    0.64
  -1   3  -9    1.04    0.76
  -1   3  -9   -0.25    0.54
   1   3   9   -0.44    0.50
   1  -3   9    0.68    0.75
  -1  -3  -9   -0.74    0.62
  -1  -3  -9    0.02    0.57
   1  -3   9   -0.59    0.45
  -1   3 -10   16.17    1.92
  -1   3 -10   14.49    1.84
   1   3  10   11.77    1.68
  -1   3 -10   12.52    2.02
   1   3  10   13.05    1.88
   1  -3  10   10.99    1.61
   1  -3  10   12.94    1.87
  -1  -3 -10   10.90    1.88
  -1  -3 -10    9.62    1.91
  -1   3 -11    0.38    0.75
  -1   3 -11   -0.38    0.96
   1   3  11    0.46    0.99
   1   3  11    0.38    0.69
   1  -3  11    0.29    0.64
   1  -3  11    2.53    1.10
  -1  -3 -11    0.51    1.08
  -1  -3 -11   -0.02    0.84
  -1   3 -12    1.99    1.16
  -1   3 -12    2.64    1.04
   1   3  12    0.71    1.04
   1  -3  12    0.94    1.08
   1  -3  12    1.96    0.88
  -1  -3 -12    3.32    1.40
  -1   3 -13   -0.34    1.20
   1   3  13    0.58    1.25
  -1  -3 -13   -1.23    1.21
   1  -3  13    1.64    1.23
   1   3  14   -0.49    1.27
  -1   3 -14    0.60    1.22
  -1   3 -14    1.81    1.50
  -1  -3 -14    1.40    1.40
   1  -3  14    0.21    1.22
   1   3  15    0.17    1.52
  -1   3 -15   -0.62    1.40
  -1   3 -15    0.47    1.52
   1  -3  15    2.67    1.56
  -1  -3 -15    1.04    1.47
  -1   3 -16    1.11    1.85
  -1   3 -16    1.13    1.72
   1  -3  16    0.19    1.70
  -1  -4  16    2.14    1.61
   1   4 -15   -0.26    1.28
   1   4 -15    1.62    1.82
  -1   4  15    0.49    1.44
   1  -4 -15   -1.96    1.28
  -1  -4  15    0.23    1.32
   1   4 -14    1.30    1.54
   1   4 -14    1.50    1.23
  -1   4  14   -1.45    1.23
  -1  -4  14   -0.70    1.17
   1  -4 -14    2.28    1.54
   1   4 -13    1.75    1.32
  -1   4  13   -0.40    1.16
   1   4 -13    0.15    0.97
   1  -4 -13    0.79    1.23
  -1  -4  13   -1.64    1.14
  -1   4  12   -1.40    1.00
   1   4 -12    1.82    1.19
   1   4 -12    2.30    1.01
   1  -4 -12   -0.25    1.16
   1  -4 -12   -0.52    0.87
  -1  -4  12    0.03    1.10
  -1   4  11    1.63    0.83
  -1   4  11    0.37    0.87
   1   4 -11    0.38    0.76
   1   4 -11    0.60    1.08
   1  -4 -11    1.20    1.05
   1  -4 -11    2.61    1.12
  -1  -4  11    1.05    0.69
  -1  -4  11    1.21    1.01
  -1   4  10   25.08    3.24
   1   4 -10   27.81    3.10
   1   4 -10   27.21    3.33
  -1   4  10   31.50    3.18
   1  -4 -10   25.75    3.34
  -1  -4  10   29.18    3.02
   1  -4 -10   30.87    3.37
  -1  -4  10   29.02    3.30
  -1   4   9    0.89    0.65
   1   4  -9    0.85    0.74
   1   4  -9    1.59    0.85
  -1   4   9    1.47    0.75
   1   4  -9    1.09    0.59
  -1  -4   9   -0.60    0.70
   1  -4  -9   -0.39    0.67
  -1  -4   9    1.59    0.54
   1  -4  -9   -0.27    0.81
   1   4  -8    2.40    0.62
  -1   4   8    3.22    0.78
   1   4  -8    2.36    0.87
   1   4  -8    3.36    0.98
  -1   4   8    2.93    0.79
  -1   4   8    0.44    0.72
   1  -4  -8    1.79    0.91
  -1  -4   8    3.80    0.68
   1  -4  -8    2.81    0.88
  -1  -4   8    1.72    0.70
   1   4  -7    0.41    0.40
   1   4  -7    1.74    0.76
  -1   4   7    1.17    0.61
   1   4  -7    0.17    0.59
  -1   4   7    0.58    0.49
  -1   4   7    0.93    0.56
  -1  -4   7    0.43    0.43
  -1  -4   7    1.47    0.52
   1  -4  -7    1.70    0.68
   1  -4  -7    0.94    0.60
  -1  -4   7    0.90    0.56
   1   4  -6   45.64    4.79
  -1   4   6   45.44    4.69
   1   4  -6   44.15    4.73
  -1   4   6   45.91    4.66
   1   4  -6   43.07    4.54
   1   4  -6   46.19    4.54
  -1  -4   6   48.16    4.66
   1  -4  -6   47.85    4.75
   1  -4  -6   49.23    4.74
  -1  -4   6   51.45    4.66
  -1  -4   6   50.71    4.64
  -1   4   5    0.19    0.29
   1   4  -5    0.55    0.54
   1   4  -5    0.36    0.24
  -1   4   5    0.74    0.47
   1   4  -5    0.31    0.23
  -1   4   5   -0.10    0.34
   1   4  -5    0.51    0.46
  -1  -4   5    0.42    0.31
   1  -4  -5    0.51    0.43
   1  -4  -5   -0.03    0.36
  -1  -4   5    0.59    0.41
  -1  -4   5    0.52    0.32
  -1   4   4   40.66    3.86
  -1   4   4   35.01    3.94
  -1   4   4   41.74    3.77
   1   4  -4   37.37    3.96
  -1   4   4   37.66    3.86
   1   4  -4   37.28    4.02
   1   4  -4   40.82    3.75
   1  -4  -4   39.56    3.92
  -1  -4   4   39.86    3.87
   1  -4  -4   40.87    3.94
  -1  -4   4   40.22    3.85
  -1  -4   4   39.00    3.84
  -1   4   3    0.02    0.33
  -1   4   3    0.49    0.22
   1   4  -3    0.01    0.35
   1   4  -3    0.04    0.38
  -1   4   3    0.11    0.20
  -1   4   3    0.27    0.19
  -1   4   3    0.31    0.19
   1  -4  -3    0.36    0.26
  -1  -4   3   -0.02    0.21
  -1  -4   3    0.33    0.18
   1  -4  -3    0.29    0.23
  -1  -4   3    0.43    0.18
  -1   4   2    3.98    0.45
  -1   4   2    3.45    0.43
   1   4  -2    3.93    0.57
   1   4  -2    3.29    0.72
  -1   4   2    4.11    0.55
   1   4  -2    3.60    0.71
  -1   4   2    3.98    0.68
  -1  -4   2    3.62    0.40
  -1  -4   2    4.30    0.53
   1  -4  -2    3.60    0.51
  -1  -4   2    3.40    0.40
   1  -4  -2    3.47    0.50
   1  -4  -2    4.49    0.55
  -1   4   1    2.90    0.49
   1   4  -1    2.86    0.49
   1   4  -1    1.28    0.52
   1   4  -1    2.25    0.52
  -1   4   1    3.50    0.56
   1  -4  -1    2.14    0.34
   1  -4  -1    1.82    0.32
   1  -4  -1    3.26    0.35
   1  -4  -1    3.12    0.34
  -1   4   0    0.43    0.28
  -1   4   0    0.19    0.35
   1   4   0    0.33    0.30
   1   4   0   -0.28    0.22
   1   4   0   -0.32    0.28
  -1   4   0    0.07    0.25
   1  -4   0    0.13    0.08
   1  -4   0    0.16    0.07
  -1   4  -1    0.46    0.28
   1   4   1    0.73    0.28
  -1   4  -1    0.29    0.34
  -1   4  -1    0.67    0.39
   1   4   1    0.31    0.31
  -1  -4  -1    0.73    0.18
  -1  -4  -1    0.87    0.18
  -1  -4  -1    0.56    0.15
   1   4   2   44.55    4.39
   1   4   2   46.31    4.42
  -1   4  -2   46.00    4.61
   1   4   2   43.79    4.56
   1   4   2   46.60    4.47
  -1   4  -2   46.57    4.59
  -1  -4  -2   52.41    4.48
  -1  -4  -2   47.26    4.46
   1  -4   2   46.18    4.40
   1  -4   2   46.56    4.47
   1  -4   2   46.32    4.40
  -1  -4  -2   43.06    4.44
   1  -4   2   47.90    4.41
   1   4   3    1.63    0.29
  -1   4  -3    1.52    0.51
   1   4   3    0.95    0.44
   1   4   3    1.76    0.35
   1   4   3    1.57    0.33
   1   4   3    1.44    0.30
  -1   4  -3    1.48    0.50
   1  -4   3    2.13    0.41
  -1  -4  -3    1.54    0.37
  -1  -4  -3    1.25    0.37
   1  -4   3    1.46    0.29
  -1  -4  -3    2.19    0.32
   1  -4   3    1.67    0.32
   1   4   4    8.22    0.99
  -1   4  -4    7.38    0.94
   1   4   4    8.05    1.13
  -1   4  -4    8.48    0.88
   1   4   4    8.96    1.02
  -1   4  -4   10.90    1.16
  -1   4  -4    8.17    1.16
   1  -4   4    8.11    0.96
   1  -4   4    8.96    0.98
  -1  -4  -4    7.39    1.05
   1  -4   4    7.25    1.03
  -1  -4  -4    8.68    1.06
   1   4   5    1.01    0.48
  -1   4  -5    0.59    0.51
   1   4   5    0.00    0.37
  -1   4  -5    0.07    0.43
  -1   4  -5    0.40    0.29
   1  -4   5    0.31    0.30
   1  -4   5    0.05    0.43
   1  -4   5    0.36    0.31
  -1  -4  -5    1.26    0.46
  -1  -4  -5    0.12    0.36
  -1   4  -6   33.40    3.19
   1   4   6   36.77    3.21
  -1   4  -6   33.83    3.03
   1   4   6   33.39    3.14
  -1   4  -6   30.10    3.25
   1  -4   6   29.13    3.07
  -1  -4  -6   26.36    3.14
   1  -4   6   26.26    3.06
   1  -4   6   24.81    3.07
  -1  -4  -6   27.52    3.14
  -1   4  -7    3.27    0.86
   1   4   7    1.47    0.65
  -1   4  -7    1.96    0.53
  -1   4  -7    0.76    0.65
   1   4   7    1.29    0.63
   1  -4   7    0.87    0.58
   1  -4   7    0.96    0.55
  -1  -4  -7    1.12    0.59
  -1  -4  -7    0.51    0.61
   1  -4   7    0.71    0.48
   1   4   8   48.03    4.97
  -1   4  -8   50.62    4.88
  -1   4  -8   42.98    4.99
   1   4   8   48.34    4.95
  -1   4  -8   50.13    5.10
  -1  -4  -8   52.84    5.09
   1  -4   8   46.62    4.87
   1  -4   8   53.46    5.01
  -1  -4  -8   46.67    5.08
  -1   4  -9    0.09    0.71
  -1   4  -9    0.92    0.77
   1   4   9    0.95    0.73
  -1   4  -9    0.69    0.57
   1   4   9   -0.41    0.54
   1  -4   9    0.59    0.60
  -1  -4  -9   -0.02    0.68
   1  -4   9    0.16    0.64
  -1  -4  -9    0.29    0.83
  -1   4 -10    5.59    1.31
   1   4  10    4.65    1.24
   1   4  10    3.96    1.04
  -1   4 -10    4.87    1.24
  -1  -4 -10    2.93    1.25
  -1  -4 -10    4.98    1.25
   1  -4  10    4.44    1.22
   1  -4  10    5.08    1.04
   1   4  11   -0.89    0.78
  -1   4 -11    0.67    1.02
   1   4  11    0.84    0.81
   1  -4  11    2.77    1.17
  -1  -4 -11    2.17    1.04
   1  -4  11   -0.15    0.67
  -1  -4 -11    1.96    1.17
  -1   4 -12    3.40    1.39
  -1   4 -12    4.33    1.26
   1   4  12    3.86    1.34
  -1  -4 -12   10.32    1.94
   1  -4  12    4.92    1.46
  -1  -4 -12    6.83    1.66
   1   4  13   -1.28    1.16
  -1   4 -13   -0.35    1.16
  -1   4 -13    0.14    0.96
   1  -4  13   -0.16    1.14
  -1  -4 -13   -2.32    0.99
   1   4  14    0.20    1.21
  -1   4 -14    0.57    1.18
  -1   4 -14   -0.75    1.31
   1  -4  14    0.52    1.28
  -1  -4 -14   -0.75    1.39
   1   4  15   -0.51    1.29
  -1   4 -15    1.28    1.64
  -1   4 -15   -0.15    1.23
  -1  -4 -15   -0.57    1.56
   1  -4  15   -1.05    1.47
  -1   5  15    0.98    1.45
   1   5 -15    1.98    1.87
   1  -5 -15    1.66    1.54
  -1  -5  15    2.18    1.59
  -1   5  14    2.09    1.35
   1   5 -14    1.57    1.66
   1  -5 -14    1.83    1.68
  -1  -5  14    6.33    1.64
  -1   5  13    0.13    1.02
   1   5 -13    0.29    1.38
   1   5 -13    1.02    0.99
  -1  -5  13    0.13    1.12
   1  -5 -13    2.09    1.42
   1   5 -12    0.67    1.33
   1   5 -12    2.97    1.07
  -1   5  12    5.37    1.45
  -1  -5  12    3.27    1.28
   1  -5 -12    4.65    1.46
   1  -5 -12    1.55    1.36
  -1   5  11    2.05    0.94
   1   5 -11   -0.08    0.68
   1   5 -11   -0.50    1.01
  -1   5  11    0.45    0.96
  -1  -5  11    1.06    0.93
   1  -5 -11    0.45    1.09
   1  -5 -11    0.31    1.13
  -1   5  10    4.43    1.16
   1   5 -10    4.50    1.32
   1   5 -10    3.67    0.83
   1   5 -10    2.50    1.04
  -1   5  10    2.20    0.96
   1  -5 -10    0.97    1.06
  -1  -5  10    2.56    0.96
   1  -5 -10    2.03    0.99
  -1  -5  10    3.22    0.78
   1   5  -9    0.15    0.86
  -1   5   9    2.69    0.91
  -1   5   9    1.86    0.90
   1   5  -9    1.43    0.58
   1   5  -9    1.75    1.11
  -1  -5   9    2.27    0.68
   1  -5  -9    1.82    0.93
   1  -5  -9    1.80    0.92
  -1  -5   9    1.15    0.78
   1   5  -8   32.92    3.70
  -1   5   8   30.37    3.49
   1   5  -8   32.56    3.68
   1   5  -8   31.30    3.32
  -1   5   8   35.04    3.59
   1  -5  -8   30.29    3.60
  -1  -5   8   33.65    3.49
  -1  -5   8   37.62    3.45
   1  -5  -8   33.80    3.65
   1   5  -7    2.67    0.92
  -1   5   7    3.30    0.88
  -1   5   7    4.73    1.08
   1   5  -7    3.50    0.96
  -1   5   7    2.43    0.75
   1   5  -7    3.10    0.56
  -1  -5   7    4.47    0.83
   1  -5  -7    3.56    0.83
  -1  -5   7    4.50    0.78
  -1  -5   7    2.13    0.72
   1  -5  -7    5.05    0.99
   1   5  -6   11.44    1.32
   1   5  -6   10.19    1.63
  -1   5   6   11.62    1.55
  -1   5   6   13.37    1.46
  -1   5   6   10.21    1.43
   1   5  -6   11.71    1.71
   1   5  -6   11.93    1.25
  -1  -5   6   12.56    1.47
   1  -5  -6   12.24    1.61
  -1  -5   6   13.16    1.54
   1  -5  -6   13.06    1.58
  -1  -5   6   13.13    1.45
   1   5  -5    1.85    0.72
   1   5  -5    1.08    0.68
  -1   5   5    1.05    0.62
  -1   5   5    0.76    0.41
  -1   5   5    1.44    0.41
  -1   5   5    1.11    0.22
  -1  -5   5    1.40    0.40
   1  -5  -5    1.26    0.46
   1  -5  -5    1.28    0.52
  -1  -5   5    1.11    0.53
  -1  -5   5    1.34    0.41
  -1   5   4    7.36    0.84
   1   5  -4    8.21    1.25
  -1   5   4    7.46    0.88
   1   5  -4    6.50    1.15
  -1   5   4    6.88    0.88
  -1   5   4    5.00    1.03
   1  -5  -4    7.37    0.99
  -1  -5   4    7.51    0.88
  -1  -5   4    7.65    0.87
  -1  -5   4    7.24    0.93
   1  -5  -4    7.73    0.98
   1   5  -3    8.31    1.18
  -1   5   3    8.31    0.95
   1   5  -3    7.30    1.17
  -1   5   3    8.44    0.89
  -1   5   3    7.55    1.14
  -1   5   3    7.66    0.86
  -1  -5   3    8.03    0.86
  -1  -5   3    8.04    0.95
   1  -5  -3    8.59    1.01
   1  -5  -3    8.73    0.99
  -1  -5   3    7.74    0.87
  -1   5   2    9.22    1.24
   1   5  -2   10.83    1.20
   1   5  -2    9.95    1.27
   1   5  -2   10.71    1.36
  -1   5   2   10.40    1.15
   1  -5  -2   10.95    1.07
   1  -5  -2    9.51    1.08
   1  -5  -2    9.71    1.07
  -1  -5   2    9.37    0.97
   1   5  -1    6.58    1.07
  -1   5   1    4.63    0.81
  -1   5   1    6.84    0.88
   1   5  -1    5.47    0.87
   1   5  -1    5.95    0.86
   1  -5  -1    5.41    0.63
   1  -5  -1    6.48    0.65
   1  -5  -1    5.09    0.61
   1   5   0    3.49    0.71
  -1   5   0    4.51    0.75
   1   5   0    5.53    0.99
  -1   5   0    4.07    0.73
  -1   5   0    3.64    0.83
   1   5   0    4.71    0.77
   1  -5   0    4.22    0.48
   1  -5   0    4.68    0.46
   1   5   1    6.36    1.01
  -1   5  -1    7.71    1.07
  -1   5  -1    7.76    1.10
   1   5   1    7.78    0.98
  -1   5  -1    7.04    0.97
  -1  -5  -1    8.35    0.82
  -1  -5  -1    8.35    0.87
  -1  -5  -1    7.16    0.79
  -1   5  -2    1.74    0.66
  -1   5  -2    2.93    0.66
   1   5   2    1.84    0.47
   1   5   2    1.98    0.58
   1  -5   2    3.45    0.42
   1  -5   2    1.96    0.33
   1  -5   2    2.59    0.36
   1  -5   2    3.06    0.35
   1  -5   2    3.47    0.54
  -1  -5  -2    2.74    0.43
  -1  -5  -2    3.02    0.46
   1   5   3    3.80    0.72
   1   5   3    3.22    0.45
   1   5   3    2.95    0.46
  -1   5  -3    3.33    0.76
   1   5   3    2.45    0.47
  -1   5  -3    2.68    0.74
   1  -5   3    3.11    0.53
  -1  -5  -3    3.54    0.56
  -1  -5  -3    3.26    0.50
   1  -5   3    3.42    0.45
  -1  -5  -3    2.80    0.52
   1  -5   3    2.67    0.43
   1   5   4   34.23    3.22
   1   5   4   34.16    3.03
  -1   5  -4   30.09    3.20
   1   5   4   31.21    3.00
  -1   5  -4   30.51    3.25
  -1  -5  -4   27.20    3.07
   1  -5   4   32.62    3.07
   1  -5   4   29.23    2.99
  -1  -5  -4   26.44    3.06
   1  -5   4   29.03    2.99
   1   5   5    3.03    0.54
  -1   5  -5    2.79    0.79
   1   5   5    3.51    0.77
  -1   5  -5    2.17    0.30
   1   5   5    2.45    0.53
  -1   5  -5    1.13    0.31
  -1   5  -5    1.06    0.67
   1  -5   5    1.99    0.48
   1  -5   5    2.86    0.53
   1  -5   5    1.62    0.63
  -1  -5  -5    1.99    0.55
  -1  -5  -5    1.58    0.54
  -1   5  -6    1.19    0.44
   1   5   6    2.00    0.53
   1   5   6    0.56    0.63
  -1   5  -6    1.35    0.74
  -1   5  -6    0.96    0.32
  -1   5  -6    0.40    0.63
   1   5   6    0.61    0.50
  -1  -5  -6    3.00    0.77
   1  -5   6    2.06    0.55
  -1  -5  -6    0.88    0.56
   1  -5   6    2.24    0.71
   1  -5   6    2.02    0.52
   1   5   7    0.99    0.64
  -1   5  -7   -0.22    0.28
   1   5   7   -0.50    0.50
  -1   5  -7   -0.11    0.59
  -1   5  -7    0.56    0.73
   1  -5   7    0.03    0.58
  -1  -5  -7   -0.25    0.52
   1  -5   7    1.50    0.56
  -1  -5  -7    0.25    0.56
   1  -5   7    0.05    0.41
  -1   5  -8   10.80    1.67
   1   5   8   10.08    1.42
  -1   5  -8    6.56    1.03
  -1   5  -8    7.04    1.41
   1  -5   8    7.46    1.28
   1  -5   8    8.22    1.28
  -1  -5  -8    6.56    1.34
  -1  -5  -8    6.13    1.31
  -1   5  -9    1.14    0.94
   1   5   9   -0.35    0.71
   1   5   9    0.09    0.73
  -1   5  -9    0.92    0.55
  -1   5  -9    0.83    0.84
  -1  -5  -9    0.86    0.83
  -1  -5  -9    0.56    0.82
   1  -5   9   -0.39    0.65
   1  -5   9    1.91    0.72
  -1   5 -10   22.35    3.14
   1   5  10   28.21    3.05
  -1   5 -10   26.12    3.18
  -1   5 -10   25.81    2.83
   1   5  10   22.92    3.00
  -1  -5 -10   25.19    3.25
   1  -5  10   24.43    2.98
   1  -5  10   25.93    2.86
  -1  -5 -10   28.78    3.26
  -1   5 -11    0.23    0.99
   1   5  11    0.20    1.00
  -1   5 -11    0.07    0.73
  -1   5 -11   -0.39    0.97
   1   5  11   -0.68    0.82
  -1  -5 -11    0.03    0.94
   1  -5  11    0.59    0.75
   1  -5  11    1.91    1.07
  -1  -5 -11    0.12    1.18
   1   5  12    2.56    1.22
  -1   5 -12    0.46    1.30
  -1   5 -12    1.38    0.96
  -1  -5 -12    1.66    1.26
  -1  -5 -12    1.98    1.34
   1  -5  12    1.13    1.18
  -1   5 -13    2.10    1.46
  -1   5 -13    1.34    1.03
   1   5  13   -0.15    1.15
  -1  -5 -13    2.34    1.60
   1  -5  13    2.24    1.45
   1   5  14    0.11    1.26
  -1   5 -14   -2.19    1.47
   1  -5  14    2.12    1.53
  -1  -5 -14    2.47    1.70
  -1   5 -15    0.51    1.65
   1   5  15   -0.99    1.34
   1  -5  15    0.00    1.37
  -1  -5 -15    2.38    1.79
   1   6 -15   -1.96    1.58
  -1   6  15   -1.44    1.29
   1  -6 -15    0.45    1.68
  -1  -6  15    2.34    1.71
   1   6 -14    0.34    1.52
  -1   6  14    0.18    1.27
   1  -6 -14    3.11    1.66
  -1  -6  14    0.96    1.48
  -1   6  13    1.62    1.24
   1   6 -13    2.76    1.66
   1  -6 -13    3.50    1.65
  -1  -6  13    1.24    1.33
   1  -6 -13    2.79    2.12
  -1   6  12    1.24    1.09
   1   6 -12    2.25    1.51
  -1  -6  12    3.15    1.34
   1  -6 -12    1.89    1.36
   1  -6 -12    3.81    1.57
  -1   6  11    1.73    1.00
  -1   6  11    0.41    0.97
   1   6 -11    1.47    1.33
   1  -6 -11    3.59    1.31
  -1  -6  11    3.18    1.15
   1  -6 -11    0.14    1.02
   1   6 -10   19.14    2.87
   1   6 -10   21.00    2.25
  -1   6  10   23.08    2.61
  -1   6  10   20.01    2.64
   1   6 -10   22.44    2.87
   1  -6 -10   22.71    2.87
  -1  -6  10   16.88    2.55
   1  -6 -10   21.99    2.85
  -1   6   9    1.13    0.83
   1   6  -9    0.98    0.44
  -1   6   9    1.56    0.82
   1   6  -9    0.86    0.98
   1   6  -9    1.15    0.91
  -1  -6   9    0.17    0.62
  -1  -6   9    1.52    0.83
   1  -6  -9    0.45    0.89
   1  -6  -9   -0.17    0.77
   1   6  -8    5.58    1.30
   1   6  -8    4.79    0.68
  -1   6   8    6.36    1.27
  -1   6   8    4.88    1.03
   1   6  -8    5.77    1.42
  -1  -6   8    4.20    0.97
  -1  -6   8    5.50    1.02
   1  -6  -8    3.10    1.06
   1  -6  -8    4.22    1.12
   1   6  -7    2.05    0.89
  -1   6   7    1.06    0.77
  -1   6   7    1.38    0.61
   1   6  -7    1.23    0.88
  -1  -6   7    2.68    0.69
   1  -6  -7    1.43    0.71
  -1  -6   7    2.32    0.61
   1  -6  -7    1.09    0.71
  -1  -6   7    2.18    0.79
  -1   6   6   41.20    4.61
   1   6  -6   40.97    4.70
  -1   6   6   41.95    4.42
   1   6  -6   37.31    4.63
  -1  -6   6   48.28    4.46
  -1  -6   6   46.94    4.45
   1  -6  -6   48.23    4.59
  -1  -6   6   44.97    4.55
   1  -6  -6   50.72    4.63
  -1   6   5    5.24    0.77
   1   6  -5    4.98    1.15
  -1   6   5    4.06    0.97
  -1   6   5    5.55    0.65
   1   6  -5    4.59    1.14
  -1  -6   5    5.17    0.77
  -1  -6   5    4.54    0.84
   1  -6  -5    3.31    0.80
   1  -6  -5    6.00    0.96
  -1  -6   5    6.29    0.81
  -1   6   4   18.59    2.15
  -1   6   4   21.60    2.19
  -1   6   4   20.20    2.21
   1   6  -4   15.75    2.48
   1   6  -4   20.51    2.49
  -1   6   4   18.65    2.44
   1  -6  -4   26.89    2.37
  -1  -6   4   24.43    2.20
   1  -6  -4   23.21    2.32
  -1  -6   4   25.72    2.29
  -1  -6   4   23.12    2.20
   1   6  -3    3.14    0.78
  -1   6   3    1.91    0.47
   1   6  -3    1.01    0.73
  -1   6   3    1.66    0.63
  -1  -6   3    1.67    0.30
   1  -6  -3    2.36    0.48
  -1  -6   3    2.13    0.48
   1  -6  -3    1.66    0.43
  -1  -6   3    1.83    0.31
   1   6  -2    2.07    0.70
   1   6  -2    2.94    0.67
  -1   6   2    3.08    0.75
   1   6  -2    5.25    1.08
  -1   6   2    3.94    0.68
   1  -6  -2    2.82    0.49
   1  -6  -2    4.19    0.57
  -1   6   1    1.14    0.46
  -1   6   1    2.66    0.69
   1   6  -1    0.41    0.50
   1   6  -1    2.33    0.62
   1   6  -1    1.15    0.71
   1  -6  -1    2.17    0.33
   1  -6  -1    1.59    0.32
   1  -6  -1    2.40    0.32
   1   6   0   20.28    2.14
  -1   6   0   17.83    2.11
  -1   6   0   19.32    2.14
   1   6   0   17.87    2.28
  -1   6   0   17.48    2.25
   1   6   0   17.72    2.12
   1  -6   0   18.12    1.84
   1  -6   0   20.71    1.86
  -1  -6   0   19.49    1.83
  -1  -6   0   19.55    1.83
   1  -6   0   19.88    1.86
   1  -6   0   18.88    1.85
  -1   6  -1    0.54    0.49
  -1   6  -1    0.93    0.47
  -1   6  -1    0.74    0.63
   1   6   1    2.23    0.62
   1   6   1    1.65    0.53
  -1  -6  -1    1.75    0.29
   1  -6   1    1.38    0.21
  -1  -6  -1    1.58    0.30
   1  -6   1    2.23    0.23
   1   6   2   36.95    3.89
  -1   6  -2   28.38    3.88
  -1   6  -2   38.11    3.94
   1   6   2   35.86    3.76
   1  -6   2   36.92    3.58
   1  -6   2   36.66    3.75
   1  -6   2   38.96    3.59
   1  -6   2   44.38    3.71
  -1  -6  -2   38.46    3.69
   1  -6   2   38.61    3.63
  -1  -6  -2   37.80    3.67
   1   6   3    3.57    0.63
   1   6   3    2.52    0.77
  -1   6  -3    2.80    0.84
  -1   6  -3    2.47    0.84
   1  -6   3    4.55    0.70
   1  -6   3    3.91    0.52
  -1  -6  -3    5.14    0.70
   1  -6   3    4.12    0.54
  -1  -6  -3    3.87    0.63
  -1   6  -4   20.38    2.54
   1   6   4   22.02    2.50
  -1   6  -4   20.60    2.58
   1   6   4   23.12    2.24
   1   6   4   23.36    2.20
   1  -6   4   21.12    2.23
   1  -6   4   24.11    2.33
  -1  -6  -4   19.88    2.32
  -1  -6  -4   24.77    2.38
   1  -6   4   20.47    2.22
   1   6   5    8.38    0.99
  -1   6  -5    6.95    1.36
   1   6   5    7.32    1.25
  -1   6  -5    9.41    1.37
   1  -6   5    6.24    0.95
  -1  -6  -5    7.59    1.17
   1  -6   5    6.91    0.97
   1  -6   5    8.94    1.16
  -1  -6  -5    6.10    1.07
   1   6   6   43.57    3.81
  -1   6  -6   40.83    3.93
   1   6   6   37.27    3.53
  -1   6  -6   31.52    3.74
  -1  -6  -6   30.48    3.63
   1  -6   6   32.53    3.50
  -1  -6  -6   32.32    3.62
   1  -6   6   32.26    3.51
   1  -6   6   36.22    3.67
  -1   6  -7    1.93    0.91
  -1   6  -7    4.79    1.11
  -1   6  -7    3.30    0.44
   1   6   7    2.43    0.74
   1   6   7    2.62    0.94
  -1  -6  -7    3.51    0.99
   1  -6   7    3.48    0.92
  -1  -6  -7    0.96    0.74
   1  -6   7    3.74    0.91
   1  -6   7    3.17    0.76
   1   6   8   23.55    2.53
   1   6   8   27.31    2.75
  -1   6  -8   24.34    2.20
  -1   6  -8   24.14    2.78
  -1   6  -8   21.46    2.77
  -1  -6  -8   18.11    2.63
  -1  -6  -8   19.60    2.61
   1  -6   8   15.50    2.42
   1  -6   8   18.24    2.47
  -1   6  -9    1.09    0.48
   1   6   9    1.22    0.78
  -1   6  -9   -0.34    0.89
  -1   6  -9    2.09    1.00
   1   6   9    1.51    0.96
   1  -6   9    0.38    0.74
  -1  -6  -9    0.99    0.86
   1  -6   9    2.00    0.81
  -1  -6  -9    0.77    0.92
  -1   6 -10    6.76    1.74
  -1   6 -10    5.78    1.00
   1   6  10    6.97    1.36
  -1   6 -10    5.65    1.48
   1   6  10    6.04    1.45
   1  -6  10    6.28    1.22
  -1  -6 -10    6.67    1.56
   1  -6  10    7.84    1.45
  -1  -6 -10    6.55    1.58
   1   6  11   -0.99    0.85
  -1   6 -11   -0.18    1.23
   1   6  11   -0.09    0.91
  -1   6 -11    0.37    1.11
  -1  -6 -11    0.59    1.15
  -1  -6 -11    2.03    1.20
   1  -6  11    0.66    1.06
   1   6  12    7.21    1.61
  -1   6 -12    3.42    1.70
   1   6  12    4.36    1.45
  -1  -6 -12    7.52    1.80
  -1  -6 -12   11.06    2.13
   1  -6  12    7.37    1.66
  -1   6 -13    0.47    1.46
   1   6  13    0.99    1.21
   1  -6  13    2.43    1.39
  -1  -6 -13    1.03    1.50
  -1   6 -14   -0.04    1.57
   1   6  14   -0.07    1.27
   1  -6  14   -0.03    1.26
  -1  -6 -14    2.32    1.80
  -1   6 -15   -1.33    1.65
   1   6  15   -0.87    1.37
  -1  -6 -15    2.99    1.99
   1  -6  15    1.68    1.81
  -1   7  14    2.36    1.43
   1   7 -14    1.43    1.91
   1  -7 -14    3.59    1.74
   1   7 -13   -1.09    1.34
  -1   7  13   -0.21    1.05
   1  -7 -13    0.23    1.36
   1  -7 -13   -0.94    1.34
   1   7 -12    3.67    1.68
  -1   7  12    3.85    1.32
  -1   7  12    1.97    1.21
   1  -7 -12    2.85    1.55
   1  -7 -12    4.51    1.68
   1   7 -11   -0.13    1.23
  -1   7  11   -0.36    0.82
  -1   7  11    0.66    1.01
   1  -7 -11    0.11    1.17
  -1  -7  11    0.47    1.12
   1  -7 -11    1.83    1.27
   1   7 -10    0.57    1.13
  -1   7  10   -0.38    0.87
  -1   7  10   -0.15    0.76
   1   7 -10    0.16    0.88
  -1  -7  10    1.66    0.91
   1  -7 -10   -0.39    1.09
   1  -7 -10    0.18    0.94
   1   7  -9    1.15    0.92
  -1   7   9    0.84    0.89
  -1   7   9    1.63    0.83
   1   7  -9    0.78    1.15
  -1  -7   9    2.72    0.86
   1  -7  -9    0.82    0.98
   1  -7  -9    1.12    0.93
  -1  -7   9    0.62    0.82
   1   7  -8    9.24    1.91
  -1   7   8   12.82    1.58
  -1   7   8   12.34    1.90
   1  -7  -8    8.46    1.69
  -1  -7   8   14.30    1.69
   1  -7  -8    9.64    1.71
  -1  -7   8   11.95    1.72
  -1   7   7    1.66    0.60
   1   7  -7    1.69    0.83
   1   7  -7    1.74    1.00
  -1   7   7    1.40    0.89
   1  -7  -7    0.48    0.74
   1  -7  -7    1.46    0.79
  -1  -7   7    1.23    0.82
  -1  -7   7    1.37    0.61
   1   7  -6    3.36    1.04
   1   7  -6    1.97    1.04
  -1   7   6    3.87    0.65
  -1   7   6    3.57    1.05
  -1  -7   6    3.50    0.68
  -1  -7   6    3.19    0.90
   1  -7  -6    3.00    0.85
   1  -7  -6    3.71    0.86
  -1  -7   6    2.15    0.65
  -1   7   5    1.54    0.40
  -1   7   5    1.98    0.43
  -1   7   5    0.78    0.70
   1   7  -5    2.20    1.01
   1   7  -5    2.31    0.82
   1  -7  -5    2.04    0.65
   1  -7  -5    1.21    0.57
  -1  -7   5    1.32    0.58
  -1  -7   5    2.01    0.47
  -1  -7   5    2.54    0.52
   1   7  -4    4.82    1.33
   1   7  -4    6.58    1.22
  -1   7   4    5.26    0.86
  -1   7   4    5.89    1.19
   1  -7  -4    4.35    0.86
  -1  -7   4    7.62    0.96
   1  -7  -4    6.62    1.00
  -1  -7   4    6.04    0.80
  -1  -7   4    7.53    0.79
   1   7  -3    3.92    1.17
   1   7  -3    2.91    0.91
  -1   7   3    3.65    0.91
  -1   7   3    3.75    0.73
  -1  -7   3    3.24    0.51
   1  -7  -3    4.29    0.67
  -1  -7   3    3.99    0.72
  -1  -7   3    3.94    0.50
   1  -7  -3    5.33    0.74
   1   7  -2   23.40    2.44
  -1   7   2   24.49    2.41
   1   7  -2   17.40    2.58
  -1   7   2   20.11    2.47
   1   7  -2   20.65    2.51
   1  -7  -2   22.95    2.23
   1  -7  -2   21.87    2.24
   1   7  -1    2.87    0.98
  -1   7   1    3.15    0.79
   1   7  -1    3.09    0.84
  -1   7   1    4.20    0.94
   1   7  -1    3.93    0.84
   1  -7  -1    5.35    0.61
   1  -7  -1    4.80    0.57
   1  -7  -1    4.42    0.58
   1   7   0    2.30    0.92
  -1   7   0    1.64    0.64
   1   7   0    0.45    0.56
   1   7   0    0.50    0.53
  -1   7   0    1.29    0.61
   1  -7   0    0.62    0.20
  -1  -7   0    1.15    0.23
  -1  -7   0    0.95    0.16
  -1  -7   0    0.89    0.18
   1  -7   0    1.09    0.21
   1  -7   0    0.98    0.23
   1   7   1    6.44    1.14
  -1   7  -1    8.29    1.22
  -1   7  -1    6.03    1.06
  -1   7  -1    5.01    1.17
   1   7   1    5.18    0.97
  -1  -7  -1    6.09    0.70
  -1  -7  -1    5.06    0.67
   1  -7   1    5.82    0.60
   1  -7   1    5.34    0.59
   1   7   2   10.61    1.39
  -1   7  -2   11.57    1.75
   1   7   2   11.11    1.54
  -1   7  -2    9.97    1.52
   1  -7   2   11.06    1.38
  -1  -7  -2   12.20    1.26
   1  -7   2   11.93    1.13
   1  -7   2   11.77    1.18
  -1  -7  -2   10.51    1.25
   1  -7   2   10.85    1.12
   1   7   3    0.67    0.64
  -1   7  -3    0.09    0.72
  -1   7  -3    2.19    0.80
   1   7   3    1.25    0.47
   1  -7   3    1.28    0.31
  -1  -7  -3    0.43    0.37
   1  -7   3    1.39    0.30
   1  -7   3    0.63    0.47
  -1  -7  -3    1.47    0.46
  -1   7  -4   11.27    1.90
  -1   7  -4   12.75    1.76
   1   7   4    9.65    1.64
   1  -7   4   12.81    1.48
   1  -7   4   12.69    1.35
   1  -7   4   12.80    1.34
  -1  -7  -4   11.70    1.51
  -1  -7  -4   12.52    1.49
  -1   7  -5   -0.27    0.76
   1   7   5    1.23    0.74
  -1   7  -5    1.54    0.81
   1   7   5    1.52    0.38
   1  -7   5    2.05    0.47
  -1  -7  -5    2.03    0.64
   1  -7   5    3.21    0.73
  -1  -7  -5    0.88    0.56
   1  -7   5    0.90    0.44
   1   7   6    1.75    0.54
   1   7   6    1.98    0.87
  -1   7  -6    1.50    0.86
  -1   7  -6    0.38    0.92
  -1  -7  -6    3.80    0.82
   1  -7   6    1.59    0.54
  -1  -7  -6    2.22    0.80
   1  -7   6    1.32    0.54
   1  -7   6    2.79    0.89
   1   7   7    0.06    0.47
   1   7   7    1.21    0.87
  -1   7  -7    0.19    0.74
  -1   7  -7   -1.32    0.76
   1  -7   7    0.33    0.55
   1  -7   7   -0.23    0.77
  -1  -7  -7    0.15    0.67
  -1  -7  -7   -0.03    0.65
   1   7   8   17.98    2.33
   1   7   8   15.38    1.96
  -1   7  -8   17.17    2.47
  -1  -7  -8   14.46    2.21
  -1  -7  -8   14.06    2.17
   1  -7   8   16.52    2.00
   1  -7   8   15.78    2.15
  -1   7  -9    3.68    1.44
  -1   7  -9    1.94    1.01
   1   7   9    5.20    1.32
   1   7   9    2.45    0.99
  -1  -7  -9    4.53    1.28
   1  -7   9    2.90    1.04
  -1  -7  -9    2.25    1.10
   1  -7   9    3.55    1.05
  -1   7 -10   18.27    2.95
  -1   7 -10   25.05    3.25
   1   7  10   22.42    2.96
   1   7  10   27.85    2.85
   1  -7  10   20.12    2.76
  -1  -7 -10   22.88    3.03
  -1  -7 -10   21.03    3.05
  -1   7 -11    0.00    1.10
   1   7  11   -0.07    0.97
   1   7  11    0.10    1.02
  -1   7 -11    1.85    1.47
   1  -7  11    0.46    1.07
  -1  -7 -11    0.92    1.28
  -1  -7 -11   -1.16    1.11
  -1   7 -12    3.76    1.79
   1   7  12    4.41    1.38
   1   7  12    4.45    1.44
  -1  -7 -12    4.07    1.61
  -1  -7 -12    7.33    1.80
   1   7  13   -1.49    1.08
  -1   7 -13   -0.23    1.55
  -1  -7 -13   -1.05    1.43
  -1  -7 -13    0.49    1.55
  -1   7 -14    1.10    1.76
   1   7  14    2.67    1.43
  -1  -7 -14    0.39    1.70
  -1   8  14    0.79    1.56
   1   8 -14    3.36    1.91
   1  -8 -14    0.43    1.59
  -1   8  13   -0.68    1.14
   1   8 -13    0.78    1.60
   1  -8 -13    0.36    1.42
   1  -8 -13   -0.47    1.45
   1   8 -12    2.02    1.54
  -1   8  12    2.43    1.40
  -1   8  12    2.26    1.19
   1  -8 -12    4.16    1.63
   1  -8 -12    2.32    1.32
   1   8 -11    3.50    1.56
  -1   8  11    2.12    1.09
  -1   8  11    3.59    1.45
   1  -8 -11    2.61    1.34
   1  -8 -11    2.42    1.46
   1   8 -10    1.85    1.15
   1   8 -10    6.55    1.97
  -1   8  10    9.46    1.74
  -1   8  10    4.23    1.13
   1  -8 -10    9.06    1.79
   1  -8 -10    8.88    1.70
  -1   8   9    0.82    0.77
   1   8  -9    0.15    1.17
  -1   8   9    3.17    1.23
   1   8  -9    0.86    0.73
   1  -8  -9    3.17    1.14
   1  -8  -9    2.36    1.13
  -1   8   8   -0.43    0.86
  -1   8   8    1.32    0.62
   1   8  -8    1.69    1.22
   1   8  -8    0.38    0.69
   1  -8  -8   -0.44    0.83
   1  -8  -8   -0.71    0.78
  -1  -8   8   -0.32    0.82
   1   8  -7    0.04    0.64
  -1   8   7    1.36    0.97
  -1   8   7    0.77    0.48
   1   8  -7    2.20    1.25
   1  -8  -7   -0.32    0.73
   1  -8  -7    0.73    0.77
  -1  -8   7    0.08    0.82
  -1   8   6   17.51    1.86
   1   8  -6   16.33    2.53
  -1   8   6   15.13    2.36
   1  -8  -6   19.97    2.25
   1  -8  -6   19.69    2.24
  -1  -8   6   17.10    2.22
  -1  -8   6   18.54    1.99
   1   8  -5    3.43    0.97
   1   8  -5    2.54    1.19
  -1   8   5    3.59    0.66
  -1   8   5    4.40    1.12
  -1  -8   5    3.50    0.80
   1  -8  -5    3.67    0.85
   1  -8  -5    2.65    0.80
  -1  -8   5    4.44    0.67
  -1   8   4    5.94    0.99
   1   8  -4    6.94    1.57
  -1   8   4    6.94    1.38
   1   8  -4    5.56    1.20
  -1  -8   4    6.59    0.99
   1  -8  -4    5.96    1.01
  -1  -8   4    6.38    0.82
   1  -8  -4    6.52    1.02
   1   8  -3    3.08    1.18
   1   8  -3    0.56    0.67
  -1   8   3    1.10    0.52
  -1   8   3    1.42    0.83
  -1  -8   3    1.12    0.27
   1  -8  -3    0.74    0.44
   1  -8  -3    0.79    0.47
  -1  -8   3    1.52    0.61
  -1   8   2   14.89    2.04
   1   8  -2   16.01    2.35
   1   8  -2   17.43    2.03
   1   8  -2   14.87    2.06
  -1   8   2   17.88    1.97
   1  -8  -2   17.69    1.78
   1  -8  -2   15.66    1.75
   1   8  -1    0.35    0.80
  -1   8   1    0.77    0.59
   1   8  -1    0.65    0.58
   1   8  -1   -0.31    0.50
  -1   8   1    0.62    0.60
   1  -8  -1    1.07    0.33
   1  -8  -1    0.77    0.29
   1  -8  -1    0.13    0.28
   1   8   0    2.90    0.81
  -1   8   0    3.33    0.86
  -1   8   0    3.43    0.87
   1   8   0    2.58    0.79
   1  -8   0    3.14    0.44
   1  -8   0    2.63    0.39
  -1  -8   0    2.16    0.34
   1  -8   0    2.44    0.39
  -1  -8   0    2.64    0.38
  -1  -8   0    2.22    0.37
   1   8   1    0.38    0.63
  -1   8  -1    0.36    0.60
  -1   8  -1    1.20    0.89
  -1   8  -1    0.51    0.58
   1   8   1   -0.02    0.47
  -1  -8  -1    0.21    0.25
  -1  -8  -1    0.37    0.27
   1  -8   1    0.35    0.17
   1  -8   1    0.09    0.20
   1  -8   1    0.16    0.17
   1   8   2    5.63    1.14
   1   8   2    6.31    0.99
  -1   8  -2    6.25    1.25
  -1   8  -2    5.50    1.33
  -1  -8  -2    4.81    0.75
   1  -8   2    4.71    0.65
   1  -8   2    4.67    0.56
  -1  -8  -2    4.02    0.69
   1  -8   2    3.79    0.87
   1  -8   2    5.57    0.58
  -1   8  -3    2.40    1.13
  -1   8  -3    3.75    1.01
   1   8   3    4.41    1.08
   1   8   3    5.29    0.86
   1  -8   3    4.40    0.64
   1  -8   3    4.28    0.58
   1  -8   3    3.51    0.81
  -1  -8  -3    3.41    0.70
  -1  -8  -3    3.52    0.68
  -1   8  -4    1.99    1.04
   1   8   4    1.37    0.82
  -1   8  -4    2.28    0.90
   1  -8   4    0.74    0.55
  -1  -8  -4    1.76    0.60
  -1  -8  -4    1.57    0.56
   1  -8   4    1.92    0.42
   1   8   5    5.33    1.24
  -1   8  -5    3.49    1.20
  -1   8  -5    2.94    0.95
  -1  -8  -5    2.71    0.80
   1  -8   5    5.22    0.73
  -1  -8  -5    5.71    0.99
   1  -8   5    6.22    1.01
   1   8   6   14.34    2.15
  -1   8  -6   15.08    2.39
   1   8   6   14.54    1.51
  -1  -8  -6   13.97    1.88
   1  -8   6   14.58    1.97
   1  -8   6   14.21    1.65
  -1  -8  -6   10.76    1.82
  -1   8  -7    1.17    0.76
  -1   8  -7    4.19    1.48
   1   8   7    3.80    1.26
   1   8   7    5.22    0.78
   1  -8   7    5.12    1.17
  -1  -8  -7    3.82    1.03
  -1  -8  -7    1.93    0.90
   1   8   8   12.27    1.49
  -1   8  -8   11.27    2.19
   1   8   8   13.80    2.10
  -1  -8  -8    7.27    1.64
  -1  -8  -8   11.19    1.81
   1  -8   8    9.22    1.72
   1   8   9    1.25    0.76
   1   8   9    1.80    1.11
  -1   8  -9    1.29    0.89
  -1   8  -9    0.83    1.40
   1  -8   9    0.68    1.12
  -1  -8  -9    0.07    0.98
  -1  -8  -9    2.22    1.14
   1   8  10    1.83    0.92
  -1   8 -10    1.16    0.86
   1   8  10    1.08    1.18
  -1   8 -10   -0.55    1.29
  -1  -8 -10   -0.43    1.07
  -1  -8 -10   -0.23    1.03
   1   8  11    0.82    1.18
   1   8  11    0.02    0.91
  -1   8 -11    1.44    1.44
  -1   8 -11    0.37    0.97
  -1  -8 -11   -0.67    1.10
  -1  -8 -11    3.40    1.50
   1   8  12    7.76    1.84
  -1   8 -12    6.64    2.01
   1   8  12    5.24    1.48
  -1  -8 -12    6.10    1.90
  -1  -8 -12    7.33    1.93
  -1   8 -13    1.40    1.74
   1   8  13    0.42    1.18
  -1  -8 -13   -0.78    1.56
  -1  -8 -13   -0.80    1.33
  -1   8 -14    2.59    1.80
  -1  -8 -14    0.30    1.45
   1   9 -13    0.01    1.71
   1  -9 -13    1.48    1.68
   1  -9 -13    1.23    1.59
   1   9 -12    4.39    1.91
  -1   9  12    8.09    1.97
   1  -9 -12    2.98    1.78
   1  -9 -12    4.70    1.82
  -1   9  11    1.50    1.38
   1   9 -11    3.01    1.74
   1  -9 -11    2.05    1.34
   1  -9 -11    0.26    1.26
   1   9 -10    0.53    1.45
  -1   9  10   -0.23    1.23
   1  -9 -10   -0.57    1.16
   1  -9 -10    0.60    1.15
  -1   9   9   -1.18    1.00
   1   9  -9    1.66    1.53
   1   9  -9   -0.12    0.97
   1  -9  -9   -1.02    0.98
   1  -9  -9   -0.63    1.00
  -1   9   8   11.67    1.92
   1   9  -8    6.99    1.69
   1   9  -8    6.60    2.12
   1  -9  -8    6.70    1.54
   1  -9  -8    9.95    1.71
   1   9  -7    0.21    0.49
  -1   9   7    2.55    1.22
   1   9  -7    2.33    1.47
   1  -9  -7    1.14    0.90
   1  -9  -7    0.45    0.81
  -1  -9   7    2.39    1.02
   1   9  -6    0.64    0.63
  -1   9   6    1.75    1.10
   1   9  -6    1.54    1.37
  -1  -9   6    0.20    0.79
   1  -9  -6    1.56    0.81
   1  -9  -6    1.18    0.85
  -1  -9   6    0.97    0.53
   1   9  -5    0.63    0.66
  -1   9   5    2.33    0.98
   1   9  -5   -1.24    0.91
   1  -9  -5    0.91    0.67
  -1  -9   5    1.02    0.44
  -1  -9   5    0.74    0.69
   1  -9  -5    0.51    0.63
  -1   9   4    4.93    1.29
  -1   9   4    3.23    0.80
   1   9  -4    3.64    1.05
   1   9  -4    1.71    1.35
   1  -9  -4    3.43    0.83
  -1  -9   4    3.51    0.57
   1  -9  -4    5.17    0.88
  -1  -9   4    4.53    0.89
  -1   9   3    3.59    0.84
   1   9  -3    3.87    1.06
   1   9  -3    3.52    1.32
  -1   9   3    2.85    1.03
   1  -9  -3    2.14    0.73
   1  -9  -3    1.51    0.60
  -1  -9   3    2.32    0.75
  -1  -9   3    2.60    0.40
  -1   9   2   10.98    1.71
   1   9  -2    9.11    1.59
   1   9  -2    8.49    1.50
   1   9  -2    8.45    1.91
  -1   9   2    8.71    1.38
   1  -9  -2   10.46    1.21
  -1  -9   2    9.66    1.42
  -1   9   1    1.69    0.76
   1   9  -1    1.91    0.84
  -1   9   1    2.87    0.91
   1   9  -1    1.24    0.80
   1   9  -1    2.55    1.20
   1  -9  -1    1.68    0.43
   1   9   0    1.14    0.81
   1   9   0    0.36    0.64
  -1   9   0    1.49    0.72
  -1   9   0    1.83    0.82
  -1  -9   0    0.70    0.26
   1  -9   0    1.07    0.31
   1  -9   0    0.87    0.27
   1   9   1    3.99    1.08
   1   9   1    3.46    0.93
  -1   9  -1    4.07    1.07
  -1   9  -1    4.10    1.30
  -1   9  -1    4.93    1.03
   1  -9   1    3.30    0.47
   1  -9   1    2.76    0.45
  -1  -9  -1    3.58    0.54
  -1   9  -2    8.42    1.52
  -1   9  -2    6.11    1.63
   1   9   2    9.57    1.61
   1   9   2    9.33    1.32
   1  -9   2    8.29    1.31
  -1  -9  -2    8.18    1.06
   1  -9   2    7.97    0.90
   1  -9   2    8.27    0.88
  -1   9  -3    0.45    0.72
   1   9   3    1.41    0.65
  -1   9  -3    1.67    1.05
   1   9   3    0.71    0.74
   1  -9   3    0.64    0.28
  -1  -9  -3   -0.02    0.44
   1  -9   3    1.88    0.69
   1   9   4    6.55    1.45
  -1   9  -4    5.52    1.27
  -1   9  -4    3.73    1.49
   1  -9   4    6.14    1.08
   1  -9   4    7.18    0.87
  -1  -9  -4    6.64    1.10
  -1  -9  -4    7.34    1.09
  -1   9  -5    1.95    0.87
  -1   9  -5    3.62    1.49
   1   9   5    3.26    1.13
  -1  -9  -5    1.82    0.78
   1  -9   5    2.58    0.84
  -1  -9  -5    1.95    0.75
   1  -9   5    1.48    0.49
  -1   9  -6    1.68    0.82
   1   9   6    3.54    1.20
  -1   9  -6    5.17    1.58
   1  -9   6    3.63    1.04
  -1  -9  -6    2.00    0.89
  -1  -9  -6    1.54    0.82
   1   9   7    0.17    1.03
  -1   9  -7   -0.43    0.48
  -1   9  -7    0.93    1.37
  -1  -9  -7   -0.32    0.80
   1  -9   7   -0.18    0.94
  -1  -9  -7   -0.33    0.76
  -1   9  -8   10.35    2.27
   1   9   8    9.80    1.90
  -1  -9  -8    6.95    1.60
   1  -9   8    8.07    1.71
  -1  -9  -8   12.43    1.89
  -1   9  -9    0.57    1.43
  -1   9  -9    2.72    1.31
   1   9   9    4.58    1.36
  -1  -9  -9    2.06    1.18
  -1  -9  -9    0.93    1.06
   1   9  10    7.92    1.83
  -1   9 -10    3.18    1.07
  -1   9 -10   10.38    2.27
  -1  -9 -10    8.44    1.85
  -1  -9 -10    8.29    1.75
   1   9  11    1.54    1.40
  -1   9 -11   -1.13    1.32
  -1  -9 -11    1.41    1.34
  -1  -9 -11   -0.23    1.37
  -1   9 -12    3.07    1.77
   1   9  12    2.63    1.57
  -1  -9 -12    2.96    1.74
  -1  -9 -12    3.61    1.67
  -1   9 -13   -0.61    1.64
  -1  -9 -13    0.76    1.66
  -1  -9 -13    0.92    1.55
   1  10 -12    2.15    1.91
  -1  10  12    0.80    1.49
   1 -10 -12    2.50    1.62
  -1  10  11    1.73    1.47
   1  10 -11    1.36    1.70
   1 -10 -11    3.01    1.53
   1  10 -10    4.30    1.90
  -1  10  10    0.10    1.26
   1 -10 -10    2.63    1.36
  -1  10   9    2.11    1.40
   1  10  -9    1.89    1.19
   1  10  -9    1.59    1.65
   1 -10  -9    1.89    1.21
  -1  10   8    0.72    1.20
   1  10  -8   -1.05    1.34
   1  10  -8    0.91    1.05
   1 -10  -8   -0.33    0.98
   1  10  -7    0.30    1.55
  -1  10   7   -1.15    1.07
   1  10  -7    0.53    0.98
   1 -10  -7   -1.11    0.83
  -1  10   6    7.69    1.66
   1  10  -6    0.56    0.59
   1  10  -6    2.88    1.60
  -1 -10   6    3.16    1.06
   1 -10  -6    5.86    1.14
  -1  10   5    1.27    1.02
   1  10  -5    0.94    0.69
   1  10  -5    1.18    1.55
  -1 -10   5    0.93    0.44
  -1 -10   5    1.99    0.84
   1 -10  -5    0.30    0.71
  -1  10   4    7.24    1.17
  -1  10   4    5.27    1.44
   1  10  -4    6.05    1.90
   1  10  -4    5.50    1.21
   1 -10  -4    7.57    1.13
  -1 -10   4    5.05    1.09
  -1 -10   4    5.62    0.81
   1  10  -3    1.38    0.90
  -1  10   3    2.57    1.10
   1  10  -3    2.79    1.46
  -1  10   3    1.47    0.73
  -1 -10   3    3.36    0.90
   1 -10  -3    1.48    0.63
  -1 -10   3    1.86    0.34
  -1  10   2    6.98    1.49
  -1  10   2    5.75    1.21
   1  10  -2    5.40    1.75
   1  10  -2    4.96    1.25
   1 -10  -2    5.39    0.87
  -1 -10   2    5.61    1.14
  -1  10   1    2.05    0.86
   1  10  -1    1.65    0.92
   1  10  -1   -0.28    0.78
  -1  10   1    2.73    1.08
   1 -10  -1    1.68    0.47
   1  10   0   -0.19    0.67
  -1  10   0    1.15    0.84
   1  10   0    0.60    0.76
  -1  10   0    0.56    0.77
  -1 -10   0    1.20    0.33
   1 -10   0    0.78    0.33
   1 -10   0    0.22    0.33
  -1  10  -1    0.50    0.82
   1  10   1    0.19    0.68
   1  10   1    0.52    0.94
   1 -10   1    0.61    0.26
   1 -10   1    0.46    0.25
  -1 -10  -1   -0.01    0.36
   1  10   2    8.74    1.51
   1  10   2    5.30    1.10
  -1  10  -2    7.50    1.64
  -1  10  -2    4.37    1.13
   1 -10   2    4.45    0.60
  -1 -10  -2    3.02    0.68
   1 -10   2    3.25    0.59
   1 -10   2    3.90    1.03
  -1  10  -3    1.50    0.90
   1  10   3    3.36    1.26
  -1  10  -3    2.21    1.35
   1 -10   3    2.23    0.41
   1 -10   3    3.29    0.92
  -1 -10  -3    1.16    0.60
  -1  10  -4    0.24    0.61
  -1  10  -4    0.34    1.25
   1  10   4    1.15    1.03
  -1 -10  -4    1.12    0.68
   1 -10   4    0.67    0.70
   1 -10   4    2.17    0.44
  -1  10  -5    0.58    1.34
  -1  10  -5    0.41    0.61
   1  10   5    1.55    1.04
  -1 -10  -5    1.18    0.79
   1 -10   5    1.65    0.50
   1 -10   5    0.94    0.80
   1  10   6    8.99    1.85
  -1  10  -6    7.32    1.64
  -1  10  -6    3.83    1.77
   1 -10   6    9.13    1.52
  -1 -10  -6    7.11    1.37
  -1  10  -7    1.17    1.12
  -1  10  -7    5.58    1.76
   1  10   7    3.22    1.45
  -1 -10  -7    3.29    1.15
   1 -10   7    5.09    1.36
  -1  10  -8    3.70    1.78
  -1  10  -8    4.04    1.40
   1  10   8    8.18    1.81
  -1 -10  -8    7.60    1.59
  -1  10  -9    1.08    1.60
  -1  10  -9    1.90    1.21
   1  10   9    1.86    1.43
  -1 -10  -9    0.84    1.22
  -1  10 -10    1.80    1.68
  -1  10 -10    1.49    1.30
   1  10  10   -0.43    1.31
  -1 -10 -10   -0.42    1.21
   1  10  11   -0.05    1.44
  -1  10 -11    1.62    1.80
  -1 -10 -11   -0.42    1.31
   1  10  12    3.41    1.78
  -1  10 -12    3.37    1.96
  -1 -10 -12    2.27    1.59
   1  11 -11    3.07    2.03
  -1  11  11    1.39    1.71
   1 -11 -11   -0.20    1.50
   1  11 -10    0.41    1.83
  -1  11  10    4.24    1.82
   1 -11 -10    0.23    1.35
  -1  11   9    3.42    1.71
   1  11  -9    2.68    1.97
   1 -11  -9    0.83    1.21
  -1  11   8    6.68    1.86
   1  11  -8    1.99    1.84
   1  11  -8    1.53    1.19
   1 -11  -8    3.81    1.35
   1  11  -7    1.95    1.67
   1  11  -7    1.84    1.20
  -1  11   7    1.92    1.45
   1 -11  -7    2.67    1.15
   1  11  -6    3.14    1.96
   1  11  -6    1.46    1.03
  -1  11   6    1.45    1.36
   1 -11  -6   -0.11    0.86
  -1 -11   6   -0.07    0.98
   1  11  -5   -1.73    1.37
   1  11  -5    0.77    0.67
  -1  11   5    2.94    1.30
   1 -11  -5    2.17    0.90
  -1 -11   5    0.83    0.46
  -1 -11   5    1.54    0.92
   1  11  -4    6.57    2.05
   1  11  -4    2.44    1.06
  -1  11   4    4.90    1.47
   1 -11  -4    5.41    1.06
  -1 -11   4    4.78    1.09
  -1 -11   4    4.96    0.70
  -1  11   3    2.53    0.93
  -1  11   3    2.78    1.21
   1  11  -3    1.22    0.88
   1  11  -3   -1.12    1.34
   1 -11  -3    2.32    0.74
  -1 -11   3    2.97    0.97
  -1  11   2   -0.43    0.88
   1  11  -2    1.75    1.38
  -1  11   2    0.15    0.76
   1  11  -2    1.86    1.02
   1 -11  -2    0.43    0.54
  -1 -11   2    0.71    0.92
  -1  11   1    1.19    1.01
  -1  11   1    1.33    0.83
   1  11  -1    1.33    0.94
   1  11  -1    1.60    0.98
   1 -11  -1    0.92    0.50
   1  11   0    4.97    1.31
   1  11   0    3.28    1.17
  -1  11   0    6.81    1.43
   1 -11   0    4.55    0.63
  -1 -11   0    2.99    0.57
   1  11   1    3.01    1.27
   1  11   1    2.04    1.00
  -1  11  -1    4.95    1.30
   1 -11   1    4.46    0.53
  -1 -11  -1    1.74    0.59
   1 -11   1    2.23    1.12
   1 -11   1    3.39    0.50
   1  11   2   -0.26    0.70
  -1  11  -2    0.57    0.91
   1  11   2   -0.12    0.90
  -1 -11  -2   -0.22    0.48
   1 -11   2    0.05    0.29
   1 -11   2   -0.49    0.83
   1  11   3    1.95    1.20
  -1  11  -3    0.97    1.43
  -1  11  -3    0.45    0.75
   1 -11   3    0.15    0.40
  -1 -11  -3    1.21    0.68
   1 -11   3    2.63    0.90
  -1  11  -4    8.41    2.00
   1  11   4    5.44    1.47
  -1  11  -4    1.41    0.74
   1 -11   4    2.99    0.57
  -1 -11  -4    2.40    0.87
   1 -11   4    3.57    0.99
   1  11   5    4.58    1.39
  -1  11  -5    0.91    1.53
  -1  11  -5    1.74    1.13
  -1 -11  -5    0.15    0.79
   1 -11   5    0.10    0.89
   1  11   6    0.78    1.31
  -1  11  -6    1.62    1.64
  -1  11  -6    1.25    1.07
  -1 -11  -6   -0.24    0.91
   1 -11   6    0.20    0.96
  -1  11  -7    0.56    1.01
  -1  11  -7    2.40    1.68
   1  11   7    2.43    1.49
  -1 -11  -7   -0.77    0.97
   1  11   8    3.47    1.60
  -1  11  -8    1.18    1.16
  -1  11  -8    2.14    1.78
  -1 -11  -8    3.87    1.37
  -1  11  -9    0.37    1.10
   1  11   9    1.38    1.50
  -1  11  -9    0.05    1.62
  -1 -11  -9    0.84    1.19
  -1  11 -10    2.44    1.88
   1  11  10    5.87    1.96
  -1 -11 -10    1.71    1.48
  -1  11 -11    1.30    2.09
   1  11  11    3.70    1.87
  -1 -11 -11    1.76    1.53
  -1  12  10    1.94    1.82
   1  12 -10    4.05    2.18
   1 -12 -10    2.42    1.63
  -1  12   9   -0.68    1.48
   1  12  -9    3.60    2.13
   1 -12  -9    1.57    1.36
   1  12  -8    2.51    2.11
  -1  12   8    0.50    1.60
   1 -12  -8   -0.11    1.16
   1  12  -7    1.04    1.12
   1  12  -7   -0.62    1.69
  -1  12   7    0.16    1.32
   1 -12  -7   -1.30    1.03
   1  12  -6    3.60    2.00
  -1  12   6    2.90    1.41
   1  12  -6    1.31    1.16
   1 -12  -6    0.40    1.00
   1  12  -5    3.21    1.88
  -1  12   5    1.73    1.39
   1  12  -5    1.43    1.12
   1 -12  -5    0.04    0.87
  -1 -12   5    1.28    1.04
  -1  12   4   10.19    1.95
   1  12  -4   10.49    2.50
  -1 -12   4    5.46    0.87
  -1 -12   4   10.15    1.53
   1 -12  -4    6.76    1.25
   1  12  -3    0.40    0.89
   1  12  -3    2.45    1.72
  -1  12   3    1.63    1.30
  -1 -12   3    1.94    1.06
   1 -12  -3    1.96    0.76
  -1  12   2    2.31    1.02
  -1  12   2    1.31    1.27
   1  12  -2    0.59    0.99
  -1 -12   2    2.80    1.17
   1 -12  -2    2.90    0.74
  -1  12   1    2.30    1.13
   1  12  -1    1.59    1.13
   1 -12  -1    2.44    0.66
  -1 -12   1    2.20    1.09
  -1  12   0   10.19    1.98
   1  12   0   10.74    1.99
   1  12   0   12.62    2.22
   1 -12   0   12.23    1.34
  -1 -12   0   11.41    1.32
   1  12   1    0.94    1.03
  -1  12  -1    0.32    0.93
   1  12   1   -0.16    1.11
  -1 -12  -1    0.46    0.50
   1 -12   1    0.54    0.30
   1 -12   1   -1.38    1.00
  -1  12  -2    2.00    1.08
   1  12   2    4.99    1.43
  -1 -12  -2    1.49    0.69
   1 -12   2    2.97    1.10
   1  12   3    0.90    1.13
  -1  12  -3   -0.24    1.38
  -1  12  -3    0.22    0.75
  -1 -12  -3    0.57    0.72
   1 -12   3    0.04    0.36
   1 -12   3    1.50    0.98
  -1  12  -4    0.10    0.64
  -1  12  -4   -0.82    1.39
   1  12   4    2.23    1.37
   1 -12   4    0.88    0.96
  -1 -12  -4   -0.09    0.77
   1 -12   4   -0.03    0.44
  -1  12  -5    0.68    1.02
  -1  12  -5    2.15    1.76
   1  12   5    0.57    1.39
   1 -12   5    0.18    0.97
  -1 -12  -5    2.12    0.99
  -1  12  -6    5.16    1.66
   1  12   6    9.12    1.99
  -1  12  -6    4.20    2.06
  -1 -12  -6   10.73    1.68
  -1  12  -7    1.31    1.79
  -1  12  -7    1.19    1.14
   1  12   7    3.40    1.61
  -1 -12  -7    1.48    1.23
  -1  12  -8    3.53    1.52
  -1  12  -8    7.91    2.35
   1  12   8    2.26    1.71
  -1 -12  -8    3.67    1.50
  -1  12  -9    0.46    1.93
  -1  12  -9    1.39    1.25
   1  12   9    0.68    1.64
  -1 -12  -9    2.73    1.47
   1  12  10    0.37    1.71
  -1 -12 -10    1.00    1.58
  -1  13   9   -0.36    1.92
  -1  13   8    0.61    1.65
   1  13  -8    4.12    2.31
   1 -13  -8    3.93    1.48
  -1  13   7   -0.22    1.43
   1  13  -7    1.89    2.07
   1 -13  -7    0.93    1.22
   1  13  -6    1.14    1.94
  -1  13   6    4.16    1.67
   1 -13  -6    0.64    1.07
   1  13  -5   -0.15    1.72
  -1  13   5    1.78    1.53
   1  13  -5    0.19    1.07
   1 -13  -5    0.73    0.99
   1  13  -4   -0.33    1.71
   1  13  -4    0.92    0.81
  -1  13   4    2.59    1.63
  -1 -13   4    1.69    1.15
   1 -13  -4    1.13    0.89
   1  13  -3    0.79    0.99
  -1  13   3    1.36    1.41
   1 -13  -3    1.30    0.85
  -1 -13   3    1.59    1.15
   1  13  -2   -0.65    1.05
  -1 -13   2   -1.91    0.97
   1 -13  -2    0.25    0.68
  -1  13   1    0.92    1.08
   1 -13  -1    3.07    0.72
  -1 -13   1   -0.99    1.25
  -1  13   0    5.46    1.49
   1 -13   0    1.77    0.49
   1 -13   0    3.97    1.52
  -1 -13   0    2.16    0.51
  -1  13  -1    2.76    1.35
   1  13   1    2.02    1.42
   1 -13   1    4.70    1.41
  -1 -13  -1    2.75    0.72
   1  13   2    0.40    1.19
  -1  13  -2   -0.02    0.94
   1 -13   2   -1.03    1.11
  -1 -13  -2    0.56    0.69
   1  13   3    3.08    1.47
  -1  13  -3   -0.05    0.93
   1 -13   3   -0.65    1.04
  -1 -13  -3    1.54    0.82
   1  13   4    4.90    1.83
  -1  13  -4    1.05    0.85
  -1 -13  -4    1.37    0.92
   1 -13   4    1.10    0.49
   1 -13   4    2.65    1.21
   1  13   5   -0.57    1.36
  -1  13  -5   -0.42    1.14
  -1  13  -5    0.66    1.75
  -1 -13  -5    1.38    1.04
  -1  13  -6    1.08    1.70
   1  13   6    1.10    1.42
  -1  13  -6    0.54    1.13
  -1 -13  -6    1.92    1.21
   1  13   7    0.08    1.46
  -1  13  -7    1.59    1.93
  -1  13  -7    1.06    1.23
  -1 -13  -7   -0.17    1.17
   1  13   8   -0.78    1.65
  -1 -13  -8   -0.79    1.18
  -1  14   6    0.66    1.52
   1  14  -6    2.54    2.22
   1 -14  -6    0.54    1.22
  -1 -14   6    0.22    0.43
   1 -14  -5    1.60    1.19
   1 -14  -4    1.32    1.00
  -1 -14   3    2.03    1.86
   1 -14  -3    3.07    1.05
   1 -14  -2    5.29    1.10
  -1 -14   2    7.56    1.83
  -1 -14   1    1.64    1.58
   1 -14  -1    2.20    0.68
   1 -14  -1    5.99    1.86
   1 -14   0    2.38    0.50
  -1 -14   0    4.92    1.79
   1 -14   0    4.41    1.75
  -1  14  -1    0.68    1.40
  -1 -14  -1    0.84    0.60
   1 -14   1   -2.06    1.26
  -1  14  -2    1.92    1.28
   1 -14   2    1.09    1.29
  -1 -14  -2    1.02    0.79
  -1  14  -3   -0.30    1.18
   1  14   3   -1.58    1.19
  -1 -14  -3   -0.40    0.86
   1 -14   3    1.06    1.29
  -1  14  -4   -0.29    0.67
   1  14   4   -0.98    1.42
  -1 -14  -4    1.57    1.05
  -1  14  -5   -0.52    1.11
   1  14   5   -1.67    1.50
  -1 -14  -5    3.33    1.22
   1  14   6    1.30    1.75
  -1 -14  -6    4.82    1.54
   1 -15  -3    2.25    1.01
   1 -15  -2    2.58    0.87
   1 -15  -2    1.25    1.66
   1 -15  -1   -0.34    1.79
   1 -15  -1    0.80    0.52
  -1 -15   1   -0.42    1.62
  -1 -15   0    1.04    1.67
   1 -15   0    1.13    1.71
  -1 -15  -1    1.10    0.47
  -1 -15  -1    2.01    1.83
   1 -15   1    0.91    1.67
   1 -15   2    2.99    1.69
  -1 -15  -2    1.69    0.80
  -1 -15  -3    1.93    1.02
  -2   0  16    4.04    1.90
   2   0 -16   15.65    2.79
  -2   0  15   -0.41    1.29
   2   0 -15    1.19    1.39
  -2   0  14    2.17    1.57
  -2   0  13   -2.08    1.07
   2   0 -13   -1.06    0.97
   2   0 -12   14.06    2.30
  -2   0  12   15.21    2.34
   2   0 -11    0.46    0.79
  -2   0  11   -0.10    0.90
   2   0 -10   42.70    4.36
  -2   0  10   39.40    4.36
   2   0 -10   39.61    4.37
   2   0  -9    0.08    0.53
  -2   0   9   -0.36    0.25
   2   0  -9    0.17    0.60
  -2   0   9   -0.71    0.57
   2   0  -8   17.79    2.00
   2   0  -8   13.77    1.95
  -2   0   8   20.30    2.12
  -2   0   8   15.99    1.68
  -2   0   7    0.38    0.47
   2   0  -7   -0.09    0.38
  -2   0   7    0.03    0.23
   2   0  -7   -0.03    0.42
  -2   0   6   69.87    6.72
   2   0  -6   68.34    6.81
   2   0  -6   69.04    6.83
  -2   0   6   69.08    6.82
  -2   0   6   72.44    6.64
  -2   0   5   -0.07    0.28
  -2   0   5   -0.05    0.13
   2   0  -5   -0.82    0.24
  -2   0   5    0.17    0.22
   2   0  -5   -0.15    0.25
  -2   0   5   -0.31    0.22
  -2   0   4  140.41   13.29
   2   0  -4  135.80   13.29
   2   0  -4  145.61   13.23
  -2   0   4  137.22   13.23
  -2   0   4  145.03   13.25
  -2   0   4  140.93   13.18
   2   0  -4  138.76   13.29
  -2   0   4  139.27   13.29
  -2   0   3   -0.12    0.15
   2   0  -3    0.12    0.11
  -2   0   3    0.14    0.08
   2   0  -3   -0.14    0.15
  -2   0   3    0.13    0.13
  -2   0   3   -0.07    0.11
   2   0  -3    0.08    0.15
   2   0  -3   -0.03    0.14
  -2   0   3   -0.15    0.13
   2   0  -2  185.22   17.55
   2   0  -2  185.56   17.59
  -2   0   2  187.11   17.58
   2   0  -2  184.72   17.59
  -2   0   2  193.07   17.59
  -2   0   2  185.59   17.58
   2   0  -2  183.52   17.58
   2   0  -2  191.40   17.52
  -2   0   2  189.65   17.52
  -2   0   1    0.04    0.06
  -2   0   1    0.06    0.07
   2   0  -1    0.02    0.06
  -2   0   1   -0.01    0.05
   2   0  -1   -0.05    0.05
   2   0  -1   -0.06    0.05
  -2   0   1    0.03    0.06
  -2   0  -1    0.27    0.10
  -2   0  -1    0.16    0.08
  -2   0  -1    0.14    0.10
   2   0   1    0.27    0.09
   2   0   1    0.23    0.09
  -2   0  -1    0.48    0.11
   2   0   1    0.51    0.12
   2   0   1    0.25    0.08
  -2   0  -1    0.24    0.08
   2   0   2   76.71    7.17
   2   0   2   76.77    7.21
  -2   0  -2   74.94    7.18
   2   0   2   74.99    7.20
   2   0   2   76.98    7.20
  -2   0  -2   74.91    7.21
  -2   0  -2   73.92    7.19
   2   0   2   71.79    7.19
  -2   0  -2   82.69    7.20
  -2   0  -2   78.02    7.21
  -2   0  -3   -0.13    0.13
  -2   0  -3    0.04    0.17
   2   0   3    0.27    0.19
   2   0   3    0.10    0.17
  -2   0  -3    0.20    0.19
   2   0   3   -0.08    0.11
   2   0   3   -0.10    0.16
   2   0   4    2.26    0.45
  -2   0  -4    2.51    0.42
  -2   0  -4    2.40    0.47
   2   0   4    2.56    0.45
   2   0   4    2.81    0.39
   2   0   4    2.18    0.46
  -2   0  -4    2.97    0.52
  -2   0  -5    0.29    0.30
   2   0   5    0.27    0.28
  -2   0  -5    0.42    0.34
  -2   0  -5    0.07    0.22
   2   0   5   -0.27    0.42
   2   0   5   -0.07    0.27
   2   0   5   -0.13    0.19
   2   0   5    0.31    0.23
   2   0   6   19.60    1.93
  -2   0  -6   22.76    2.13
   2   0   6   19.39    2.02
   2   0   6   16.95    2.07
  -2   0  -6   17.48    1.95
  -2   0  -6   17.94    2.11
   2   0   7   -0.02    0.28
   2   0   7    0.63    0.43
  -2   0  -7    0.61    0.35
  -2   0  -7   -0.32    0.38
  -2   0  -7   -0.56    0.40
   2   0   7    0.74    0.52
  -2   0  -8    8.24    1.35
  -2   0  -8    8.29    1.10
   2   0   8    9.28    1.09
   2   0   8    7.72    1.37
  -2   0  -8    8.93    1.36
   2   0   8    8.09    1.23
   2   0   9    0.46    0.65
  -2   0  -9    0.21    0.58
  -2   0  -9   -0.31    0.66
   2   0   9    0.56    0.57
   2   0   9    0.33    0.40
  -2   0 -10    0.49    0.89
   2   0  10   -0.53    0.73
   2   0  10    1.73    0.78
   2   0  10    1.01    0.52
  -2   0 -10    1.39    0.75
  -2   0 -11   -0.38    0.85
   2   0  11    1.20    0.99
   2   0  12   16.45    2.54
  -2   0 -12   14.97    2.45
   2   0  13   -0.48    1.27
  -2   0 -13    0.33    1.22
   2   0  14   17.08    2.91
  -2   0 -14   20.18    3.07
   2   0  15    2.99    1.66
  -2   0 -15    2.36    1.59
   2   0  16    0.26    1.86
   2   1 -16   -3.47    1.68
  -2   1  16   -2.43    1.52
   2   1 -16   -0.64    1.50
  -2  -1  16   -0.11    1.47
   2  -1 -16   -0.81    1.38
   2   1 -15    2.74    1.74
  -2   1  15   -1.17    1.47
   2   1 -15   -1.26    1.24
  -2  -1  15   -1.99    1.37
  -2   1  14    7.92    2.01
   2  -1 -14    9.38    1.99
  -2  -1  14    6.73    1.98
  -2   1  13   -0.59    1.11
  -2  -1  13   -1.25    1.03
   2  -1 -13   -0.25    0.90
  -2   1  12    6.66    1.59
   2   1 -12    5.81    1.41
   2  -1 -12   11.19    1.81
  -2  -1  12    6.91    1.66
  -2   1  11    0.08    0.96
   2   1 -11    1.12    0.77
   2  -1 -11   -0.04    0.84
  -2  -1  11    0.68    0.94
   2   1 -10    0.04    0.67
  -2   1  10    0.52    0.40
  -2   1  10    0.89    0.91
  -2  -1  10    0.48    0.83
   2  -1 -10    1.83    0.86
   2  -1 -10   -0.34    0.66
  -2   1   9   -0.21    0.63
   2   1  -9   -0.62    0.46
   2   1  -9    1.08    0.67
  -2   1   9    0.44    0.37
   2  -1  -9    0.57    0.58
   2  -1  -9    0.64    0.66
  -2  -1   9   -0.27    0.41
  -2  -1   9   -0.09    0.66
  -2  -1   9   -0.03    0.21
  -2   1   8    4.57    0.70
   2   1  -8    4.58    0.95
   2   1  -8    3.65    0.85
  -2   1   8    4.92    0.98
  -2  -1   8    3.89    0.75
   2  -1  -8    5.80    1.04
  -2  -1   8    3.54    0.90
   2  -1  -8    4.72    0.99
  -2  -1   8    4.41    0.55
   2   1  -7    0.66    0.40
  -2   1   7    0.43    0.29
  -2   1   7   -0.13    0.42
   2   1  -7    0.99    0.47
   2  -1  -7    0.20    0.48
  -2  -1   7   -0.52    0.41
  -2  -1   7    0.20    0.31
  -2  -1   7    0.17    0.18
   2  -1  -7    0.09    0.37
  -2  -1   7    0.74    0.69
  -2   1   6   26.03    2.60
  -2   1   6   29.63    2.78
   2   1  -6   24.73    2.71
  -2   1   6   23.71    2.60
   2   1  -6   23.14    2.71
  -2  -1   6   27.22    2.52
   2  -1  -6   27.56    2.78
  -2  -1   6   29.43    2.75
  -2  -1   6   26.08    2.62
   2  -1  -6   30.54    2.82
  -2  -1   6   24.36    2.73
  -2   1   5    1.08    0.26
   2   1  -5    0.82    0.34
  -2   1   5    0.96    0.39
  -2   1   5    0.72    0.25
   2   1  -5    0.77    0.37
   2   1  -5    0.61    0.31
  -2  -1   5    0.88    0.17
   2  -1  -5    0.82    0.34
  -2  -1   5    0.79    0.25
  -2  -1   5    0.76    0.37
  -2  -1   5    0.62    0.34
   2  -1  -5    1.01    0.24
   2  -1  -5    1.08    0.41
   2   1  -4    0.68    0.21
  -2   1   4    0.50    0.20
  -2   1   4    0.33    0.26
  -2   1   4    0.46    0.17
   2   1  -4    0.13    0.21
   2   1  -4    0.31    0.18
   2   1  -4    0.18    0.24
  -2  -1   4    0.17    0.16
   2  -1  -4    0.62    0.19
   2  -1  -4    0.36    0.25
  -2  -1   4    0.64    0.29
   2  -1  -4    1.23    0.36
  -2  -1   4    0.55    0.24
   2   1  -3    0.77    0.24
  -2   1   3    0.99    0.21
   2   1  -3    0.84    0.19
  -2   1   3    0.85    0.28
   2   1  -3    0.94    0.23
  -2   1   3    0.95    0.25
  -2   1   3    0.60    0.25
   2   1  -3    0.27    0.14
   2   1  -3    0.97    0.24
   2  -1  -3    1.24    0.27
  -2  -1   3    0.96    0.18
  -2  -1   3    1.25    0.25
   2  -1  -3    1.33    0.29
  -2  -1   3    0.91    0.12
   2  -1  -3    1.13    0.22
  -2  -1   3    0.90    0.23
  -2  -1   3    1.05    0.28
  -2   1   2    1.31    0.23
   2   1  -2    1.35    0.21
   2   1  -2    1.50    0.24
  -2   1   2    1.37    0.22
   2   1  -2    1.22    0.19
  -2   1   2    1.46    0.22
   2   1  -2    1.47    0.18
  -2   1   2    1.92    0.27
   2   1  -2    1.78    0.22
  -2   1   2    1.14    0.20
   2   1  -2    1.74    0.27
  -2  -1   2    0.81    0.19
  -2  -1   2    1.04    0.15
  -2  -1   2    0.56    0.16
  -2  -1   2    0.93    0.23
   2  -1  -2    0.67    0.19
   2  -1  -2    0.62    0.19
  -2  -1   2    0.73    0.13
  -2  -1   2    0.58    0.18
   2  -1  -2    0.84    0.19
   2  -1  -2    0.69    0.20
   2   1  -1    3.04    0.32
  -2   1   1    3.16    0.35
  -2   1   1    3.51    0.36
  -2   1   1    2.69    0.35
   2   1  -1    3.07    0.36
   2   1  -1    3.29    0.32
  -2   1   1    2.67    0.34
  -2   1   1    2.93    0.34
   2   1  -1    3.31    0.33
   2   1  -1    3.06    0.31
  -2  -1   1    2.80    0.32
   2  -1  -1    3.23    0.35
   2  -1  -1    2.50    0.34
  -2  -1   1    3.23    0.33
   2  -1  -1    2.99    0.34
  -2  -1   1    2.94    0.32
   2  -1  -1    2.91    0.34
   2  -1  -1    2.84    0.34
  -2  -1   1    3.14    0.32
  -2  -1   1    3.52    0.37
  -2  -1   1    2.78    0.36
   2   1   0   48.62    4.64
   2   1   0   49.64    4.64
   2   1   0   51.67    4.64
   2   1   0   48.60    4.70
  -2   1   0   49.98    4.66
  -2   1   0   49.79    4.65
  -2   1   0   48.74    4.67
  -2   1   0   49.54    4.68
  -2   1   0   49.28    4.65
   2   1   0   47.61    4.67
  -2  -1   0   49.52    4.64
  -2  -1   0   47.34    4.70
   2  -1   0   50.58    4.65
   2  -1   0   49.49    4.65
  -2  -1   0   52.77    4.65
   2  -1   0   53.00    4.68
   2  -1   0   43.66    4.67
  -2  -1   0   51.18    4.64
   2  -1   0   48.46    4.65
  -2  -1   0   51.12    4.67
   2  -1   0   47.71    4.66
   2  -1   0   48.54    4.67
   2   1   1    0.19    0.09
  -2   1  -1    0.03    0.11
   2   1   1   -0.10    0.06
  -2   1  -1    0.25    0.09
  -2   1  -1    0.14    0.08
   2   1   1    0.19    0.09
   2   1   1    0.05    0.10
  -2   1  -1    0.08    0.09
  -2   1  -1    0.12    0.08
  -2   1  -1   -0.02    0.09
   2   1   1    0.18    0.11
   2  -1   1    0.01    0.07
  -2  -1  -1    0.10    0.10
   2  -1   1    0.20    0.10
   2  -1   1   -0.13    0.10
  -2  -1  -1    0.09    0.09
  -2  -1  -1    0.26    0.09
  -2  -1  -1    0.11    0.10
   2  -1   1    0.02    0.07
   2  -1   1    0.18    0.11
  -2  -1  -1    0.26    0.09
   2   1   2   63.44    5.75
   2   1   2   62.96    5.76
  -2   1  -2   64.09    5.74
  -2   1  -2   60.79    5.76
   2   1   2   62.04    5.77
   2   1   2   61.71    5.77
  -2   1  -2   50.79    5.77
  -2   1  -2   60.81    5.78
   2   1   2   60.85    5.75
   2  -1   2   51.10    5.76
   2  -1   2   59.66    5.74
   2  -1   2   61.20    5.74
  -2  -1  -2   60.60    5.69
  -2  -1  -2   63.96    5.76
  -2  -1  -2   62.43    5.76
  -2  -1  -2   56.85    5.75
   2  -1   2   64.74    5.78
  -2  -1  -2   60.84    5.77
   2  -1   2   62.29    5.76
   2   1   3    2.44    0.39
  -2   1  -3    1.17    0.33
  -2   1  -3    2.44    0.37
  -2   1  -3    3.18    0.48
   2   1   3    2.50    0.41
   2   1   3    2.46    0.42
  -2   1  -3    2.99    0.51
  -2   1  -3    2.66    0.43
   2   1   3    3.16    0.48
   2  -1   3    2.65    0.41
  -2  -1  -3    2.49    0.30
   2  -1   3    3.01    0.43
   2  -1   3    3.13    0.42
   2  -1   3    2.16    0.41
  -2  -1  -3    2.24    0.40
  -2  -1  -3    3.68    0.47
  -2   1  -4   22.62    2.30
  -2   1  -4   25.31    2.31
   2   1   4   22.57    2.16
  -2   1  -4   24.68    2.29
   2   1   4   20.30    2.24
   2   1   4   23.00    2.32
   2   1   4   25.08    2.30
   2  -1   4   20.98    2.26
  -2  -1  -4   21.97    2.17
   2  -1   4   22.53    2.29
  -2  -1  -4   22.04    2.32
   2  -1   4   23.00    2.28
  -2  -1  -4   20.18    2.29
   2   1   5    0.62    0.37
  -2   1  -5    0.47    0.28
  -2   1  -5    0.08    0.27
   2   1   5    0.63    0.18
  -2   1  -5    0.31    0.31
   2   1   5    0.01    0.29
   2   1   5   -0.11    0.22
  -2  -1  -5    0.18    0.30
  -2  -1  -5    0.03    0.16
   2  -1   5   -0.07    0.34
   2  -1   5    0.36    0.30
   2  -1   5    0.24    0.26
  -2  -1  -5    0.18    0.35
  -2   1  -6    2.00    0.52
  -2   1  -6    0.91    0.48
   2   1   6    1.35    0.28
  -2   1  -6    0.64    0.37
   2   1   6    1.19    0.48
   2   1   6    0.88    0.49
   2   1   6    1.13    0.36
  -2  -1  -6    0.53    0.41
   2  -1   6    0.45    0.37
   2  -1   6    0.09    0.39
  -2  -1  -6    0.41    0.43
   2  -1   6    0.41    0.37
  -2  -1  -6    0.26    0.23
  -2   1  -7    0.09    0.45
   2   1   7   -0.05    0.21
   2   1   7    0.12    0.48
   2   1   7   -0.03    0.31
   2   1   7   -0.32    0.36
  -2   1  -7    0.35    0.43
  -2   1  -7    0.01    0.35
   2  -1   7    0.58    0.30
  -2  -1  -7    0.76    0.51
   2  -1   7    0.19    0.38
  -2  -1  -7   -0.55    0.37
   2  -1   7    0.61    0.52
   2   1   8    3.21    0.66
   2   1   8    3.90    0.95
   2   1   8    3.06    0.72
  -2   1  -8    2.90    0.70
  -2   1  -8    3.41    0.89
  -2   1  -8    4.01    0.83
   2  -1   8    1.85    0.76
   2  -1   8    2.96    0.55
  -2  -1  -8    2.33    0.86
   2  -1   8    1.92    0.60
  -2  -1  -8    3.90    0.87
  -2   1  -9    0.46    0.49
   2   1   9    0.36    0.67
   2   1   9    0.08    0.44
  -2   1  -9    0.12    0.58
  -2   1  -9   -0.15    0.52
   2  -1   9   -0.25    0.58
  -2  -1  -9   -1.14    0.50
  -2  -1  -9   -0.85    0.55
   2  -1   9    0.65    0.39
   2  -1   9    0.33    0.58
   2   1  10    5.63    1.30
   2   1  10    6.29    0.98
  -2   1 -10    5.08    1.19
   2  -1  10    4.78    1.00
   2  -1  10    5.01    0.80
  -2  -1 -10    4.34    1.22
  -2  -1 -10    2.89    1.00
   2  -1  10    6.04    1.34
  -2   1 -11   -0.39    0.71
   2   1  11    0.46    1.03
  -2  -1 -11    1.15    0.96
   2  -1  11    0.55    0.91
   2  -1  11   -0.49    0.69
   2   1  12    0.84    1.12
  -2   1 -12    5.17    1.39
  -2  -1 -12    0.65    1.03
   2  -1  12    2.27    1.30
  -2   1 -13   -0.54    1.01
   2   1  13    0.79    1.34
  -2  -1 -13    0.86    1.08
   2  -1  13    3.05    1.56
   2   1  14    0.57    1.34
  -2   1 -14    0.57    1.24
   2  -1  14    1.98    1.62
  -2  -1 -14    3.65    1.43
   2   1  15   -0.49    1.52
  -2   1 -15    0.71    1.40
   2  -1  15    1.70    1.67
  -2  -1 -15    0.60    1.32
  -2   1 -16    4.05    2.28
   2   1  16    5.87    3.12
   2  -1  16    5.85    2.18
  -2  -1 -16    2.83    2.15
  -2   2  16    5.35    2.01
   2   2 -16    8.76    2.20
   2   2 -16    8.05    2.40
  -2  -2  16   13.13    2.66
  -2   2  15   -0.84    1.25
   2   2 -15    2.41    1.69
   2   2 -15    1.15    1.41
  -2  -2  15    0.85    1.46
   2  -2 -15    0.18    1.29
   2   2 -14    6.38    1.63
  -2   2  14    2.11    1.43
   2   2 -14    3.55    1.70
  -2  -2  14    2.62    1.65
   2  -2 -14    4.46    1.65
   2   2 -13    1.13    1.33
   2   2 -13    0.13    1.12
  -2   2  13   -1.91    1.13
  -2  -2  13   -0.02    1.10
   2  -2 -13    0.53    1.04
  -2   2  12    2.99    1.28
   2   2 -12    5.94    1.53
  -2  -2  12    4.99    1.40
   2  -2 -12    4.83    1.38
   2   2 -11    0.44    0.69
  -2   2  11    0.71    0.88
   2  -2 -11    0.21    0.85
   2  -2 -11    0.26    0.86
  -2  -2  11    0.19    0.99
  -2   2  10   20.91    2.17
   2   2 -10   21.36    2.44
  -2   2  10   16.04    2.39
  -2  -2  10   19.07    2.21
   2  -2 -10   21.53    2.56
   2  -2 -10   19.28    2.51
  -2  -2  10   18.21    2.43
  -2   2   9    0.24    0.40
  -2   2   9    0.53    0.73
   2   2  -9    0.08    0.50
  -2  -2   9    0.03    0.44
  -2  -2   9    0.46    0.69
   2  -2  -9   -0.07    0.59
   2  -2  -9   -0.72    0.62
  -2   2   8    5.77    0.70
  -2   2   8    6.03    0.90
  -2   2   8    5.33    1.09
   2   2  -8    5.55    1.01
  -2  -2   8    6.76    1.11
   2  -2  -8    4.60    1.03
  -2  -2   8    5.68    0.62
   2  -2  -8    5.28    1.11
  -2  -2   8    5.86    0.62
  -2  -2   8    5.37    0.85
  -2  -2   8    6.13    1.03
   2   2  -7    0.36    0.45
  -2   2   7    0.12    0.43
  -2   2   7    0.23    0.21
  -2   2   7    0.10    0.32
   2   2  -7    0.07    0.36
  -2  -2   7    0.31    0.16
  -2  -2   7    0.26    0.40
  -2  -2   7    0.21    0.16
   2  -2  -7    0.40    0.45
  -2  -2   7    0.56    0.33
  -2  -2   7    0.54    0.51
   2  -2  -7   -0.41    0.51
   2   2  -6   11.46    1.45
   2   2  -6   13.16    1.41
  -2   2   6   11.47    1.46
  -2   2   6   11.76    1.24
   2   2  -6   13.55    1.44
  -2   2   6   11.60    1.36
  -2  -2   6   12.02    1.31
  -2  -2   6   12.39    1.48
  -2  -2   6   12.27    1.44
   2  -2  -6   13.42    1.53
  -2  -2   6   12.47    1.21
   2  -2  -6   12.19    1.51
  -2   2   5    0.45    0.17
   2   2  -5    0.66    0.31
   2   2  -5    0.01    0.29
  -2   2   5    0.50    0.28
   2   2  -5    0.20    0.32
   2   2  -5    0.70    0.28
  -2   2   5    0.48    0.34
  -2  -2   5    0.85    0.32
  -2  -2   5    1.07    0.27
  -2  -2   5    0.86    0.35
   2  -2  -5    1.09    0.41
  -2  -2   5    0.47    0.15
   2  -2  -5    0.86    0.37
   2   2  -4   56.84    5.17
  -2   2   4   51.50    5.20
   2   2  -4   57.85    5.20
   2   2  -4   53.89    5.18
   2   2  -4   53.50    5.23
   2   2  -4   50.75    5.26
  -2   2   4   47.96    5.22
  -2  -2   4   55.84    5.22
   2  -2  -4   58.05    5.26
  -2  -2   4   55.30    5.22
  -2  -2   4   55.49    5.16
   2  -2  -4   52.51    5.26
  -2  -2   4   53.82    5.11
   2   2  -3    1.90    0.33
   2   2  -3    2.42    0.34
   2   2  -3    1.95    0.40
  -2   2   3    2.79    0.42
   2   2  -3    2.79    0.31
  -2   2   3    2.38    0.40
   2   2  -3    2.37    0.45
   2   2  -3    2.12    0.32
  -2   2   3    2.74    0.42
  -2  -2   3    2.23    0.31
  -2  -2   3    2.06    0.35
   2  -2  -3    1.94    0.38
   2  -2  -3    2.41    0.43
  -2  -2   3    2.12    0.36
   2  -2  -3    2.50    0.45
  -2  -2   3    2.15    0.36
   2   2  -2  130.49   12.37
  -2   2   2  133.78   12.40
   2   2  -2  132.28   12.38
   2   2  -2  130.33   12.45
   2   2  -2  129.01   12.48
   2   2  -2  131.31   12.37
  -2   2   2  133.52   12.42
  -2   2   2  137.12   12.42
  -2   2   2  133.79   12.46
   2   2  -2  127.28   12.40
  -2   2   2  137.68   12.43
  -2  -2   2  128.81   12.40
  -2  -2   2  133.08   12.41
   2  -2  -2  135.96   12.46
  -2  -2   2  141.68   12.49
   2  -2  -2  128.07   12.44
  -2  -2   2  129.70   12.39
   2  -2  -2  131.98   12.43
  -2  -2   2  134.59   12.40
   2  -2  -2  126.82   12.43
  -2  -2   2  128.62   12.38
  -2   2   1    0.54    0.13
   2   2  -1    0.60    0.21
  -2   2   1    0.60    0.13
   2   2  -1    0.72    0.18
   2   2  -1    0.62    0.23
  -2   2   1    0.73    0.13
  -2   2   1    0.87    0.18
  -2   2   1    0.65    0.13
  -2   2   1    0.98    0.23
  -2  -2   1    0.61    0.22
   2  -2  -1    0.59    0.20
  -2  -2   1    0.64    0.10
   2  -2  -1    0.30    0.12
   2  -2  -1    0.84    0.15
  -2  -2   1    0.61    0.11
   2  -2  -1    0.93    0.19
  -2  -2   1    0.72    0.22
   2  -2  -1    0.28    0.13
  -2  -2   1    0.87    0.19
   2  -2  -1    0.63    0.15
  -2   2   0    6.96    0.86
   2   2   0    7.77    0.85
   2   2   0    7.99    0.92
   2   2   0    7.27    0.85
  -2   2   0    8.41    0.87
  -2   2   0    8.72    0.87
  -2  -2   0    7.10    0.89
   2  -2   0    7.82    0.84
   2  -2   0    7.57    0.78
   2  -2   0    7.65    0.86
  -2  -2   0    7.66    0.85
   2  -2   0    8.53    0.79
  -2  -2   0    9.34    0.87
   2  -2   0    7.83    0.86
   2  -2   0    8.02    0.81
  -2  -2   0    8.47    0.77
  -2  -2   0    8.38    0.77
   2  -2   0    8.10    0.79
  -2   2  -1    0.79    0.25
  -2   2  -1    0.99    0.14
   2   2   1    1.07    0.18
  -2   2  -1    0.73    0.21
  -2   2  -1    1.07    0.14
   2   2   1    0.82    0.23
  -2   2  -1    0.94    0.15
   2   2   1    1.17    0.20
  -2   2  -1    1.34    0.15
   2   2   1    1.08    0.19
   2  -2   1    0.98    0.19
   2  -2   1    1.26    0.22
   2  -2   1    1.00    0.17
  -2  -2  -1    0.97    0.19
   2  -2   1    0.71    0.19
  -2  -2  -1    1.36    0.20
   2  -2   1    1.03    0.17
   2  -2   1    1.18    0.23
  -2  -2  -1    0.58    0.16
  -2  -2  -1    0.91    0.29
   2  -2   1    0.87    0.16
   2  -2   1    0.92    0.25
  -2  -2  -1    1.48    0.22
  -2  -2  -1    1.26    0.26
  -2   2  -2  167.74   16.10
  -2   2  -2  162.69   16.18
   2   2   2  169.45   16.15
  -2   2  -2  177.22   16.13
   2   2   2  172.74   16.12
   2   2   2  165.17   16.12
  -2   2  -2  179.10   16.11
  -2   2  -2  175.34   16.09
  -2   2  -2  177.50   16.12
  -2  -2  -2  185.67   16.18
  -2  -2  -2  168.46   16.13
   2  -2   2  161.70   16.09
   2  -2   2  171.21   16.10
   2  -2   2  173.98   16.13
  -2  -2  -2  171.61   16.06
  -2  -2  -2  162.22   16.12
   2  -2   2  176.02   16.11
  -2   2  -3    3.15    0.38
  -2   2  -3    2.19    0.48
   2   2   3    2.66    0.44
   2   2   3    2.13    0.43
  -2   2  -3    2.87    0.40
  -2   2  -3    2.07    0.36
  -2   2  -3    2.72    0.45
  -2  -2  -3    2.28    0.44
   2  -2   3    2.02    0.37
   2  -2   3    2.40    0.49
  -2  -2  -3    1.92    0.39
   2  -2   3    2.42    0.39
  -2   2  -4    8.20    0.87
   2   2   4    3.87    0.75
  -2   2  -4    6.52    0.79
   2   2   4    5.87    0.79
  -2   2  -4    5.89    0.75
  -2  -2  -4    5.63    0.81
   2  -2   4    6.39    0.77
   2  -2   4    5.54    0.77
  -2  -2  -4    6.24    0.82
   2  -2   4    5.91    0.82
   2   2   5    0.15    0.36
   2   2   5    0.78    0.37
  -2   2  -5    0.45    0.33
  -2   2  -5    0.57    0.38
  -2   2  -5    0.79    0.33
  -2  -2  -5    1.41    0.44
   2  -2   5    0.51    0.36
  -2  -2  -5    0.99    0.42
   2  -2   5    1.04    0.36
   2  -2   5    0.38    0.31
   2   2   6    5.11    0.91
  -2   2  -6    5.72    0.94
   2   2   6    6.38    0.86
  -2   2  -6    4.35    0.81
   2  -2   6    5.57    0.86
   2  -2   6    4.44    0.87
  -2  -2  -6    5.64    0.89
  -2  -2  -6    4.57    0.94
   2  -2   6    5.86    0.87
  -2   2  -7    2.18    0.66
  -2   2  -7    1.25    0.59
   2   2   7    1.73    0.53
   2   2   7    1.04    0.58
  -2   2  -7    1.65    0.59
  -2  -2  -7    1.53    0.65
  -2  -2  -7    0.65    0.49
   2  -2   7    1.23    0.58
   2  -2   7    1.06    0.51
   2  -2   7    1.86    0.56
  -2   2  -8    1.67    0.66
   2   2   8    2.56    0.84
  -2   2  -8    1.41    0.68
  -2   2  -8    2.17    0.65
   2   2   8    2.04    0.63
  -2  -2  -8    1.60    0.67
   2  -2   8    0.39    0.60
  -2  -2  -8    2.24    0.86
   2  -2   8    1.81    0.61
  -2   2  -9    2.09    0.79
  -2   2  -9    1.39    0.69
   2   2   9    0.30    0.54
   2   2   9   -0.34    0.63
  -2  -2  -9    1.95    0.86
   2  -2   9    1.72    0.43
   2  -2   9    1.09    0.76
   2  -2   9    1.44    0.63
  -2  -2  -9    1.56    0.79
   2   2  10    1.51    0.91
   2   2  10    2.10    0.75
  -2   2 -10    2.16    0.92
  -2   2 -10    1.76    0.79
  -2  -2 -10    1.18    0.86
  -2  -2 -10    3.71    1.09
   2  -2  10    1.27    0.73
   2  -2  10    1.79    0.91
   2   2  11    0.03    0.60
  -2   2 -11    1.14    0.89
   2   2  11   -0.39    0.87
  -2  -2 -11   -0.30    0.88
   2  -2  11   -0.71    0.79
  -2  -2 -11    0.27    0.77
   2  -2  11    0.69    0.70
   2   2  12    8.56    1.71
  -2   2 -12    6.86    1.54
   2  -2  12    8.14    1.42
  -2  -2 -12    5.23    1.58
   2  -2  12    5.21    1.63
  -2   2 -13    0.62    1.21
   2   2  13   -1.02    1.19
  -2   2 -13   -0.81    0.94
   2  -2  13   -1.19    1.23
  -2  -2 -13   -0.13    1.28
   2   2  14   12.61    2.52
  -2   2 -14   12.63    2.56
  -2   2 -14   17.37    2.58
   2  -2  14   14.34    2.65
  -2  -2 -14   10.23    2.51
  -2   2 -15   -1.44    1.59
   2   2  15   -1.21    1.21
  -2  -2 -15    0.61    1.53
   2  -2  15    0.15    1.57
  -2   2 -16    2.31    2.02
  -2   2 -16    1.29    1.66
   2  -2  16    0.97    1.79
   2   3 -16    4.37    1.88
  -2   3  16    0.41    1.77
   2   3 -16   -0.37    1.75
  -2  -3  16    1.50    1.75
  -2   3  15   -1.65    1.32
   2   3 -15   -0.15    1.62
   2   3 -15   -1.00    1.19
  -2  -3  15   -0.23    1.48
   2  -3 -15    3.01    1.74
  -2   3  14    7.03    1.78
   2   3 -14    5.16    1.61
   2   3 -14    9.73    2.13
   2  -3 -14   10.66    2.08
  -2  -3  14    6.64    1.78
   2   3 -13    2.81    1.39
   2   3 -13    1.34    1.12
  -2   3  13    0.77    1.29
  -2  -3  13   -0.17    1.22
   2  -3 -13   -0.38    1.07
   2   3 -12   12.38    2.03
  -2   3  12   14.07    2.23
   2   3 -12   10.37    2.06
   2  -3 -12   13.27    2.33
  -2  -3  12   17.16    2.27
  -2   3  11    0.70    0.62
   2   3 -11    0.89    0.93
   2   3 -11    0.11    0.79
  -2   3  11   -0.10    0.83
  -2  -3  11    1.63    0.66
  -2  -3  11   -0.52    0.89
   2  -3 -11   -0.92    0.67
   2  -3 -11   -0.53    0.97
  -2   3  10    4.06    1.22
  -2   3  10    6.79    1.06
   2   3 -10    4.73    1.28
   2  -3 -10    6.29    1.40
   2  -3 -10    4.09    1.19
  -2  -3  10    5.86    1.24
  -2  -3  10    6.23    1.01
  -2   3   9    0.01    0.71
  -2   3   9    0.81    0.54
   2   3  -9   -0.23    0.68
  -2  -3   9   -0.07    0.66
   2  -3  -9    0.15    0.65
   2  -3  -9    1.15    0.81
  -2  -3   9    0.48    0.46
   2   3  -8    1.74    0.71
  -2   3   8    1.73    0.59
   2   3  -8    2.24    0.75
   2   3  -8    1.62    0.54
  -2   3   8    1.30    0.69
  -2  -3   8    2.12    0.67
  -2  -3   8    1.49    0.49
  -2  -3   8    1.87    0.30
  -2  -3   8    1.23    0.64
  -2  -3   8    1.86    0.29
   2  -3  -8    2.64    0.90
   2  -3  -8    1.21    0.66
   2   3  -7   -0.07    0.28
  -2   3   7   -0.10    0.48
  -2   3   7    0.14    0.40
   2   3  -7    0.61    0.56
   2   3  -7    0.16    0.48
  -2  -3   7    0.19    0.20
  -2  -3   7    0.23    0.40
  -2  -3   7   -0.03    0.30
   2  -3  -7   -0.42    0.39
   2  -3  -7    1.23    0.60
  -2  -3   7   -0.13    0.47
   2   3  -6   11.49    1.36
   2   3  -6    9.01    1.38
  -2   3   6   10.72    1.31
   2   3  -6    9.86    1.22
   2   3  -6    9.47    1.23
  -2   3   6    9.73    1.31
  -2  -3   6   12.60    1.37
  -2  -3   6   11.40    1.31
  -2  -3   6   10.18    1.12
   2  -3  -6   11.95    1.39
   2  -3  -6   12.32    1.43
  -2  -3   6   12.65    1.23
  -2   3   5    3.46    0.68
   2   3  -5    4.73    0.57
  -2   3   5    4.00    0.42
  -2   3   5    3.67    0.64
   2   3  -5    3.34    0.74
   2   3  -5    3.95    0.57
   2   3  -5    3.86    0.57
   2   3  -5    4.73    0.75
  -2   3   5    2.92    0.62
  -2  -3   5    3.49    0.50
   2  -3  -5    4.07    0.72
   2  -3  -5    4.26    0.73
  -2  -3   5    3.14    0.60
  -2  -3   5    4.51    0.61
  -2  -3   5    3.45    0.63
   2   3  -4    5.74    0.60
   2   3  -4    5.11    0.59
   2   3  -4    3.89    0.78
  -2   3   4    4.69    0.65
   2   3  -4    4.79    0.77
  -2   3   4    5.21    0.68
  -2   3   4    4.66    0.73
   2   3  -4    4.71    0.59
   2   3  -4    5.45    0.59
  -2   3   4    5.14    0.53
   2  -3  -4    5.03    0.73
  -2  -3   4    5.34    0.67
   2  -3  -4    3.93    0.68
  -2  -3   4    3.39    0.64
  -2  -3   4    4.67    0.66
  -2  -3   4    5.02    0.60
   2   3  -3    6.77    1.01
  -2   3   3    7.94    0.92
   2   3  -3    8.49    0.84
  -2   3   3    7.90    1.01
   2   3  -3    9.11    0.85
  -2   3   3    7.96    0.93
  -2   3   3    8.71    0.88
  -2   3   3    8.53    0.94
   2   3  -3    8.63    1.01
  -2  -3   3    9.39    0.91
  -2  -3   3    8.84    0.91
   2  -3  -3    7.57    0.96
  -2  -3   3    8.18    0.90
   2  -3  -3    8.76    0.98
  -2  -3   3    7.90    0.91
   2   3  -2   65.29    6.42
   2   3  -2   67.54    6.41
  -2   3   2   66.89    6.30
  -2   3   2   67.59    6.32
  -2   3   2   67.14    6.40
  -2   3   2   66.99    6.33
   2   3  -2   63.60    6.34
  -2   3   2   68.22    6.30
  -2  -3   2   68.20    6.35
   2  -3  -2   63.50    6.33
  -2  -3   2   66.30    6.27
   2  -3  -2   67.79    6.35
  -2  -3   2   68.29    6.28
   2  -3  -2   65.66    6.33
  -2  -3   2   68.88    6.28
  -2  -3   2   63.94    6.30
   2   3  -1   15.62    1.45
  -2   3   1   12.45    1.32
  -2   3   1   13.58    1.46
  -2   3   1   14.11    1.43
  -2   3   1   12.76    1.32
   2   3  -1   14.93    1.51
   2   3  -1   12.84    1.46
  -2   3   1   13.38    1.34
   2  -3  -1   13.96    1.36
   2  -3  -1   14.46    1.42
   2  -3  -1   15.09    1.37
   2  -3  -1   14.34    1.35
   2  -3  -1   10.64    1.46
   2  -3  -1   15.30    1.36
  -2  -3   1   15.91    1.51
   2   3   0    9.90    1.15
  -2   3   0    8.79    1.08
   2   3   0    9.48    1.06
  -2   3   0    9.35    1.06
  -2   3   0    9.74    1.08
   2   3   0    9.79    1.06
   2  -3   0    9.34    0.96
   2  -3   0    9.30    0.94
   2  -3   0    9.34    0.94
  -2  -3   0   10.51    1.06
   2  -3   0   11.23    1.07
   2  -3   0   10.22    0.95
  -2   3  -1    0.10    0.21
  -2   3  -1    1.00    0.31
   2   3   1    0.71    0.21
   2   3   1    0.38    0.25
   2   3   1    0.52    0.10
   2  -3   1    0.57    0.21
   2  -3   1    0.63    0.13
  -2  -3  -1    0.68    0.17
   2  -3   1    0.49    0.11
   2  -3   1    0.69    0.22
  -2  -3  -1    0.52    0.21
   2  -3   1    0.92    0.15
   2  -3   1    0.72    0.13
  -2  -3  -1    0.72    0.17
  -2  -3  -1    0.65    0.16
   2   3   2    1.17    0.24
   2   3   2    1.35    0.25
  -2   3  -2    0.77    0.15
  -2   3  -2    0.79    0.30
  -2   3  -2    1.29    0.17
  -2   3  -2    0.62    0.33
   2   3   2    0.60    0.29
  -2  -3  -2    1.11    0.22
  -2  -3  -2    0.92    0.25
   2  -3   2    0.93    0.20
   2  -3   2    0.68    0.20
   2  -3   2    0.95    0.25
   2  -3   2    1.02    0.22
  -2  -3  -2    0.84    0.23
  -2   3  -3    1.47    0.40
   2   3   3    1.79    0.37
  -2   3  -3    1.66    0.30
   2   3   3    1.49    0.42
   2   3   3    1.87    0.36
  -2   3  -3    1.73    0.28
  -2   3  -3    2.10    0.36
  -2   3  -3    2.36    0.54
   2  -3   3    2.01    0.33
  -2  -3  -3    1.57    0.22
   2  -3   3    1.63    0.40
   2  -3   3    1.87    0.33
  -2  -3  -3    2.02    0.42
  -2  -3  -3    1.02    0.33
  -2   3  -4   20.15    2.06
   2   3   4   21.85    2.16
  -2   3  -4   20.52    2.12
  -2   3  -4   21.85    2.05
   2   3   4   19.52    2.12
  -2   3  -4   20.87    2.22
  -2   3  -4   21.22    2.04
   2  -3   4   20.59    2.08
  -2  -3  -4   19.81    2.13
   2  -3   4   20.79    2.08
  -2  -3  -4   17.03    2.12
   2  -3   4   19.32    2.15
  -2   3  -5    1.03    0.32
   2   3   5    1.32    0.46
  -2   3  -5    0.50    0.33
  -2   3  -5    1.18    0.53
   2   3   5    0.87    0.41
  -2   3  -5    1.34    0.50
  -2  -3  -5    0.17    0.38
  -2  -3  -5    0.46    0.37
   2  -3   5    0.10    0.39
   2  -3   5    0.86    0.34
   2  -3   5    0.45    0.31
  -2   3  -6    7.06    0.92
  -2   3  -6    6.39    1.09
   2   3   6    5.19    0.95
   2   3   6    7.02    0.99
  -2   3  -6    6.63    0.94
  -2   3  -6    6.25    1.01
   2  -3   6    6.06    0.97
  -2  -3  -6    6.70    1.12
   2  -3   6    5.31    0.97
  -2  -3  -6    5.61    1.01
   2  -3   6    6.61    0.95
  -2   3  -7    1.29    0.64
  -2   3  -7    1.79    0.53
  -2   3  -7    0.68    0.55
   2   3   7    1.28    0.65
  -2   3  -7    1.59    0.56
   2   3   7    1.49    0.58
   2  -3   7    1.76    0.57
  -2  -3  -7    1.93    0.69
  -2  -3  -7    0.27    0.51
   2  -3   7    0.99    0.56
   2  -3   7    0.40    0.44
   2   3   8    7.59    1.23
  -2   3  -8    8.57    1.35
   2   3   8    6.81    1.10
  -2   3  -8    6.47    1.09
  -2   3  -8    5.08    1.10
   2  -3   8    4.79    0.97
   2  -3   8    7.24    1.21
  -2  -3  -8    7.50    1.26
  -2  -3  -8    4.12    1.13
  -2   3  -9    0.25    0.67
   2   3   9    0.21    0.57
  -2   3  -9    0.35    0.64
   2   3   9   -0.36    0.60
  -2   3  -9    0.61    0.65
   2  -3   9    1.31    0.62
   2  -3   9   -0.02    0.71
  -2  -3  -9    0.44    0.62
  -2  -3  -9    0.26    0.71
  -2   3 -10    6.22    1.40
   2   3  10    7.21    1.22
   2   3  10    5.32    1.37
  -2   3 -10    6.29    1.32
  -2   3 -10    7.14    1.35
  -2  -3 -10    5.91    1.41
   2  -3  10    6.00    1.16
   2  -3  10    5.82    1.35
  -2  -3 -10    6.60    1.43
  -2   3 -11    0.50    0.94
  -2   3 -11    1.00    0.79
   2   3  11    1.51    0.80
   2   3  11    0.75    0.90
  -2  -3 -11    0.42    0.95
  -2  -3 -11    1.65    0.94
   2  -3  11    0.58    0.73
   2  -3  11   -0.55    0.83
   2   3  12    8.77    1.81
  -2   3 -12    9.80    1.70
  -2   3 -12   10.86    2.00
  -2  -3 -12    8.83    1.92
   2  -3  12    6.03    1.72
   2  -3  12    9.26    1.56
   2   3  13    2.76    1.35
  -2   3 -13   -0.34    1.21
   2  -3  13    0.85    1.17
  -2  -3 -13   -0.17    1.15
  -2   3 -14    1.41    1.46
   2   3  14    3.26    1.61
   2  -3  14    4.38    1.64
  -2  -3 -14    2.52    1.76
  -2   3 -15   -0.41    1.53
  -2   3 -15   -1.67    1.34
   2   3  15   -0.64    1.46
   2  -3  15   -0.90    1.51
  -2  -3 -15    2.48    1.86
  -2   3 -16    2.71    2.33
  -2   3 -16    5.09    2.10
   2  -3  16    6.15    2.43
  -2  -4  16    7.44    2.24
   2   4 -15    1.12    1.65
  -2   4  15    0.69    1.33
   2   4 -15    3.52    1.51
  -2  -4  15   -1.19    1.27
   2  -4 -15   -0.55    1.37
   2   4 -14    5.95    1.89
  -2   4  14   -0.81    1.29
   2   4 -14    5.25    1.48
   2  -4 -14    4.93    1.75
  -2  -4  14    1.78    1.57
   2   4 -13    0.02    0.96
  -2   4  13    0.73    1.24
   2   4 -13    1.54    1.24
  -2  -4  13   -0.38    1.22
   2  -4 -13    0.26    1.10
   2   4 -12    1.77    0.96
   2   4 -12    2.25    1.22
  -2   4  12    0.42    1.02
  -2  -4  12    0.98    1.04
   2  -4 -12    0.88    1.08
   2  -4 -12    1.81    1.23
  -2   4  11   -0.21    0.67
  -2   4  11    0.26    1.00
   2   4 -11    0.70    1.04
   2   4 -11    0.77    0.73
   2  -4 -11    0.22    0.96
   2  -4 -11   -0.08    0.90
  -2  -4  11    0.48    0.98
  -2  -4  11    1.23    0.70
  -2   4  10   10.24    1.47
  -2   4  10    9.29    1.60
   2   4 -10    9.18    1.72
   2   4 -10    7.86    1.36
  -2  -4  10   10.12    1.29
   2  -4 -10    9.67    1.65
  -2  -4  10    7.64    1.53
   2  -4 -10    7.86    1.62
  -2   4   9   -0.66    0.50
   2   4  -9    0.13    0.51
   2   4  -9    0.18    0.73
  -2   4   9    0.06    0.62
   2  -4  -9    1.75    0.88
  -2  -4   9   -0.22    0.41
  -2  -4   9    0.51    0.65
   2  -4  -9   -0.05    0.63
   2   4  -8    3.37    0.74
  -2   4   8    6.53    1.00
   2   4  -8    3.36    1.03
  -2   4   8    3.81    0.88
  -2   4   8    2.65    0.89
   2   4  -8    4.14    1.07
  -2  -4   8    6.02    0.81
   2  -4  -8    4.97    0.99
  -2  -4   8    4.47    0.92
   2  -4  -8    2.05    0.91
  -2   4   7    0.83    0.54
   2   4  -7    0.85    0.42
   2   4  -7    0.17    0.59
   2   4  -7    1.23    0.75
  -2   4   7    1.10    0.59
  -2   4   7    0.58    0.49
  -2  -4   7    2.07    0.58
   2  -4  -7    1.34    0.70
  -2  -4   7    1.12    0.44
  -2  -4   7    1.27    0.52
  -2  -4   7    1.17    0.33
   2  -4  -7    0.30    0.51
   2   4  -6    9.10    1.04
   2   4  -6   10.10    1.28
  -2   4   6    6.47    1.15
   2   4  -6    8.36    1.03
  -2   4   6    8.32    1.21
   2   4  -6    7.04    1.32
   2  -4  -6   10.44    1.29
  -2  -4   6   10.70    1.14
   2  -4  -6    9.19    1.27
  -2  -4   6   10.65    1.19
  -2  -4   6    8.02    1.14
   2   4  -5    0.23    0.44
  -2   4   5    0.02    0.33
   2   4  -5    0.66    0.50
   2   4  -5    0.04    0.18
   2   4  -5   -0.02    0.22
  -2   4   5    0.31    0.41
  -2   4   5    0.10    0.30
  -2   4   5    0.19    0.13
  -2  -4   5   -0.02    0.34
  -2  -4   5    0.20    0.30
  -2  -4   5    0.54    0.31
   2  -4  -5   -0.11    0.37
   2  -4  -5   -0.60    0.30
  -2   4   4   39.65    4.27
  -2   4   4   43.35    4.20
   2   4  -4   44.44    4.07
   2   4  -4   44.35    4.37
  -2   4   4   43.08    4.18
   2   4  -4   41.17    4.30
  -2   4   4   42.58    4.12
  -2  -4   4   43.23    4.18
   2  -4  -4   44.85    4.27
   2  -4  -4   40.61    4.24
  -2  -4   4   43.18    4.17
  -2  -4   4   45.10    4.20
  -2   4   3    0.51    0.22
   2   4  -3    1.00    0.45
   2   4  -3    1.54    0.49
  -2   4   3    0.83    0.40
   2   4  -3    0.74    0.27
  -2   4   3    0.63    0.24
  -2   4   3    0.94    0.25
  -2   4   3    0.64    0.24
  -2  -4   3    0.51    0.20
  -2  -4   3    0.69    0.20
   2  -4  -3    1.26    0.33
   2  -4  -3    0.73    0.29
  -2  -4   3    0.56    0.24
  -2   4   2  137.77   12.86
  -2   4   2  132.87   12.94
  -2   4   2  144.00   12.87
   2   4  -2  136.00   13.04
  -2   4   2  131.31   13.01
   2   4  -2  130.18   12.95
   2   4  -2  140.36   13.07
   2  -4  -2  144.71   12.99
   2  -4  -2  138.97   12.92
  -2  -4   2  140.66   12.83
  -2  -4   2  134.94   12.82
   2  -4  -2  129.87   12.90
   2  -4  -2  137.40   12.90
  -2  -4   2  137.41   12.83
  -2   4   1    1.39    0.34
   2   4  -1    1.77    0.41
   2   4  -1    0.84    0.31
   2   4  -1    1.07    0.46
  -2   4   1    1.07    0.39
   2  -4  -1    1.16    0.22
   2  -4  -1    0.88    0.20
   2  -4  -1    0.97    0.19
   2  -4  -1    0.60    0.19
   2   4   0    0.12    0.27
   2   4   0    0.86    0.44
  -2   4   0    1.05    0.33
   2   4   0    0.58    0.31
  -2   4   0    0.55    0.36
  -2   4   0    0.29    0.27
   2  -4   0    0.55    0.13
   2  -4   0    0.69    0.12
   2  -4   0    0.30    0.13
   2  -4   0    0.29    0.15
   2   4   1    1.01    0.38
   2   4   1    1.42    0.36
  -2   4  -1    1.50    0.38
  -2   4  -1    1.25    0.46
  -2   4  -1    1.73    0.49
   2  -4   1    1.68    0.22
   2  -4   1    1.24    0.21
  -2  -4  -1    1.38    0.25
   2  -4   1    1.79    0.22
  -2  -4  -1    1.44    0.25
   2  -4   1    1.82    0.23
  -2  -4  -1    2.09    0.29
  -2   4  -2   69.87    7.21
   2   4   2   73.19    7.21
   2   4   2   71.62    7.09
   2   4   2   73.74    7.07
  -2   4  -2   67.73    7.23
   2   4   2   73.33    7.04
   2  -4   2   74.29    7.05
  -2  -4  -2   77.64    7.11
  -2  -4  -2   75.52    7.09
   2  -4   2   78.40    7.08
  -2  -4  -2   78.52    7.11
   2  -4   2   76.07    7.12
   2  -4   2   77.71    7.06
   2   4   3    0.07    0.18
  -2   4  -3    0.19    0.37
   2   4   3    0.10    0.35
  -2   4  -3    0.63    0.09
   2   4   3    0.03    0.20
  -2   4  -3    0.19    0.38
   2   4   3    0.68    0.25
  -2  -4  -3   -0.29    0.21
   2  -4   3    0.41    0.21
   2  -4   3   -0.10    0.27
   2  -4   3    0.16    0.20
  -2  -4  -3    0.11    0.25
  -2  -4  -3    0.34    0.19
  -2   4  -4   -0.13    0.37
  -2   4  -4    0.66    0.30
   2   4   4    0.29    0.41
  -2   4  -4    0.39    0.39
   2   4   4    0.68    0.33
  -2  -4  -4   -0.22    0.28
  -2  -4  -4    0.99    0.38
   2  -4   4    0.83    0.29
   2  -4   4    0.12    0.37
   2  -4   4    0.77    0.29
  -2   4  -5    1.23    0.55
  -2   4  -5    0.89    0.31
   2   4   5    1.59    0.49
  -2   4  -5    1.30    0.40
  -2   4  -5    0.74    0.51
   2   4   5    0.99    0.49
  -2  -4  -5    1.01    0.47
  -2  -4  -5    0.54    0.42
   2  -4   5    0.41    0.34
   2  -4   5    1.56    0.41
   2  -4   5    0.92    0.53
  -2   4  -6   10.20    1.15
   2   4   6    9.38    1.23
   2   4   6    9.50    1.33
  -2   4  -6    8.17    1.30
  -2   4  -6    9.07    1.41
   2  -4   6   10.23    1.23
  -2  -4  -6   10.84    1.39
  -2  -4  -6    8.23    1.28
   2  -4   6    8.90    1.18
   2  -4   6    8.25    1.27
  -2   4  -7    0.07    0.38
   2   4   7    0.71    0.54
  -2   4  -7    0.36    0.62
   2   4   7   -0.07    0.50
  -2   4  -7    1.61    0.76
   2  -4   7    0.29    0.48
  -2  -4  -7    0.23    0.61
   2  -4   7    0.77    0.59
   2  -4   7   -0.12    0.42
  -2  -4  -7   -0.42    0.51
   2   4   8    8.16    1.31
  -2   4  -8    6.81    1.38
   2   4   8    5.25    1.15
  -2   4  -8    5.58    1.27
  -2   4  -8    8.37    1.18
   2  -4   8    7.54    1.23
  -2  -4  -8    7.15    1.36
   2  -4   8    9.00    1.26
  -2  -4  -8    6.85    1.24
  -2   4  -9    1.40    0.65
  -2   4  -9    1.32    0.87
  -2   4  -9    1.06    0.82
   2   4   9   -0.23    0.63
   2   4   9    1.62    0.75
   2  -4   9    0.06    0.70
  -2  -4  -9    0.28    0.88
   2  -4   9    1.31    0.67
  -2  -4  -9    0.57    0.74
  -2   4 -10    2.91    1.09
   2   4  10    1.05    0.81
   2   4  10    2.56    1.05
  -2   4 -10    1.35    0.92
  -2   4 -10    2.72    0.91
   2  -4  10    2.98    0.89
  -2  -4 -10    1.02    0.94
   2  -4  10    1.59    0.94
  -2  -4 -10    2.71    0.97
  -2   4 -11    1.24    1.10
  -2   4 -11    1.93    1.00
   2   4  11    0.81    0.79
   2   4  11   -0.87    0.86
  -2  -4 -11    1.00    0.88
  -2  -4 -11   -0.28    0.96
   2  -4  11    1.46    0.85
   2  -4  11   -0.47    0.87
   2   4  12    7.66    1.56
  -2   4 -12    5.70    1.62
  -2  -4 -12    4.78    1.59
  -2  -4 -12    4.48    1.53
   2  -4  12    3.74    1.46
   2  -4  12    6.86    1.29
  -2   4 -13    0.97    1.19
   2   4  13    0.19    1.29
  -2   4 -13    2.17    1.19
   2  -4  13    2.11    1.32
  -2  -4 -13    1.42    1.38
   2   4  14   10.80    2.12
  -2   4 -14    6.36    2.00
  -2   4 -14   10.80    1.94
   2  -4  14    8.39    2.12
  -2  -4 -14    2.86    1.80
  -2   4 -15    2.76    1.81
   2   4  15   -1.89    1.34
  -2   4 -15    1.26    1.48
   2  -4  15   -0.74    1.46
  -2  -4 -15    0.94    1.49
   2   5 -15   -0.72    1.71
  -2   5  15    1.24    1.45
   2  -5 -15   -1.36    1.29
  -2  -5  15    0.16    1.50
   2   5 -14    5.82    2.04
  -2   5  14    8.10    1.87
   2  -5 -14    5.06    1.99
  -2  -5  14    6.88    1.77
   2   5 -13    0.27    0.92
   2   5 -13    1.55    1.51
  -2   5  13    0.97    1.15
  -2  -5  13    2.02    1.36
   2  -5 -13    1.36    1.32
   2   5 -12    7.15    1.37
  -2   5  12    5.91    1.54
   2   5 -12    5.18    1.69
  -2  -5  12    8.56    1.78
   2  -5 -12    6.26    1.68
   2  -5 -12    6.49    1.72
   2   5 -11    0.06    1.08
  -2   5  11    1.18    0.82
  -2   5  11   -0.03    0.89
   2   5 -11   -0.03    0.64
   2  -5 -11    1.56    1.17
  -2  -5  11    1.13    0.90
   2  -5 -11    0.05    0.88
  -2   5  10    2.96    1.03
   2   5 -10    1.81    0.68
  -2   5  10    1.85    0.88
   2   5 -10    2.06    1.19
  -2  -5  10    3.26    0.75
  -2  -5  10    2.54    0.95
   2  -5 -10    1.66    0.96
   2  -5 -10    1.91    1.11
  -2   5   9    1.04    0.80
   2   5  -9    4.25    0.73
   2   5  -9    2.24    1.09
   2   5  -9    2.36    1.02
  -2   5   9    2.30    0.91
   2  -5  -9    1.43    0.91
  -2  -5   9    1.72    0.87
   2  -5  -9    2.33    0.95
  -2  -5   9    3.03    0.68
  -2   5   8    4.20    0.94
   2   5  -8    4.22    1.18
  -2   5   8    4.25    0.96
   2   5  -8    4.98    1.12
   2   5  -8    4.19    0.70
   2  -5  -8    2.52    1.01
  -2  -5   8    3.01    0.85
   2  -5  -8    3.11    0.93
  -2  -5   8    4.99    0.80
   2   5  -7    1.03    0.73
  -2   5   7    0.61    0.61
   2   5  -7    1.20    0.78
  -2   5   7    0.54    0.56
  -2   5   7    0.72    0.57
   2   5  -7    0.45    0.31
   2  -5  -7    0.69    0.58
  -2  -5   7    0.33    0.50
  -2  -5   7    1.02    0.51
  -2  -5   7   -0.23    0.43
   2  -5  -7    0.85    0.61
   2   5  -6    7.79    1.25
   2   5  -6    5.68    0.73
  -2   5   6    5.70    0.97
  -2   5   6    5.40    1.07
   2   5  -6    5.84    1.22
  -2   5   6    8.30    0.99
  -2  -5   6    8.10    1.02
  -2  -5   6    7.11    1.04
   2  -5  -6    6.36    1.10
   2  -5  -6    7.11    1.10
  -2  -5   6    6.13    0.95
   2   5  -5    1.76    0.67
  -2   5   5    0.88    0.24
   2   5  -5    0.53    0.61
  -2   5   5    0.55    0.37
  -2   5   5    1.25    0.57
  -2   5   5    0.64    0.35
   2  -5  -5    0.93    0.43
  -2  -5   5    1.22    0.40
   2  -5  -5    0.14    0.40
  -2  -5   5    0.27    0.33
  -2  -5   5    0.06    0.45
   2   5  -4    6.04    1.11
  -2   5   4    6.26    0.77
  -2   5   4    6.27    1.01
   2   5  -4    4.45    1.05
  -2   5   4    5.23    0.73
  -2   5   4    6.08    0.78
  -2  -5   4    6.31    0.77
   2  -5  -4    5.80    0.87
   2  -5  -4    6.41    0.89
  -2  -5   4    6.03    0.80
  -2  -5   4    6.83    0.78
   2   5  -3    8.26    0.96
  -2   5   3    5.72    0.81
   2   5  -3    6.46    1.16
   2   5  -3    6.98    1.11
  -2   5   3    6.57    1.03
  -2   5   3    7.30    0.81
  -2   5   3    7.83    0.90
  -2  -5   3    8.62    0.81
   2  -5  -3    6.86    0.92
   2  -5  -3    7.22    0.93
  -2  -5   3    7.89    0.89
  -2  -5   3    8.06    0.81
   2   5  -2   49.78    4.77
  -2   5   2   48.55    4.73
  -2   5   2   49.22    4.65
   2   5  -2   49.53    4.83
   2   5  -2   44.78    4.65
   2  -5  -2   43.00    4.56
  -2  -5   2   46.88    4.46
   2  -5  -2   49.45    4.58
   2  -5  -2   47.12    4.56
  -2  -5   2   48.73    4.46
   2   5  -1   15.57    2.06
   2   5  -1   18.77    1.98
   2   5  -1   20.16    2.03
  -2   5   1   16.94    1.94
  -2   5   1   15.42    1.95
   2  -5  -1   18.20    1.78
   2  -5  -1   19.86    1.81
   2  -5  -1   18.65    1.80
   2   5   0   20.96    2.53
  -2   5   0   23.59    2.42
  -2   5   0   19.63    2.36
   2   5   0   24.03    2.40
  -2   5   0   18.77    2.43
   2   5   0   23.60    2.41
   2  -5   0   22.93    2.21
   2  -5   0   24.71    2.18
   2  -5   0   22.37    2.20
   2  -5   0   22.76    2.19
  -2   5  -1    2.04    0.50
  -2   5  -1    2.08    0.66
  -2   5  -1    2.03    0.57
   2   5   1    2.52    0.51
   2   5   1    2.19    0.57
   2  -5   1    1.93    0.26
   2  -5   1    2.26    0.28
   2  -5   1    2.08    0.26
   2  -5   1    1.55    0.25
  -2  -5  -1    1.93    0.29
  -2  -5  -1    1.99    0.32
  -2   5  -2    3.17    0.74
   2   5   2    4.25    0.65
   2   5   2    4.64    0.80
  -2   5  -2    4.16    0.83
   2  -5   2    3.33    0.49
   2  -5   2    3.41    0.53
   2  -5   2    3.94    0.64
   2  -5   2    3.87    0.47
  -2  -5  -2    3.91    0.55
  -2  -5  -2    4.53    0.55
   2   5   3    5.14    0.87
   2   5   3    4.72    0.56
  -2   5  -3    5.82    0.96
   2   5   3    5.55    0.62
  -2   5  -3    4.56    0.89
   2  -5   3    3.98    0.65
  -2  -5  -3    4.20    0.68
   2  -5   3    3.93    0.58
   2  -5   3    4.22    0.57
  -2  -5  -3    3.52    0.62
  -2  -5  -3    4.20    0.60
  -2   5  -4   24.16    2.62
   2   5   4   27.32    2.38
   2   5   4   23.45    2.34
   2   5   4   22.86    2.53
  -2   5  -4   23.76    2.56
   2  -5   4   22.42    2.32
  -2  -5  -4   22.27    2.42
   2  -5   4   20.73    2.32
  -2  -5  -4   21.87    2.42
   2  -5   4   23.63    2.41
   2   5   5    1.48    0.44
   2   5   5    1.04    0.55
  -2   5  -5    1.23    0.25
  -2   5  -5    1.62    0.66
  -2   5  -5    0.44    0.28
   2   5   5    0.55    0.41
  -2   5  -5    1.46    0.71
   2  -5   5    1.88    0.44
  -2  -5  -5    1.27    0.49
  -2  -5  -5    1.44    0.53
   2  -5   5    1.05    0.61
   2  -5   5    1.00    0.42
   2   5   6   12.66    1.47
   2   5   6   13.44    1.66
   2   5   6   12.20    1.52
  -2   5  -6   10.98    1.65
  -2   5  -6   14.29    1.80
  -2   5  -6   11.80    1.31
  -2   5  -6   11.92    1.40
   2  -5   6    9.68    1.41
  -2  -5  -6   12.36    1.58
   2  -5   6   12.14    1.45
   2  -5   6   10.58    1.57
  -2  -5  -6   14.89    1.68
  -2   5  -7    2.11    0.88
  -2   5  -7    0.93    0.40
   2   5   7    1.71    0.65
  -2   5  -7    0.30    0.68
   2   5   7    0.66    0.67
  -2  -5  -7    1.52    0.72
   2  -5   7    1.90    0.75
   2  -5   7    1.74    0.55
   2  -5   7    0.71    0.53
  -2  -5  -7    0.56    0.64
   2   5   8    5.52    1.13
   2   5   8    8.54    1.28
  -2   5  -8    5.40    0.91
  -2   5  -8    7.12    1.43
  -2   5  -8    4.49    1.25
   2  -5   8    7.38    1.23
  -2  -5  -8    5.04    1.22
  -2  -5  -8    6.67    1.26
   2  -5   8    4.89    1.06
  -2   5  -9    0.89    0.90
   2   5   9    1.02    0.80
  -2   5  -9    0.72    0.54
   2   5   9   -0.55    0.69
  -2   5  -9   -0.35    0.70
  -2  -5  -9   -0.50    0.71
  -2  -5  -9    0.52    0.77
   2  -5   9   -0.08    0.69
   2  -5   9    0.00    0.72
  -2   5 -10   11.81    1.90
  -2   5 -10    9.59    1.84
   2   5  10    9.83    1.63
   2   5  10   12.81    1.70
  -2   5 -10    6.05    1.22
  -2  -5 -10    7.41    1.62
   2  -5  10    8.65    1.42
   2  -5  10    7.11    1.56
  -2  -5 -10    6.23    1.46
  -2   5 -11    0.24    0.73
   2   5  11    0.13    0.90
  -2   5 -11    0.39    1.04
   2   5  11    0.42    0.97
  -2   5 -11    0.48    1.16
   2  -5  11    1.11    0.93
  -2  -5 -11   -0.45    1.01
   2  -5  11    1.48    0.83
  -2  -5 -11    0.78    1.02
  -2   5 -12    9.06    1.59
   2   5  12   12.03    1.86
  -2   5 -12    7.23    1.83
  -2  -5 -12    7.99    2.01
   2  -5  12    7.22    1.68
  -2  -5 -12    8.17    1.88
  -2   5 -13    0.11    0.98
   2   5  13   -1.59    1.04
  -2   5 -13   -1.53    1.24
   2  -5  13    1.66    1.37
  -2  -5 -13   -1.01    1.24
   2   5  14    0.64    1.37
  -2   5 -14   -1.36    1.32
  -2  -5 -14    1.95    1.57
   2  -5  14   -2.40    1.07
  -2   5 -15    2.09    1.93
   2   5  15    1.40    1.60
   2  -5  15    3.81    1.81
  -2  -5 -15    3.31    1.78
  -2   6  15   -0.75    1.29
   2   6 -15   -1.10    1.77
   2  -6 -15   -0.24    1.64
  -2  -6  15    1.32    1.72
   2   6 -14    2.93    1.92
  -2   6  14    2.67    1.49
   2  -6 -14    7.31    1.93
  -2  -6  14    4.09    1.71
  -2   6  13   -0.42    1.11
   2   6 -13   -0.85    1.30
  -2  -6  13    1.18    1.34
   2  -6 -13    2.04    1.33
   2  -6 -13   -1.55    1.35
  -2   6  12   -0.01    1.01
   2   6 -12    0.16    1.35
  -2  -6  12   -1.57    0.95
   2  -6 -12   -0.42    1.16
   2  -6 -12    0.12    1.16
  -2   6  11    0.00    0.88
   2   6 -11    1.58    1.25
  -2   6  11    1.09    0.93
  -2  -6  11    1.80    1.02
   2  -6 -11    0.97    1.16
   2  -6 -11    0.83    1.21
  -2   6  10    1.61    0.91
   2   6 -10    3.54    0.69
  -2   6  10    3.32    1.05
   2   6 -10    1.88    1.14
   2  -6 -10    2.71    1.20
   2  -6 -10    1.40    1.08
  -2  -6  10    4.59    1.13
  -2   6   9    0.35    0.73
  -2   6   9    0.36    0.74
   2   6  -9   -0.15    0.72
   2   6  -9    0.19    0.37
   2   6  -9   -0.34    0.95
  -2  -6   9    0.04    0.67
   2  -6  -9    0.10    0.81
   2  -6  -9   -1.09    0.75
  -2  -6   9    0.08    0.54
  -2   6   8    4.58    0.98
   2   6  -8    3.30    1.21
  -2   6   8    3.94    1.05
   2   6  -8    3.71    0.55
   2   6  -8    3.56    1.14
   2  -6  -8    3.53    1.06
  -2  -6   8    3.07    0.80
  -2  -6   8    5.16    0.99
   2  -6  -8    2.39    1.01
   2   6  -7    2.52    0.99
   2   6  -7    1.91    0.95
  -2   6   7    2.73    0.71
  -2   6   7    2.17    0.86
  -2  -6   7    3.60    0.83
   2  -6  -7    2.11    0.83
  -2  -6   7    2.51    0.70
   2  -6  -7    1.76    0.79
  -2  -6   7    3.87    0.72
  -2   6   6    3.10    0.65
   2   6  -6    2.85    0.97
   2   6  -6    2.14    0.87
  -2   6   6    1.98    0.80
   2  -6  -6    3.49    0.80
  -2  -6   6    2.20    0.58
   2  -6  -6    1.36    0.67
  -2  -6   6    2.11    0.59
  -2  -6   6    2.26    0.71
  -2   6   5    0.90    0.30
   2   6  -5    1.50    0.79
   2   6  -5    0.88    0.65
  -2   6   5    0.95    0.38
  -2   6   5    0.15    0.52
   2  -6  -5    0.55    0.49
  -2  -6   5    0.46    0.35
  -2  -6   5    0.66    0.38
   2  -6  -5    0.81    0.50
  -2  -6   5    0.44    0.48
  -2   6   4   12.26    1.30
   2   6  -4   11.46    1.68
  -2   6   4   13.10    1.37
   2   6  -4   12.98    1.67
  -2   6   4   13.43    1.33
  -2   6   4   12.18    1.59
  -2  -6   4   10.63    1.30
  -2  -6   4   11.98    1.33
  -2  -6   4   13.38    1.41
   2  -6  -4   11.59    1.45
   2  -6  -4   12.74    1.47
  -2   6   3    2.22    0.32
   2   6  -3    2.41    0.77
   2   6  -3    4.28    0.70
  -2   6   3    4.20    0.80
  -2   6   3    2.99    0.59
   2   6  -3    2.47    0.91
   2  -6  -3    2.39    0.49
  -2  -6   3    2.31    0.51
   2  -6  -3    3.23    0.56
  -2  -6   3    2.67    0.39
  -2  -6   3    3.02    0.41
  -2   6   2   11.97    1.44
   2   6  -2   11.36    1.37
   2   6  -2   10.78    1.44
   2   6  -2   10.95    1.73
  -2   6   2    9.19    1.28
   2  -6  -2   11.18    1.21
   2  -6  -2   10.75    1.20
   2  -6  -2   11.55    1.19
   2   6  -1    1.05    0.52
  -2   6   1    1.93    0.60
  -2   6   1    1.29    0.51
   2   6  -1    0.89    0.52
   2   6  -1    0.47    0.62
   2  -6  -1    1.16    0.28
   2  -6  -1    0.97    0.24
   2  -6  -1    1.42    0.31
  -2   6   0   15.75    1.82
   2   6   0   14.16    1.99
   2   6   0   15.28    1.81
  -2   6   0   15.45    1.91
  -2   6   0   17.35    1.87
   2   6   0   13.97    1.81
  -2  -6   0   17.12    1.53
   2  -6   0   16.96    1.69
  -2  -6   0   15.76    1.54
   2  -6   0   15.72    1.58
   2  -6   0   15.41    1.56
   2  -6   0   15.67    1.57
  -2   6  -1    0.79    0.45
  -2   6  -1    1.05    0.63
  -2   6  -1    1.98    0.64
   2   6   1    1.41    0.49
   2   6   1    1.49    0.56
   2  -6   1    1.54    0.23
   2  -6   1    1.01    0.22
  -2  -6  -1    2.12    0.31
  -2  -6  -1    1.45    0.26
   2  -6   1    1.35    0.21
  -2   6  -2   58.78    7.18
  -2   6  -2   66.92    7.19
   2   6   2   76.84    7.06
   2   6   2   72.98    7.19
  -2  -6  -2   81.88    6.99
   2  -6   2   72.58    6.90
   2  -6   2   78.09    7.05
   2  -6   2   73.42    6.90
  -2  -6  -2   73.35    6.96
   2  -6   2   70.52    6.94
  -2   6  -3    2.14    0.73
   2   6   3    2.17    0.67
  -2   6  -3    0.65    0.64
   2  -6   3    1.33    0.32
   2  -6   3    1.38    0.33
  -2  -6  -3    1.60    0.42
  -2  -6  -3    2.31    0.49
   2  -6   3    1.36    0.47
  -2   6  -4   12.17    1.74
   2   6   4   13.02    1.36
   2   6   4   14.39    1.71
   2   6   4   11.39    1.39
  -2   6  -4   10.38    1.72
  -2  -6  -4   12.81    1.54
   2  -6   4   14.20    1.49
   2  -6   4   12.66    1.40
   2  -6   4   14.48    1.41
  -2  -6  -4   13.78    1.52
  -2  -6  -4   12.62    1.37
   2   6   5    4.02    0.87
  -2   6  -5    3.91    0.99
  -2   6  -5    1.37    0.77
   2   6   5    2.56    0.54
   2  -6   5    3.27    0.58
   2  -6   5    1.52    0.67
  -2  -6  -5    2.24    0.63
   2  -6   5    2.52    0.53
  -2  -6  -5    1.47    0.64
   2   6   6    2.50    0.67
  -2   6  -6    2.10    0.97
   2   6   6    2.83    0.92
  -2   6  -6    2.08    0.91
  -2  -6  -6    4.02    0.88
  -2  -6  -6    3.73    0.81
   2  -6   6    3.15    0.88
   2  -6   6    3.14    0.64
   2  -6   6    3.64    0.70
  -2   6  -7   -0.37    0.67
  -2   6  -7    0.04    0.23
   2   6   7    0.14    0.54
  -2   6  -7    1.58    0.88
   2   6   7   -0.10    0.62
  -2  -6  -7    0.15    0.62
   2  -6   7   -1.06    0.66
  -2  -6  -7    0.25    0.56
   2  -6   7   -0.53    0.44
  -2   6  -8    3.41    1.10
   2   6   8    5.57    1.26
  -2   6  -8    5.81    0.79
  -2   6  -8    4.79    1.28
   2   6   8    4.97    1.04
   2  -6   8    4.16    1.12
  -2  -6  -8    4.04    1.13
   2  -6   8    3.78    0.99
  -2  -6  -8    5.16    1.17
  -2   6  -9    0.97    1.11
   2   6   9    0.31    0.75
   2   6   9    1.10    0.92
  -2   6  -9    0.87    0.49
  -2   6  -9    0.57    0.94
  -2  -6  -9    1.11    0.93
   2  -6   9    0.46    0.81
  -2  -6  -9    2.46    1.01
   2  -6   9    0.02    0.76
  -2   6 -10    7.80    1.77
   2   6  10    8.18    1.54
  -2   6 -10    7.13    1.09
  -2   6 -10    5.50    1.52
   2   6  10    6.48    1.40
   2  -6  10    7.10    1.37
   2  -6  10    3.62    1.24
  -2  -6 -10    7.04    1.57
  -2  -6 -10    9.33    1.72
  -2   6 -11    1.84    1.24
   2   6  11   -0.69    0.93
  -2   6 -11    0.27    1.20
   2   6  11    1.31    1.07
   2  -6  11    0.97    1.06
  -2  -6 -11    0.00    1.09
  -2  -6 -11    0.83    1.10
   2   6  12    1.47    1.19
   2   6  12    2.93    1.27
  -2   6 -12    1.18    1.44
   2  -6  12    5.80    1.43
  -2  -6 -12    3.41    1.54
  -2  -6 -12    3.10    1.43
  -2   6 -13    0.47    1.47
   2   6  13    0.46    1.21
   2  -6  13    0.57    1.28
  -2  -6 -13   -1.56    1.34
   2   6  14    1.41    1.47
  -2   6 -14    5.39    2.04
  -2  -6 -14    3.98    2.08
   2  -6  14    6.17    1.87
  -2   6 -15    0.32    1.67
   2   6  15    0.19    1.53
   2  -6  15   -0.80    1.61
  -2   7  14    3.61    1.52
   2   7 -14    2.53    1.94
   2  -7 -14    6.08    1.93
   2   7 -13    2.06    1.79
  -2   7  13    3.35    1.29
   2  -7 -13    2.73    1.57
   2  -7 -13    0.76    1.32
  -2   7  12    2.18    1.15
   2   7 -12    1.30    1.58
  -2   7  12    0.11    1.17
   2  -7 -12   -1.37    1.06
   2  -7 -12    0.35    1.21
  -2   7  11    0.97    1.03
   2   7 -11   -1.19    1.22
  -2   7  11    1.02    0.98
   2  -7 -11    1.12    1.24
   2  -7 -11   -0.81    0.96
  -2  -7  11   -0.10    1.18
  -2   7  10    0.87    0.96
   2   7 -10    4.15    1.48
  -2   7  10    0.08    0.84
   2  -7 -10    0.38    1.11
   2  -7 -10    0.37    1.05
  -2  -7  10    1.30    0.90
  -2   7   9    3.92    1.10
   2   7  -9    1.28    0.85
  -2   7   9    2.06    0.87
   2   7  -9    0.79    1.24
  -2  -7   9    1.58    0.85
   2  -7  -9    3.28    1.22
   2  -7  -9    1.46    1.00
  -2   7   8    2.77    0.79
   2   7  -8    3.13    0.97
   2   7  -8    3.27    1.30
  -2   7   8    1.93    0.94
  -2  -7   8    3.07    0.84
   2  -7  -8    2.40    0.99
   2  -7  -8    1.45    0.96
  -2  -7   8    2.51    0.87
   2   7  -7    0.55    0.73
   2   7  -7    1.47    1.08
  -2   7   7    1.56    0.56
  -2   7   7    0.28    0.74
   2  -7  -7    1.55    0.83
  -2  -7   7    1.33    0.59
   2  -7  -7    0.88    0.72
  -2  -7   7    1.07    0.75
  -2   7   6    3.63    0.63
   2   7  -6    2.28    0.95
  -2   7   6    2.60    0.91
   2   7  -6    0.99    0.98
   2  -7  -6    3.17    0.85
  -2  -7   6    1.67    0.60
  -2  -7   6    2.53    0.62
   2  -7  -6    3.69    0.86
  -2  -7   6    4.12    0.91
   2   7  -5    0.97    0.95
  -2   7   5    1.59    0.45
  -2   7   5    1.13    0.71
  -2   7   5    2.06    0.43
   2   7  -5    3.08    0.94
  -2  -7   5    1.67    0.61
  -2  -7   5    0.90    0.42
  -2  -7   5    3.02    0.54
   2  -7  -5    1.81    0.64
   2  -7  -5    1.77    0.64
   2   7  -4    1.34    0.89
  -2   7   4    1.26    0.23
  -2   7   4    3.07    0.88
   2   7  -4    1.28    0.76
  -2   7   4    1.24    0.46
   2  -7  -4    0.68    0.47
   2  -7  -4    0.50    0.48
  -2  -7   4    2.10    0.40
  -2  -7   4    1.28    0.36
  -2  -7   4    1.66    0.51
   2   7  -3    7.54    1.43
  -2   7   3    6.00    0.88
   2   7  -3    4.19    0.90
  -2   7   3    7.64    1.21
   2   7  -3    3.31    1.00
   2  -7  -3    5.38    0.81
  -2  -7   3    5.55    0.62
  -2  -7   3    5.40    0.63
   2  -7  -3    5.82    0.84
  -2  -7   3    4.57    0.79
  -2   7   2   17.65    1.95
   2   7  -2   18.94    2.02
   2   7  -2   13.87    2.13
  -2   7   2   17.64    1.83
   2   7  -2   17.41    1.89
   2  -7  -2   15.17    1.67
   2  -7  -2   13.81    1.64
   2  -7  -2   14.47    1.63
   2   7  -1   12.60    1.99
  -2   7   1   12.08    1.49
   2   7  -1   14.31    1.59
  -2   7   1   12.03    1.54
   2   7  -1    9.79    1.52
   2  -7  -1   12.02    1.25
   2  -7  -1   10.79    1.20
   2  -7  -1   11.65    1.24
   2   7   0   23.36    3.20
  -2   7   0   23.81    2.97
  -2   7   0   25.54    2.97
   2   7   0   26.46    3.00
   2   7   0   27.06    3.00
   2  -7   0   27.56    2.70
  -2  -7   0   29.36    2.66
  -2  -7   0   28.22    2.67
  -2  -7   0   28.28    2.66
   2  -7   0   29.91    2.70
  -2   7  -1    1.80    0.66
   2   7   1    4.92    0.95
   2   7   1    4.20    0.78
  -2   7  -1    0.94    0.74
  -2   7  -1    3.63    0.86
  -2  -7  -1    2.36    0.40
  -2  -7  -1    3.25    0.47
   2  -7   1    2.98    0.39
   2  -7   1    2.80    0.38
   2  -7   1    3.06    0.39
   2   7   2   11.47    1.56
  -2   7  -2   14.00    1.62
   2   7   2   13.34    1.43
  -2   7  -2    9.22    1.67
   2  -7   2   11.69    1.14
   2  -7   2   11.63    1.21
  -2  -7  -2    9.52    1.24
  -2  -7  -2   10.11    1.23
   2  -7   2   10.84    1.38
   2  -7   2   11.08    1.14
  -2   7  -3    4.13    1.10
  -2   7  -3    5.20    1.04
   2   7   3    2.91    0.63
   2   7   3    5.15    1.07
   2  -7   3    2.03    0.66
  -2  -7  -3    3.05    0.61
   2  -7   3    3.71    0.54
  -2  -7  -3    3.42    0.65
   2  -7   3    3.71    0.54
   2   7   4   17.81    2.37
  -2   7  -4   18.41    2.43
  -2   7  -4   14.91    2.39
  -2  -7  -4   19.34    2.16
  -2  -7  -4   18.27    2.13
   2  -7   4   22.00    2.16
   2  -7   4   20.85    2.01
   2  -7   4   20.25    2.01
   2   7   5    2.11    0.85
  -2   7  -5    2.07    0.86
  -2   7  -5    0.42    0.87
   2   7   5    3.72    0.50
  -2  -7  -5    1.61    0.63
   2  -7   5    1.57    0.48
   2  -7   5    1.56    0.53
  -2  -7  -5    3.50    0.75
   2  -7   5    1.47    0.71
  -2   7  -6    4.50    1.22
   2   7   6    8.00    1.01
   2   7   6    8.16    1.48
  -2   7  -6    7.08    1.51
   2  -7   6    7.12    1.05
  -2  -7  -6    8.00    1.29
  -2  -7  -6    5.01    1.09
   2  -7   6    6.88    1.26
   2  -7   6    6.94    1.05
   2   7   7    1.79    0.64
   2   7   7    2.09    0.95
  -2   7  -7   -0.12    0.88
  -2   7  -7    2.44    0.91
   2  -7   7    0.71    0.62
   2  -7   7    2.23    0.93
  -2  -7  -7    1.74    0.77
  -2  -7  -7    2.07    0.90
  -2   7  -8    2.92    1.08
   2   7   8    2.75    0.88
  -2   7  -8    2.77    1.26
   2   7   8    1.89    1.07
   2  -7   8    4.63    1.19
  -2  -7  -8    4.98    1.22
   2  -7   8    3.99    0.94
  -2  -7  -8    2.69    1.02
   2   7   9    1.78    1.06
  -2   7  -9   -0.01    1.08
  -2   7  -9    2.07    1.00
   2   7   9    1.71    0.90
   2  -7   9    1.79    0.88
   2  -7   9    1.02    0.96
  -2  -7  -9    1.83    0.97
  -2  -7  -9    2.01    1.02
  -2   7 -10    2.51    1.51
   2   7  10    3.93    1.16
   2   7  10    4.55    1.32
  -2   7 -10    3.60    1.23
   2  -7  10    5.58    1.29
   2  -7  10    2.95    1.15
  -2  -7 -10    4.00    1.32
  -2  -7 -10    3.12    1.32
  -2   7 -11    0.68    1.36
   2   7  11    1.36    1.25
   2   7  11    2.94    1.18
  -2   7 -11    1.77    1.30
  -2  -7 -11    2.08    1.17
   2  -7  11    1.44    1.10
  -2  -7 -11    1.14    1.31
   2   7  12    5.16    1.52
   2   7  12    3.00    1.24
  -2   7 -12    1.22    1.60
  -2  -7 -12   -1.13    1.15
  -2  -7 -12    2.39    1.37
  -2   7 -13    1.01    1.62
   2   7  13    0.47    1.22
  -2  -7 -13    0.03    1.50
  -2  -7 -13   -0.35    1.42
   2   7  14   -1.08    1.25
  -2   7 -14    3.33    1.82
  -2  -7 -14    1.76    1.74
   2   8 -14    1.87    1.72
  -2   8  14    4.00    1.56
   2  -8 -14    3.89    1.91
  -2   8  13   -1.11    1.13
   2   8 -13    2.38    1.68
   2  -8 -13   -2.06    1.30
   2  -8 -13    0.07    1.42
  -2   8  12   -1.14    0.90
   2   8 -12   -0.37    1.44
  -2   8  12    0.21    1.19
   2  -8 -12   -0.26    1.20
   2  -8 -12    1.59    1.48
   2   8 -11   -0.57    1.45
  -2   8  11   -1.30    1.02
  -2   8  11   -0.14    0.88
   2  -8 -11   -1.48    1.00
   2  -8 -11   -0.29    1.08
   2   8 -10    1.76    1.45
  -2   8  10   -0.35    1.00
  -2   8  10    1.31    0.88
   2  -8 -10   -0.24    1.01
   2  -8 -10    0.75    1.08
  -2   8   9    0.21    1.04
   2   8  -9    0.22    0.70
   2   8  -9    0.18    1.21
  -2   8   9   -0.05    0.67
   2  -8  -9   -0.99    0.90
   2  -8  -9    0.67    0.87
  -2   8   8    5.40    1.38
  -2   8   8    8.20    1.08
   2   8  -8    2.35    1.00
   2   8  -8    6.91    1.81
   2  -8  -8    4.33    1.30
   2  -8  -8    4.59    1.28
  -2  -8   8    5.87    1.20
  -2   8   7    2.20    0.59
  -2   8   7    1.98    1.08
   2   8  -7    0.64    0.67
   2   8  -7    0.35    1.15
  -2  -8   7    3.16    0.96
   2  -8  -7    2.09    0.91
   2  -8  -7    3.54    1.01
  -2   8   6    5.39    1.22
  -2   8   6    3.47    0.58
   2   8  -6    1.44    0.72
   2   8  -6    0.49    1.11
  -2  -8   6    2.97    0.63
  -2  -8   6    3.43    0.89
   2  -8  -6    5.22    1.04
   2  -8  -6    2.98    0.85
  -2   8   5    0.69    0.82
   2   8  -5    0.70    0.97
  -2   8   5    1.04    0.45
   2   8  -5    2.32    0.84
  -2  -8   5   -0.06    0.54
   2  -8  -5    0.76    0.59
  -2  -8   5    0.43    0.38
   2  -8  -5    0.02    0.55
  -2   8   4    0.62    0.48
   2   8  -4    1.94    0.86
  -2   8   4    2.12    0.86
   2   8  -4    1.14    1.01
  -2  -8   4    1.74    0.39
   2  -8  -4    1.47    0.59
   2  -8  -4    2.34    0.66
  -2  -8   4    0.93    0.56
  -2   8   3    0.60    0.49
   2   8  -3    0.40    0.72
  -2   8   3    0.25    0.64
   2   8  -3    0.19    0.54
   2   8  -3    1.92    1.02
  -2  -8   3    0.19    0.47
   2  -8  -3    1.45    0.50
   2  -8  -3    0.53    0.41
  -2  -8   3   -0.06    0.22
   2   8  -2    1.07    0.67
  -2   8   2    0.66    0.53
  -2   8   2    0.76    0.65
   2   8  -2    0.52    0.61
   2   8  -2   -0.50    0.75
   2  -8  -2    2.61    0.49
   2  -8  -2    2.14    0.47
   2   8  -1    0.85    0.70
  -2   8   1    0.94    0.60
   2   8  -1    0.88    0.63
  -2   8   1    1.20    0.71
   2   8  -1    0.44    0.89
   2  -8  -1    0.76    0.31
   2  -8  -1    0.22    0.30
   2  -8  -1    0.76    0.29
  -2   8   0   27.10    3.27
   2   8   0   32.49    3.32
   2   8   0   33.29    3.34
  -2   8   0   31.85    3.31
   2  -8   0   30.46    2.92
   2  -8   0   29.13    2.93
  -2  -8   0   31.41    2.91
  -2  -8   0   28.48    2.89
   2  -8   0   32.30    2.95
   2   8   1    6.28    1.13
   2   8   1    5.09    0.98
  -2   8  -1    6.57    1.34
  -2   8  -1    4.65    1.09
  -2  -8  -1    4.90    0.65
   2  -8   1    4.09    0.57
   2  -8   1    4.38    0.63
  -2  -8  -1    4.71    0.66
   2  -8   1    5.37    0.58
   2   8   2   60.83    5.56
  -2   8  -2   54.80    5.81
   2   8   2   57.69    5.71
  -2   8  -2   53.95    5.71
   2  -8   2   55.85    5.34
  -2  -8  -2   57.31    5.39
   2  -8   2   57.22    5.50
   2  -8   2   56.58    5.27
  -2  -8  -2   53.92    5.36
   2  -8   2   51.74    5.28
  -2   8  -3    2.17    1.10
   2   8   3    1.80    0.88
  -2   8  -3    2.57    0.91
   2  -8   3    1.58    0.39
  -2  -8  -3    2.57    0.55
  -2  -8  -3    1.15    0.50
   2  -8   3    1.74    0.36
   2  -8   3    2.41    0.67
  -2   8  -4   18.55    2.83
   2   8   4   20.65    2.71
  -2   8  -4   22.96    2.81
   2  -8   4   23.13    2.49
  -2  -8  -4   22.80    2.46
   2  -8   4   22.65    2.30
   2  -8   4   24.08    2.51
  -2  -8  -4   24.68    2.50
  -2   8  -5    3.62    1.23
  -2   8  -5    1.43    0.79
   2   8   5    2.78    1.00
   2  -8   5    2.03    0.54
   2  -8   5    2.16    0.75
  -2  -8  -5    2.42    0.73
  -2  -8  -5    3.18    0.78
  -2   8  -6    3.67    1.00
   2   8   6    4.42    1.25
   2   8   6    3.58    0.65
  -2   8  -6    4.96    1.46
  -2  -8  -6    4.36    0.98
   2  -8   6    4.55    1.14
   2  -8   6    5.05    0.82
  -2  -8  -6    4.29    1.04
  -2   8  -7    0.17    0.70
  -2   8  -7   -0.42    1.00
   2   8   7    0.43    0.48
   2   8   7   -0.55    0.82
  -2  -8  -7    0.48    0.75
  -2  -8  -7   -0.14    0.71
   2  -8   7    1.14    0.93
  -2   8  -8    0.43    0.67
   2   8   8    3.81    1.25
  -2   8  -8    3.12    1.48
   2   8   8    2.68    0.77
  -2  -8  -8    1.15    0.89
   2  -8   8    2.67    1.10
  -2  -8  -8    3.10    0.99
  -2   8  -9    0.35    0.77
   2   8   9    1.22    0.76
  -2   8  -9    3.94    1.56
   2   8   9   -1.60    0.90
   2  -8   9    2.11    1.09
  -2  -8  -9    1.26    1.10
  -2  -8  -9    2.38    1.20
  -2   8 -10    2.78    1.59
  -2   8 -10    3.07    1.10
   2   8  10    7.78    1.71
   2   8  10    3.19    1.10
  -2  -8 -10    6.04    1.51
  -2  -8 -10    4.19    1.42
  -2   8 -11    3.01    1.62
   2   8  11    0.13    0.91
  -2   8 -11    1.00    1.20
   2   8  11    1.06    1.28
  -2  -8 -11    2.20    1.34
  -2  -8 -11    3.68    1.64
  -2   8 -12    1.00    1.44
   2   8  12    0.11    1.31
   2   8  12    0.39    1.07
  -2  -8 -12    0.41    1.43
  -2  -8 -12    1.69    1.47
   2   8  13    1.31    1.23
  -2   8 -13    1.72    1.68
  -2  -8 -13   -1.18    1.51
  -2  -8 -13    1.04    1.52
  -2   8 -14    2.39    1.78
  -2  -8 -14    2.66    1.68
   2   9 -13    3.21    1.92
   2  -9 -13    1.28    1.61
   2  -9 -13    1.58    1.60
   2   9 -12   -0.19    1.51
  -2   9  12   -0.02    1.34
   2  -9 -12    2.25    1.55
   2  -9 -12    2.30    1.54
  -2   9  11    3.40    1.48
   2   9 -11    0.89    1.54
   2  -9 -11    1.60    1.32
   2  -9 -11   -0.11    1.23
  -2   9  10    0.86    1.31
   2   9 -10    1.56    1.50
   2  -9 -10    0.75    1.18
   2  -9 -10    2.25    1.25
  -2   9   9   -0.05    1.07
   2   9  -9    3.69    1.80
   2   9  -9    0.64    1.03
   2  -9  -9   -0.58    1.03
   2  -9  -9    0.06    1.03
   2   9  -8    0.73    1.43
   2   9  -8    0.25    0.56
  -2   9   8    2.26    1.17
   2  -9  -8    1.67    0.95
   2  -9  -8    0.67    0.90
  -2   9   7    1.12    1.05
   2   9  -7    0.55    1.28
   2   9  -7    0.29    0.59
  -2  -9   7    0.44    0.90
   2  -9  -7   -0.56    0.76
   2  -9  -7   -0.71    0.78
   2   9  -6    1.90    0.85
   2   9  -6    0.94    1.29
  -2   9   6    2.52    1.14
   2  -9  -6    1.53    0.84
  -2  -9   6    1.90    0.88
   2  -9  -6    2.50    0.89
  -2  -9   6    3.00    0.64
   2   9  -5    2.82    0.88
  -2   9   5    3.01    0.71
   2   9  -5    1.25    1.25
  -2   9   5    2.67    1.02
   2  -9  -5    3.33    0.87
  -2  -9   5    1.24    0.74
  -2  -9   5    3.05    0.59
   2  -9  -5    4.78    0.96
  -2   9   4    1.58    0.62
  -2   9   4    1.21    0.93
   2   9  -4    2.02    1.35
   2   9  -4    0.96    0.78
   2  -9  -4    1.13    0.61
  -2  -9   4    1.98    0.69
   2  -9  -4    0.55    0.60
  -2  -9   4    0.69    0.36
  -2   9   3    1.96    1.01
  -2   9   3    4.72    0.89
   2   9  -3    3.27    1.29
   2   9  -3    3.55    0.96
   2  -9  -3    1.81    0.69
  -2  -9   3    2.42    0.73
   2  -9  -3    3.07    0.68
  -2  -9   3    2.05    0.37
   2   9  -2    7.90    1.82
   2   9  -2   11.37    1.65
  -2   9   2    9.26    1.55
   2   9  -2   11.35    1.62
  -2   9   2   10.07    1.41
   2  -9  -2    6.25    1.11
  -2   9   1    8.47    1.33
   2   9  -1    6.06    1.24
   2   9  -1    5.01    1.19
   2   9  -1    4.77    1.53
  -2   9   1    8.54    1.45
   2  -9  -1    7.10    0.84
   2  -9  -1    5.05    0.84
   2   9   0   14.77    1.90
  -2   9   0   16.46    1.95
   2   9   0   12.58    1.92
  -2   9   0   15.21    1.98
  -2  -9   0   13.03    1.38
   2  -9   0   12.98    1.43
   2  -9   0   14.35    1.41
  -2   9  -1    1.81    0.85
   2   9   1    2.38    0.96
   2   9   1    1.05    0.72
  -2   9  -1    3.13    1.24
   2  -9   1    1.96    0.36
   2  -9   1    2.40    0.42
  -2  -9  -1    2.71    0.46
  -2   9  -2    2.11    1.15
   2   9   2    4.97    0.97
   2   9   2    5.00    1.16
  -2   9  -2    2.69    0.94
  -2  -9  -2    2.56    0.56
   2  -9   2    2.24    0.78
   2  -9   2    2.88    0.45
   2  -9   2    3.01    0.47
   2   9   3    1.87    0.92
  -2   9  -3    0.62    1.05
  -2   9  -3    1.09    0.79
   2  -9   3    1.85    0.37
   2  -9   3    1.07    0.69
  -2  -9  -3    2.41    0.61
  -2   9  -4   12.60    2.43
   2   9   4   14.13    2.23
  -2  -9  -4   12.40    1.82
   2  -9   4   17.56    1.66
  -2  -9  -4   16.60    1.89
   2  -9   4   15.73    1.90
  -2   9  -5    1.44    0.78
  -2   9  -5    2.50    1.29
   2   9   5    1.69    1.03
   2  -9   5    1.33    0.79
  -2  -9  -5    1.23    0.71
  -2  -9  -5    1.06    0.71
   2  -9   5    1.56    0.50
  -2   9  -6    1.23    0.67
   2   9   6    2.28    1.25
  -2   9  -6    3.85    1.42
  -2  -9  -6    2.87    0.91
  -2  -9  -6    2.05    0.85
   2  -9   6    3.92    1.10
  -2   9  -7    4.27    1.56
  -2   9  -7    0.82    0.59
   2   9   7    3.77    1.36
   2  -9   7    1.08    1.01
  -2  -9  -7    0.46    0.82
  -2  -9  -7    0.58    0.85
  -2   9  -8    1.74    1.47
   2   9   8    3.27    1.42
  -2   9  -8    1.88    1.05
  -2  -9  -8    1.45    1.03
   2  -9   8    4.20    1.29
  -2  -9  -8    1.33    0.97
  -2   9  -9    1.35    1.57
   2   9   9    1.01    1.21
  -2   9  -9    1.00    1.06
  -2  -9  -9    1.99    1.16
  -2  -9  -9    0.09    1.03
  -2   9 -10   -0.48    0.65
   2   9  10   -0.04    1.22
  -2   9 -10    0.30    1.43
  -2  -9 -10    0.81    1.29
  -2  -9 -10   -1.33    1.00
  -2   9 -11    2.26    1.65
  -2   9 -11    1.48    1.15
   2   9  11    2.44    1.45
  -2  -9 -11   -0.36    1.24
  -2  -9 -11   -0.58    1.20
   2   9  12   -0.28    1.36
  -2   9 -12    2.02    1.74
  -2  -9 -12    4.73    1.81
  -2  -9 -12    1.31    1.59
  -2   9 -13    3.43    1.82
  -2  -9 -13   -2.25    1.41
  -2  -9 -13    2.38    1.67
   2  10 -12    3.30    2.11
  -2  10  12   -0.38    1.42
   2 -10 -12   -0.76    1.34
   2 -10 -12    2.70    2.73
   2  10 -11   -0.83    1.50
  -2  10  11    1.03    1.40
   2 -10 -11   -0.29    1.34
   2  10 -10    1.50    1.75
  -2  10  10    1.27    1.44
   2 -10 -10    0.98    1.20
   2  10  -9   -1.09    1.47
  -2  10   9    2.34    1.36
   2 -10  -9    0.55    1.07
  -2  10   8    4.94    1.56
   2  10  -8    0.73    1.67
   2  10  -8    1.11    1.07
   2 -10  -8    2.11    1.13
   2  10  -7    0.54    1.43
   2  10  -7    0.22    0.98
  -2  10   7    1.65    1.21
   2 -10  -7    0.32    0.94
  -2  10   6    2.08    1.13
   2  10  -6    0.48    0.57
   2  10  -6    2.34    1.51
   2 -10  -6    0.40    0.83
  -2 -10   6    1.03    0.91
   2  10  -5   -0.62    1.39
  -2  10   5    0.59    0.93
   2  10  -5    0.08    0.61
  -2 -10   5    0.35    0.70
  -2 -10   5    1.32    0.45
   2 -10  -5    1.15    0.77
  -2  10   4    2.00    1.07
   2  10  -4    4.14    1.68
  -2  10   4    1.52    0.72
   2  10  -4    0.35    0.73
  -2 -10   4    1.23    0.71
   2 -10  -4    1.74    0.69
  -2 -10   4    1.50    0.39
  -2  10   3   -0.90    0.75
  -2  10   3    1.90    0.76
   2  10  -3    0.46    1.14
   2  10  -3    0.73    0.81
   2 -10  -3    0.83    0.57
  -2 -10   3   -0.09    0.68
  -2 -10   3    0.41    0.24
  -2  10   2    3.45    1.11
  -2  10   2    1.44    0.77
   2  10  -2    3.00    1.03
   2  10  -2    1.53    0.88
   2  10  -2   -0.36    1.26
  -2 -10   2    0.06    0.73
   2 -10  -2    1.68    0.56
   2  10  -1   -0.22    0.76
   2  10  -1    1.15    0.87
  -2  10   1    0.33    0.72
  -2  10   1    1.20    0.94
   2 -10  -1   -0.05    0.38
   2  10   0   11.89    1.75
  -2  10   0   11.16    1.78
  -2  10   0    8.72    1.70
   2  10   0   12.00    1.88
   2 -10   0   10.01    1.21
   2 -10   0   11.82    1.20
  -2 -10   0   10.53    1.16
  -2  10  -1    4.05    1.18
   2  10   1    4.87    1.24
   2  10   1    3.01    0.95
   2 -10   1    2.70    0.96
   2 -10   1    4.34    0.57
  -2 -10  -1    3.34    0.60
   2 -10   1    3.03    0.47
  -2  10  -2   17.93    2.45
   2  10   2   18.38    2.51
  -2  10  -2   21.61    2.81
   2 -10   2   18.69    2.33
   2 -10   2   19.30    1.98
   2 -10   2   20.44    1.94
  -2 -10  -2   16.72    2.03
  -2  10  -3    1.79    0.82
   2  10   3    0.95    0.94
  -2  10  -3    2.11    1.33
   2 -10   3    1.59    0.40
   2 -10   3    1.21    0.79
  -2 -10  -3    0.63    0.56
  -2  10  -4    7.68    1.90
   2  10   4    3.94    1.51
   2 -10   4    5.84    1.20
  -2 -10  -4    7.75    1.22
   2 -10   4    8.30    0.96
   2  10   5    1.55    1.17
  -2  10  -5    0.36    0.57
  -2  10  -5   -1.10    1.16
  -2 -10  -5    0.38    0.71
   2 -10   5    1.66    0.52
   2 -10   5    1.00    0.81
  -2  10  -6    5.77    1.80
  -2  10  -6    3.47    1.23
   2  10   6    4.41    1.39
   2 -10   6    4.63    1.27
  -2 -10  -6    3.47    1.09
   2  10   7    2.37    1.26
  -2  10  -7    1.01    1.07
  -2  10  -7    2.82    1.60
   2 -10   7    1.66    1.13
  -2 -10  -7    1.74    1.02
  -2  10  -8    1.35    1.12
  -2  10  -8    0.57    1.44
   2  10   8    0.90    1.34
  -2 -10  -8    2.16    1.15
  -2  10  -9    1.07    1.12
  -2  10  -9    2.20    1.66
   2  10   9    1.48    1.38
  -2 -10  -9    1.24    1.18
  -2  10 -10   -0.40    1.19
   2  10  10    2.17    1.56
  -2  10 -10    0.77    1.60
  -2 -10 -10    3.37    1.61
  -2  10 -11   -0.50    1.09
   2  10  11    5.47    1.93
  -2  10 -11   -0.41    1.56
  -2 -10 -11    0.83    1.47
   2  10  12    0.37    1.64
  -2  10 -12    0.42    2.30
  -2 -10 -12    3.28    1.67
   2  11 -11    2.54    1.94
  -2  11  11    0.75    1.58
   2 -11 -11    2.93    1.57
   2  11 -10    2.05    2.06
  -2  11  10    2.98    1.59
   2 -11 -10    2.32    1.47
   2  11  -9    0.24    1.62
  -2  11   9    2.28    1.62
   2 -11  -9   -1.09    1.11
   2  11  -8    2.50    1.83
  -2  11   8    0.48    1.27
   2 -11  -8    1.38    1.15
   2  11  -7   -0.72    0.79
  -2  11   7   -0.19    1.25
   2  11  -7    1.95    1.80
   2 -11  -7    0.34    0.99
   2  11  -6    3.54    1.86
  -2  11   6   -0.38    1.17
   2  11  -6    1.63    1.05
   2 -11  -6    0.56    0.87
   2  11  -5    0.26    1.52
   2  11  -5    0.37    0.53
  -2  11   5    2.10    1.29
  -2 -11   5    1.86    0.50
  -2 -11   5    1.09    0.85
   2 -11  -5    1.67    0.87
   2  11  -4    0.66    1.50
   2  11  -4    0.81    0.73
  -2  11   4    3.63    1.33
   2 -11  -4    0.23    0.70
  -2 -11   4    1.06    0.85
  -2 -11   4    1.11    0.35
  -2  11   3    1.24    0.82
   2  11  -3   -1.21    1.18
   2  11  -3    1.59    1.01
  -2  11   3    1.47    1.19
   2 -11  -3    0.97    0.68
  -2 -11   3    2.46    0.94
  -2  11   2    9.63    1.79
   2  11  -2   10.77    2.36
  -2  11   2    6.76    1.36
   2  11  -2    3.62    1.29
   2 -11  -2    6.70    0.99
  -2 -11   2    5.54    1.29
   2  11  -1    4.88    1.38
  -2  11   1    4.36    1.27
   2  11  -1    7.53    1.50
  -2  11   1    4.52    1.40
   2 -11  -1    5.23    0.82
  -2  11   0    9.18    1.72
   2  11   0    8.69    1.63
   2  11   0    8.10    1.67
   2 -11   0    8.72    1.05
  -2 -11   0    7.60    0.97
   2 -11   0    7.90    1.02
   2  11   1    1.50    0.92
  -2  11  -1   -0.26    0.82
   2  11   1   -0.30    0.91
   2 -11   1    0.90    0.34
  -2 -11  -1    1.86    0.51
   2 -11   1    1.52    1.00
   2 -11   1    0.44    0.32
  -2  11  -2    1.61    0.92
   2  11   2    2.20    1.19
  -2 -11  -2    1.19    0.58
   2 -11   2    1.27    0.40
   2 -11   2    1.35    1.00
  -2  11  -3    1.42    0.88
  -2  11  -3    5.02    1.71
   2  11   3    2.22    1.25
   2 -11   3    2.58    0.99
   2 -11   3    1.94    0.53
  -2 -11  -3    1.24    0.71
  -2  11  -4    1.98    0.87
   2  11   4    3.60    1.40
  -2  11  -4    4.57    1.76
  -2 -11  -4    5.24    1.07
   2 -11   4    7.01    1.26
   2 -11   4    6.22    0.83
   2  11   5    1.13    1.18
  -2  11  -5    1.13    1.48
  -2  11  -5    0.97    1.05
  -2 -11  -5    0.18    0.82
   2 -11   5    1.40    0.94
  -2  11  -6    0.89    1.57
  -2  11  -6    0.53    0.97
   2  11   6   -0.24    1.26
   2 -11   6   -0.06    0.99
  -2 -11  -6    0.37    0.95
  -2  11  -7    1.30    1.61
   2  11   7    4.24    1.65
  -2  11  -7    1.01    1.07
  -2 -11  -7    1.51    1.14
  -2  11  -8    2.19    1.78
  -2  11  -8    0.93    1.12
   2  11   8    1.83    1.42
  -2 -11  -8    1.26    1.21
   2  11   9    0.78    1.40
  -2  11  -9    1.95    1.72
  -2  11  -9    3.71    1.46
  -2 -11  -9   -0.50    1.22
  -2  11 -10    0.38    1.24
   2  11  10    0.82    1.55
  -2  11 -10    0.78    1.71
  -2 -11 -10    0.44    1.30
   2  11  11    0.63    1.59
  -2 -11 -11    1.77    1.54
   2  12 -10    4.55    2.27
  -2  12  10    0.10    1.70
   2 -12 -10    2.39    1.55
   2  12  -9    1.69    2.10
  -2  12   9    1.07    1.65
   2 -12  -9    2.60    1.39
   2  12  -8    0.94    2.02
  -2  12   8    1.53    1.69
   2 -12  -8    1.52    1.26
   2  12  -7    3.06    1.96
  -2  12   7    1.23    1.47
   2 -12  -7    0.01    1.07
   2  12  -6    2.33    1.97
   2  12  -6    1.79    1.14
  -2  12   6    3.77    1.64
   2 -12  -6    1.21    1.06
   2  12  -5    0.82    1.07
   2  12  -5    0.99    1.66
  -2  12   5    1.39    1.38
   2 -12  -5   -0.30    0.82
  -2 -12   5    0.67    0.68
   2  12  -4    0.66    0.74
   2  12  -4    0.77    1.59
  -2  12   4    0.24    1.16
  -2 -12   4    1.52    0.98
   2 -12  -4    0.15    0.75
  -2 -12   4    0.96    0.35
   2  12  -3    0.49    1.64
   2  12  -3   -0.38    0.78
  -2  12   3    3.78    1.33
   2 -12  -3    1.69    0.76
  -2 -12   3   -0.25    0.90
  -2  12   2   -0.23    0.80
  -2  12   2    0.83    1.12
   2  12  -2    0.72    0.98
   2 -12  -2    0.12    0.60
  -2 -12   2    1.96    1.06
   2  12  -1    0.06    0.95
   2  12  -1    0.16    0.99
  -2  12   1    0.14    0.91
   2 -12  -1    0.10    0.55
   2  12   0    2.83    1.23
  -2  12   0    5.27    1.37
   2 -12   0    3.93    0.63
   2 -12   0    2.54    1.24
  -2 -12   0    2.86    0.57
  -2  12  -1    1.59    1.15
   2  12   1   -0.29    1.01
   2 -12   1    2.81    0.50
   2 -12   1    2.99    0.52
   2 -12   1    5.58    1.39
  -2 -12  -1    2.65    0.65
   2  12   2   12.63    2.15
  -2  12  -2    5.67    1.48
   2 -12   2    7.95    0.96
   2 -12   2   11.74    1.74
  -2 -12  -2    8.01    1.20
   2  12   3    1.58    1.35
  -2  12  -3    1.66    1.03
  -2 -12  -3    2.51    0.86
   2 -12   3    0.41    1.00
   2 -12   3    1.82    0.49
   2  12   4    2.27    1.33
  -2  12  -4    0.74    0.77
  -2  12  -4    2.42    1.62
  -2 -12  -4    3.07    1.00
   2 -12   4    1.80    1.01
   2 -12   4    2.82    0.75
  -2  12  -5    0.43    1.11
   2  12   5    1.05    1.33
  -2  12  -5    1.68    1.67
   2 -12   5    1.54    1.07
  -2 -12  -5    2.82    1.08
   2  12   6    3.67    1.71
  -2  12  -6    2.30    1.32
  -2  12  -6    6.57    2.05
  -2 -12  -6    4.74    1.30
  -2  12  -7    0.64    1.07
   2  12   7    1.52    1.55
  -2  12  -7    0.52    1.62
  -2 -12  -7   -0.62    1.10
  -2  12  -8    1.49    1.86
  -2  12  -8    0.53    1.21
   2  12   8    1.13    1.65
  -2 -12  -8    2.28    1.39
   2  12   9    1.78    1.72
  -2  12  -9    1.66    1.28
  -2 -12  -9    0.63    1.30
   2  12  10    5.07    2.06
  -2 -12 -10    3.49    2.06
   2  13  -9    5.13    2.50
  -2  13   9   -0.60    1.95
  -2  13   8   -0.45    1.58
   2  13  -8    2.68    2.23
   2 -13  -8    2.74    1.35
   2  13  -7    0.00    1.87
  -2  13   7    1.62    1.53
   2 -13  -7   -0.88    1.03
   2  13  -6    0.61    1.78
  -2  13   6    1.74    1.44
   2 -13  -6    0.45    1.03
  -2  13   5    0.69    1.40
   2  13  -5    2.70    2.07
   2 -13  -5    0.59    0.98
  -2  13   4    0.39    1.28
   2  13  -4   -0.32    1.59
   2 -13  -4    1.55    0.94
   2 -13  -3    2.86    0.93
  -2 -13   3    1.34    1.19
  -2  13   2    3.28    1.40
  -2 -13   2    3.59    1.35
   2 -13  -2    3.02    0.89
  -2  13   1    1.98    1.19
  -2 -13   1    2.55    1.43
   2 -13  -1    2.08    0.69
  -2  13   0    4.74    1.56
   2  13   0    4.45    1.55
   2 -13   0    4.68    0.73
   2 -13   0    7.31    1.83
  -2 -13   0    5.28    0.72
  -2  13  -1   -0.41    1.07
   2  13   1    0.03    1.12
   2 -13   1    2.22    1.36
  -2 -13  -1   -0.15    0.55
   2  13   2    0.39    1.30
  -2  13  -2   -0.09    1.03
  -2 -13  -2    0.42    0.70
   2 -13   2    2.27    1.36
  -2  13  -3    0.19    0.92
   2  13   3    2.57    1.46
   2 -13   3    0.95    0.36
  -2 -13  -3    1.24    0.84
   2 -13   3    1.10    1.11
  -2  13  -4   -0.27    0.64
   2  13   4    3.10    1.68
  -2 -13  -4    1.63    0.96
   2 -13   4    3.78    1.28
  -2  13  -5    2.32    1.75
  -2  13  -5   -0.83    1.03
   2  13   5   -0.45    1.42
  -2 -13  -5    1.49    1.08
  -2  13  -6   -0.65    1.76
   2  13   6    1.32    1.49
  -2  13  -6    1.14    1.22
  -2 -13  -6    2.44    1.27
  -2  13  -7    0.77    1.23
   2  13   7   -0.60    1.46
  -2 -13  -7   -0.34    1.15
  -2  13  -8    1.13    1.32
   2  13   8    1.62    1.92
  -2 -13  -8    2.45    1.43
   2  14  -7    2.03    2.28
  -2 -14   7    1.71    0.67
   2  14  -6    1.18    2.13
   2 -14  -6    1.87    1.26
   2  14  -5    1.74    2.12
   2 -14  -5    2.29    1.19
   2 -14  -4    3.58    1.18
   2 -14  -3    0.85    0.92
  -2 -14   2    0.02    1.29
   2 -14  -2    1.76    0.84
  -2  14   1   -0.81    1.17
   2 -14  -1   -0.19    1.42
   2 -14  -1    0.26    0.59
  -2 -14   1   -1.43    1.30
  -2  14   0   -1.14    1.11
  -2 -14   0    0.38    1.37
   2 -14   0    0.47    1.47
   2 -14   0    0.75    0.44
  -2  14  -1    1.74    1.31
   2 -14   1   -1.03    1.14
  -2 -14  -1    0.24    0.60
   2  14   2   -0.79    1.19
  -2  14  -2    0.01    1.26
   2 -14   2   -0.15    1.35
  -2 -14  -2    0.58    0.76
   2  14   3   -0.17    1.34
  -2  14  -3   -0.03    0.99
  -2 -14  -3   -0.53    0.82
   2 -14   3   -1.66    1.20
  -2  14  -4    0.02    0.75
   2  14   4    0.44    1.58
  -2 -14  -4    1.21    1.03
  -2  14  -5    1.56    1.29
   2  14   5    0.46    1.58
  -2 -14  -5    0.55    1.10
  -2  14  -6    0.61    1.30
   2  14   6   -0.44    1.79
  -2 -14  -6    2.83    1.52
   2 -15  -3    1.06    0.97
   2 -15  -2    1.89    0.82
   2 -15  -2   -0.51    1.77
  -2 -15   1    4.24    1.81
   2 -15  -1    0.06    0.53
   2 -15  -1    2.82    1.78
  -2 -15   0    0.48    1.74
   2 -15   0   -0.83    1.43
  -2 -15  -1    2.04    1.87
   2 -15   1    0.31    1.59
  -2 -15  -2    1.79    0.80
   2 -15   2   -0.67    1.44
  -2 -15  -3    1.94    1.03
  -3   0  16    3.42    1.77
   3   0 -16   -2.60    1.41
  -3   0  15   -0.04    1.34
   3   0 -15   -1.70    1.12
  -3   0  14   -0.05    1.21
   3   0 -13   -0.42    0.86
  -3   0  13    0.17    1.13
  -3   0  12    0.17    1.03
   3   0 -12    0.20    0.84
   3   0 -11    0.03    0.77
  -3   0  11   -0.51    0.85
   3   0 -10    5.82    1.24
  -3   0  10    4.82    1.32
   3   0 -10   11.20    1.55
   3   0  -9    0.15    0.54
  -3   0   9    0.04    0.62
  -3   0   9   -0.12    0.22
   3   0  -9    0.45    0.58
   3   0  -8   34.52    3.76
   3   0  -8   37.35    3.77
  -3   0   8   35.76    3.47
  -3   0   8   36.97    3.81
   3   0  -7    0.34    0.49
  -3   0   7   -0.16    0.41
  -3   0   7    0.26    0.20
   3   0  -7    0.21    0.37
   3   0  -6   -0.30    0.30
  -3   0   6   -0.61    0.31
  -3   0   6   -0.16    0.15
   3   0  -6    0.31    0.40
  -3   0   5    0.17    0.13
   3   0  -5   -0.22    0.25
  -3   0   5    0.22    0.24
  -3   0   5    0.20    0.31
   3   0  -5   -0.27    0.26
  -3   0   4   71.23    6.71
   3   0  -4   69.53    6.83
  -3   0   4   73.89    6.80
  -3   0   4   70.51    6.83
  -3   0   4   69.93    6.82
   3   0  -4   72.49    6.83
   3   0  -4   71.09    6.75
  -3   0   3   -0.24    0.16
  -3   0   3   -0.03    0.06
   3   0  -3    0.02    0.18
  -3   0   3    0.00    0.14
   3   0  -3   -0.10    0.14
   3   0  -3    0.07    0.07
   3   0  -3   -0.05    0.10
   3   0  -3   -0.06    0.12
   3   0  -2    9.41    0.96
   3   0  -2    8.96    0.89
  -3   0   2   10.30    0.97
  -3   0   2    8.65    0.96
  -3   0   2    9.12    0.96
   3   0  -2    9.65    0.96
   3   0  -2    9.32    0.96
  -3   0   1    0.15    0.08
   3   0  -1    0.31    0.10
  -3   0   1    0.23    0.09
  -3   0   1    0.14    0.08
   3   0  -1    0.25    0.08
  -3   0   1    0.29    0.09
   3   0  -1    0.44    0.11
   3   0   0    0.26    0.10
  -3   0   0    0.18    0.11
  -3   0   0    0.04    0.09
   3   0   0    0.01    0.08
  -3   0   0    0.08    0.08
  -3   0   0    0.22    0.10
   3   0   0    0.13    0.07
   3   0   0    0.41    0.11
  -3   0   0    0.17    0.08
  -3   0   0    0.15    0.07
   3   0   0    0.13    0.10
   3   0   1    0.10    0.10
  -3   0  -1    0.04    0.09
  -3   0  -1    0.21    0.10
   3   0   1    0.27    0.10
   3   0   1    0.17    0.10
  -3   0  -1    0.02    0.10
  -3   0  -1   -0.09    0.07
   3   0   1    0.15    0.09
   3   0   2   38.70    3.66
  -3   0  -2   37.69    3.67
   3   0   2   37.41    3.69
  -3   0  -2   37.03    3.70
   3   0   2   39.26    3.70
   3   0   2   37.07    3.69
  -3   0  -2   35.54    3.68
  -3   0  -2   40.01    3.69
   3   0   2   39.63    3.68
  -3   0  -2   42.03    3.69
   3   0   3   -0.15    0.16
   3   0   3   -0.12    0.14
  -3   0  -3    0.07    0.16
   3   0   3   -0.03    0.18
   3   0   3    0.09    0.14
  -3   0  -3    0.13    0.19
  -3   0  -3    0.08    0.16
   3   0   4    5.27    0.73
   3   0   4    5.65    0.72
   3   0   4    4.94    0.68
  -3   0  -4    4.74    0.75
  -3   0  -4    5.21    0.73
  -3   0  -4    5.38    0.66
   3   0   4    5.13    0.62
  -3   0  -5   -0.17    0.28
  -3   0  -5   -0.15    0.24
  -3   0  -5    0.32    0.26
   3   0   5    0.22    0.33
   3   0   5    0.26    0.33
  -3   0  -6    6.33    1.03
   3   0   6    7.20    1.07
  -3   0  -6    6.16    0.85
   3   0   6    6.25    0.95
   3   0   6    6.71    0.85
  -3   0  -6    7.23    0.98
   3   0   7   -0.24    0.51
   3   0   7   -0.32    0.38
  -3   0  -7    0.16    0.42
  -3   0  -7    0.15    0.31
  -3   0  -7    0.04    0.46
   3   0   7    0.00    0.29
   3   0   8   17.06    1.93
  -3   0  -8   19.00    2.21
   3   0   8   18.14    2.19
   3   0   8   16.82    2.04
  -3   0  -8   18.34    2.19
  -3   0  -8   19.31    1.98
   3   0   9    0.21    0.60
  -3   0  -9    0.17    0.69
   3   0   9    0.14    0.43
  -3   0  -9   -0.03    0.58
   3   0   9   -1.98    0.56
   3   0  10   14.93    2.17
  -3   0 -10   11.98    2.04
  -3   0 -10   13.95    2.39
   3   0  10   14.49    1.91
   3   0  10   14.75    1.71
  -3   0 -11    0.20    0.81
   3   0  11   -0.34    0.94
  -3   0 -12   -0.07    0.89
   3   0  12   -0.20    1.11
  -3   0 -13    0.55    1.18
   3   0  13    0.32    1.36
   3   0  14    1.48    1.60
  -3   0 -14    3.07    1.57
  -3   0 -15    1.36    1.54
   3   0  15    0.40    1.44
  -3   0 -16    1.95    1.77
   3   1 -16    2.08    1.71
   3   1 -16    3.41    2.10
  -3   1  16    1.10    1.74
  -3  -1  16   -1.15    1.37
   3  -1 -16    0.38    1.42
   3   1 -15   -0.49    1.49
  -3   1  15   -1.69    1.41
   3   1 -15    1.03    1.40
  -3  -1  15   -2.64    1.32
   3   1 -14    8.11    1.77
  -3   1  14    9.95    2.09
  -3  -1  14    4.78    1.90
  -3   1  13   -1.74    1.01
   3  -1 -13    1.26    1.11
  -3  -1  13   -0.01    1.28
  -3   1  12   23.42    3.18
   3  -1 -12   26.67    3.18
  -3  -1  12   21.88    3.16
  -3   1  11   -0.16    0.94
   3   1 -11   -0.28    0.64
  -3  -1  11   -0.03    0.93
   3  -1 -11    0.02    0.86
  -3   1  10   21.58    2.30
  -3   1  10   23.25    2.78
   3   1 -10   20.76    2.61
  -3  -1  10   23.15    2.74
   3  -1 -10   20.86    2.70
   3  -1 -10   27.05    2.75
  -3   1   9    0.17    0.33
  -3   1   9   -0.13    0.60
   3   1  -9    0.33    0.52
   3   1  -9   -0.08    0.47
   3  -1  -9   -1.19    0.51
   3  -1  -9    0.30    0.68
  -3  -1   9   -0.98    0.67
   3   1  -8    3.33    0.75
   3   1  -8    0.92    0.57
  -3   1   8    1.20    0.74
  -3   1   8    3.27    0.53
  -3  -1   8    2.49    0.58
  -3  -1   8    2.72    0.32
  -3  -1   8    2.52    0.77
   3  -1  -8    2.39    0.82
   3  -1  -8    2.49    0.76
  -3   1   7   -0.02    0.42
   3   1  -7    0.70    0.43
  -3   1   7    0.35    0.27
   3   1  -7    0.61    0.39
  -3  -1   7    0.09    0.30
   3  -1  -7    0.12    0.41
  -3  -1   7   -0.06    0.11
  -3  -1   7   -0.60    0.39
   3  -1  -7    0.47    0.48
  -3  -1   7    1.19    0.58
  -3   1   6   31.98    3.11
   3   1  -6   32.35    3.19
   3   1  -6   29.51    3.19
  -3   1   6   30.99    3.23
  -3   1   6   31.68    3.08
   3  -1  -6   33.69    3.25
   3  -1  -6   31.61    3.25
  -3  -1   6   32.29    3.10
  -3  -1   6   30.67    3.21
  -3  -1   6   30.36    2.97
  -3  -1   6   33.78    3.23
  -3   1   5    1.52    0.35
   3   1  -5    1.76    0.41
  -3   1   5    2.51    0.51
  -3   1   5    1.55    0.33
   3   1  -5    1.95    0.36
   3   1  -5    1.65    0.45
   3  -1  -5    2.04    0.34
   3  -1  -5    2.97    0.56
  -3  -1   5    1.79    0.45
  -3  -1   5    2.01    0.47
   3  -1  -5    2.35    0.49
  -3  -1   5    2.32    0.37
  -3   1   4    1.69    0.39
   3   1  -4    1.73    0.28
   3   1  -4    1.41    0.36
  -3   1   4    1.87    0.30
   3   1  -4    1.60    0.31
   3  -1  -4    1.19    0.27
   3  -1  -4    1.42    0.39
  -3  -1   4    1.12    0.31
  -3  -1   4    1.31    0.25
  -3  -1   4    1.97    0.39
   3  -1  -4    1.22    0.34
   3   1  -3    0.84    0.16
  -3   1   3    0.60    0.22
  -3   1   3    0.35    0.16
   3   1  -3    0.23    0.12
  -3   1   3    0.72    0.25
   3   1  -3    0.74    0.21
   3   1  -3    0.47    0.19
  -3   1   3    0.88    0.23
  -3  -1   3    0.86    0.22
  -3  -1   3    0.60    0.13
   3  -1  -3    0.37    0.19
   3  -1  -3    0.98    0.26
  -3  -1   3    0.18    0.19
   3  -1  -3    0.67    0.18
  -3  -1   3    1.14    0.29
   3   1  -2   61.18    5.72
   3   1  -2   59.51    5.76
   3   1  -2   63.61    5.71
  -3   1   2   61.41    5.79
  -3   1   2   60.66    5.76
  -3   1   2   61.85    5.78
  -3   1   2   60.91    5.78
   3   1  -2   63.74    5.76
   3   1  -2   60.67    5.77
   3   1  -2   61.14    5.77
  -3   1   2   60.62    5.78
  -3  -1   2   61.21    5.81
  -3  -1   2   63.11    5.77
  -3  -1   2   56.38    5.70
   3  -1  -2   59.94    5.78
  -3  -1   2   61.97    5.77
   3  -1  -2   62.97    5.79
  -3  -1   2   60.68    5.76
   3  -1  -2   59.71    5.78
   3  -1  -2   59.69    5.78
   3  -1  -2   59.16    5.76
   3   1  -1    0.27    0.09
   3   1  -1    0.13    0.08
   3   1  -1    0.12    0.08
  -3   1   1    0.11    0.09
  -3   1   1    0.00    0.03
  -3   1   1    0.03    0.08
   3   1  -1    0.12    0.11
   3   1  -1    0.11    0.06
  -3  -1   1    0.23    0.08
  -3  -1   1    0.13    0.07
   3  -1  -1   -0.01    0.09
  -3  -1   1    0.15    0.08
   3  -1  -1    0.02    0.08
  -3  -1   1    0.11    0.04
   3  -1  -1    0.01    0.07
   3  -1  -1    0.38    0.12
  -3  -1   1    0.14    0.08
   3  -1  -1    0.20    0.09
  -3  -1   1    0.11    0.06
  -3  -1   1    0.42    0.14
  -3   1   0    2.74    0.39
  -3   1   0    3.04    0.40
  -3   1   0    3.95    0.41
  -3   1   0    3.44    0.37
  -3   1   0    3.81    0.36
   3   1   0    3.36    0.35
  -3   1   0    3.22    0.36
   3   1   0    3.20    0.35
   3   1   0    3.59    0.42
   3   1   0    3.68    0.37
   3   1   0    2.89    0.38
   3   1   0    3.25    0.36
  -3  -1   0    4.30    0.38
   3  -1   0    3.37    0.36
   3  -1   0    3.50    0.37
  -3  -1   0    3.29    0.35
   3  -1   0    3.03    0.40
  -3  -1   0    3.39    0.36
   3  -1   0    2.73    0.33
   3  -1   0    3.56    0.36
   3  -1   0    3.27    0.40
  -3  -1   0    3.08    0.36
  -3  -1   0    3.10    0.41
   3   1   1    0.70    0.19
  -3   1  -1    0.72    0.16
  -3   1  -1    1.10    0.19
   3   1   1    1.08    0.20
  -3   1  -1    1.26    0.24
   3   1   1    1.06    0.20
   3   1   1    1.05    0.21
  -3   1  -1    0.93    0.18
   3   1   1    1.13    0.21
  -3   1  -1    1.31    0.24
  -3   1  -1    0.81    0.22
   3  -1   1    1.26    0.23
   3  -1   1    1.06    0.19
   3  -1   1    1.48    0.24
  -3  -1  -1    0.98    0.21
  -3  -1  -1    1.02    0.20
   3  -1   1    1.54    0.20
   3  -1   1    1.25    0.22
  -3  -1  -1    0.91    0.19
  -3  -1  -1    0.99    0.19
  -3   1  -2   79.16    7.64
   3   1   2   84.15    7.63
   3   1   2   83.28    7.65
   3   1   2   78.03    7.64
  -3   1  -2   74.87    7.67
  -3   1  -2   82.41    7.67
   3   1   2   83.00    7.66
   3   1   2   82.27    7.65
  -3   1  -2   83.88    7.62
   3  -1   2   81.01    7.63
   3  -1   2   64.42    7.65
  -3  -1  -2   80.55    7.65
  -3  -1  -2   79.14    7.64
   3  -1   2   76.20    7.63
   3  -1   2   85.29    7.65
  -3  -1  -2   80.73    7.64
  -3  -1  -2   91.14    7.66
   3  -1   2   83.46    7.65
  -3   1  -3    0.97    0.28
  -3   1  -3    0.81    0.25
   3   1   3    0.70    0.27
   3   1   3    0.78    0.24
   3   1   3    0.88    0.27
  -3   1  -3    0.50    0.25
   3   1   3    0.96    0.28
  -3   1  -3    0.91    0.30
  -3  -1  -3    0.52    0.23
   3  -1   3    1.07    0.27
   3  -1   3    0.77    0.25
   3  -1   3    0.79    0.31
  -3  -1  -3    1.02    0.29
  -3  -1  -3    0.76    0.17
   3  -1   3    0.75    0.25
   3   1   4   37.38    3.67
  -3   1  -4   39.30    3.73
  -3   1  -4   38.58    3.72
   3   1   4   38.92    3.73
  -3   1  -4   41.06    3.72
   3   1   4   37.32    3.70
  -3  -1  -4   33.76    3.72
   3  -1   4   39.06    3.69
   3  -1   4   36.84    3.70
  -3  -1  -4   38.43    3.60
   3  -1   4   34.77    3.69
  -3  -1  -4   36.26    3.72
   3   1   5    0.59    0.36
  -3   1  -5    0.59    0.30
  -3   1  -5    0.74    0.36
  -3   1  -5    0.83    0.38
   3   1   5    0.21    0.27
   3   1   5    0.79    0.37
  -3  -1  -5    0.47    0.21
   3  -1   5    1.45    0.40
   3  -1   5    0.24    0.35
   3  -1   5    0.43    0.33
  -3  -1  -5    0.06    0.35
  -3  -1  -5    0.87    0.39
   3   1   6   63.34    5.90
  -3   1  -6   68.28    6.11
  -3   1  -6   61.44    6.10
   3   1   6   63.12    5.99
   3   1   6   57.29    6.04
  -3   1  -6   61.82    6.04
   3   1   6   58.86    6.10
  -3  -1  -6   57.61    6.11
  -3  -1  -6   64.01    6.11
   3  -1   6   65.23    6.05
   3  -1   6   59.36    6.08
  -3  -1  -6   60.43    5.92
   3  -1   6   65.10    6.06
  -3   1  -7    0.30    0.43
   3   1   7    0.75    0.47
   3   1   7   -0.12    0.52
  -3   1  -7   -0.15    0.35
  -3   1  -7    0.39    0.52
   3   1   7   -0.31    0.29
  -3  -1  -7    0.25    0.43
  -3  -1  -7   -0.17    0.23
   3  -1   7    0.83    0.48
  -3  -1  -7   -0.07    0.45
   3  -1   7    0.68    0.57
  -3   1  -8    1.46    0.56
   3   1   8    2.46    0.58
  -3   1  -8    1.64    0.63
   3   1   8    1.20    0.67
   3   1   8    1.18    0.61
  -3   1  -8    1.38    0.66
  -3  -1  -8    0.25    0.50
   3  -1   8    0.56    0.60
   3  -1   8    1.04    0.40
  -3  -1  -8    0.12    0.59
   3  -1   8   -0.34    0.47
  -3   1  -9    0.51    0.54
   3   1   9   -0.02    0.45
  -3   1  -9    0.01    0.60
   3   1   9    0.00    0.66
  -3   1  -9    0.16    0.57
   3  -1   9   -0.54    0.69
  -3  -1  -9   -0.43    0.64
  -3  -1  -9   -0.20    0.63
   3  -1   9    0.61    0.42
   3  -1   9    1.10    0.62
   3   1  10   42.62    4.23
  -3   1 -10   44.72    4.51
   3   1  10   34.63    4.41
   3  -1  10   42.08    4.34
   3  -1  10   41.48    4.13
  -3  -1 -10   35.74    4.46
  -3  -1 -10   42.25    4.53
   3  -1  10   49.52    4.57
   3   1  11   -1.09    0.87
   3   1  11    0.20    0.97
  -3   1 -11    0.11    0.87
   3  -1  11    0.49    0.77
   3  -1  11    1.33    1.07
  -3  -1 -11    0.99    1.02
   3   1  12   14.03    2.34
  -3   1 -12   17.55    2.43
   3  -1  12   10.48    2.23
  -3  -1 -12   15.04    2.38
  -3   1 -13    0.77    1.18
   3   1  13   -1.29    1.17
   3  -1  13   -0.75    1.10
  -3  -1 -13    1.36    1.17
  -3   1 -14    3.83    1.50
   3   1  14    0.80    1.53
  -3  -1 -14    5.19    1.66
   3  -1  14   -0.85    1.28
  -3   1 -15   -0.31    1.36
   3   1  15    1.30    1.48
  -3  -1 -15   -0.29    1.42
   3  -1  15   -0.22    1.45
  -3   1 -16    0.86    1.77
   3  -1  16   -1.34    1.63
   3   2 -16    1.54    1.70
  -3   2  16   -1.11    1.55
   3   2 -16   -1.11    1.83
  -3  -2  16   -1.19    1.65
   3  -2 -16    1.42    1.59
   3   2 -15    3.05    1.50
  -3   2  15   -2.44    1.36
   3   2 -15   -0.64    1.38
  -3  -2  15    1.53    1.45
   3   2 -14    1.73    1.26
   3   2 -14    0.43    1.48
  -3   2  14   -0.21    1.25
  -3  -2  14    0.74    1.41
   3  -2 -14   -0.75    1.20
   3   2 -13   -1.24    1.00
   3   2 -13    1.91    1.37
  -3   2  13    0.48    1.29
  -3  -2  13   -1.08    1.11
   3  -2 -13    2.17    1.29
   3   2 -12   -0.45    0.92
  -3   2  12    0.63    1.15
   3   2 -12    0.57    1.13
  -3  -2  12   -0.93    0.90
   3  -2 -12    0.16    1.01
  -3   2  11   -1.12    0.89
   3   2 -11   -0.85    0.77
   3  -2 -11    0.20    0.83
   3  -2 -11   -1.33    0.80
  -3  -2  11   -1.00    0.75
  -3   2  10    6.38    1.41
  -3   2  10    6.47    1.09
   3  -2 -10   13.05    1.71
  -3  -2  10   10.91    1.62
   3  -2 -10    8.78    1.55
  -3   2   9    2.96    0.63
  -3   2   9    2.35    0.82
   3   2  -9    2.84    0.83
   3  -2  -9    1.78    0.87
  -3  -2   9    4.38    0.72
  -3  -2   9    2.48    0.92
   3  -2  -9    2.24    0.81
   3   2  -8   40.60    4.50
  -3   2   8   41.34    4.39
  -3   2   8   39.07    4.54
  -3   2   8   44.66    4.32
  -3  -2   8   45.00    4.58
  -3  -2   8   45.91    4.56
   3  -2  -8   51.06    4.67
  -3  -2   8   50.06    4.42
   3  -2  -8   47.58    4.66
  -3   2   7   -0.02    0.23
   3   2  -7    0.16    0.38
  -3   2   7    0.43    0.35
  -3   2   7   -0.10    0.40
  -3  -2   7    0.61    0.46
   3  -2  -7    0.76    0.57
   3  -2  -7   -0.03    0.45
  -3  -2   7    0.66    0.42
  -3  -2   7    0.15    0.29
   3   2  -6    8.54    1.09
  -3   2   6    9.64    1.20
  -3   2   6    9.04    0.98
   3   2  -6    8.43    1.15
  -3   2   6    9.20    1.08
   3  -2  -6    9.06    1.23
  -3  -2   6    8.98    1.16
   3  -2  -6    9.65    1.24
  -3  -2   6   10.26    1.18
  -3  -2   6    9.05    1.02
  -3   2   5    2.06    0.46
   3   2  -5    1.16    0.33
   3   2  -5    1.21    0.32
   3   2  -5    1.05    0.44
  -3   2   5    1.56    0.36
   3   2  -5    1.13    0.45
  -3  -2   5    1.29    0.27
  -3  -2   5    1.84    0.43
  -3  -2   5    0.79    0.36
   3  -2  -5    0.69    0.40
   3  -2  -5    0.79    0.41
  -3  -2   5    1.14    0.17
   3   2  -4   68.49    7.27
  -3   2   4   77.83    7.26
   3   2  -4   76.25    7.21
   3   2  -4   83.24    7.21
   3   2  -4   82.74    7.22
   3   2  -4   85.95    7.17
  -3   2   4   80.72    7.24
   3   2  -4   82.07    7.26
  -3   2   4   82.96    7.26
  -3  -2   4   70.52    7.22
  -3  -2   4   71.01    7.12
  -3  -2   4   70.19    7.15
   3  -2  -4   68.51    7.26
   3  -2  -4   67.25    7.25
  -3  -2   4   70.45    7.23
   3   2  -3    6.21    0.81
   3   2  -3    7.38    0.78
   3   2  -3    6.33    0.70
   3   2  -3    6.70    0.70
  -3   2   3    6.26    0.76
   3   2  -3    7.44    0.72
   3   2  -3    6.10    0.66
  -3   2   3    7.38    0.78
  -3   2   3    7.34    0.78
   3   2  -3    6.75    0.66
  -3  -2   3    5.99    0.72
  -3  -2   3    6.07    0.73
   3  -2  -3    6.45    0.81
  -3  -2   3    6.80    0.67
   3  -2  -3    5.33    0.76
   3  -2  -3    7.01    0.79
  -3  -2   3    4.97    0.68
   3   2  -2   58.26    5.36
   3   2  -2   63.93    5.35
   3   2  -2   60.04    5.25
   3   2  -2   59.74    5.28
  -3   2   2   56.41    5.29
  -3   2   2   56.20    5.33
   3   2  -2   57.01    5.26
  -3   2   2   57.68    5.29
  -3   2   2   59.14    5.31
   3   2  -2   57.99    5.25
   3  -2  -2   53.92    5.31
  -3  -2   2   52.61    5.26
  -3  -2   2   54.96    5.27
   3  -2  -2   51.74    5.30
  -3  -2   2   51.11    5.24
   3  -2  -2   52.13    5.32
  -3  -2   2   53.54    5.27
   3  -2  -2   53.71    5.31
  -3  -2   2   54.00    5.27
   3  -2  -2   52.38    5.30
   3   2  -1    0.94    0.26
  -3   2   1    0.71    0.20
   3   2  -1    0.85    0.19
  -3   2   1    0.79    0.22
  -3   2   1    0.43    0.13
   3   2  -1    0.61    0.22
  -3   2   1    0.75    0.14
  -3   2   1    0.88    0.17
  -3   2   1    0.86    0.15
  -3  -2   1    0.53    0.21
  -3  -2   1    0.45    0.16
   3  -2  -1    0.41    0.14
   3  -2  -1    0.69    0.16
  -3  -2   1    0.30    0.11
   3  -2  -1    0.72    0.16
   3  -2  -1    1.01    0.23
  -3  -2   1    0.71    0.15
  -3  -2   1    0.49    0.11
   3  -2  -1    0.71    0.15
  -3  -2   1    0.93    0.25
  -3   2   0   39.75    3.96
   3   2   0   39.89    3.95
  -3   2   0   36.97    3.93
  -3   2   0   40.14    3.89
  -3   2   0   39.90    3.90
  -3   2   0   41.71    3.89
   3   2   0   40.49    3.87
   3   2   0   38.74    4.01
  -3   2   0   41.14    3.89
   3  -2   0   40.92    3.93
  -3  -2   0   40.53    4.01
   3  -2   0   41.85    3.93
   3  -2   0   43.24    3.90
  -3  -2   0   40.58    3.95
   3  -2   0   40.92    3.90
  -3  -2   0   41.66    3.89
   3  -2   0   40.68    3.92
  -3  -2   0   44.26    3.96
  -3  -2   0   41.21    3.88
  -3  -2   0   45.29    3.89
   3  -2   0   43.48    3.96
   3  -2   0   42.67    3.97
   3   2   1    1.28    0.22
   3   2   1    0.76    0.22
  -3   2  -1    1.17    0.20
  -3   2  -1    1.57    0.28
   3   2   1    0.99    0.26
  -3   2  -1    1.07    0.20
   3   2   1    1.32    0.25
  -3   2  -1    1.56    0.26
  -3   2  -1    1.20    0.19
  -3   2  -1    1.46    0.32
  -3   2  -1    0.90    0.18
   3  -2   1    1.28    0.21
   3  -2   1    1.67    0.28
  -3  -2  -1    1.24    0.34
   3  -2   1    1.25    0.20
  -3  -2  -1    1.66    0.25
  -3  -2  -1    1.62    0.28
  -3  -2  -1    1.73    0.30
   3  -2   1    1.67    0.23
   3  -2   1    1.26    0.24
  -3  -2  -1    1.48    0.24
   3  -2   1    1.16    0.27
   3  -2   1    1.21    0.21
  -3  -2  -1    1.17    0.24
  -3  -2  -1    1.98    0.25
  -3   2  -2   79.98    7.11
  -3   2  -2   77.09    7.08
  -3   2  -2   76.44    7.09
  -3   2  -2   78.15    7.17
   3   2   2   73.72    7.13
   3   2   2   80.23    7.11
   3   2   2   74.15    7.10
  -3   2  -2   76.02    7.09
  -3  -2  -2   69.27    7.09
   3  -2   2   73.91    7.09
   3  -2   2   74.29    7.12
   3  -2   2   72.98    7.08
  -3  -2  -2   71.35    7.11
   3  -2   2   71.76    7.08
  -3   2  -3    1.04    0.36
   3   2   3    1.47    0.36
  -3   2  -3    1.37    0.29
  -3   2  -3    1.42    0.29
   3   2   3    1.02    0.31
  -3   2  -3    1.40    0.32
  -3  -2  -3    1.51    0.17
   3  -2   3    2.30    0.45
  -3  -2  -3    1.91    0.37
   3  -2   3    1.43    0.30
   3  -2   3    0.75    0.28
  -3  -2  -3    1.31    0.32
  -3   2  -4   52.06    4.62
   3   2   4   53.80    4.67
   3   2   4   53.98    4.64
  -3   2  -4   55.15    4.65
  -3   2  -4   49.71    4.70
  -3  -2  -4   44.18    4.65
   3  -2   4   38.49    4.58
   3  -2   4   39.49    4.62
  -3  -2  -4   43.13    4.63
   3  -2   4   48.35    4.61
  -3   2  -5    1.74    0.46
   3   2   5    0.97    0.39
  -3   2  -5    1.17    0.35
   3   2   5    1.54    0.48
  -3   2  -5    1.47    0.48
  -3  -2  -5    1.35    0.44
   3  -2   5    1.40    0.51
   3  -2   5    1.29    0.39
   3  -2   5    1.38    0.44
  -3  -2  -5    1.95    0.53
   3   2   6    4.76    0.86
  -3   2  -6    4.29    0.81
   3   2   6    3.27    0.73
  -3   2  -6    4.39    0.84
  -3  -2  -6    3.73    0.86
   3  -2   6    7.33    0.88
   3  -2   6    4.97    0.82
   3  -2   6    4.73    0.86
  -3  -2  -6    6.72    0.96
  -3   2  -7    0.20    0.47
  -3   2  -7    0.33    0.43
   3   2   7    0.72    0.52
   3   2   7    0.59    0.44
  -3   2  -7    0.85    0.48
  -3  -2  -7   -0.38    0.43
   3  -2   7    0.51    0.48
   3  -2   7    0.25    0.45
  -3  -2  -7    0.04    0.52
   3  -2   7    0.78    0.45
   3   2   8   16.01    2.02
  -3   2  -8   14.72    1.94
  -3   2  -8   17.51    1.99
   3   2   8   14.77    1.86
  -3   2  -8   14.17    1.94
  -3  -2  -8   18.14    2.10
   3  -2   8   18.18    2.05
   3  -2   8   17.30    1.92
  -3  -2  -8   17.64    2.10
  -3   2  -9    0.27    0.57
  -3   2  -9    0.24    0.64
   3   2   9   -0.16    0.72
   3   2   9    0.78    0.56
  -3  -2  -9    0.37    0.74
   3  -2   9   -0.77    0.62
   3  -2   9    0.25    0.40
  -3  -2  -9   -0.27    0.63
   3  -2   9    0.50    0.57
  -3   2 -10   16.59    2.09
   3   2  10   15.33    2.00
   3   2  10   16.16    2.32
  -3   2 -10   17.26    2.24
   3  -2  10   17.61    2.10
  -3  -2 -10   19.23    2.38
   3  -2  10   13.36    2.17
  -3  -2 -10   17.03    2.39
   3   2  11   -0.68    0.61
  -3   2 -11    0.18    0.86
   3   2  11   -0.20    0.84
  -3  -2 -11   -0.84    0.80
  -3  -2 -11   -0.20    0.88
   3  -2  11   -0.30    0.89
   3  -2  11    1.05    0.80
   3   2  12    1.08    1.08
  -3   2 -12   -0.69    0.91
  -3  -2 -12    0.09    0.99
   3  -2  12    0.46    1.07
   3  -2  12    0.42    0.87
  -3   2 -13    0.48    1.04
   3   2  13   -0.16    1.26
   3  -2  13   -0.17    1.30
  -3  -2 -13    0.36    1.36
  -3   2 -14    2.29    1.31
  -3   2 -14    1.82    1.45
   3   2  14    3.51    1.48
  -3  -2 -14    2.35    1.69
   3  -2  14    1.65    1.54
  -3   2 -15    0.52    1.57
   3   2  15   -2.45    1.39
   3  -2  15    1.96    1.56
  -3  -2 -15    0.21    1.53
  -3   2 -16    0.80    1.73
  -3   2 -16   -0.37    1.67
   3   3 -16   -1.54    1.65
   3   3 -16    1.18    1.63
  -3   3  16   -0.45    1.55
   3  -3 -16    1.15    1.72
  -3  -3  16    0.94    1.58
  -3   3  15    0.53    1.46
   3   3 -15   -1.23    1.32
   3   3 -15   -0.24    1.26
  -3  -3  15    0.71    1.55
  -3   3  14    3.81    1.55
   3   3 -14    5.64    1.58
   3   3 -14    5.36    1.73
  -3  -3  14    6.80    1.83
   3  -3 -14    5.02    1.72
  -3   3  13   -1.94    0.92
   3   3 -13   -0.13    1.03
   3   3 -13   -0.56    1.16
   3  -3 -13    0.33    1.12
  -3  -3  13    1.25    1.19
   3   3 -12   20.94    2.43
   3   3 -12   12.19    2.36
  -3   3  12   19.16    2.50
  -3  -3  12   17.71    2.62
   3  -3 -12   16.76    2.57
   3   3 -11    1.12    0.95
  -3   3  11   -0.22    0.61
  -3   3  11    2.78    1.12
   3   3 -11    0.83    0.81
  -3  -3  11    1.58    0.65
   3  -3 -11    1.38    0.91
  -3  -3  11    0.43    0.98
   3  -3 -11    0.35    0.87
  -3   3  10   10.87    1.49
   3   3 -10   10.62    1.83
  -3   3  10    8.21    1.66
   3   3 -10   11.68    1.65
  -3  -3  10   11.70    1.81
  -3  -3  10   11.96    1.45
   3  -3 -10   11.22    1.79
   3  -3 -10   16.24    2.13
  -3   3   9   -0.37    0.68
  -3   3   9    0.72    0.50
  -3   3   9    0.05    0.58
   3   3  -9    0.57    0.79
   3   3  -9    0.34    0.57
   3  -3  -9    0.46    0.70
   3  -3  -9    2.63    0.88
  -3  -3   9    0.15    0.61
  -3  -3   9    0.37    0.44
   3   3  -8    7.85    1.06
  -3   3   8    8.82    1.23
  -3   3   8    6.94    1.04
   3   3  -8    6.64    1.21
  -3   3   8    7.42    1.24
   3   3  -8    7.12    1.11
  -3  -3   8    6.00    1.13
  -3  -3   8    7.45    1.15
   3  -3  -8    7.67    1.30
  -3  -3   8    7.71    0.97
   3  -3  -8    6.10    1.30
  -3   3   7    0.84    0.58
   3   3  -7    0.32    0.40
   3   3  -7    0.26    0.34
  -3   3   7    0.71    0.44
   3   3  -7    0.24    0.50
  -3   3   7    0.65    0.19
   3   3  -7    0.63    0.55
  -3   3   7    0.40    0.47
   3  -3  -7   -0.09    0.48
  -3  -3   7    0.70    0.48
  -3  -3   7    0.81    0.33
  -3  -3   7    1.30    0.49
   3  -3  -7    0.81    0.55
  -3  -3   7    0.88    0.18
   3   3  -6   42.51    4.20
  -3   3   6   43.92    3.98
  -3   3   6   41.49    4.19
   3   3  -6   43.07    4.09
  -3   3   6   41.16    4.15
  -3   3   6   42.59    4.18
   3   3  -6   37.85    4.09
   3   3  -6   39.69    4.24
  -3  -3   6   43.44    3.98
   3  -3  -6   41.40    4.23
  -3  -3   6   40.53    4.15
  -3  -3   6   41.26    4.04
  -3  -3   6   41.17    4.17
   3  -3  -6   41.24    4.26
   3   3  -5    9.19    0.99
  -3   3   5    8.48    1.10
   3   3  -5    7.66    1.16
  -3   3   5    8.62    1.10
   3   3  -5    9.30    0.99
   3   3  -5   10.27    1.14
  -3   3   5   10.12    1.09
   3   3  -5    9.25    1.00
   3  -3  -5    6.91    1.10
  -3  -3   5    8.56    1.07
  -3  -3   5    8.57    0.98
  -3  -3   5    8.76    1.07
   3  -3  -5    9.56    1.16
  -3  -3   5    8.04    0.91
  -3   3   4    2.08    0.46
   3   3  -4    3.81    0.42
   3   3  -4    4.09    0.46
   3   3  -4    3.61    0.44
  -3   3   4    4.38    0.64
  -3   3   4    2.53    0.50
  -3   3   4    3.33    0.41
   3   3  -4    4.64    0.68
   3   3  -4    4.62    0.74
  -3  -3   4    2.10    0.44
  -3  -3   4    2.67    0.49
   3  -3  -4    2.84    0.58
  -3  -3   4    2.27    0.45
   3  -3  -4    2.48    0.53
  -3  -3   4    2.87    0.43
  -3   3   3    2.36    0.39
   3   3  -3    1.82    0.26
   3   3  -3    1.92    0.26
   3   3  -3    2.10    0.34
  -3   3   3    2.30    0.34
   3   3  -3    2.11    0.46
  -3   3   3    1.93    0.37
   3   3  -3    1.69    0.45
  -3   3   3    0.86    0.35
  -3   3   3    2.47    0.36
   3  -3  -3    1.31    0.34
  -3  -3   3    1.75    0.31
  -3  -3   3    2.45    0.33
  -3  -3   3    1.79    0.32
  -3  -3   3    2.03    0.34
   3  -3  -3    2.01    0.42
  -3   3   2    4.72    0.52
  -3   3   2    3.81    0.57
  -3   3   2    4.46    0.49
   3   3  -2    3.96    0.61
  -3   3   2    4.24    0.50
   3   3  -2    4.83    0.63
  -3   3   2    3.95    0.47
   3   3  -2    4.33    0.54
   3  -3  -2    3.55    0.52
  -3  -3   2    3.81    0.44
   3  -3  -2    3.72    0.51
  -3  -3   2    4.11    0.45
  -3  -3   2    3.76    0.52
   3  -3  -2    3.00    0.51
  -3  -3   2    3.70    0.43
  -3   3   1    0.53    0.23
   3   3  -1    0.92    0.27
  -3   3   1    0.83    0.18
   3   3  -1    1.01    0.37
  -3   3   1    0.51    0.17
  -3   3   1    0.66    0.26
   3   3  -1    0.69    0.30
  -3   3   1    0.75    0.16
  -3  -3   1    0.90    0.11
   3  -3  -1    1.21    0.22
   3  -3  -1    0.88    0.32
   3  -3  -1    0.97    0.18
   3  -3  -1    0.49    0.17
  -3  -3   1    0.71    0.10
   3  -3  -1    0.70    0.23
   3  -3  -1    1.03    0.20
   3   3   0    0.11    0.31
   3   3   0   -0.04    0.20
   3   3   0   -0.24    0.17
  -3   3   0    0.22    0.23
  -3   3   0    0.00    0.19
  -3  -3   0    0.19    0.08
  -3  -3   0    0.21    0.08
   3  -3   0   -0.15    0.10
   3  -3   0    0.04    0.09
  -3  -3   0   -0.02    0.19
   3  -3   0    0.03    0.13
   3  -3   0   -0.16    0.11
  -3  -3   0    0.07    0.07
   3  -3   0    0.44    0.22
   3   3   1    4.46    0.49
  -3   3  -1    3.41    0.64
   3   3   1    3.78    0.45
   3   3   1    4.01    0.44
   3   3   1    3.61    0.59
  -3   3  -1    5.12    0.61
  -3  -3  -1    4.66    0.52
   3  -3   1    3.71    0.54
  -3  -3  -1    4.70    0.55
  -3  -3  -1    4.76    0.51
   3  -3   1    4.51    0.48
   3  -3   1    4.19    0.47
   3  -3   1    4.13    0.52
   3  -3   1    4.82    0.49
   3  -3   1    4.18    0.48
  -3  -3  -1    5.63    0.53
   3   3   2   24.35    2.26
  -3   3  -2   23.39    2.20
  -3   3  -2   21.71    2.21
  -3   3  -2   19.21    2.35
  -3   3  -2   22.96    2.22
   3   3   2   21.37    2.33
   3   3   2   23.90    2.26
  -3   3  -2   23.04    2.31
   3  -3   2   26.66    2.26
   3  -3   2   24.08    2.28
   3  -3   2   22.55    2.26
  -3  -3  -2   22.15    2.28
   3  -3   2   23.38    2.24
  -3  -3  -2   22.85    2.24
  -3  -3  -2   22.36    2.26
   3   3   3    0.52    0.31
  -3   3  -3    0.83    0.33
  -3   3  -3    0.69    0.39
  -3   3  -3    0.48    0.21
  -3   3  -3    0.73    0.28
  -3   3  -3    1.04    0.23
   3   3   3    0.55    0.27
   3   3   3    0.69    0.27
   3  -3   3    0.67    0.24
  -3  -3  -3    0.40    0.28
  -3  -3  -3    0.83    0.16
   3  -3   3    0.55    0.25
   3  -3   3    0.82    0.35
  -3  -3  -3    0.25    0.24
  -3   3  -4   17.45    2.01
  -3   3  -4   17.74    1.91
  -3   3  -4   18.21    1.84
   3   3   4   18.11    1.95
  -3   3  -4   18.70    1.87
   3   3   4   16.99    1.91
  -3   3  -4   19.54    1.86
  -3  -3  -4   18.30    1.93
   3  -3   4   18.52    1.88
   3  -3   4   18.64    1.97
   3  -3   4   16.27    1.85
  -3  -3  -4   17.68    1.93
  -3   3  -5    6.16    0.75
   3   3   5    4.20    0.79
  -3   3  -5    4.02    0.77
  -3   3  -5    5.95    0.89
  -3   3  -5    5.18    0.74
   3   3   5    5.87    0.88
  -3  -3  -5    4.05    0.77
   3  -3   5    3.52    0.69
   3  -3   5    2.96    0.74
   3  -3   5    5.74    0.78
  -3  -3  -5    6.12    0.86
  -3   3  -6   65.16    6.39
  -3   3  -6   60.32    6.41
   3   3   6   68.82    6.42
   3   3   6   61.54    6.41
  -3   3  -6   68.64    6.38
  -3   3  -6   61.92    6.48
  -3  -3  -6   67.66    6.50
  -3  -3  -6   64.25    6.45
   3  -3   6   63.09    6.40
   3  -3   6   73.20    6.41
   3  -3   6   66.12    6.43
  -3   3  -7    3.54    0.69
  -3   3  -7    1.06    0.65
  -3   3  -7    3.00    0.78
  -3   3  -7    2.33    0.66
   3   3   7    2.84    0.74
   3   3   7    1.30    0.64
   3  -3   7    2.94    0.73
  -3  -3  -7    2.32    0.76
  -3  -3  -7    2.38    0.69
   3  -3   7    3.06    0.65
   3  -3   7    2.34    0.71
  -3   3  -8    6.44    1.09
   3   3   8    6.05    1.07
  -3   3  -8    6.40    1.18
   3   3   8    5.38    1.09
  -3   3  -8    5.03    1.05
  -3  -3  -8    4.09    1.06
   3  -3   8    6.22    1.05
   3  -3   8    4.48    1.01
  -3  -3  -8    4.76    1.12
  -3   3  -9    0.36    0.73
   3   3   9    0.67    0.64
  -3   3  -9    0.05    0.54
  -3   3  -9    1.44    0.78
   3   3   9    0.31    0.74
  -3  -3  -9    0.43    0.75
  -3  -3  -9   -0.01    0.64
   3  -3   9    1.13    0.63
   3  -3   9   -0.35    0.61
  -3   3 -10   22.79    2.91
  -3   3 -10   24.95    2.93
  -3   3 -10   25.20    2.92
   3   3  10   23.04    2.92
   3   3  10   24.91    2.80
  -3  -3 -10   24.49    3.13
   3  -3  10   24.60    2.80
   3  -3  10   25.26    2.96
  -3  -3 -10   26.82    3.03
   3   3  11    0.04    0.72
  -3   3 -11    1.91    0.96
   3   3  11    0.17    0.88
  -3   3 -11    1.84    0.93
  -3   3 -11    0.52    1.05
   3  -3  11    0.31    0.77
   3  -3  11    1.64    1.04
  -3  -3 -11    0.48    0.91
  -3  -3 -11   -0.15    0.97
   3   3  12   13.93    2.40
  -3   3 -12   13.83    2.41
  -3   3 -12   17.44    2.37
   3  -3  12   16.03    2.26
   3  -3  12   18.26    2.59
  -3  -3 -12   13.71    2.50
  -3   3 -13   -0.28    0.98
  -3   3 -13   -1.07    1.02
   3   3  13   -1.06    1.10
  -3  -3 -13   -0.86    1.30
   3  -3  13   -0.41    1.02
   3  -3  13    3.10    1.29
  -3   3 -14    1.58    1.45
   3   3  14    0.79    1.30
   3  -3  14   -0.77    1.41
  -3  -3 -14   -1.72    1.46
  -3   3 -15    1.52    1.77
  -3   3 -15    0.26    1.59
   3   3  15    0.43    1.57
   3  -3  15    0.28    1.70
  -3  -3 -15    0.07    1.66
  -3   3 -16   -0.96    1.53
  -3  -4  16   -0.85    1.56
   3   4 -15   -1.39    1.57
  -3   4  15    1.79    1.53
   3   4 -15    0.17    1.15
  -3  -4  15    1.17    1.47
   3  -4 -15    0.02    1.35
   3   4 -14   -0.33    1.27
  -3   4  14   -1.44    1.21
   3   4 -14    1.01    1.10
   3  -4 -14    1.73    1.43
  -3  -4  14   -0.48    1.37
   3   4 -13   -0.25    0.95
   3   4 -13   -0.66    1.20
  -3   4  13    1.21    1.24
   3  -4 -13   -1.36    1.09
  -3  -4  13   -0.40    1.08
   3   4 -12    0.52    0.89
   3   4 -12    0.80    1.12
  -3   4  12   -0.74    0.89
   3  -4 -12   -0.62    0.90
  -3  -4  12    0.69    1.13
   3  -4 -12    2.11    1.30
   3   4 -11    0.25    0.76
  -3   4  11   -0.05    0.65
  -3   4  11   -0.56    0.79
   3   4 -11    0.41    0.94
   3  -4 -11    0.45    0.87
  -3  -4  11   -0.57    0.93
   3  -4 -11   -0.03    1.00
  -3   4  10    2.88    0.90
   3   4 -10    4.85    1.02
  -3   4  10    6.38    1.28
   3   4 -10    8.81    1.47
  -3  -4  10    4.84    0.85
   3  -4 -10    4.45    1.20
  -3  -4  10    3.30    1.05
   3  -4 -10    7.41    1.41
   3   4  -9    3.69    1.01
  -3   4   9    3.82    0.92
   3   4  -9    2.27    0.71
  -3   4   9    2.73    0.78
  -3  -4   9    3.44    0.66
  -3  -4   9    2.89    0.90
   3  -4  -9    2.82    1.00
   3  -4  -9    1.57    0.90
  -3   4   8   48.13    4.96
   3   4  -8   44.06    5.05
   3   4  -8   47.34    4.87
  -3   4   8   42.76    4.96
   3   4  -8   44.78    5.07
  -3   4   8   49.20    4.99
  -3  -4   8   56.87    5.06
   3  -4  -8   58.72    5.18
   3  -4  -8   52.85    5.15
  -3  -4   8   53.09    4.83
   3   4  -7    2.04    0.71
   3   4  -7    0.76    0.66
   3   4  -7    1.31    0.43
  -3   4   7    1.58    0.57
  -3   4   7    0.24    0.52
  -3   4   7    1.90    0.61
   3  -4  -7    1.20    0.71
   3  -4  -7    1.56    0.66
  -3  -4   7    1.31    0.31
  -3  -4   7    0.22    0.42
  -3  -4   7    1.54    0.55
  -3  -4   7    1.61    0.43
   3   4  -6    2.42    0.48
  -3   4   6    3.86    0.68
  -3   4   6    2.64    0.33
  -3   4   6    2.74    0.66
   3   4  -6    3.43    0.83
   3   4  -6    3.55    0.80
   3   4  -6    3.40    0.54
   3  -4  -6    2.85    0.69
  -3  -4   6    2.39    0.53
  -3  -4   6    1.89    0.53
  -3  -4   6    3.34    0.48
  -3  -4   6    3.39    0.65
   3  -4  -6    2.35    0.69
   3   4  -5   -0.43    0.18
   3   4  -5   -0.02    0.18
  -3   4   5   -0.10    0.28
  -3   4   5    0.06    0.16
  -3   4   5    0.40    0.40
   3   4  -5   -0.41    0.40
   3   4  -5   -0.24    0.38
  -3   4   5   -0.05    0.32
  -3  -4   5    0.16    0.33
  -3  -4   5   -0.57    0.26
   3  -4  -5   -0.78    0.32
   3  -4  -5   -0.19    0.34
  -3  -4   5   -0.14    0.26
  -3   4   4   38.91    3.79
  -3   4   4   38.96    3.88
   3   4  -4   33.73    3.91
   3   4  -4   36.75    3.88
  -3   4   4   40.46    3.73
  -3   4   4   40.81    3.78
   3   4  -4   39.24    3.66
  -3  -4   4   37.91    3.76
  -3  -4   4   39.50    3.76
  -3  -4   4   38.94    3.76
   3  -4  -4   38.05    3.84
   3  -4  -4   37.86    3.85
  -3   4   3    1.75    0.34
   3   4  -3    1.53    0.34
   3   4  -3    0.15    0.40
  -3   4   3    1.41    0.30
   3   4  -3    1.43    0.51
  -3   4   3    2.01    0.30
  -3   4   3    1.53    0.32
  -3   4   3    1.88    0.48
   3  -4  -3    0.47    0.30
  -3  -4   3    1.00    0.27
   3  -4  -3    1.12    0.35
  -3  -4   3    0.98    0.26
  -3  -4   3    1.05    0.24
  -3   4   2   48.35    4.74
  -3   4   2   49.53    4.59
  -3   4   2   49.20    4.59
   3   4  -2   47.29    4.76
   3   4  -2   47.91    4.69
   3   4  -2   53.23    4.82
  -3   4   2   49.74    4.68
  -3  -4   2   47.26    4.54
   3  -4  -2   44.41    4.63
   3  -4  -2   48.10    4.63
  -3  -4   2   47.73    4.55
   3  -4  -2   50.52    4.66
  -3  -4   2   47.96    4.56
  -3   4   1    1.29    0.40
   3   4  -1    2.12    0.46
   3   4  -1    1.21    0.53
   3   4  -1    1.85    0.41
  -3   4   1    1.34    0.37
   3  -4  -1    1.04    0.26
   3  -4  -1    1.49    0.27
   3  -4  -1    0.98    0.22
   3  -4  -1    1.44    0.26
   3   4   0   21.42    2.28
   3   4   0   22.33    2.30
  -3   4   0   21.98    2.29
  -3   4   0   21.06    2.30
  -3   4   0   19.50    2.30
   3   4   0   22.18    2.42
   3  -4   0   23.41    2.15
   3  -4   0   21.82    2.18
  -3  -4   0   23.45    2.13
   3  -4   0   22.75    2.15
  -3  -4   0   24.92    2.13
   3  -4   0   20.62    2.17
  -3  -4   0   21.32    2.11
  -3   4  -1    2.13    0.52
  -3   4  -1    2.39    0.54
   3   4   1    2.22    0.44
   3   4   1    2.73    0.53
   3  -4   1    2.44    0.32
   3  -4   1    2.73    0.33
  -3  -4  -1    2.71    0.37
  -3  -4  -1    2.50    0.36
   3  -4   1    2.58    0.33
   3  -4   1    2.73    0.34
  -3  -4  -1    2.07    0.35
   3  -4   1    3.55    0.50
   3   4   2   42.11    3.89
   3   4   2   40.97    3.93
  -3   4  -2   33.62    4.02
   3   4   2   39.51    4.05
  -3   4  -2   40.16    4.09
  -3  -4  -2   36.68    3.92
   3  -4   2   43.18    3.95
   3  -4   2   42.66    3.90
  -3  -4  -2   41.38    3.95
  -3  -4  -2   43.23    3.96
   3  -4   2   43.24    3.97
  -3   4  -3    2.48    0.66
  -3   4  -3    2.71    0.59
   3   4   3    2.66    0.43
  -3   4  -3    1.75    0.29
   3   4   3    2.54    0.42
   3   4   3    1.82    0.55
  -3   4  -3    2.38    0.30
   3  -4   3    1.44    0.41
  -3  -4  -3    2.35    0.36
   3  -4   3    1.79    0.36
  -3  -4  -3    1.94    0.44
  -3  -4  -3    2.10    0.43
   3  -4   3    2.20    0.38
  -3   4  -4   41.26    4.12
  -3   4  -4   42.73    4.21
   3   4   4   46.40    4.15
  -3   4  -4   44.97    4.32
  -3   4  -4   46.23    4.07
   3   4   4   48.81    4.27
   3  -4   4   39.08    4.17
   3  -4   4   38.38    4.09
   3  -4   4   38.15    4.09
  -3  -4  -4   39.79    4.18
  -3  -4  -4   40.22    4.16
  -3   4  -5    1.58    0.38
   3   4   5    0.52    0.42
  -3   4  -5    1.68    0.56
   3   4   5    1.62    0.60
  -3   4  -5    0.27    0.54
  -3   4  -5    2.21    0.45
   3  -4   5    0.56    0.55
   3  -4   5    0.96    0.39
  -3  -4  -5    1.81    0.53
   3  -4   5    1.27    0.42
  -3  -4  -5    1.16    0.47
   3   4   6    3.70    0.89
   3   4   6    4.84    0.89
  -3   4  -6    4.57    0.78
  -3   4  -6    4.62    0.96
  -3   4  -6    5.43    1.08
  -3  -4  -6    4.20    0.85
   3  -4   6    5.55    0.98
  -3  -4  -6    6.57    1.05
   3  -4   6    5.88    0.86
   3  -4   6    4.73    0.81
  -3   4  -7    1.03    0.68
  -3   4  -7    0.83    0.67
   3   4   7    0.59    0.59
   3   4   7    1.08    0.63
  -3   4  -7    1.59    0.52
   3  -4   7    1.19    0.54
  -3  -4  -7    1.12    0.64
   3  -4   7    1.16    0.66
   3  -4   7    1.05    0.54
  -3  -4  -7    0.62    0.62
  -3   4  -8   10.26    1.63
   3   4   8   11.61    1.61
  -3   4  -8   10.80    1.48
  -3   4  -8   10.38    1.69
   3   4   8   12.90    1.69
   3  -4   8   10.13    1.56
  -3  -4  -8   11.89    1.71
  -3  -4  -8   13.63    1.69
   3  -4   8   10.79    1.54
  -3   4  -9    1.65    0.86
  -3   4  -9    1.87    0.70
   3   4   9   -0.78    0.58
   3   4   9    0.02    0.68
  -3   4  -9   -0.31    0.73
  -3  -4  -9    0.42    0.80
   3  -4   9    0.70    0.68
  -3  -4  -9    0.06    0.69
   3  -4   9    0.57    0.71
  -3   4 -10   14.94    2.10
  -3   4 -10   16.29    2.27
  -3   4 -10   15.47    2.26
   3   4  10   17.43    2.16
   3   4  10   13.23    2.13
  -3  -4 -10   20.07    2.44
   3  -4  10   14.15    2.25
   3  -4  10   16.60    2.08
  -3  -4 -10   18.62    2.40
   3   4  11    0.42    0.96
   3   4  11    0.82    0.83
  -3   4 -11    1.92    1.07
  -3   4 -11    0.43    0.88
  -3   4 -11   -0.41    0.73
  -3  -4 -11   -0.04    0.88
   3  -4  11    0.62    1.02
  -3  -4 -11   -0.39    1.07
   3  -4  11   -0.25    0.75
  -3   4 -12   -1.01    1.04
   3   4  12    0.04    0.96
  -3  -4 -12   -0.50    1.04
  -3  -4 -12    1.14    1.18
   3  -4  12    1.24    1.20
   3  -4  12   -0.43    0.84
  -3   4 -13   -0.79    1.21
   3   4  13   -1.36    1.16
  -3   4 -13   -0.16    1.03
   3  -4  13    0.12    1.15
  -3  -4 -13   -1.02    1.15
  -3   4 -14   -0.05    1.41
  -3   4 -14   -0.87    1.13
   3   4  14    1.33    1.46
   3  -4  14    1.04    1.49
  -3  -4 -14   -0.61    1.41
  -3   4 -15    0.19    1.45
   3   4  15    0.20    1.55
  -3   4 -15    3.05    1.79
   3  -4  15    0.45    1.40
  -3  -4 -15   -0.21    1.46
   3   5 -15   -3.31    1.30
  -3   5  15    1.47    1.55
  -3  -5  15   -0.90    1.40
   3  -5 -15    3.75    1.76
   3   5 -14   -0.68    1.49
  -3   5  14   -0.35    1.21
   3  -5 -14    1.57    1.60
  -3  -5  14    0.71    1.38
  -3   5  13   -0.43    1.05
   3   5 -13   -0.32    1.23
   3   5 -13    0.18    0.87
  -3  -5  13    0.09    1.23
   3  -5 -13    0.99    1.37
   3   5 -12    3.37    1.62
   3   5 -12    7.78    1.30
  -3   5  12    4.75    1.36
   3  -5 -12    9.50    1.96
   3  -5 -12    7.77    1.72
  -3  -5  12    5.97    1.60
   3   5 -11    0.92    1.22
  -3   5  11   -0.02    0.72
   3   5 -11    0.34    0.63
  -3   5  11   -1.19    0.80
  -3  -5  11    0.14    0.95
   3  -5 -11   -0.67    1.01
   3  -5 -11   -0.50    0.93
   3   5 -10    2.40    1.15
  -3   5  10    3.91    1.03
  -3   5  10    2.69    0.89
   3   5 -10    3.50    0.79
   3  -5 -10    5.10    1.25
  -3  -5  10    1.58    0.71
   3  -5 -10    2.23    1.11
  -3  -5  10    3.49    1.08
  -3   5   9    0.35    0.74
   3   5  -9    1.63    1.04
  -3   5   9    1.95    0.73
   3   5  -9    1.83    0.54
   3  -5  -9    0.47    0.82
  -3  -5   9    0.67    0.68
   3  -5  -9    0.55    0.88
  -3  -5   9    1.60    0.54
   3   5  -8   16.15    1.84
  -3   5   8   18.10    2.10
   3   5  -8   18.62    2.30
   3   5  -8   15.16    2.24
  -3   5   8   18.05    2.04
  -3  -5   8   17.73    2.08
   3  -5  -8   14.51    2.16
  -3  -5   8   18.97    1.90
   3  -5  -8   16.67    2.20
   3   5  -7    0.77    0.71
  -3   5   7    1.47    0.59
  -3   5   7    0.40    0.55
   3   5  -7    0.75    0.67
  -3   5   7    1.52    0.67
   3   5  -7    0.95    0.34
   3  -5  -7    0.69    0.60
  -3  -5   7    0.96    0.52
  -3  -5   7    1.51    0.50
   3  -5  -7    1.05    0.64
  -3  -5   7    0.84    0.50
   3   5  -6   42.84    4.07
  -3   5   6   37.11    4.22
  -3   5   6   44.84    4.05
   3   5  -6   43.29    4.43
  -3   5   6   47.34    4.25
   3   5  -6   42.99    4.48
  -3   5   6   41.67    4.35
  -3  -5   6   42.01    4.24
   3  -5  -6   41.01    4.36
  -3  -5   6   44.46    4.25
   3  -5  -6   41.04    4.34
  -3  -5   6   39.74    4.22
  -3   5   5    0.72    0.27
   3   5  -5    1.71    0.69
   3   5  -5    1.15    0.61
  -3   5   5    0.54    0.39
  -3   5   5    0.90    0.52
  -3   5   5    0.90    0.35
  -3  -5   5    0.93    0.39
   3  -5  -5    1.18    0.49
  -3  -5   5    0.74    0.46
  -3  -5   5    0.39    0.34
   3  -5  -5    1.12    0.46
   3   5  -4    6.20    1.09
  -3   5   4    6.77    0.97
  -3   5   4    6.96    0.78
   3   5  -4    6.26    1.12
  -3   5   4    6.63    0.78
  -3   5   4    6.46    0.79
   3  -5  -4    6.53    0.91
  -3  -5   4    5.70    0.79
   3  -5  -4    5.47    0.89
  -3  -5   4    5.39    0.76
  -3  -5   4    5.17    0.75
   3   5  -3    5.88    1.09
  -3   5   3    7.85    0.83
  -3   5   3    7.39    0.91
   3   5  -3    9.13    1.18
   3   5  -3    8.02    0.97
  -3   5   3    6.09    1.02
  -3   5   3    8.36    0.85
  -3  -5   3    7.45    0.88
   3  -5  -3    6.46    0.92
   3  -5  -3    6.43    0.93
  -3  -5   3    7.65    0.80
  -3  -5   3    7.41    0.81
   3   5  -2    4.98    0.92
   3   5  -2    6.47    0.93
  -3   5   2    4.36    0.63
   3   5  -2    5.02    0.70
  -3   5   2    5.44    0.83
   3  -5  -2    3.69    0.52
  -3  -5   2    3.70    0.39
   3  -5  -2    3.06    0.53
   3  -5  -2    2.85    0.51
  -3  -5   2    3.17    0.38
   3   5  -1    1.67    0.51
  -3   5   1    2.47    0.52
  -3   5   1    1.72    0.51
   3   5  -1    1.80    0.50
   3   5  -1    2.54    0.71
   3  -5  -1    1.89    0.32
   3  -5  -1    1.55    0.31
   3  -5  -1    1.41    0.27
  -3   5   0   -0.22    0.37
  -3   5   0    0.45    0.38
   3   5   0    0.22    0.50
  -3   5   0   -0.09    0.30
   3   5   0    0.48    0.39
   3   5   0    0.26    0.31
   3  -5   0    0.15    0.19
  -3  -5   0    0.40    0.12
   3  -5   0    0.11    0.14
  -3  -5   0    0.07    0.13
   3  -5   0   -0.09    0.18
  -3  -5   0    0.29    0.08
   3  -5   0    0.31    0.16
  -3   5  -1    5.51    0.91
   3   5   1    4.36    0.71
   3   5   1    4.02    0.77
  -3   5  -1    4.97    0.86
  -3  -5  -1    4.57    0.55
   3  -5   1    4.42    0.51
   3  -5   1    4.08    0.50
   3  -5   1    4.88    0.51
  -3  -5  -1    4.99    0.56
   3  -5   1    4.56    0.53
  -3   5  -2   15.18    1.83
  -3   5  -2   13.37    1.82
   3   5   2   14.34    1.78
  -3  -5  -2   17.19    1.63
   3  -5   2   15.82    1.69
   3  -5   2   17.99    1.59
  -3  -5  -2   16.94    1.65
   3  -5   2   14.36    1.60
   3  -5   2   15.62    1.64
   3   5   3    6.53    0.72
   3   5   3    4.92    0.64
  -3   5  -3    5.05    0.97
  -3   5  -3    5.86    1.03
   3   5   3    4.71    0.89
  -3  -5  -3    5.12    0.68
   3  -5   3    5.90    0.79
  -3  -5  -3    5.00    0.74
   3  -5   3    4.42    0.65
  -3  -5  -3    4.53    0.73
   3  -5   3    5.76    0.69
  -3   5  -4   16.64    2.12
   3   5   4   17.31    1.87
   3   5   4   17.43    2.07
  -3   5  -4   16.89    2.05
   3   5   4   18.19    1.87
   3  -5   4   18.82    1.94
  -3  -5  -4   16.85    1.95
  -3  -5  -4   19.49    1.77
   3  -5   4   17.05    1.85
   3  -5   4   17.51    1.85
  -3  -5  -4   18.12    1.94
  -3   5  -5    0.45    0.35
  -3   5  -5    1.22    0.64
   3   5   5   -0.01    0.51
  -3   5  -5    0.26    0.55
  -3   5  -5    1.12    0.26
   3   5   5    1.36    0.46
   3   5   5    1.10    0.41
   3  -5   5    0.08    0.56
  -3  -5  -5    0.79    0.48
   3  -5   5    0.94    0.40
  -3  -5  -5    1.14    0.48
   3  -5   5    0.52    0.34
   3   5   6   53.52    5.21
  -3   5  -6   56.64    5.18
  -3   5  -6   43.79    5.27
  -3   5  -6   54.83    5.45
   3   5   6   51.20    5.32
   3  -5   6   56.28    5.31
  -3  -5  -6   52.22    5.31
   3  -5   6   53.17    5.17
   3  -5   6   55.87    5.21
  -3  -5  -6   46.33    5.24
   3   5   7    2.55    0.73
   3   5   7    2.72    0.87
  -3   5  -7    4.17    1.01
  -3   5  -7    4.15    1.08
   3  -5   7    2.24    0.71
  -3  -5  -7    3.95    0.94
   3  -5   7    2.47    0.69
   3  -5   7    1.96    0.88
  -3  -5  -7    1.72    0.75
  -3   5  -8    8.19    1.50
   3   5   8    5.92    1.17
  -3   5  -8    7.32    1.37
   3   5   8    5.01    1.18
   3  -5   8    7.43    1.20
  -3  -5  -8    3.90    1.08
  -3  -5  -8    4.03    1.19
   3  -5   8    5.65    1.18
   3   5   9   -0.16    0.73
   3   5   9    0.07    0.76
  -3   5  -9    1.00    0.90
  -3   5  -9    0.53    0.87
  -3  -5  -9    0.50    0.82
   3  -5   9    0.77    0.77
   3  -5   9    0.26    0.74
  -3  -5  -9   -0.30    0.63
  -3   5 -10   12.71    2.08
   3   5  10    6.93    1.60
   3   5  10   11.47    1.79
  -3   5 -10   10.85    1.97
  -3  -5 -10   13.53    2.10
  -3  -5 -10   11.21    1.90
   3  -5  10   12.97    1.77
   3  -5  10    6.22    1.62
  -3   5 -11    1.49    0.87
  -3   5 -11   -0.56    1.01
   3   5  11   -0.06    0.92
  -3   5 -11    0.42    1.06
   3   5  11    1.30    1.02
   3  -5  11    2.68    1.16
   3  -5  11    3.18    1.02
  -3  -5 -11    0.81    1.14
  -3  -5 -11   -0.32    0.96
  -3   5 -12    6.53    1.83
   3   5  12    5.89    1.50
   3   5  12    7.34    1.75
  -3   5 -12    6.54    1.42
  -3  -5 -12    3.90    1.72
   3  -5  12    7.67    1.72
  -3  -5 -12    8.96    1.89
  -3   5 -13    0.41    1.34
   3   5  13   -0.34    1.15
  -3   5 -13    0.67    1.01
  -3  -5 -13    0.15    1.36
   3  -5  13    2.03    1.40
  -3   5 -14    0.86    1.61
   3   5  14    1.46    1.29
   3  -5  14   -0.20    1.19
  -3  -5 -14    0.79    1.50
  -3   5 -15   -0.66    1.63
   3   5  15    0.77    1.56
  -3  -5 -15    2.60    1.92
   3  -5  15    0.77    1.63
  -3   6  15    1.13    1.40
   3   6 -15    0.30    1.78
  -3  -6  15    0.53    1.82
   3   6 -14   -2.85    1.37
  -3   6  14   -0.63    1.20
   3  -6 -14    1.90    1.43
  -3  -6  14    0.27    1.36
   3   6 -13   -1.42    1.32
  -3   6  13   -0.88    1.05
   3  -6 -13    2.64    1.62
  -3  -6  13   -0.21    1.18
   3  -6 -13    2.38    1.39
  -3   6  12   -0.08    1.03
   3   6 -12   -1.96    1.01
  -3  -6  12    0.40    1.10
   3  -6 -12   -0.27    1.10
   3  -6 -12   -1.18    0.91
   3   6 -11    0.76    1.30
  -3   6  11   -0.61    0.86
  -3   6  11    0.22    0.85
   3  -6 -11   -0.11    1.02
  -3  -6  11   -1.03    0.84
   3  -6 -11    0.49    1.17
  -3   6  10    5.41    1.18
   3   6 -10    3.37    0.79
   3   6 -10    5.30    1.57
  -3   6  10    3.11    1.14
   3  -6 -10    5.35    1.43
  -3  -6  10    7.36    1.31
   3  -6 -10    3.34    1.34
  -3   6   9    0.93    0.81
   3   6  -9    0.86    1.10
   3   6  -9    1.09    0.43
  -3   6   9    0.71    0.72
  -3  -6   9    1.47    0.78
   3  -6  -9    0.54    0.88
  -3  -6   9    2.13    0.62
   3  -6  -9   -0.01    0.88
  -3   6   8   28.76    3.26
   3   6  -8   29.81    2.99
   3   6  -8   25.85    3.47
  -3   6   8   28.28    3.37
   3   6  -8   29.87    3.55
  -3  -6   8   34.47    3.21
   3  -6  -8   35.14    3.51
  -3  -6   8   31.36    3.31
   3  -6  -8   36.77    3.54
  -3   6   7    1.46    0.63
  -3   6   7    1.95    0.82
   3   6  -7    2.41    0.96
   3   6  -7    2.30    0.99
  -3  -6   7    3.51    0.71
   3  -6  -7    0.71    0.69
  -3  -6   7    2.41    0.70
   3  -6  -7    1.94    0.77
  -3  -6   7    3.01    0.73
   3   6  -6   10.04    1.64
  -3   6   6    8.05    1.39
  -3   6   6    7.56    1.14
  -3   6   6    9.70    0.96
   3   6  -6   10.24    1.52
  -3  -6   6    7.82    1.16
  -3  -6   6    8.52    1.30
  -3  -6   6    8.20    1.16
   3  -6  -6    8.86    1.38
   3  -6  -6    8.90    1.32
  -3   6   5    2.03    0.42
   3   6  -5    1.51    0.74
   3   6  -5    2.08    0.79
  -3   6   5    2.85    0.80
  -3   6   5    1.31    0.43
  -3  -6   5    2.76    0.52
  -3  -6   5    1.35    0.43
   3  -6  -5    0.77    0.56
  -3  -6   5    1.97    0.56
   3  -6  -5    1.55    0.59
  -3   6   4   27.42    2.39
   3   6  -4   25.83    2.54
  -3   6   4   22.42    2.11
  -3   6   4   24.56    2.06
   3   6  -4   16.87    2.33
  -3   6   4   22.33    2.03
   3  -6  -4   17.38    2.14
  -3  -6   4   17.14    2.01
   3  -6  -4   16.61    2.13
  -3  -6   4   17.76    2.06
  -3  -6   4   18.27    2.02
   3   6  -3    0.88    0.60
   3   6  -3    0.93    0.45
  -3   6   3    2.05    0.63
  -3   6   3    1.24    0.34
  -3   6   3    1.48    0.26
  -3   6   3    1.63    0.46
   3   6  -3    0.61    0.65
   3  -6  -3    0.89    0.38
  -3  -6   3    0.57    0.23
   3  -6  -3    1.11    0.42
  -3  -6   3    0.37    0.33
  -3  -6   3    1.01    0.24
   3   6  -2   37.60    3.89
   3   6  -2   38.16    4.09
  -3   6   2   38.49    3.95
  -3   6   2   40.66    3.88
   3   6  -2   38.79    3.97
   3  -6  -2   42.43    3.78
   3  -6  -2   35.60    3.73
   3  -6  -2   37.05    3.75
   3   6  -1    3.93    0.79
   3   6  -1    3.53    0.74
  -3   6   1    1.11    0.55
  -3   6   1    2.69    0.66
   3   6  -1    2.48    0.85
   3  -6  -1    1.84    0.38
   3  -6  -1    2.20    0.35
   3  -6  -1    3.40    0.46
  -3   6   0   52.25    5.24
   3   6   0   53.70    5.24
   3   6   0   49.78    5.42
   3   6   0   54.77    5.29
  -3   6   0   49.38    5.25
  -3   6   0   52.56    5.32
  -3  -6   0   55.07    5.01
   3  -6   0   54.57    5.02
   3  -6   0   52.22    5.01
  -3  -6   0   49.47    4.99
  -3  -6   0   56.23    4.99
   3  -6   0   51.69    5.04
  -3   6  -1    3.97    0.87
  -3   6  -1    4.27    0.94
   3   6   1    3.91    0.77
   3   6   1    6.65    1.05
  -3  -6  -1    5.91    0.61
   3  -6   1    4.57    0.54
  -3  -6  -1    4.53    0.57
   3  -6   1    4.98    0.55
   3  -6   1    4.36    0.54
   3   6   2   33.61    2.85
  -3   6  -2   28.36    3.03
   3   6   2   29.96    2.98
  -3   6  -2   27.67    3.01
  -3  -6  -2   29.13    2.75
   3  -6   2   26.83    2.67
  -3  -6  -2   25.77    2.71
   3  -6   2   26.97    2.80
   3  -6   2   25.76    2.72
   3  -6   2   26.44    2.66
   3   6   3    4.11    0.48
  -3   6  -3    3.99    0.96
  -3   6  -3    3.46    0.93
   3   6   3    3.37    0.83
   3   6   3    4.75    0.46
   3  -6   3    4.92    0.60
  -3  -6  -3    3.49    0.67
   3  -6   3    3.73    0.69
   3  -6   3    3.35    0.59
  -3  -6  -3    4.86    0.71
   3   6   4   24.78    2.42
  -3   6  -4   24.47    2.49
  -3   6  -4   18.77    2.39
   3   6   4   26.88    2.16
   3   6   4   24.49    2.08
  -3  -6  -4   18.46    2.19
   3  -6   4   18.72    2.08
   3  -6   4   17.89    2.07
  -3  -6  -4   16.79    2.16
   3  -6   4   18.15    2.15
  -3  -6  -4   19.19    2.05
  -3   6  -5    1.40    0.77
   3   6   5    2.90    0.84
  -3   6  -5    2.00    0.85
   3   6   5    1.37    0.46
   3  -6   5    2.06    0.48
   3  -6   5    0.58    0.43
  -3  -6  -5    1.34    0.54
   3  -6   5    1.92    0.69
  -3  -6  -5    1.70    0.57
  -3   6  -6    4.41    1.11
   3   6   6    3.26    0.77
   3   6   6    4.72    1.05
  -3   6  -6    6.15    1.23
   3  -6   6    8.05    0.98
   3  -6   6    4.25    1.02
  -3  -6  -6    3.66    0.91
  -3  -6  -6    4.89    1.01
   3  -6   6    3.86    0.77
  -3   6  -7    2.24    0.97
   3   6   7    1.83    0.88
  -3   6  -7    1.17    0.87
   3   6   7    1.68    0.66
  -3   6  -7    2.16    0.41
   3  -6   7    2.56    0.91
  -3  -6  -7    2.27    0.90
   3  -6   7    1.79    0.66
  -3  -6  -7    0.99    0.73
  -3   6  -8   12.65    2.27
  -3   6  -8   15.27    1.82
   3   6   8   12.31    2.03
   3   6   8   17.59    2.31
  -3   6  -8   14.29    2.31
  -3  -6  -8   22.74    2.37
  -3  -6  -8   22.37    2.36
   3  -6   8   23.37    2.21
   3  -6   8   21.05    2.29
   3   6   9    1.31    0.96
  -3   6  -9    3.42    0.67
  -3   6  -9    2.68    1.11
   3   6   9    1.77    0.88
  -3   6  -9    0.23    1.06
   3  -6   9    1.61    0.88
   3  -6   9    0.42    0.88
  -3  -6  -9    1.88    0.94
  -3  -6  -9    0.59    1.00
  -3   6 -10    7.43    1.91
   3   6  10   10.69    1.80
  -3   6 -10    9.66    1.98
  -3   6 -10    9.33    1.47
   3   6  10    9.44    1.82
   3  -6  10   13.77    1.95
  -3  -6 -10   15.43    2.25
   3  -6  10   12.90    1.88
  -3  -6 -10   14.32    2.11
   3   6  11    0.06    0.97
  -3   6 -11   -0.32    1.05
   3   6  11    1.40    1.12
  -3   6 -11   -0.18    1.16
  -3  -6 -11    2.47    1.33
  -3  -6 -11    2.05    1.23
   3  -6  11    3.84    1.26
   3  -6  11    2.15    1.17
   3   6  12   -0.35    1.02
  -3   6 -12    2.13    1.40
  -3   6 -12   -0.37    1.23
   3   6  12   -0.42    1.02
  -3  -6 -12   -0.89    1.29
  -3  -6 -12    1.40    1.27
   3  -6  12   -1.74    1.04
  -3   6 -13   -0.02    1.46
   3   6  13    1.33    1.26
   3  -6  13    1.05    1.31
  -3  -6 -13   -1.95    1.37
   3   6  14   -0.18    1.25
  -3   6 -14    1.72    1.75
   3  -6  14    2.05    1.57
  -3  -6 -14    0.58    1.77
  -3   6 -15   -2.38    1.45
   3  -6  15   -0.10    1.66
  -3   7  14   -0.53    1.13
   3   7 -14    1.33    1.67
   3  -7 -14   -0.55    1.34
   3   7 -13    1.41    1.72
  -3   7  13   -0.51    1.04
   3  -7 -13    1.32    1.43
   3  -7 -13   -0.29    1.19
  -3   7  12   -0.40    0.92
   3   7 -12    0.74    1.45
   3  -7 -12    1.78    1.38
   3  -7 -12    1.39    1.20
   3   7 -11   -0.16    1.33
  -3   7  11    0.30    0.95
  -3   7  11   -0.32    0.89
  -3  -7  11   -0.58    1.42
   3  -7 -11    2.48    1.31
   3  -7 -11   -0.54    1.04
   3   7 -10    0.70    1.20
  -3   7  10    1.48    1.00
  -3   7  10    0.10    0.78
   3  -7 -10    1.12    1.13
  -3  -7  10    1.98    0.94
   3  -7 -10    0.12    0.99
  -3   7   9    3.03    1.07
  -3   7   9   -0.10    0.69
   3   7  -9    0.01    1.03
  -3  -7   9    0.24    0.76
   3  -7  -9   -0.03    0.80
   3  -7  -9   -0.84    0.80
  -3   7   8   20.22    2.37
   3   7  -8   12.86    2.43
  -3   7   8   17.71    2.06
   3  -7  -8   18.46    2.29
  -3  -7   8   16.63    2.07
   3  -7  -8   17.01    2.31
  -3  -7   8   17.01    2.05
   3   7  -7    2.86    0.94
  -3   7   7    1.45    0.59
   3   7  -7    2.20    1.08
  -3   7   7    3.42    1.01
  -3  -7   7    2.00    0.81
  -3  -7   7    2.74    0.71
  -3  -7   7    3.28    0.85
   3  -7  -7    1.94    0.86
   3  -7  -7    2.08    0.83
   3   7  -6   44.38    4.70
  -3   7   6   43.03    4.17
  -3   7   6   40.07    4.50
  -3   7   6   43.81    4.26
  -3  -7   6   42.23    4.28
   3  -7  -6   45.20    4.45
  -3  -7   6   40.47    4.39
  -3  -7   6   41.94    4.28
   3  -7  -6   48.29    4.50
  -3   7   5    1.67    0.78
  -3   7   5    1.37    0.40
   3   7  -5    0.32    0.68
  -3   7   5    2.13    0.49
   3   7  -5    1.42    0.88
  -3  -7   5    0.38    0.40
  -3  -7   5    1.30    0.43
  -3  -7   5    1.50    0.57
   3  -7  -5    2.02    0.64
   3  -7  -5    0.81    0.56
  -3   7   4    5.01    0.60
  -3   7   4    4.74    0.59
  -3   7   4    4.44    0.80
   3   7  -4    6.20    1.21
   3   7  -4    8.13    1.51
  -3   7   4    6.48    1.15
   3  -7  -4    4.41    0.87
  -3  -7   4    4.61    0.78
  -3  -7   4    5.34    0.72
  -3  -7   4    5.48    0.71
   3  -7  -4    5.25    0.86
   3   7  -3    6.12    1.00
   3   7  -3    5.73    1.31
   3   7  -3    5.65    1.19
  -3   7   3    6.50    1.15
  -3   7   3    6.62    0.94
   3  -7  -3    5.45    0.85
  -3  -7   3    5.38    0.65
   3  -7  -3    5.42    0.85
  -3  -7   3    5.59    0.85
  -3  -7   3    5.55    0.65
  -3   7   2   13.88    1.70
  -3   7   2   14.94    1.81
   3   7  -2   16.26    2.12
   3   7  -2   14.45    1.72
   3   7  -2   12.60    1.77
   3  -7  -2   15.19    1.56
   3  -7  -2   13.47    1.52
   3  -7  -2   14.71    1.56
   3   7  -1    1.36    0.67
   3   7  -1    1.05    0.81
  -3   7   1    1.90    0.62
   3   7  -1    2.41    0.66
  -3   7   1    1.86    0.66
   3  -7  -1    1.63    0.37
   3  -7  -1    1.38    0.32
   3  -7  -1    1.99    0.39
   3   7   0    6.06    1.46
   3   7   0    8.87    1.32
  -3   7   0    9.77    1.25
  -3   7   0    7.32    1.21
   3   7   0    9.68    1.33
   3  -7   0    8.76    0.90
   3  -7   0    8.33    0.91
  -3  -7   0    8.38    0.85
  -3  -7   0    7.41    0.85
   3  -7   0    8.00    0.89
   3   7   1    2.51    0.80
  -3   7  -1    3.42    0.93
   3   7   1    2.29    0.68
  -3   7  -1    1.56    0.66
   3  -7   1    3.02    0.44
  -3  -7  -1    3.25    0.45
   3  -7   1    2.98    0.41
  -3  -7  -1    2.41    0.40
   3  -7   1    2.47    0.37
  -3   7  -2    3.96    0.97
  -3   7  -2    4.35    0.95
   3   7   2    5.03    0.80
   3   7   2    5.39    0.98
   3  -7   2    3.52    0.52
  -3  -7  -2    3.09    0.55
   3  -7   2    3.61    0.73
   3  -7   2    3.57    0.56
  -3  -7  -2    3.64    0.60
   3  -7   2    3.14    0.49
   3   7   3    3.17    0.94
  -3   7  -3    2.45    0.98
  -3   7  -3    5.52    1.12
  -3  -7  -3    4.12    0.72
   3  -7   3    3.34    0.73
   3  -7   3    4.40    0.64
   3  -7   3    4.25    0.59
  -3  -7  -3    3.97    0.68
  -3   7  -4   22.17    2.69
   3   7   4   21.73    2.17
  -3   7  -4   20.77    2.71
   3   7   4   20.82    2.65
   3   7   4   21.30    2.15
  -3  -7  -4   28.41    2.50
   3  -7   4   22.97    2.44
   3  -7   4   25.38    2.31
   3  -7   4   24.06    2.31
  -3  -7  -4   21.66    2.41
   3   7   5    1.51    0.40
   3   7   5    1.06    0.80
  -3   7  -5    0.34    0.82
  -3   7  -5   -0.12    0.62
  -3  -7  -5    1.98    0.62
   3  -7   5    1.13    0.44
   3  -7   5    2.01    0.51
   3  -7   5    0.94    0.66
  -3  -7  -5    1.82    0.64
  -3   7  -6   32.93    3.63
   3   7   6   31.79    3.18
  -3   7  -6   30.45    3.60
   3   7   6   31.89    3.55
   3  -7   6   31.95    3.24
   3  -7   6   32.32    3.43
  -3  -7  -6   28.72    3.33
   3  -7   6   31.49    3.20
  -3  -7  -6   29.36    3.38
   3   7   7    3.67    0.82
   3   7   7    5.03    1.19
  -3   7  -7    3.23    1.02
  -3   7  -7    3.08    1.21
  -3  -7  -7    3.24    0.98
   3  -7   7    3.68    0.87
  -3  -7  -7    2.43    0.91
   3  -7   7    5.35    1.20
   3   7   8    6.78    1.46
   3   7   8    5.67    1.11
  -3   7  -8    3.30    1.12
  -3   7  -8    2.62    1.29
  -3  -7  -8    7.04    1.41
   3  -7   8    7.59    1.18
   3  -7   8    4.35    1.26
  -3  -7  -8    7.06    1.32
   3   7   9    1.08    0.77
  -3   7  -9   -0.02    0.80
  -3   7  -9    0.93    1.14
   3   7   9    0.20    0.94
   3  -7   9    0.46    0.93
  -3  -7  -9    0.98    0.92
  -3  -7  -9    0.07    0.98
   3  -7   9    0.45    0.81
  -3   7 -10    3.24    1.46
   3   7  10    1.73    1.01
  -3   7 -10    1.68    1.06
   3   7  10    2.70    1.27
   3  -7  10    2.12    1.09
   3  -7  10    2.39    1.07
  -3  -7 -10    2.29    1.24
  -3  -7 -10    1.44    1.13
  -3   7 -11    0.29    1.30
   3   7  11    1.47    1.21
   3   7  11    0.46    0.98
  -3   7 -11    0.75    1.23
  -3  -7 -11    0.26    1.12
   3  -7  11    0.59    1.03
  -3  -7 -11   -0.06    1.07
   3   7  12   -0.71    1.04
  -3   7 -12    3.07    1.58
   3   7  12   -1.03    1.07
  -3   7 -12   -0.95    1.19
  -3  -7 -12    0.44    1.25
  -3  -7 -12   -0.19    1.12
   3   7  13    1.34    1.33
  -3   7 -13    1.65    1.67
  -3  -7 -13   -0.41    1.26
  -3  -7 -13    0.35    1.63
  -3   7 -14   -0.73    1.58
   3   7  14    0.56    1.46
  -3  -7 -14   -1.79    1.55
   3   8 -14    2.30    1.83
  -3   8  14    0.91    1.31
   3  -8 -14    0.84    1.65
   3   8 -13    2.11    1.62
  -3   8  13   -2.50    1.02
   3  -8 -13    1.02    1.50
   3  -8 -13    2.19    1.60
  -3   8  12    0.37    1.20
  -3   8  12    0.42    1.05
   3   8 -12   -0.08    1.47
   3  -8 -12    2.42    1.35
   3  -8 -12    2.43    1.46
  -3   8  11    0.51    0.94
   3   8 -11    2.50    1.60
  -3   8  11    0.02    1.14
   3  -8 -11    3.46    1.35
   3  -8 -11    0.39    1.25
  -3   8  10    3.99    1.38
   3   8 -10    0.48    1.43
  -3   8  10    5.45    1.17
   3  -8 -10    4.06    1.41
   3  -8 -10    6.61    1.49
  -3   8   9    1.63    0.81
   3   8  -9    0.60    1.29
  -3   8   9    2.81    1.21
   3  -8  -9    1.43    1.00
   3  -8  -9    1.16    1.07
   3   8  -8    7.48    1.86
  -3   8   8   11.94    1.79
  -3   8   8   10.24    1.25
   3   8  -8    3.26    1.09
   3  -8  -8   10.04    1.66
   3  -8  -8    7.16    1.47
   3   8  -7    1.39    0.73
  -3   8   7   -0.27    0.74
  -3   8   7    1.28    0.51
   3   8  -7    1.68    1.24
   3  -8  -7    0.94    0.81
   3  -8  -7    1.85    0.89
  -3  -8   7    0.97    0.79
   3   8  -6    0.18    0.59
  -3   8   6    0.77    0.80
   3   8  -6   -0.25    1.07
  -3   8   6    0.92    0.41
  -3  -8   6   -0.15    0.67
   3  -8  -6    0.53    0.68
   3  -8  -6   -0.75    0.65
  -3  -8   6    1.38    0.47
  -3   8   5    2.05    0.84
   3   8  -5    0.33    0.66
   3   8  -5    0.95    1.12
  -3   8   5    2.19    0.57
  -3  -8   5    1.65    0.48
  -3  -8   5    1.36    0.62
   3  -8  -5    1.20    0.64
   3  -8  -5    1.02    0.64
   3   8  -4    4.38    1.44
  -3   8   4    4.38    1.15
   3   8  -4    2.70    0.95
  -3   8   4    5.22    0.90
   3  -8  -4    5.51    0.93
  -3  -8   4    3.94    0.78
   3  -8  -4    3.75    0.81
  -3  -8   4    4.68    0.64
  -3   8   3    0.22    0.72
   3   8  -3    1.75    1.06
   3   8  -3    2.67    0.77
  -3   8   3    2.85    0.70
   3   8  -3    0.85    0.75
  -3  -8   3    1.82    0.32
  -3  -8   3    2.06    0.62
   3  -8  -3    1.79    0.54
   3  -8  -3    1.93    0.56
  -3   8   2    3.22    0.99
   3   8  -2    3.25    0.94
   3   8  -2    3.78    1.27
  -3   8   2    4.43    0.92
   3   8  -2    6.81    1.12
   3  -8  -2    5.35    0.74
   3  -8  -2    4.90    0.74
   3  -8  -2    4.84    0.73
  -3   8   1    2.91    0.84
   3   8  -1    3.31    0.94
   3   8  -1    5.25    1.04
  -3   8   1    4.00    0.96
   3   8  -1    3.74    1.22
   3  -8  -1    3.02    0.50
   3  -8  -1    3.13    0.53
   3   8   0    7.23    1.24
  -3   8   0    7.92    1.31
  -3   8   0    7.72    1.25
   3   8   0    7.43    1.31
  -3  -8   0    5.99    0.73
   3  -8   0    7.91    0.82
   3  -8   0    6.29    0.81
   3  -8   0    7.24    0.83
  -3  -8   0    7.08    0.76
  -3   8  -1    4.74    1.16
   3   8   1    5.60    0.98
  -3   8  -1    3.76    0.98
   3   8   1    3.85    1.04
   3  -8   1    4.53    0.87
  -3  -8  -1    4.22    0.62
   3  -8   1    4.58    0.57
   3  -8   1    3.94    0.57
   3  -8   1    4.54    0.64
  -3  -8  -1    5.83    0.66
   3   8   2    3.81    1.02
  -3   8  -2    4.65    1.07
  -3   8  -2    4.87    1.11
   3  -8   2    2.47    0.72
   3  -8   2    1.40    0.45
   3  -8   2    2.42    0.40
   3  -8   2    2.49    0.42
  -3  -8  -2    2.92    0.55
  -3  -8  -2    1.74    0.47
  -3   8  -3    3.50    1.10
  -3   8  -3    2.47    0.94
   3   8   3    3.28    0.96
  -3  -8  -3    3.08    0.63
   3  -8   3    4.04    0.56
   3  -8   3    2.74    0.71
   3  -8   3    3.27    0.55
  -3  -8  -3    2.63    0.63
  -3   8  -4    3.18    1.11
  -3   8  -4    2.66    1.22
   3   8   4    4.78    1.20
  -3  -8  -4    5.96    0.98
   3  -8   4    6.72    0.82
   3  -8   4    7.02    0.90
  -3  -8  -4    5.25    0.92
   3  -8   4    5.92    1.00
  -3   8  -5    0.02    0.66
   3   8   5    0.05    0.74
  -3   8  -5    0.75    1.00
   3  -8   5    0.75    0.68
  -3  -8  -5   -0.80    0.47
  -3  -8  -5    0.98    0.63
   3  -8   5    0.47    0.40
   3   8   6    1.20    0.93
  -3   8  -6    0.30    0.64
   3   8   6    1.07    0.42
  -3   8  -6    1.52    1.14
  -3  -8  -6   -0.31    0.59
   3  -8   6    0.07    0.82
  -3  -8  -6    0.16    0.68
  -3   8  -7    2.42    1.22
   3   8   7    2.28    1.16
  -3   8  -7    0.73    0.72
   3   8   7    1.74    0.59
  -3  -8  -7    1.27    0.82
  -3  -8  -7    3.02    0.98
   3  -8   7    1.97    1.05
   3   8   8   14.58    2.31
  -3   8  -8   12.71    2.36
   3   8   8   15.70    1.78
  -3  -8  -8   10.89    1.99
  -3  -8  -8   14.45    2.08
   3  -8   8   13.70    2.08
   3   8   9    3.94    1.02
  -3   8  -9    2.23    1.04
  -3   8  -9    2.75    1.47
   3   8   9    4.94    1.44
  -3  -8  -9    4.98    1.36
   3  -8   9    3.54    1.31
  -3  -8  -9    2.04    1.11
   3   8  10    4.21    1.12
  -3   8 -10    3.53    1.64
   3   8  10    5.04    1.51
  -3   8 -10    3.51    1.27
  -3  -8 -10    3.40    1.37
  -3  -8 -10    2.25    1.42
   3   8  11    2.13    1.08
  -3   8 -11    0.05    0.97
  -3   8 -11    0.67    1.26
   3   8  11    0.56    1.28
  -3  -8 -11   -0.24    1.29
  -3  -8 -11    1.82    1.30
  -3   8 -12    1.13    1.39
  -3   8 -12   -0.97    1.29
   3   8  12    0.05    1.01
   3   8  12    2.14    1.47
  -3  -8 -12    0.63    1.39
  -3  -8 -12   -0.16    1.39
   3   8  13    0.99    1.27
  -3   8 -13   -0.30    1.52
  -3  -8 -13    0.50    1.62
  -3  -8 -13   -1.33    1.41
  -3  -8 -14    0.94    1.93
   3   9 -13    2.78    1.97
   3  -9 -13   -0.31    1.45
   3  -9 -13   -0.17    1.43
   3   9 -12    0.09    1.57
  -3   9  12   -0.93    1.27
   3  -9 -12   -2.27    1.17
   3  -9 -12   -0.25    1.34
   3   9 -11    0.57    1.61
  -3   9  11    0.09    1.21
   3  -9 -11    1.11    1.29
   3  -9 -11    0.87    1.28
  -3   9  10    1.41    1.20
   3   9 -10   -0.49    1.49
   3  -9 -10    1.58    1.20
   3  -9 -10    0.91    1.22
  -3   9   9    1.64    1.19
   3   9  -9    0.43    1.48
   3  -9  -9    1.15    1.10
   3  -9  -9   -2.45    0.84
   3   9  -8    8.74    2.20
  -3   9   8   11.12    2.03
   3  -9  -8    9.03    1.73
   3  -9  -8   13.14    1.93
   3   9  -7    1.13    0.70
  -3   9   7    4.45    1.31
   3   9  -7    2.59    1.53
  -3  -9   7    0.79    0.96
   3  -9  -7    3.79    1.06
   3  -9  -7    2.72    1.03
   3   9  -6   32.20    3.85
  -3   9   6   25.23    3.37
  -3  -9   6   32.20    2.97
  -3  -9   6   25.96    3.13
   3  -9  -6   27.90    3.21
   3  -9  -6   26.14    3.16
  -3   9   5    2.21    1.05
   3   9  -5    1.45    0.73
  -3   9   5    6.94    1.00
   3   9  -5    3.29    1.46
  -3  -9   5    5.82    0.96
   3  -9  -5    4.68    0.97
  -3  -9   5    4.25    0.68
   3  -9  -5    5.38    1.00
   3   9  -4    2.35    0.89
   3   9  -4    0.96    1.36
  -3   9   4    3.14    0.82
  -3   9   4    2.95    1.10
   3  -9  -4    3.23    0.80
  -3  -9   4    4.50    0.59
   3  -9  -4    3.18    0.82
  -3  -9   4    3.65    0.82
   3   9  -3    3.37    1.03
  -3   9   3    1.45    0.73
   3   9  -3    3.94    1.02
  -3   9   3    2.83    1.06
   3   9  -3    0.85    1.19
   3  -9  -3    3.34    0.71
   3  -9  -3    2.69    0.68
  -3  -9   3    4.22    0.83
  -3  -9   3    3.33    0.44
  -3   9   2   10.29    1.50
   3   9  -2    8.75    1.60
   3   9  -2   10.12    1.58
  -3   9   2   10.22    1.70
   3   9  -2    8.06    1.95
   3  -9  -2    9.85    1.23
   3   9  -1    2.45    0.90
  -3   9   1    1.82    0.82
   3   9  -1   -0.25    0.92
   3   9  -1    1.61    0.81
  -3   9   1    1.03    0.69
   3  -9  -1    1.28    0.42
   3  -9  -1    1.77    0.42
  -3   9   0    7.68    1.39
   3   9   0    6.26    1.26
   3   9   0    6.37    1.28
   3  -9   0    5.23    0.80
  -3  -9   0    6.63    0.73
   3  -9   0    6.75    0.79
  -3   9  -1    1.03    0.80
   3   9   1    1.73    0.73
   3   9   1    2.09    0.91
  -3  -9  -1    1.38    0.39
   3  -9   1    1.23    0.76
   3  -9   1    1.10    0.37
   3  -9   1    1.13    0.31
   3   9   2    4.49    1.15
  -3   9  -2    2.99    1.12
  -3   9  -2    3.94    1.07
  -3  -9  -2    2.52    0.56
   3  -9   2    1.38    0.75
   3  -9   2    3.05    0.50
   3  -9   2    2.30    0.46
  -3   9  -3    3.62    1.24
   3   9   3    1.80    1.04
  -3   9  -3    0.58    0.70
  -3  -9  -3    0.61    0.50
   3  -9   3    2.86    0.76
   3  -9   3    1.56    0.38
  -3   9  -4   11.05    2.10
   3   9   4   12.39    1.98
  -3  -9  -4   11.04    1.57
   3  -9   4   11.43    1.62
   3  -9   4   12.29    1.35
  -3  -9  -4   12.14    1.58
  -3   9  -5    4.11    1.48
   3   9   5    4.77    1.35
  -3   9  -5    3.22    0.96
   3  -9   5    3.41    0.70
   3  -9   5    4.20    0.99
  -3  -9  -5    5.14    1.03
  -3  -9  -5    7.12    1.10
  -3   9  -6   16.03    2.56
   3   9   6   18.51    2.30
  -3  -9  -6   13.62    1.93
  -3  -9  -6   12.54    1.90
   3  -9   6   11.42    1.92
   3   9   7    5.46    1.46
  -3   9  -7    5.25    1.66
  -3   9  -7    2.06    0.84
   3  -9   7    5.54    1.35
  -3  -9  -7    4.34    1.20
  -3  -9  -7    3.92    1.08
  -3   9  -8    3.79    1.59
   3   9   8    5.92    1.53
  -3   9  -8    1.55    0.71
  -3  -9  -8    3.96    1.17
  -3  -9  -8    4.63    1.28
   3  -9   8    5.87    1.43
   3   9   9    1.83    1.35
  -3   9  -9    0.06    1.33
  -3   9  -9    0.47    1.08
  -3  -9  -9    2.12    1.13
  -3  -9  -9    1.58    1.13
  -3   9 -10    0.82    0.85
   3   9  10    1.37    1.31
  -3   9 -10    0.75    1.47
  -3  -9 -10    2.44    1.41
  -3  -9 -10    0.03    1.14
   3   9  11    1.30    1.33
  -3   9 -11    0.37    1.03
  -3   9 -11    0.74    1.49
  -3  -9 -11   -0.23    1.43
  -3  -9 -11   -1.50    1.14
   3   9  12    2.84    1.55
  -3   9 -12    1.21    1.65
  -3  -9 -12   -2.06    1.31
  -3  -9 -12    0.83    1.58
  -3  -9 -13    0.03    1.67
  -3  -9 -13   -1.22    1.63
   3  10 -12    2.40    1.94
  -3  10  12   -0.31    1.44
   3 -10 -12    1.64    2.06
   3 -10 -12   -0.14    1.36
   3  10 -11    0.40    1.66
  -3  10  11   -0.78    1.23
   3 -10 -11    1.26    1.76
   3 -10 -11   -1.66    1.22
   3  10 -10    7.12    2.16
  -3  10  10    6.50    1.76
   3 -10 -10    2.96    1.48
  -3  10   9    3.57    1.49
   3  10  -9    1.52    1.85
   3 -10  -9    4.32    1.33
   3  10  -8    3.40    1.95
  -3  10   8    4.66    1.54
   3 -10  -8    5.69    1.37
   3  10  -7    0.52    0.92
  -3  10   7    0.58    1.20
   3  10  -7   -1.11    1.36
   3 -10  -7   -0.38    0.82
   3  10  -6    0.43    0.58
  -3  10   6   -0.15    0.98
   3  10  -6    0.66    1.30
  -3 -10   6   -0.82    0.81
   3 -10  -6    1.34    0.85
   3  10  -5    0.07    0.59
  -3  10   5    0.17    1.00
   3  10  -5   -2.53    1.15
  -3 -10   5    0.55    0.41
   3 -10  -5   -0.29    0.67
  -3 -10   5   -0.43    0.69
   3  10  -4    5.17    1.79
  -3  10   4    5.12    1.10
  -3  10   4    3.29    1.27
   3  10  -4    2.59    1.01
   3 -10  -4    8.54    1.15
  -3 -10   4    6.51    1.09
  -3 -10   4    7.12    0.80
  -3  10   3    0.88    0.71
   3  10  -3    1.38    0.89
  -3  10   3    0.82    0.94
   3  10  -3    2.03    1.39
   3 -10  -3    1.35    0.61
  -3 -10   3    1.40    0.78
  -3  10   2    4.12    0.99
   3  10  -2    4.92    1.60
   3  10  -2    2.86    1.05
  -3  10   2    2.11    1.04
   3  10  -2    3.65    1.11
   3 -10  -2    2.89    0.67
   3  10  -1    1.42    0.96
  -3  10   1    3.45    1.01
  -3  10   1    2.49    1.11
   3  10  -1    2.99    1.04
   3 -10  -1    2.82    0.57
   3 -10  -1    2.84    0.56
   3  10   0    3.16    1.11
  -3  10   0    2.02    0.95
   3  10   0    3.21    1.04
  -3 -10   0    2.39    0.44
   3 -10   0    2.74    0.49
   3 -10   0    3.37    0.54
   3  10   1    2.96    1.08
  -3  10  -1    1.55    0.98
   3 -10   1    0.91    0.91
   3 -10   1    2.64    0.48
  -3 -10  -1    3.26    0.56
   3 -10   1    2.68    0.44
  -3  10  -2    1.10    0.74
   3  10   2    0.12    0.87
  -3  10  -2    2.08    1.12
   3 -10   2    0.07    0.36
   3 -10   2    2.25    0.88
  -3 -10  -2    0.90    0.49
   3 -10   2    0.26    0.40
   3  10   3    1.60    1.00
  -3  10  -3    0.75    0.75
  -3  10  -3    0.67    1.13
   3 -10   3    1.08    0.43
   3 -10   3    2.83    0.88
  -3 -10  -3    1.94    0.63
  -3  10  -4    0.65    0.70
   3  10   4    1.39    1.06
  -3  10  -4    3.55    1.41
   3 -10   4    3.07    0.57
  -3 -10  -4    2.83    0.80
   3 -10   4    2.59    0.89
   3  10   5    0.05    1.01
  -3  10  -5    0.71    1.30
  -3  10  -5    0.21    0.62
   3 -10   5   -0.42    0.76
  -3 -10  -5    0.45    0.73
   3  10   6    1.89    1.28
  -3  10  -6    0.63    0.86
  -3  10  -6    2.30    1.44
  -3 -10  -6    1.71    0.93
   3 -10   6    2.61    1.11
  -3  10  -7    2.40    1.24
   3  10   7    0.57    1.15
  -3  10  -7    0.32    1.35
  -3 -10  -7    1.10    0.94
   3 -10   7    2.07    1.19
  -3  10  -8    5.10    1.59
  -3  10  -8    5.62    1.97
   3  10   8    8.43    1.98
  -3 -10  -8    8.93    1.69
   3 -10   8   10.37    2.54
   3  10   9    3.78    1.57
  -3  10  -9    4.92    1.90
  -3  10  -9    1.88    1.30
  -3 -10  -9    3.42    1.42
  -3  10 -10    4.41    1.65
   3  10  10    4.32    1.79
  -3  10 -10    4.66    1.83
  -3 -10 -10    3.54    1.60
  -3  10 -11    0.99    1.62
  -3  10 -11    0.21    1.33
   3  10  11    2.26    1.69
  -3 -10 -11    0.10    1.41
   3  10  12    1.42    1.77
  -3 -10 -12    1.36    1.53
  -3  11  11    0.95    1.64
   3  11 -11    1.05    1.93
   3 -11 -11    0.88    1.46
  -3  11  10    0.42    1.44
   3  11 -10    1.82    2.00
   3 -11 -10    0.07    1.33
   3  11  -9    2.81    1.86
  -3  11   9   -1.16    1.15
   3 -11  -9    0.33    1.20
   3  11  -8    3.84    1.96
  -3  11   8    9.68    2.07
   3 -11  -8    4.58    1.45
   3  11  -7    2.40    1.86
  -3  11   7    2.05    1.32
   3 -11  -7    0.91    1.04
  -3  11   6    8.63    1.93
   3  11  -6    9.46    2.42
   3  11  -6    6.60    1.65
   3 -11  -6    8.59    1.51
   3  11  -5    3.78    1.78
  -3  11   5    4.52    1.42
   3  11  -5    1.29    0.80
  -3 -11   5    3.99    0.64
  -3 -11   5    2.40    0.96
   3 -11  -5    4.04    1.05
   3  11  -4    1.02    0.89
   3  11  -4    4.73    1.90
  -3  11   4    3.90    1.32
  -3 -11   4    3.12    0.96
   3 -11  -4    5.46    1.00
  -3 -11   4    4.43    0.63
   3  11  -3    2.39    1.76
  -3  11   3    0.61    1.06
   3  11  -3    0.37    0.85
  -3  11   3    1.06    0.83
  -3 -11   3    0.56    0.79
   3 -11  -3    2.89    0.75
  -3  11   2    0.59    1.07
   3  11  -2    1.05    1.36
  -3  11   2    0.68    0.78
   3  11  -2    1.35    0.95
   3  11  -2    0.32    0.86
  -3 -11   2    1.73    0.93
   3 -11  -2    0.32    0.56
   3  11  -1    1.84    1.03
  -3  11   1    0.97    0.85
   3  11  -1    1.08    0.92
   3 -11  -1    1.46    0.54
  -3  11   0    0.90    0.86
   3  11   0    0.74    0.98
   3 -11   0   -0.14    0.40
  -3 -11   0    0.62    0.34
   3 -11   0    0.95    0.42
  -3  11  -1    0.68    0.83
   3  11   1    1.54    1.17
  -3 -11  -1    0.52    0.45
   3 -11   1    0.94    0.37
   3 -11   1    0.92    0.35
   3 -11   1    0.10    0.93
   3  11   2    6.28    1.50
  -3  11  -2    3.37    1.15
   3 -11   2    5.20    1.25
  -3 -11  -2    5.23    0.88
   3 -11   2    4.48    0.71
  -3  11  -3    2.12    1.40
  -3  11  -3    1.05    0.86
   3  11   3    1.29    1.10
   3 -11   3    2.31    0.97
   3 -11   3    1.14    0.55
  -3 -11  -3    1.63    0.72
   3  11   4    0.03    1.17
  -3  11  -4    0.26    0.67
  -3  11  -4    0.02    1.29
   3 -11   4    1.70    0.84
  -3 -11  -4    0.64    0.74
   3 -11   4    0.99    0.51
  -3  11  -5    3.20    1.68
  -3  11  -5    2.32    1.10
   3  11   5    5.66    1.66
  -3 -11  -5    1.79    0.97
   3 -11   5    2.32    1.05
   3  11   6    7.03    1.93
  -3  11  -6    8.33    1.80
  -3  11  -6   17.23    2.69
   3 -11   6    9.01    1.67
  -3 -11  -6    8.17    1.61
   3  11   7    3.48    1.65
  -3  11  -7    2.09    1.18
  -3  11  -7    2.53    1.68
  -3 -11  -7    3.27    1.28
   3 -11   7    2.54    1.31
  -3  11  -8    2.40    1.68
   3  11   8    5.71    1.74
  -3  11  -8    3.55    1.41
  -3 -11  -8    2.65    1.32
  -3  11  -9   -1.82    1.46
  -3  11  -9   -0.29    1.06
   3  11   9   -0.30    1.32
  -3 -11  -9   -0.16    1.31
   3  11  10    0.46    1.60
  -3  11 -10   -0.08    1.14
  -3 -11 -10    0.17    1.38
   3  11  11    0.85    1.71
  -3 -11 -11    1.33    1.55
  -3  12  10    2.58    1.84
   3  12 -10    5.00    2.23
   3 -12 -10    2.43    1.55
   3  12  -9    1.44    2.11
  -3  12   9    4.75    1.93
   3 -12  -9    2.75    1.44
   3  12  -8    2.34    2.19
  -3  12   8    7.63    2.10
   3 -12  -8    3.81    1.42
   3  12  -7   -0.59    1.67
  -3  12   7    2.08    1.59
   3 -12  -7   -0.88    0.98
   3  12  -6   -0.12    1.66
  -3  12   6    1.66    1.44
   3 -12  -6    0.16    0.97
   3  12  -5    2.19    1.92
  -3  12   5    0.90    1.43
   3 -12  -5    1.75    0.93
  -3 -12   5    1.31    0.46
   3  12  -4    6.69    2.42
  -3  12   4    8.07    1.98
   3 -12  -4    8.67    1.36
  -3 -12   4    8.05    1.46
   3  12  -3    2.87    1.87
  -3  12   3    0.94    0.89
   3 -12  -3    0.95    0.73
  -3 -12   3   -0.02    0.91
  -3  12   2    2.55    1.09
   3 -12  -2    2.41    0.75
  -3 -12   2    2.28    1.12
   3  12  -1    2.18    1.20
  -3  12   1    2.06    1.07
   3 -12  -1    1.04    0.59
  -3  12   0   -0.02    0.93
   3  12   0    0.22    1.02
   3 -12   0    2.33    1.17
  -3 -12   0   -0.01    0.37
   3 -12   0    0.82    0.45
   3  12   1    2.29    1.28
  -3  12  -1    2.10    1.15
   3 -12   1    2.55    1.21
  -3 -12  -1    0.87    0.56
   3 -12   1    1.99    0.48
   3 -12   1    1.58    0.45
  -3  12  -2    1.87    1.06
   3  12   2    2.19    1.33
   3 -12   2    3.10    1.21
  -3 -12  -2    2.82    0.79
   3 -12   2    2.81    0.52
  -3  12  -3    0.85    0.88
   3  12   3    1.73    1.36
   3 -12   3    1.14    0.50
   3 -12   3    0.62    0.93
  -3 -12  -3    1.59    0.82
  -3  12  -4    0.90    0.70
  -3  12  -4    1.09    1.48
   3  12   4    4.56    1.53
   3 -12   4    1.64    1.03
  -3 -12  -4    2.65    0.97
   3  12   5    1.82    1.30
  -3  12  -5    2.93    1.64
  -3  12  -5    0.54    1.10
   3 -12   5   -0.07    0.95
  -3 -12  -5   -0.09    0.88
  -3  12  -6    2.03    1.63
   3  12   6    0.60    1.46
  -3  12  -6    0.85    1.14
   3 -12   6    2.38    1.28
  -3 -12  -6    3.40    1.22
   3  12   7    1.89    1.61
  -3  12  -7    0.92    1.65
  -3  12  -7    0.74    1.14
  -3 -12  -7    0.72    1.14
   3  12   8    3.63    1.92
  -3  12  -8    4.69    1.64
  -3 -12  -8    6.59    1.81
   3  12   9    2.26    1.76
  -3  12  -9    1.41    1.35
  -3 -12  -9    1.46    1.47
   3  12  10    3.55    1.98
   3  13  -9    2.34    2.44
   3  13  -8    1.25    2.27
   3 -13  -8    2.56    1.30
  -3  13   7    1.66    1.61
   3  13  -7    3.91    2.26
   3 -13  -7    1.91    1.24
   3  13  -6    0.93    2.00
   3 -13  -6   -1.24    0.95
  -3 -13   6    0.69    0.49
   3  13  -5   -0.04    1.90
   3 -13  -5   -0.38    0.91
   3  13  -4    4.73    2.17
   3 -13  -4    1.51    0.95
   3 -13  -3    0.31    0.79
  -3 -13   3    2.54    1.26
  -3  13   2    0.14    0.99
   3 -13  -2    1.29    0.78
  -3 -13   2    0.20    1.14
  -3  13   1    0.14    1.07
   3 -13  -1    0.27    1.32
   3 -13  -1    0.07    0.62
  -3 -13   1    1.32    1.33
   3  13   0    0.93    1.16
  -3  13   0    1.35    1.19
   3 -13   0   -0.11    1.29
   3 -13   0    0.01    0.45
  -3 -13   0    0.37    0.43
   3  13   1   -0.09    1.13
  -3  13  -1    2.58    1.23
  -3 -13  -1    0.60    0.58
   3 -13   1    2.14    1.38
  -3  13  -2    2.43    1.22
   3  13   2    2.88    1.60
  -3 -13  -2    2.45    0.85
   3 -13   2    0.92    1.13
   3 -13   2    3.21    0.54
   3  13   3    3.23    1.46
  -3  13  -3    1.45    0.99
  -3 -13  -3    1.04    0.88
   3 -13   3    0.91    1.13
   3  13   4   -1.86    1.25
  -3  13  -4   -0.05    0.63
  -3 -13  -4   -0.97    0.82
   3 -13   4   -1.93    0.94
  -3  13  -5    0.40    1.85
  -3  13  -5    1.84    1.31
   3  13   5    0.13    1.55
  -3 -13  -5    2.54    1.21
   3 -13   5    1.50    1.18
   3  13   6    4.75    1.88
  -3  13  -6    1.02    1.18
  -3 -13  -6    2.99    1.33
  -3  13  -7    3.00    1.46
   3  13   7    1.10    1.72
  -3 -13  -7    1.78    1.33
  -3  13  -8   -0.79    1.02
   3  13   8    0.24    1.87
  -3 -13  -8    0.61    1.45
   3  14  -7    2.01    2.38
  -3 -14   7    1.64    0.62
   3  14  -6    0.21    2.17
   3 -14  -6    0.83    1.12
   3  14  -5    4.20    2.21
   3 -14  -5    0.40    1.08
   3 -14  -4    1.69    1.02
   3 -14  -3    1.13    0.92
   3 -14  -2    2.59    0.91
  -3 -14   2    1.28    1.39
  -3  14   1   -0.24    1.15
   3 -14  -1   -0.26    1.62
   3 -14  -1    0.50    0.60
  -3 -14   1   -0.43    1.44
  -3  14   0    0.21    1.26
   3 -14   0    0.29    1.47
   3 -14   0    0.40    0.47
  -3  14  -1    0.10    1.24
   3  14   1   -0.71    1.24
   3 -14   1   -0.89    1.35
  -3 -14  -1    0.08    0.57
   3  14   2    1.33    1.41
  -3  14  -2    0.07    1.14
   3 -14   2    1.34    1.27
  -3 -14  -2    2.03    0.82
   3  14   3    0.42    1.50
  -3  14  -3   -0.55    0.95
   3 -14   3    2.34    1.32
  -3 -14  -3    0.58    0.89
   3  14   4    4.88    1.80
  -3  14  -4    0.46    0.86
   3 -14   4    2.57    1.53
  -3 -14  -4    4.80    1.25
   3  14   5    1.77    1.58
  -3  14  -5   -0.17    1.18
  -3 -14  -5    1.24    1.16
   3  14   6    1.31    2.28
  -3  14  -6    2.75    1.55
  -3 -14  -6    2.04    1.64
   3 -15  -3    2.30    1.07
   3 -15  -2    3.75    0.93
   3 -15  -2    4.27    2.05
   3 -15  -1    0.61    0.55
   3 -15  -1    2.08    1.86
  -3 -15   1    0.44    1.60
   3 -15   0    2.75    1.86
  -3 -15   0    0.43    1.77
  -3  15  -1   -1.25    1.34
   3 -15   1    0.56    1.45
  -3  15  -2    0.68    1.33
   3 -15   2    0.23    1.47
  -3 -15  -2    0.63    0.76
  -3  15  -3    0.17    1.39
  -3 -15  -3    1.10    1.01
   4   0 -16    0.99    1.70
   4   0 -16    0.90    1.95
  -4   0  16   -0.18    1.67
   4   0 -15    1.19    1.34
  -4   0  15   -1.96    1.20
  -4   0  14   16.72    2.53
   4   0 -14   10.93    2.21
  -4   0  13   -0.88    1.03
   4   0 -12   13.91    1.98
  -4   0  12    9.37    1.91
  -4   0  11   -0.86    0.95
   4   0 -11    0.93    0.84
  -4   0  10    3.02    1.09
   4   0 -10    3.54    0.94
   4   0 -10    3.59    0.98
   4   0  -9   -0.02    0.46
  -4   0   9   -0.01    0.20
  -4   0   9    0.32    0.63
   4   0  -9   -0.22    0.55
   4   0  -8    1.76    0.66
  -4   0   8    1.48    0.28
   4   0  -8    1.08    0.56
  -4   0   8    0.75    0.65
   4   0  -7   -0.03    0.37
  -4   0   7    0.17    0.17
  -4   0   7    0.19    0.44
   4   0  -7    0.17    0.47
  -4   0   6   67.75    6.77
   4   0  -6   74.24    6.77
   4   0  -6   68.42    6.78
  -4   0   6   68.91    6.57
   4   0  -5    0.39    0.29
  -4   0   5    0.07    0.11
  -4   0   5    0.26    0.31
   4   0  -5   -0.41    0.24
  -4   0   5    0.00    0.24
   4   0  -4    1.34    0.34
   4   0  -4    1.24    0.31
   4   0  -4    1.16    0.18
  -4   0   4    0.85    0.28
  -4   0   4    1.25    0.35
  -4   0   4    1.29    0.32
   4   0  -4    1.33    0.25
  -4   0   3   -0.15    0.15
   4   0  -3   -0.06    0.07
   4   0  -3    0.04    0.16
   4   0  -3   -0.01    0.19
   4   0  -3    0.10    0.10
   4   0  -3   -0.14    0.13
  -4   0   3   -0.09    0.16
  -4   0   2   77.09    7.37
  -4   0   2   78.87    7.37
   4   0  -2   77.90    7.37
  -4   0   2   77.57    7.37
   4   0  -2   78.23    7.36
  -4   0   2   77.24    7.38
   4   0  -2   78.69    7.37
  -4   0   1    0.18    0.10
   4   0  -1   -0.05    0.07
   4   0  -1    0.05    0.08
   4   0  -1    0.09    0.08
   4   0  -1    0.07    0.07
  -4   0   1    0.04    0.08
   4   0  -1    0.24    0.11
  -4   0   1    0.17    0.06
  -4   0   1   -0.05    0.08
  -4   0   1    0.01    0.08
   4   0  -1    0.14    0.06
   4   0   0   29.21    3.23
  -4   0   0   35.01    3.26
  -4   0   0   36.44    3.28
   4   0   0   35.97    3.22
   4   0   0   32.88    3.27
   4   0   0   32.85    3.24
  -4   0   0   29.48    3.25
  -4   0   0   31.65    3.24
   4   0   0   34.70    3.27
  -4   0   0   35.80    3.22
   4   0   0   40.81    3.27
  -4   0   0   33.09    3.24
   4   0   1    0.03    0.10
   4   0   1   -0.11    0.11
  -4   0  -1    0.08    0.12
  -4   0  -1   -0.03    0.09
  -4   0  -1   -0.11    0.10
  -4   0  -1   -0.06    0.11
   4   0   1   -0.11    0.10
   4   0   1   -0.02    0.11
  -4   0  -2  536.62   48.44
  -4   0  -2  507.93   48.44
  -4   0  -2  543.64   48.42
  -4   0  -2  500.13   48.43
   4   0   2  513.35   48.44
   4   0   2  514.92   48.43
  -4   0  -2  508.62   48.41
   4   0   2  528.35   48.42
   4   0   2  502.96   48.43
  -4   0  -3   -0.11    0.14
  -4   0  -3    0.12    0.19
  -4   0  -3   -0.02    0.18
   4   0   3   -0.19    0.18
   4   0   3   -0.08    0.17
   4   0   3    0.12    0.15
   4   0   3    0.07    0.19
   4   0   4  205.14   18.98
   4   0   4  188.69   18.97
  -4   0  -4  200.11   19.02
   4   0   4  195.71   19.00
   4   0   4  209.63   18.92
  -4   0  -4  205.32   19.01
  -4   0  -4  203.58   18.95
   4   0   5    0.14    0.32
   4   0   5   -0.09    0.31
  -4   0  -5   -0.46    0.26
  -4   0  -5   -0.15    0.25
  -4   0  -5   -0.03    0.24
   4   0   6   29.09    2.94
   4   0   6   27.56    2.98
   4   0   6   30.18    2.87
  -4   0  -6   29.06    2.99
  -4   0  -6   25.68    2.85
  -4   0  -6   30.55    3.04
  -4   0  -7    0.47    0.35
   4   0   7   -0.42    0.44
  -4   0  -7    0.34    0.46
   4   0   7   -0.01    0.34
   4   0   7    0.50    0.47
  -4   0  -7   -0.20    0.44
   4   0   8    3.92    0.88
  -4   0  -8    4.66    1.07
   4   0   8    5.58    1.09
  -4   0  -8    5.48    0.82
  -4   0  -8    2.26    0.84
   4   0   8    5.75    0.83
   4   0   9    0.37    0.46
  -4   0  -9    0.34    0.64
  -4   0  -9    0.86    0.73
   4   0   9    1.15    0.77
   4   0   9   -0.05    0.61
  -4   0  -9   -0.18    0.40
   4   0  10   19.49    2.59
   4   0  10   24.10    2.32
  -4   0 -10   19.41    2.57
   4   0  10   17.53    2.38
   4   0  11    0.39    1.03
   4   0  11    1.07    0.83
  -4   0 -11   -0.05    0.89
  -4   0 -12    1.45    1.08
   4   0  12    0.27    1.22
   4   0  13   -1.37    1.21
  -4   0 -13   -0.76    1.15
  -4   0 -14    2.72    1.61
   4   0  14    6.11    1.95
  -4   0 -15   -1.42    1.12
   4   0  15    0.01    1.68
   4   1 -16    8.28    2.07
   4   1 -16    4.25    2.23
  -4   1  16    5.52    2.06
  -4  -1  16    6.04    2.15
   4  -1 -16    6.58    2.24
   4   1 -15    2.77    1.78
   4   1 -15    0.02    1.41
  -4   1  15   -2.24    1.40
   4  -1 -15   -1.09    1.45
  -4  -1  15    0.03    1.53
   4   1 -14    0.43    1.25
   4   1 -14    2.04    1.41
  -4   1  14    1.43    1.33
  -4  -1  14    3.94    1.67
  -4   1  13    0.26    1.26
   4   1 -13   -0.86    1.07
   4  -1 -13    0.82    1.01
  -4  -1  13   -1.75    1.00
  -4   1  12    8.59    1.70
  -4  -1  12    5.57    1.48
   4  -1 -12    6.24    1.46
  -4   1  11   -1.78    0.73
  -4  -1  11    0.08    0.98
   4  -1 -11    1.02    0.93
  -4   1  10    6.05    1.30
   4   1 -10    4.30    1.11
  -4   1  10    6.65    0.81
   4  -1 -10    5.70    1.26
  -4  -1  10    4.54    1.20
   4  -1 -10    5.25    1.19
  -4   1   9    0.81    0.32
   4   1  -9    0.23    0.52
  -4   1   9   -0.39    0.61
   4   1  -9   -0.64    0.42
   4  -1  -9    0.75    0.67
   4  -1  -9    1.30    0.67
  -4  -1   9   -0.39    0.61
  -4   1   8    1.04    0.31
   4   1  -8    0.81    0.52
  -4   1   8    0.32    0.58
   4   1  -8    0.14    0.42
  -4  -1   8    0.51    0.64
   4  -1  -8    0.21    0.63
   4  -1  -8    0.24    0.50
   4   1  -7   -0.39    0.28
  -4   1   7    0.27    0.45
   4   1  -7    0.94    0.43
  -4   1   7   -0.12    0.22
   4  -1  -7   -0.10    0.41
   4  -1  -7   -0.14    0.38
  -4  -1   7    1.10    0.54
  -4  -1   7   -0.05    0.46
   4   1  -6   24.94    2.63
   4   1  -6   24.86    2.66
  -4   1   6   24.06    2.67
  -4   1   6   27.99    2.54
  -4  -1   6   26.64    2.55
   4  -1  -6   24.44    2.70
   4  -1  -6   26.10    2.52
  -4  -1   6   24.07    2.67
   4  -1  -6   25.34    2.70
  -4  -1   6   25.77    2.68
   4   1  -5    1.23    0.26
  -4   1   5    1.56    0.27
  -4   1   5    0.27    0.34
  -4   1   5    1.15    0.32
   4   1  -5    0.52    0.27
   4  -1  -5    0.65    0.41
   4  -1  -5    0.96    0.34
  -4  -1   5    0.37    0.21
  -4  -1   5    0.41    0.29
  -4  -1   5    0.70    0.38
   4  -1  -5    1.41    0.27
  -4   1   4   54.03    5.38
   4   1  -4   58.19    5.29
   4   1  -4   48.45    5.34
  -4   1   4   56.16    5.31
   4   1  -4   54.71    5.36
  -4   1   4   56.52    5.40
   4  -1  -4   57.38    5.40
  -4  -1   4   58.80    5.39
   4  -1  -4   58.38    5.32
   4  -1  -4   58.48    5.41
  -4  -1   4   55.85    5.28
  -4  -1   4   53.02    5.38
   4   1  -3    2.06    0.38
   4   1  -3    2.19    0.36
  -4   1   3    1.58    0.35
  -4   1   3    2.10    0.31
   4   1  -3    2.45    0.27
  -4   1   3    1.98    0.37
   4   1  -3    2.31    0.36
  -4   1   3    2.39    0.38
   4  -1  -3    1.93    0.36
  -4  -1   3    1.90    0.35
   4  -1  -3    1.77    0.36
   4  -1  -3    1.89    0.31
  -4  -1   3    1.70    0.34
   4   1  -2   62.57    5.99
  -4   1   2   60.65    6.00
  -4   1   2   66.85    6.02
  -4   1   2   63.85    5.99
   4   1  -2   61.04    5.97
   4   1  -2   60.71    5.93
  -4   1   2   61.89    5.99
   4   1  -2   63.78    5.97
   4   1  -2   65.73    5.99
  -4  -1   2   61.87    5.98
  -4  -1   2   63.11    5.98
   4  -1  -2   62.13    6.00
  -4  -1   2   70.25    6.00
   4  -1  -2   65.49    5.98
   4  -1  -2   63.10    6.00
   4  -1  -2   58.38    5.99
   4  -1  -2   62.84    6.00
  -4  -1   2   64.59    5.99
  -4   1   1    2.46    0.34
   4   1  -1    2.70    0.32
  -4   1   1    2.47    0.34
   4   1  -1    3.29    0.35
   4   1  -1    2.40    0.32
   4   1  -1    2.53    0.32
  -4   1   1    2.83    0.34
   4   1  -1    2.93    0.37
   4   1  -1    2.65    0.29
  -4  -1   1    2.71    0.36
  -4  -1   1    2.61    0.32
   4  -1  -1    2.67    0.33
  -4  -1   1    2.88    0.28
  -4  -1   1    3.14    0.33
  -4  -1   1    2.89    0.33
  -4  -1   1    2.77    0.32
   4  -1  -1    2.72    0.34
   4  -1  -1    2.69    0.34
   4  -1  -1    2.66    0.34
  -4   1   0    7.27    0.72
   4   1   0    6.46    0.72
   4   1   0    7.21    0.72
  -4   1   0    7.27    0.74
   4   1   0    7.56    0.72
   4   1   0    6.63    0.77
   4   1   0    6.97    0.73
  -4   1   0    6.76    0.72
  -4   1   0    7.86    0.79
  -4  -1   0    6.87    0.78
   4  -1   0    6.74    0.77
  -4  -1   0    7.04    0.73
   4  -1   0    6.18    0.71
  -4  -1   0    7.79    0.73
  -4  -1   0    6.78    0.71
   4  -1   0    7.28    0.73
  -4  -1   0    7.29    0.75
   4  -1   0    7.12    0.72
   4  -1   0    6.90    0.76
   4   1   1    2.39    0.35
  -4   1  -1    3.13    0.43
   4   1   1    2.70    0.32
   4   1   1    2.78    0.36
  -4   1  -1    2.47    0.36
  -4   1  -1    2.50    0.34
   4   1   1    2.30    0.35
  -4   1  -1    2.09    0.32
  -4   1  -1    2.56    0.36
  -4  -1  -1    2.49    0.32
  -4  -1  -1    2.22    0.32
  -4  -1  -1    2.27    0.36
   4  -1   1    2.14    0.36
  -4  -1  -1    2.66    0.36
   4  -1   1    1.87    0.36
   4  -1   1    2.20    0.32
   4  -1   1    2.29    0.32
  -4   1  -2   89.34    8.54
  -4   1  -2   93.00    8.66
   4   1   2   89.44    8.54
  -4   1  -2   99.06    8.53
   4   1   2   93.41    8.54
   4   1   2   89.72    8.55
  -4   1  -2   87.54    8.55
   4   1   2   99.69    8.54
  -4  -1  -2   87.31    8.54
   4  -1   2   91.91    8.54
  -4  -1  -2   86.65    8.55
   4  -1   2   77.58    8.56
   4  -1   2   89.25    8.53
   4  -1   2   88.89    8.52
  -4   1  -3    0.31    0.21
   4   1   3    0.38    0.23
   4   1   3    0.12    0.21
  -4   1  -3    0.00    0.21
   4   1   3    0.11    0.20
  -4   1  -3    0.37    0.25
   4  -1   3    0.39    0.20
   4  -1   3    0.25    0.29
  -4  -1  -3    0.38    0.22
  -4  -1  -3    0.11    0.14
   4  -1   3    0.33    0.22
  -4  -1  -3    0.06    0.21
  -4   1  -4   12.61    1.43
  -4   1  -4   13.23    1.44
   4   1   4   13.14    1.41
   4   1   4   12.65    1.45
   4   1   4   13.25    1.44
  -4   1  -4   11.65    1.44
  -4  -1  -4   13.09    1.33
  -4  -1  -4   11.02    1.44
   4  -1   4   14.10    1.47
   4  -1   4   14.83    1.44
  -4  -1  -4   13.52    1.46
   4  -1   4   14.49    1.45
   4   1   5    0.48    0.37
  -4   1  -5   -0.15    0.26
   4   1   5   -0.18    0.26
  -4   1  -5   -0.39    0.26
   4   1   5    0.66    0.37
  -4   1  -5   -0.20    0.28
   4  -1   5    0.20    0.35
  -4  -1  -5   -0.17    0.29
  -4  -1  -5    0.06    0.19
  -4  -1  -5    0.31    0.36
   4  -1   5   -0.19    0.25
   4  -1   5   -0.23    0.29
   4   1   6   15.16    1.61
  -4   1  -6   13.58    1.68
   4   1   6   14.64    1.75
  -4   1  -6   13.77    1.70
   4   1   6   12.69    1.65
  -4   1  -6   17.92    1.70
   4  -1   6   14.75    1.69
   4  -1   6   17.16    1.85
  -4  -1  -6   13.87    1.72
  -4  -1  -6   13.87    1.69
   4  -1   6   11.59    1.65
  -4  -1  -6   15.50    1.52
  -4   1  -7    1.62    0.62
  -4   1  -7    1.08    0.51
   4   1   7    0.16    0.53
   4   1   7    1.88    0.64
  -4   1  -7    1.46    0.52
   4   1   7    0.28    0.38
   4  -1   7    1.33    0.57
   4  -1   7    1.04    0.54
  -4  -1  -7    0.43    0.45
  -4  -1  -7    0.08    0.47
  -4  -1  -7    0.98    0.32
  -4   1  -8    7.35    1.14
  -4   1  -8    8.12    1.34
  -4   1  -8    5.97    1.17
   4   1   8    8.21    1.33
   4   1   8    8.21    1.12
   4   1   8    9.06    1.25
   4  -1   8    7.33    1.29
  -4  -1  -8    8.18    1.31
  -4  -1  -8    6.35    1.26
   4  -1   8    8.71    1.07
   4  -1   8    7.70    1.25
  -4   1  -9   -0.07    0.45
   4   1   9    0.16    0.63
  -4   1  -9   -0.20    0.53
   4   1   9   -0.40    0.69
   4   1   9    0.14    0.50
  -4   1  -9   -0.31    0.59
  -4  -1  -9   -0.51    0.65
   4  -1   9    0.31    0.64
  -4  -1  -9   -0.08    0.59
   4  -1   9    0.34    0.41
   4  -1   9   -0.21    0.67
   4   1  10    2.44    1.03
  -4   1 -10    1.89    0.98
   4   1  10    2.94    0.78
  -4   1 -10    1.79    0.77
   4  -1  10    3.63    0.73
  -4  -1 -10    2.60    1.11
   4  -1  10    2.53    0.87
  -4  -1 -10    4.40    1.16
   4  -1  10    5.32    1.20
   4   1  11    3.17    1.13
   4   1  11    0.16    0.57
  -4   1 -11   -0.45    0.80
  -4  -1 -11    0.00    0.90
   4  -1  11   -0.83    0.83
   4  -1  11    1.84    0.89
  -4   1 -12   18.88    2.56
   4   1  12   17.99    2.57
   4  -1  12   20.14    2.38
  -4  -1 -12   13.32    2.58
   4  -1  12   13.40    2.54
   4   1  13    1.60    1.27
  -4   1 -13    0.31    1.14
   4  -1  13   -0.38    1.17
  -4  -1 -13   -0.25    1.08
  -4   1 -14    1.63    1.45
   4   1  14    6.21    1.93
  -4  -1 -14    7.21    2.03
   4  -1  14    4.01    1.66
  -4   1 -15   -0.19    1.32
   4   1  15    0.48    1.61
   4  -1  15   -1.15    1.58
  -4  -1 -15    0.90    1.54
  -4   1 -16    0.44    2.01
   4   2 -16    2.27    1.84
   4   2 -16    3.76    1.84
  -4   2  16   -1.01    1.53
  -4  -2  16   -1.58    1.42
   4  -2 -16   -0.92    1.41
   4   2 -15   -0.15    1.30
   4   2 -15    0.00    1.58
  -4   2  15   -1.72    1.44
  -4  -2  15   -0.38    1.30
  -4   2  14   15.98    2.64
   4   2 -14   14.90    2.55
   4   2 -14   16.13    2.78
  -4  -2  14   18.98    2.76
   4   2 -13   -0.99    0.94
   4   2 -13   -0.54    1.22
  -4   2  13   -0.16    1.14
  -4  -2  13   -1.85    0.88
   4  -2 -13    1.25    1.10
  -4   2  12    9.23    1.84
   4   2 -12    8.69    1.76
   4   2 -12    9.49    1.93
  -4  -2  12   10.68    1.94
   4  -2 -12   15.21    2.07
   4   2 -11   -0.33    0.84
   4   2 -11    1.00    0.84
  -4   2  11   -0.44    0.81
   4  -2 -11   -0.76    0.75
   4  -2 -11    0.11    0.94
  -4  -2  11   -0.94    0.78
   4   2 -10    0.38    0.72
  -4   2  10   -0.09    0.75
  -4   2  10    0.95    0.47
   4   2 -10    0.76    0.79
   4  -2 -10    1.08    0.80
   4  -2 -10    0.64    0.79
  -4  -2  10    0.94    0.87
  -4   2   9    0.69    0.67
  -4   2   9    1.10    0.43
  -4  -2   9    0.94    0.47
   4  -2  -9    0.03    0.62
  -4  -2   9    1.03    0.74
   4  -2  -9    0.49    0.68
  -4   2   8   -0.30    0.54
  -4   2   8    1.25    0.41
  -4  -2   8    1.38    0.64
  -4  -2   8    1.37    0.58
   4  -2  -8    1.05    0.64
   4  -2  -8   -0.45    0.56
  -4  -2   8    1.08    0.41
  -4   2   7    0.60    0.30
  -4   2   7    0.68    0.52
   4   2  -7    0.04    0.36
  -4   2   7    0.66    0.34
   4   2  -7    0.89    0.55
   4  -2  -7   -0.03    0.39
   4  -2  -7   -0.06    0.54
  -4  -2   7    0.90    0.49
  -4  -2   7    0.40    0.43
  -4  -2   7    0.42    0.29
  -4   2   6   11.94    1.30
   4   2  -6   12.62    1.42
  -4   2   6   12.70    1.25
  -4   2   6   11.69    1.45
   4   2  -6   10.08    1.33
   4   2  -6   12.25    1.34
  -4   2   6   14.08    1.42
  -4  -2   6   11.92    1.40
  -4  -2   6   11.48    1.24
  -4  -2   6   11.35    1.39
   4  -2  -6   10.88    1.44
   4  -2  -6    9.39    1.38
   4   2  -5    1.97    0.50
   4   2  -5    1.66    0.41
   4   2  -5    3.25    0.47
  -4   2   5    1.32    0.38
  -4   2   5    1.92    0.48
   4   2  -5    1.89    0.36
  -4   2   5    2.15    0.47
  -4  -2   5    2.66    0.35
   4  -2  -5    2.12    0.52
  -4  -2   5    1.98    0.46
  -4  -2   5    1.31    0.42
   4  -2  -5    1.86    0.54
   4   2  -4   33.94    3.21
  -4   2   4   34.31    3.29
   4   2  -4   34.65    3.27
  -4   2   4   34.97    3.33
   4   2  -4   34.54    3.28
  -4   2   4   31.50    3.32
   4   2  -4   33.34    3.32
   4   2  -4   33.95    3.29
   4  -2  -4   32.52    3.35
  -4  -2   4   33.37    3.30
  -4  -2   4   32.93    3.20
  -4  -2   4   34.13    3.18
   4  -2  -4   33.00    3.34
  -4  -2   4   33.19    3.31
   4   2  -3    4.34    0.61
  -4   2   3    3.81    0.57
   4   2  -3    4.66    0.52
   4   2  -3    4.28    0.53
  -4   2   3    3.63    0.56
   4   2  -3    4.43    0.51
  -4   2   3    3.65    0.55
   4   2  -3    4.31    0.49
  -4  -2   3    4.45    0.55
   4  -2  -3    5.25    0.63
  -4  -2   3    4.84    0.49
   4  -2  -3    5.06    0.62
  -4  -2   3    4.81    0.58
  -4  -2   3    4.62    0.49
   4   2  -2  174.63   16.61
  -4   2   2  175.78   16.65
  -4   2   2  181.32   16.64
  -4   2   2  175.46   16.67
  -4   2   2  171.89   16.66
   4   2  -2  173.03   16.63
   4   2  -2  179.82   16.69
   4   2  -2  181.42   16.60
   4   2  -2  179.77   16.61
  -4  -2   2  181.31   16.63
   4  -2  -2  170.29   16.66
  -4  -2   2  176.68   16.62
  -4  -2   2  180.51   16.62
  -4  -2   2  178.01   16.62
   4  -2  -2  174.76   16.68
   4  -2  -2  179.85   16.66
   4  -2  -2  177.71   16.67
   4   2  -1    0.95    0.20
   4   2  -1    0.49    0.11
  -4   2   1    0.84    0.18
   4   2  -1    0.55    0.11
  -4   2   1    0.65    0.16
  -4   2   1    0.55    0.16
   4   2  -1    0.72    0.26
  -4   2   1    0.53    0.15
  -4   2   1    0.95    0.24
   4  -2  -1    0.68    0.18
  -4  -2   1    0.38    0.12
   4  -2  -1    1.22    0.26
  -4  -2   1    0.95    0.27
   4  -2  -1    0.46    0.15
   4  -2  -1    0.93    0.19
  -4  -2   1    0.31    0.13
  -4  -2   1    0.61    0.18
  -4  -2   1    0.74    0.26
   4  -2  -1    0.70    0.16
  -4  -2   1    0.59    0.17
  -4  -2   1    0.71    0.13
  -4   2   0   77.35    7.22
   4   2   0   79.24    7.20
  -4   2   0   69.76    7.23
  -4   2   0   76.19    7.25
   4   2   0   72.64    7.26
  -4   2   0   75.79    7.22
  -4   2   0   80.46    7.23
   4   2   0   75.64    7.19
   4   2   0   76.56    7.34
   4   2   0   75.51    7.20
  -4   2   0   79.71    7.30
   4  -2   0   76.12    7.25
   4  -2   0   77.55    7.27
   4  -2   0   78.26    7.22
  -4  -2   0   72.69    7.32
  -4  -2   0   80.53    7.27
   4  -2   0   79.65    7.26
  -4  -2   0   78.07    7.21
  -4  -2   0   75.06    7.24
   4  -2   0   75.51    7.22
   4  -2   0   75.34    7.22
  -4  -2   0   79.61    7.23
   4  -2   0   76.98    7.28
  -4  -2   0   75.81    7.21
  -4   2  -1    1.50    0.25
   4   2   1    2.30    0.35
  -4   2  -1    1.44    0.23
   4   2   1    1.80    0.35
  -4   2  -1    1.72    0.27
   4   2   1    1.44    0.25
  -4   2  -1    2.03    0.36
  -4   2  -1    1.75    0.34
  -4   2  -1    1.45    0.27
   4  -2   1    0.91    0.24
   4  -2   1    1.34    0.24
   4  -2   1    1.73    0.22
   4  -2   1    1.62    0.27
  -4  -2  -1    1.66    0.30
   4  -2   1    1.80    0.33
  -4  -2  -1    1.93    0.32
  -4  -2  -1    1.32    0.25
  -4  -2  -1    1.63    0.30
   4  -2   1    1.97    0.31
  -4   2  -2   57.52    5.34
  -4   2  -2   52.77    5.34
  -4   2  -2   53.45    5.41
  -4   2  -2   58.23    5.38
   4   2   2   61.59    5.36
   4   2   2   58.09    5.39
  -4   2  -2   58.46    5.33
   4   2   2   57.15    5.36
   4   2   2   59.85    5.39
   4  -2   2   54.76    5.37
  -4  -2  -2   50.50    5.34
   4  -2   2   55.80    5.33
   4  -2   2   55.70    5.35
  -4  -2  -2   51.56    5.36
   4   2   3    6.14    0.74
  -4   2  -3    5.46    0.67
  -4   2  -3    5.69    0.71
   4   2   3    6.55    0.78
   4   2   3    6.13    0.75
  -4   2  -3    5.53    0.68
  -4   2  -3    4.78    0.76
   4  -2   3    6.26    0.70
   4  -2   3    4.51    0.75
  -4  -2  -3    5.82    0.73
   4  -2   3    5.37    0.69
  -4  -2  -3    5.09    0.72
   4   2   4  118.35   11.12
  -4   2  -4  117.34   11.12
  -4   2  -4  124.49   11.11
   4   2   4  117.40   11.14
  -4   2  -4  113.67   11.16
   4   2   4  119.61   11.14
   4  -2   4  102.43   11.13
   4  -2   4  110.92   11.10
  -4  -2  -4  122.48   10.97
  -4  -2  -4  118.78   11.16
   4  -2   4  123.71   11.10
  -4  -2  -4  110.77   11.12
  -4   2  -5    1.23    0.43
   4   2   5    1.15    0.40
   4   2   5    1.02    0.46
   4   2   5    0.79    0.45
  -4   2  -5    1.21    0.47
   4  -2   5    0.27    0.34
   4  -2   5    0.98    0.39
   4  -2   5    0.83    0.50
  -4  -2  -5    1.29    0.48
  -4  -2  -5    0.35    0.35
  -4  -2  -5    1.01    0.19
   4   2   6    6.22    0.95
   4   2   6    6.02    1.01
   4   2   6    6.22    1.03
  -4   2  -6    5.46    1.01
  -4   2  -6    6.91    0.99
   4  -2   6    7.33    1.05
  -4  -2  -6    6.56    1.05
   4  -2   6    8.45    1.00
   4  -2   6    5.84    1.01
  -4  -2  -6    6.29    1.07
   4   2   7    1.50    0.55
  -4   2  -7    0.56    0.49
  -4   2  -7    1.29    0.58
   4   2   7    2.04    0.65
  -4   2  -7    1.07    0.60
  -4  -2  -7    1.36    0.57
   4  -2   7    2.27    0.65
   4  -2   7    1.26    0.57
  -4  -2  -7    2.37    0.77
   4  -2   7    2.35    0.66
  -4   2  -8    4.08    0.87
   4   2   8    0.71    0.67
  -4   2  -8    2.54    0.75
   4   2   8    4.10    0.79
  -4   2  -8    1.56    0.71
   4  -2   8    0.71    0.69
   4  -2   8    2.05    0.72
  -4  -2  -8    2.13    0.75
  -4  -2  -8    0.70    0.69
   4   2   9    1.09    0.64
  -4   2  -9    0.14    0.58
  -4   2  -9    0.32    0.71
   4   2   9   -0.16    0.70
  -4  -2  -9   -0.29    0.60
   4  -2   9    1.19    0.83
  -4  -2  -9   -0.28    0.68
   4  -2   9    0.23    0.61
  -4   2 -10    8.34    1.46
  -4   2 -10   11.15    1.68
   4   2  10   12.06    1.47
   4   2  10    7.52    1.53
  -4  -2 -10    4.62    1.40
   4  -2  10    9.80    1.22
  -4  -2 -10    5.87    1.48
   4  -2  10    7.12    1.55
   4  -2  10   10.84    1.52
   4   2  11   -0.16    0.65
  -4   2 -11    0.04    0.76
   4   2  11   -0.77    0.94
  -4   2 -11   -0.95    0.60
  -4  -2 -11   -1.47    0.82
  -4  -2 -11    0.71    1.05
   4  -2  11    0.79    0.80
   4  -2  11    0.48    1.04
   4   2  12    2.95    1.27
  -4   2 -12   -0.44    0.80
   4  -2  12    1.10    1.07
   4  -2  12    1.01    0.93
  -4  -2 -12    0.28    1.10
  -4   2 -13    0.26    1.03
   4   2  13   -1.10    1.20
   4  -2  13    2.15    1.06
  -4  -2 -13   -1.90    1.22
   4  -2  13   -1.37    1.07
  -4   2 -14    4.33    1.68
  -4   2 -14    7.44    2.03
   4   2  14   11.30    2.11
   4  -2  14    8.13    2.04
  -4  -2 -14    5.18    2.04
  -4   2 -15    0.04    1.33
  -4   2 -15   -1.20    1.59
   4   2  15   -1.27    1.26
   4  -2  15   -0.33    1.67
  -4  -2 -15    0.16    1.44
  -4   2 -16    0.22    2.05
   4   3 -16    3.41    1.81
   4   3 -16    4.66    2.08
  -4   3  16    4.82    1.82
  -4  -3  16    6.23    1.93
   4  -3 -16    5.86    2.37
   4   3 -15    1.16    1.41
  -4   3  15   -0.43    1.43
   4   3 -15    1.98    1.75
  -4  -3  15    0.30    1.46
   4   3 -14    2.85    1.50
  -4   3  14    2.22    1.36
   4   3 -14    0.84    1.23
  -4  -3  14   -0.03    1.34
   4  -3 -14    0.99    1.42
  -4   3  13   -1.42    0.96
   4   3 -13   -2.02    0.87
   4   3 -13   -0.16    1.10
   4  -3 -13   -0.29    1.18
  -4  -3  13    1.59    1.29
  -4   3  12    4.04    1.40
   4   3 -12    4.27    1.30
   4   3 -12    1.22    0.97
  -4  -3  12    1.81    1.24
   4  -3 -12    2.93    1.32
   4   3 -11   -0.26    0.73
  -4   3  11    2.30    0.99
   4   3 -11   -1.14    0.79
  -4  -3  11    1.50    1.05
   4  -3 -11   -0.59    0.79
   4  -3 -11    0.90    0.93
   4   3 -10   25.29    2.73
  -4   3  10   19.92    2.58
  -4   3  10   20.19    2.36
   4   3 -10   23.69    2.55
  -4  -3  10   19.60    2.32
   4  -3 -10   26.37    2.75
   4  -3 -10   21.79    2.80
  -4  -3  10   20.66    2.67
   4   3  -9    0.48    0.57
   4   3  -9   -0.05    0.68
  -4   3   9    0.70    0.66
  -4   3   9    0.73    0.48
  -4   3   9    0.26    0.65
  -4  -3   9    0.89    0.44
   4  -3  -9    0.93    0.73
  -4  -3   9   -0.11    0.58
   4  -3  -9    2.01    0.79
   4   3  -8    7.55    1.24
   4   3  -8    5.68    1.02
  -4   3   8    9.59    1.25
  -4   3   8    6.71    1.19
   4   3  -8    6.85    1.04
  -4   3   8    6.80    0.80
  -4   3   8    7.97    1.05
   4  -3  -8    6.02    1.22
  -4  -3   8    8.11    1.18
  -4  -3   8    7.68    0.94
   4  -3  -8    6.12    1.24
  -4  -3   8    8.21    1.25
   4   3  -7    1.81    0.59
  -4   3   7    0.62    0.51
  -4   3   7   -0.49    0.38
  -4   3   7    0.21    0.40
   4   3  -7    0.48    0.35
   4   3  -7    0.40    0.40
  -4   3   7    0.19    0.21
   4  -3  -7   -0.25    0.44
  -4  -3   7    0.40    0.46
  -4  -3   7    0.59    0.31
  -4  -3   7    0.70    0.42
   4  -3  -7    0.27    0.49
   4   3  -6   10.89    1.23
  -4   3   6   10.10    1.29
   4   3  -6   12.76    1.39
   4   3  -6   10.86    1.25
  -4   3   6    9.45    1.34
  -4   3   6   12.64    1.37
  -4  -3   6    9.95    1.31
  -4  -3   6   10.62    1.33
  -4  -3   6   10.70    1.16
  -4  -3   6   11.23    1.08
   4  -3  -6   11.14    1.42
   4  -3  -6   10.21    1.40
   4   3  -5    1.10    0.48
   4   3  -5    2.41    0.35
  -4   3   5    2.55    0.49
   4   3  -5    1.99    0.40
   4   3  -5    2.55    0.43
   4   3  -5    2.53    0.40
  -4   3   5    2.01    0.50
   4   3  -5    2.00    0.55
  -4   3   5    1.88    0.47
   4  -3  -5    1.63    0.55
   4  -3  -5    1.54    0.48
  -4  -3   5    1.43    0.29
  -4  -3   5    1.59    0.42
  -4  -3   5    1.97    0.34
  -4  -3   5    2.07    0.47
  -4   3   4    8.20    0.95
   4   3  -4    8.36    1.02
   4   3  -4   10.18    0.87
   4   3  -4    8.02    0.82
   4   3  -4    7.22    1.02
   4   3  -4    8.72    0.84
  -4   3   4    8.31    0.97
   4  -3  -4    6.61    0.96
   4  -3  -4    6.84    0.96
  -4  -3   4    6.75    0.89
  -4  -3   4    6.85    0.89
  -4  -3   4    7.00    0.85
  -4  -3   4    6.49    0.82
  -4   3   3    3.62    0.57
  -4   3   3    4.07    0.56
   4   3  -3    4.27    0.67
   4   3  -3    4.89    0.70
   4   3  -3    4.13    0.54
   4   3  -3    4.34    0.48
  -4   3   3    4.42    0.55
  -4   3   3    4.78    0.60
   4   3  -3    4.30    0.48
  -4   3   3    4.62    0.65
  -4  -3   3    4.88    0.55
  -4  -3   3    4.35    0.55
  -4  -3   3    4.01    0.53
   4  -3  -3    4.77    0.60
   4  -3  -3    4.80    0.63
   4  -3  -3    4.02    0.62
  -4  -3   3    4.14    0.50
   4   3  -2    0.79    0.25
  -4   3   2    0.50    0.18
  -4   3   2    1.08    0.27
  -4   3   2    1.09    0.24
  -4   3   2    0.92    0.30
   4   3  -2    0.31    0.27
   4   3  -2    0.93    0.36
  -4   3   2    1.05    0.23
  -4  -3   2    1.06    0.17
   4  -3  -2    1.15    0.25
  -4  -3   2    0.72    0.24
  -4  -3   2    1.18    0.19
  -4  -3   2    0.92    0.19
   4  -3  -2    0.54    0.22
   4  -3  -2    1.03    0.26
  -4   3   1    7.56    0.95
  -4   3   1    8.19    1.00
   4   3  -1    9.39    1.01
  -4   3   1    8.03    0.95
   4   3  -1    9.45    1.10
  -4   3   1    9.48    0.93
  -4   3   1   10.00    1.05
   4  -3  -1    8.99    0.94
  -4  -3   1    9.94    0.90
   4  -3  -1    9.32    0.95
   4  -3  -1    8.87    0.95
  -4  -3   1    9.09    0.90
   4  -3  -1    9.99    0.96
   4  -3  -1    9.03    1.04
  -4   3   0  349.50   32.54
  -4   3   0  307.73   32.63
  -4   3   0  351.01   32.56
  -4   3   0  336.13   32.68
  -4   3   0  351.70   32.56
   4   3   0  345.83   32.75
   4   3   0  332.70   32.66
   4  -3   0  352.47   32.62
  -4  -3   0  342.84   32.55
   4  -3   0  347.58   32.61
   4  -3   0  358.53   32.62
  -4  -3   0  366.73   32.56
   4  -3   0  341.66   32.57
  -4  -3   0  374.93   32.74
  -4  -3   0  364.48   32.57
   4  -3   0  344.48   32.57
  -4   3  -1    9.89    1.15
  -4   3  -1   10.08    0.98
   4   3   1    9.72    1.11
  -4   3  -1   10.73    0.97
   4   3   1   11.71    1.03
  -4   3  -1   10.03    0.96
  -4   3  -1    7.24    1.05
   4   3   1   10.58    0.99
  -4  -3  -1    9.84    1.02
   4  -3   1    9.33    1.06
  -4  -3  -1    9.93    1.04
  -4  -3  -1    9.13    1.04
   4  -3   1    9.39    0.99
   4  -3   1   10.47    1.03
   4  -3   1    8.12    1.00
  -4  -3  -1   11.08    1.07
   4  -3   1   10.80    1.02
   4  -3   1    8.64    0.99
   4   3   2   36.44    3.33
   4   3   2   36.21    3.32
  -4   3  -2   33.93    3.29
   4   3   2   33.59    3.39
  -4   3  -2   34.87    3.28
  -4   3  -2   35.60    3.36
  -4   3  -2   33.68    3.43
  -4   3  -2   38.98    3.32
   4  -3   2   31.43    3.32
  -4  -3  -2   34.44    3.34
  -4  -3  -2   30.97    3.31
  -4  -3  -2   34.84    3.30
   4  -3   2   33.93    3.29
   4  -3   2   33.79    3.33
   4  -3   2   31.48    3.29
  -4   3  -3    0.64    0.32
  -4   3  -3    1.14    0.30
   4   3   3    1.45    0.49
  -4   3  -3    1.22    0.44
  -4   3  -3    0.97    0.25
   4   3   3    1.51    0.36
   4   3   3    1.31    0.42
   4  -3   3    1.61    0.43
  -4  -3  -3    1.08    0.35
  -4  -3  -3    0.50    0.27
   4  -3   3    1.06    0.29
   4  -3   3    0.30    0.23
  -4  -3  -3    1.39    0.23
  -4   3  -4    7.08    0.87
  -4   3  -4    8.14    0.89
  -4   3  -4    8.21    1.08
   4   3   4    8.84    1.02
   4   3   4    7.10    0.94
  -4   3  -4    6.96    0.91
  -4   3  -4    5.90    0.83
   4  -3   4    7.79    0.88
  -4  -3  -4    6.55    0.93
  -4  -3  -4    5.73    0.94
   4  -3   4    6.56    0.88
   4  -3   4    6.47    0.97
   4   3   5    1.64    0.52
  -4   3  -5    1.34    0.40
  -4   3  -5    0.78    0.49
  -4   3  -5    0.95    0.41
   4   3   5    1.37    0.48
  -4   3  -5    0.71    0.45
   4  -3   5    1.12    0.40
   4  -3   5    0.98    0.39
  -4  -3  -5    0.85    0.41
  -4  -3  -5    1.70    0.55
   4  -3   5    1.16    0.53
  -4   3  -6   15.82    1.68
   4   3   6   13.25    1.71
  -4   3  -6   14.38    1.72
  -4   3  -6   12.48    1.77
   4   3   6   14.53    1.73
  -4   3  -6   14.27    1.68
   4  -3   6   14.97    1.68
  -4  -3  -6   13.05    1.78
  -4  -3  -6   16.05    1.79
   4  -3   6   15.98    1.79
   4  -3   6   15.63    1.72
  -4   3  -7    2.02    0.73
  -4   3  -7    2.61    0.64
   4   3   7    2.88    0.71
  -4   3  -7    2.26    0.74
   4   3   7    0.82    0.66
  -4   3  -7    0.55    0.50
   4  -3   7    0.61    0.49
  -4  -3  -7    2.08    0.71
  -4  -3  -7    1.26    0.71
   4  -3   7    2.76    0.70
   4  -3   7    0.57    0.66
  -4   3  -8    1.92    0.83
  -4   3  -8    2.90    0.90
   4   3   8    4.43    0.88
  -4   3  -8    2.87    0.79
   4   3   8    2.32    0.80
   4  -3   8    2.58    0.83
  -4  -3  -8    2.02    0.85
   4  -3   8    3.35    0.85
  -4  -3  -8    2.98    0.88
  -4   3  -9   -0.01    0.61
  -4   3  -9   -0.44    0.69
  -4   3  -9    0.11    0.66
   4   3   9   -0.28    0.55
   4   3   9    0.87    0.74
  -4  -3  -9   -0.23    0.65
   4  -3   9    0.87    0.70
  -4  -3  -9   -1.19    0.64
   4  -3   9    0.64    0.69
  -4   3 -10    6.21    1.57
  -4   3 -10    9.53    1.57
   4   3  10    8.81    1.45
   4   3  10    9.58    1.69
  -4   3 -10    9.29    1.64
   4  -3  10    9.68    1.55
  -4  -3 -10    6.75    1.62
   4  -3  10    9.95    1.68
  -4  -3 -10    9.51    1.69
   4   3  11   -0.02    1.00
  -4   3 -11   -0.34    0.88
   4   3  11    1.49    0.85
  -4   3 -11   -0.12    0.79
  -4   3 -11   -0.52    0.78
   4  -3  11    0.35    1.03
  -4  -3 -11   -0.28    0.83
  -4  -3 -11    0.52    1.13
   4  -3  11    0.78    0.85
  -4   3 -12   16.57    2.36
  -4   3 -12   10.51    2.31
   4   3  12   12.95    2.37
   4  -3  12   17.96    2.57
   4  -3  12   19.39    2.25
  -4  -3 -12   11.35    2.39
  -4   3 -13    1.95    1.15
  -4   3 -13    2.15    1.46
   4   3  13    0.47    1.14
  -4  -3 -13    1.34    1.47
   4  -3  13    2.00    1.13
   4  -3  13    0.69    1.19
   4   3  14    7.21    1.96
  -4   3 -14    4.27    1.76
   4  -3  14    6.13    1.95
  -4  -3 -14    4.75    2.03
   4   3  15    1.18    1.63
  -4   3 -15   -0.23    1.41
  -4   3 -15   -1.65    1.52
  -4  -3 -15    1.47    1.62
   4  -3  15    0.24    1.49
   4   4 -16    0.95    2.15
  -4  -4  16    0.21    1.65
   4   4 -15   -0.01    1.19
  -4   4  15   -0.44    1.36
   4   4 -15    1.69    1.59
  -4  -4  15   -1.14    1.27
   4   4 -14   14.46    2.92
   4   4 -14   23.52    2.76
  -4   4  14   16.94    2.81
   4  -4 -14   20.92    3.05
  -4  -4  14   15.95    2.84
   4   4 -13   -0.07    0.95
  -4   4  13   -0.70    0.97
   4   4 -13    1.57    1.39
  -4  -4  13   -1.58    1.14
   4  -4 -13   -1.57    1.02
   4   4 -12    6.40    1.70
  -4   4  12    7.58    1.70
   4   4 -12    9.73    1.56
   4  -4 -12    8.17    1.77
   4  -4 -12    9.25    1.88
  -4  -4  12    8.25    1.77
  -4   4  11   -0.15    0.93
  -4   4  11    0.61    0.66
   4   4 -11    0.76    0.78
   4   4 -11    1.92    1.06
   4  -4 -11    1.23    1.08
  -4  -4  11    0.55    0.99
   4  -4 -11   -0.02    0.92
  -4   4  10    3.91    0.88
   4   4 -10    4.01    0.93
   4   4 -10    3.55    1.20
  -4   4  10    2.44    0.94
  -4  -4  10    4.08    0.75
   4  -4 -10    2.28    0.98
  -4  -4  10    1.59    1.03
   4  -4 -10    4.65    1.16
  -4   4   9    0.37    0.55
  -4   4   9   -0.99    0.59
   4   4  -9    0.38    0.74
   4   4  -9    0.10    0.47
  -4  -4   9   -1.00    0.61
  -4  -4   9    0.66    0.41
   4  -4  -9   -0.42    0.70
   4  -4  -9    0.67    0.85
  -4   4   8    6.87    1.11
   4   4  -8    7.48    1.02
  -4   4   8    8.87    1.29
  -4   4   8    7.11    1.14
   4   4  -8    6.64    1.26
  -4  -4   8    6.30    0.91
  -4  -4   8    6.28    1.15
   4  -4  -8    8.17    1.39
   4  -4  -8    7.65    1.30
  -4   4   7    1.16    0.53
  -4   4   7    1.10    0.58
  -4   4   7    1.03    0.51
   4   4  -7    0.76    0.40
   4   4  -7    1.10    0.69
  -4  -4   7    0.86    0.49
   4  -4  -7    0.16    0.56
  -4  -4   7    1.02    0.36
  -4  -4   7    1.34    0.57
  -4  -4   7    0.87    0.25
   4  -4  -7   -0.11    0.56
  -4   4   6    9.14    1.22
   4   4  -6    9.63    1.07
   4   4  -6   10.44    1.06
   4   4  -6    8.91    1.31
   4   4  -6    8.71    1.27
  -4   4   6    9.07    1.21
  -4   4   6    9.72    0.96
   4  -4  -6    8.18    1.26
   4  -4  -6    8.38    1.28
  -4  -4   6    8.60    0.99
  -4  -4   6    8.53    1.17
  -4  -4   6    9.35    1.19
  -4  -4   6    8.97    1.05
   4   4  -5    1.41    0.59
  -4   4   5    1.27    0.41
   4   4  -5    1.20    0.27
  -4   4   5    1.26    0.29
  -4   4   5    0.78    0.39
   4   4  -5    0.93    0.52
  -4   4   5    1.25    0.48
   4   4  -5    1.38    0.30
   4  -4  -5    1.95    0.56
  -4  -4   5    1.30    0.39
  -4  -4   5    1.14    0.39
  -4  -4   5    1.12    0.40
  -4  -4   5    1.23    0.32
   4  -4  -5    2.19    0.58
  -4   4   4   28.20    2.80
  -4   4   4   27.44    2.67
   4   4  -4   25.87    2.65
   4   4  -4   26.67    2.85
  -4   4   4   26.34    2.69
  -4   4   4   28.93    2.65
   4   4  -4   28.01    2.58
   4   4  -4   25.00    2.80
  -4  -4   4   28.22    2.66
   4  -4  -4   25.41    2.74
  -4  -4   4   27.50    2.67
  -4  -4   4   25.01    2.66
   4  -4  -4   24.76    2.74
  -4   4   3    1.05    0.40
  -4   4   3    0.91    0.25
   4   4  -3    1.37    0.50
   4   4  -3    0.90    0.46
   4   4  -3    0.74    0.28
  -4   4   3    1.00    0.29
  -4   4   3    1.37    0.29
  -4   4   3    1.17    0.30
   4  -4  -3    0.75    0.33
  -4  -4   3    0.55    0.20
   4  -4  -3    0.80    0.32
   4  -4  -3    0.61    0.27
  -4  -4   3    0.22    0.21
  -4  -4   3    0.78    0.24
   4   4  -2   79.86    7.56
  -4   4   2   79.70    7.46
  -4   4   2   82.38    7.48
   4   4  -2   73.40    7.61
  -4   4   2   75.43    7.54
   4   4  -2   86.62    7.68
  -4   4   2   80.51    7.60
  -4   4   2   77.33    7.47
   4  -4  -2   79.15    7.50
   4  -4  -2   77.28    7.52
  -4  -4   2   75.46    7.42
  -4  -4   2   83.66    7.43
   4  -4  -2   74.45    7.50
  -4  -4   2   81.64    7.44
   4   4  -1    2.12    0.58
  -4   4   1    1.66    0.39
   4   4  -1    0.84    0.36
  -4   4   1    0.74    0.36
  -4   4   1    1.30    0.20
   4   4  -1    1.69    0.43
  -4  -4   1    1.50    0.17
   4  -4  -1    1.04    0.24
  -4  -4   1    1.06    0.17
   4  -4  -1    0.90    0.22
  -4   4   0   23.15    2.46
   4   4   0   23.20    2.46
   4   4   0   23.45    2.58
  -4   4   0   21.04    2.45
   4   4   0   23.28    2.43
   4  -4   0   23.65    2.31
  -4  -4   0   25.15    2.30
  -4  -4   0   23.85    2.31
   4  -4   0   25.13    2.37
   4  -4   0   25.51    2.32
   4  -4   0   24.42    2.36
  -4  -4   0   23.65    2.29
  -4   4  -1    1.56    0.42
  -4   4  -1    0.44    0.34
   4   4   1    0.38    0.35
   4  -4   1    1.05    0.21
   4  -4   1    2.08    0.41
  -4  -4  -1    1.56    0.30
  -4  -4  -1    1.05    0.27
   4  -4   1    1.42    0.25
   4  -4   1    1.09    0.26
   4  -4   1    1.55    0.24
  -4   4  -2    7.96    1.04
   4   4   2   10.37    0.90
   4   4   2    8.11    0.94
  -4   4  -2    8.08    1.11
   4   4   2    8.50    1.09
  -4  -4  -2    8.05    0.95
   4  -4   2    8.16    0.89
   4  -4   2    8.93    0.99
   4  -4   2    8.66    0.97
  -4  -4  -2    8.15    0.93
  -4  -4  -2    6.39    0.91
  -4   4  -3    2.56    0.59
   4   4   3    2.09    0.43
   4   4   3    2.11    0.44
  -4   4  -3    2.16    0.35
  -4   4  -3    2.58    0.38
   4   4   3    1.92    0.55
  -4   4  -3    3.04    0.67
  -4  -4  -3    2.84    0.51
  -4  -4  -3    2.54    0.39
   4  -4   3    2.72    0.42
   4  -4   3    1.99    0.48
  -4  -4  -3    2.02    0.43
   4  -4   3    2.06    0.42
  -4   4  -4   95.58    9.86
  -4   4  -4  107.28    9.76
  -4   4  -4  102.54    9.82
  -4   4  -4  103.37    9.98
   4   4   4  104.38    9.91
   4   4   4  107.86    9.83
  -4  -4  -4   99.83    9.86
   4  -4   4  102.49    9.87
  -4  -4  -4  101.04    9.84
   4  -4   4  104.28    9.79
   4  -4   4  102.51    9.79
  -4   4  -5    1.57    0.56
  -4   4  -5    1.33    0.65
   4   4   5    1.85    0.63
   4   4   5    1.48    0.52
  -4   4  -5    2.27    0.51
  -4   4  -5    2.19    0.46
  -4  -4  -5    1.82    0.56
   4  -4   5    2.24    0.50
  -4  -4  -5    1.18    0.55
   4  -4   5    1.63    0.46
   4  -4   5    2.55    0.67
   4   4   6    2.50    0.77
  -4   4  -6    3.82    0.85
  -4   4  -6    2.80    0.86
  -4   4  -6    4.34    0.72
   4   4   6    4.49    0.92
   4  -4   6    3.27    0.88
   4  -4   6    3.53    0.76
  -4  -4  -6    3.85    0.80
   4  -4   6    5.20    0.78
  -4  -4  -6    4.92    0.94
   4   4   7    0.19    0.57
  -4   4  -7    2.64    0.90
   4   4   7    0.23    0.59
  -4   4  -7    1.19    0.53
  -4   4  -7    1.01    0.66
  -4  -4  -7    0.95    0.71
   4  -4   7    1.64    0.62
   4  -4   7    1.18    0.73
   4  -4   7    1.10    0.53
  -4  -4  -7    0.53    0.60
   4   4   8    5.79    1.06
  -4   4  -8    4.87    1.09
   4   4   8    3.91    1.01
  -4   4  -8    4.45    0.91
  -4   4  -8    5.24    1.14
   4  -4   8    3.57    0.93
  -4  -4  -8    4.74    1.14
   4  -4   8    4.77    1.05
  -4  -4  -8    3.49    0.94
  -4   4  -9    0.25    0.57
  -4   4  -9    0.98    0.85
   4   4   9    0.43    0.85
  -4   4  -9    2.79    0.95
   4   4   9    0.90    0.76
   4  -4   9    1.37    0.77
   4  -4   9    0.19    0.75
  -4  -4  -9    0.78    0.72
  -4  -4  -9   -0.50    0.73
   4   4  10    5.41    1.18
   4   4  10    3.61    1.24
  -4   4 -10    5.33    1.34
  -4   4 -10    5.26    1.30
  -4   4 -10    5.35    1.20
   4  -4  10    5.01    1.18
  -4  -4 -10    4.06    1.32
  -4  -4 -10    5.66    1.26
   4  -4  10    3.83    1.13
  -4   4 -11    0.91    1.01
  -4   4 -11    0.35    0.74
  -4   4 -11   -1.26    0.79
   4   4  11   -0.06    0.80
   4   4  11    0.13    0.99
   4  -4  11   -0.10    0.76
  -4  -4 -11   -0.64    0.90
   4  -4  11   -0.79    0.97
  -4  -4 -11   -0.09    0.95
  -4   4 -12    4.22    1.37
  -4   4 -12    1.48    1.20
   4   4  12    4.46    1.35
  -4   4 -12    5.47    1.30
   4  -4  12    1.92    1.34
   4  -4  12    1.61    1.12
  -4  -4 -12    4.97    1.68
   4   4  13   -1.01    1.00
  -4   4 -13    0.73    1.33
   4  -4  13    1.73    1.29
  -4  -4 -13    1.89    1.40
  -4   4 -14    1.42    1.49
  -4   4 -14    4.20    1.63
   4   4  14    2.76    1.46
  -4  -4 -14    0.54    1.77
   4  -4  14    5.31    1.83
  -4   4 -15    0.12    1.46
   4   4  15    1.59    1.60
  -4   4 -15    3.29    1.85
   4  -4  15    0.94    1.71
  -4  -4 -15    1.23    1.89
  -4   5  15   -0.97    1.33
   4   5 -15   -0.30    1.74
  -4  -5  15    0.33    1.36
   4   5 -14    2.09    1.65
  -4   5  14    1.10    1.34
   4  -5 -14    3.28    1.66
  -4  -5  14    3.34    1.61
  -4   5  13   -1.20    1.05
   4   5 -13   -1.14    0.75
   4   5 -13    0.62    1.48
  -4  -5  13    0.31    1.22
   4  -5 -13    0.33    1.21
   4   5 -12    7.02    1.18
  -4   5  12    3.99    1.36
   4   5 -12    4.29    1.56
  -4  -5  12    4.53    1.35
   4  -5 -12    3.81    1.47
   4  -5 -12    2.40    1.34
  -4   5  11   -0.79    0.78
  -4   5  11    0.98    0.79
   4   5 -11    0.54    0.60
   4   5 -11    1.11    1.11
   4  -5 -11   -0.60    0.94
   4  -5 -11    0.92    1.12
  -4  -5  11    1.61    0.94
  -4   5  10   17.06    2.17
   4   5 -10   15.98    2.34
  -4   5  10   16.64    2.13
   4   5 -10   17.59    1.96
   4  -5 -10   15.62    2.36
   4  -5 -10   15.75    2.37
  -4  -5  10   17.09    2.27
  -4   5   9    2.27    0.86
   4   5  -9    1.20    1.04
  -4   5   9    2.85    0.83
   4   5  -9    1.31    0.54
  -4  -5   9    1.29    0.80
   4  -5  -9    1.57    0.90
   4  -5  -9    2.99    1.04
  -4  -5   9    3.33    0.60
   4   5  -8   17.44    1.94
   4   5  -8   19.21    2.38
  -4   5   8   19.39    2.19
  -4   5   8   19.71    2.19
  -4  -5   8   20.06    2.18
   4  -5  -8   17.44    2.30
   4  -5  -8   13.51    2.21
  -4  -5   8   19.37    1.96
   4   5  -7    0.28    0.66
   4   5  -7    0.44    0.70
  -4   5   7    0.14    0.49
   4   5  -7    0.50    0.30
  -4   5   7    0.50    0.48
  -4   5   7    0.20    0.52
   4  -5  -7    1.48    0.65
  -4  -5   7    0.68    0.41
  -4  -5   7    0.80    0.48
   4  -5  -7    2.06    0.73
  -4  -5   7    0.42    0.47
   4   5  -6    5.63    1.20
  -4   5   6    7.42    0.93
  -4   5   6    7.05    0.98
  -4   5   6    6.21    0.73
   4   5  -6    7.17    0.73
   4   5  -6    8.32    1.32
  -4   5   6    6.11    1.05
  -4  -5   6    6.18    0.93
  -4  -5   6    5.83    0.94
   4  -5  -6    4.59    0.97
   4  -5  -6    4.63    0.99
  -4  -5   6    6.01    0.92
  -4   5   5    4.76    0.83
  -4   5   5    3.23    0.47
   4   5  -5    3.55    0.86
   4   5  -5    2.35    0.75
  -4   5   5    2.75    0.52
  -4   5   5    1.61    0.49
  -4  -5   5    1.71    0.46
   4  -5  -5    2.50    0.63
  -4  -5   5    1.60    0.48
  -4  -5   5    1.93    0.55
   4  -5  -5    2.32    0.64
   4   5  -4    5.86    1.02
   4   5  -4    6.15    0.77
   4   5  -4    6.25    1.08
  -4   5   4    6.46    0.74
  -4   5   4    6.14    0.99
  -4   5   4    6.13    0.75
  -4   5   4    5.99    0.74
  -4  -5   4    4.51    0.70
  -4  -5   4    3.83    0.66
   4  -5  -4    5.89    0.87
  -4  -5   4    4.88    0.69
   4  -5  -4    5.12    0.83
  -4   5   3    3.43    0.49
   4   5  -3    3.65    0.63
   4   5  -3    2.80    0.79
  -4   5   3    4.43    0.61
  -4   5   3    3.07    0.48
   4   5  -3    3.50    0.76
  -4   5   3    1.68    0.62
  -4  -5   3    2.81    0.49
   4  -5  -3    3.37    0.60
   4  -5  -3    4.04    0.61
   4  -5  -3    4.10    0.59
  -4  -5   3    3.57    0.46
  -4  -5   3    3.64    0.47
   4   5  -2    3.41    0.83
  -4   5   2    2.34    0.57
  -4   5   2    2.87    0.42
   4   5  -2    2.84    0.69
   4   5  -2    2.83    0.61
  -4   5   2    2.19    0.62
  -4  -5   2    3.68    0.39
  -4  -5   2    3.48    0.39
  -4  -5   2    3.17    0.38
   4  -5  -2    3.54    0.53
   4  -5  -2    3.84    0.52
   4  -5  -2    3.73    0.54
   4   5  -1    8.76    1.25
   4   5  -1   10.18    1.29
  -4   5   1    9.24    1.25
  -4   5   1    9.62    1.24
   4   5  -1    9.59    1.44
   4  -5  -1    9.97    1.10
  -4  -5   1   10.35    0.99
   4  -5  -1   10.51    1.08
  -4  -5   1   11.14    1.00
  -4   5   0  167.79   16.29
   4   5   0  164.03   16.42
  -4   5   0  167.63   16.29
   4   5   0  177.88   16.26
   4   5   0  175.28   16.29
  -4  -5   0  175.05   16.10
   4  -5   0  168.54   16.09
   4  -5   0  183.51   16.11
   4  -5   0  170.70   16.13
  -4  -5   0  172.24   16.08
  -4  -5   0  162.51   16.07
  -4   5  -1   12.33    1.76
  -4   5  -1   16.78    1.84
   4   5   1   15.86    1.78
   4  -5   1   16.37    1.57
  -4  -5  -1   15.42    1.59
   4  -5   1   16.51    1.57
  -4  -5  -1   17.19    1.61
   4  -5   1   14.97    1.69
   4  -5   1   15.35    1.55
   4   5   2   30.32    2.96
  -4   5  -2   30.15    2.98
   4   5   2   29.63    2.63
   4   5   2   30.02    2.64
  -4   5  -2   23.19    2.87
   4  -5   2   25.31    2.76
  -4  -5  -2   26.16    2.73
   4  -5   2   25.68    2.79
   4  -5   2   28.15    2.70
   4  -5   2   24.17    2.71
  -4  -5  -2   29.11    2.76
   4   5   3    0.69    0.50
  -4   5  -3    1.10    0.56
   4   5   3    1.27    0.37
  -4   5  -3    0.37    0.51
   4   5   3    1.57    0.33
   4  -5   3    1.73    0.48
  -4  -5  -3    0.34    0.33
  -4  -5  -3    1.51    0.36
  -4  -5  -3    2.10    0.43
   4  -5   3    1.19    0.30
   4  -5   3    1.56    0.38
  -4   5  -4    8.97    1.41
  -4   5  -4    8.32    1.22
   4   5   4    7.82    1.03
   4   5   4    9.67    1.13
   4   5   4    9.55    1.30
  -4  -5  -4    8.91    0.91
  -4  -5  -4    8.01    1.12
   4  -5   4    8.38    1.02
  -4  -5  -4    7.99    1.09
   4  -5   4    7.47    1.01
   4  -5   4    8.66    1.15
  -4   5  -5    1.44    0.67
   4   5   5    1.74    0.71
  -4   5  -5    1.38    0.47
  -4   5  -5    1.25    0.66
   4   5   5    0.87    0.46
  -4   5  -5    1.14    0.33
   4  -5   5    1.96    0.68
   4  -5   5    1.60    0.49
  -4  -5  -5    1.18    0.49
   4  -5   5    1.56    0.43
  -4  -5  -5    1.94    0.60
   4   5   6   12.79    1.74
  -4   5  -6   14.44    1.60
  -4   5  -6   12.85    1.79
  -4   5  -6   10.37    1.76
  -4   5  -6   14.47    1.50
   4   5   6    9.79    1.59
   4  -5   6   15.33    1.84
  -4  -5  -6   14.49    1.74
   4  -5   6   15.25    1.63
  -4  -5  -6   13.81    1.73
   4  -5   6   15.33    1.65
  -4   5  -7    0.51    0.74
   4   5   7    0.19    0.56
  -4   5  -7    1.08    0.78
   4   5   7    0.13    0.66
  -4   5  -7    1.49    0.47
  -4  -5  -7    0.02    0.55
  -4  -5  -7    1.01    0.73
   4  -5   7    0.73    0.55
   4  -5   7   -1.15    0.65
   4   5   8    1.44    0.77
  -4   5  -8    1.98    0.63
  -4   5  -8    2.79    1.01
   4   5   8    0.99    0.83
  -4   5  -8    2.64    1.01
  -4  -5  -8    2.04    0.86
   4  -5   8    3.24    0.89
  -4  -5  -8    0.95    0.80
   4  -5   8    2.64    0.98
  -4   5  -9    0.72    0.95
  -4   5  -9    0.92    0.61
  -4   5  -9    1.45    0.96
   4   5   9    0.45    0.72
   4   5   9    0.72    0.67
   4  -5   9    2.33    0.83
  -4  -5  -9   -0.21    0.74
   4  -5   9    1.24    0.89
  -4  -5  -9    0.39    0.91
   4   5  10    3.38    1.12
  -4   5 -10    1.66    1.09
   4   5  10    3.37    1.11
  -4   5 -10    4.40    1.31
   4  -5  10    3.72    1.06
  -4  -5 -10    2.46    1.18
  -4  -5 -10    4.28    1.21
   4  -5  10    2.44    0.99
  -4   5 -11    0.28    1.06
   4   5  11    1.05    0.98
  -4   5 -11    0.81    1.11
   4   5  11    0.70    1.02
   4  -5  11    1.20    0.93
  -4  -5 -11    1.44    1.06
   4  -5  11    1.00    1.10
  -4  -5 -11   -0.91    1.10
   4   5  12   16.31    2.26
   4   5  12   12.29    2.15
  -4   5 -12   12.14    2.03
  -4   5 -12   11.28    2.32
  -4   5 -12   12.51    2.43
  -4  -5 -12    9.89    2.31
   4  -5  12   19.19    2.53
   4  -5  12   17.99    3.27
  -4  -5 -12   13.79    2.38
   4   5  13    0.71    1.21
  -4   5 -13    0.70    1.05
  -4   5 -13    0.65    1.44
  -4  -5 -13    1.79    1.48
   4  -5  13    1.33    1.41
  -4   5 -14    0.42    1.60
   4   5  14    0.86    1.43
   4  -5  14    3.48    1.63
  -4  -5 -14    3.50    1.87
  -4   5 -15   -0.91    1.64
   4   5  15   -0.50    1.49
  -4  -5 -15   -2.43    1.77
   4  -5  15    1.46    1.57
  -4   6  15    0.17    1.32
   4   6 -15    0.97    1.76
  -4  -6  15    1.06    2.11
   4   6 -14    2.31    1.91
  -4   6  14    5.98    1.73
  -4  -6  14    7.45    1.80
   4  -6 -14    8.07    2.05
   4   6 -13    0.36    1.56
  -4   6  13    0.19    1.12
   4  -6 -13   -1.65    1.35
  -4  -6  13    1.49    1.31
   4  -6 -13    1.37    1.38
   4   6 -12    0.99    1.39
  -4   6  12    4.91    1.31
   4  -6 -12    2.42    1.39
   4  -6 -12    3.71    1.54
  -4  -6  12    2.68    1.34
  -4   6  11   -0.49    0.77
  -4   6  11    0.36    0.87
   4   6 -11    1.03    1.21
   4  -6 -11   -1.89    0.81
   4  -6 -11    0.42    1.06
  -4  -6  11    1.62    0.99
  -4   6  10    1.54    0.90
   4   6 -10    2.27    1.28
  -4   6  10    1.93    0.90
   4   6 -10    2.04    0.84
   4  -6 -10    0.86    1.11
   4  -6 -10    1.89    1.14
  -4  -6  10    1.35    0.92
   4   6  -9    0.20    0.38
  -4   6   9    1.65    0.80
  -4   6   9    0.49    0.67
   4   6  -9   -0.21    0.88
   4  -6  -9   -0.59    0.75
   4  -6  -9   -0.05    0.88
  -4  -6   9    0.08    0.66
   4   6  -8    1.04    0.97
  -4   6   8   -0.13    0.56
   4   6  -8   -0.25    0.26
  -4   6   8    0.19    0.63
   4  -6  -8   -0.39    0.69
   4  -6  -8    0.36    0.78
  -4  -6   8    0.50    0.46
  -4  -6   8   -0.55    0.56
   4   6  -7   -0.20    0.78
  -4   6   7    1.68    0.63
   4   6  -7    0.90    0.72
  -4   6   7    1.70    0.75
  -4  -6   7    2.84    0.65
   4  -6  -7    1.62    0.85
   4  -6  -7    1.27    0.75
  -4  -6   7    2.14    0.60
  -4  -6   7    1.92    0.64
   4   6  -6    2.36    1.00
  -4   6   6    3.25    0.85
  -4   6   6    2.57    0.45
  -4   6   6    2.61    0.61
   4   6  -6    4.03    1.00
  -4  -6   6    1.62    0.65
  -4  -6   6    1.61    0.55
   4  -6  -6    2.52    0.75
  -4  -6   6    2.61    0.61
   4  -6  -6    3.66    0.87
  -4   6   5    3.04    0.82
  -4   6   5    3.54    0.63
   4   6  -5    4.48    1.09
   4   6  -5    4.36    1.02
  -4   6   5    3.49    0.61
  -4  -6   5    4.88    0.74
  -4  -6   5    4.03    0.66
   4  -6  -5    4.32    0.84
  -4  -6   5    4.59    0.66
   4  -6  -5    2.58    0.74
   4   6  -4   18.36    2.19
  -4   6   4   19.02    2.35
   4   6  -4   21.32    2.45
   4   6  -4   20.61    2.49
  -4   6   4   23.04    2.13
  -4   6   4   19.25    2.09
  -4   6   4   21.09    2.18
  -4  -6   4   21.32    2.10
   4  -6  -4   21.80    2.26
  -4  -6   4   21.07    2.10
   4  -6  -4   21.11    2.25
  -4  -6   4   21.42    2.15
  -4   6   3    3.88    0.62
   4   6  -3    2.64    0.62
   4   6  -3    5.01    1.08
   4   6  -3    2.36    0.71
  -4   6   3    3.97    0.82
  -4   6   3    2.72    0.40
  -4  -6   3    1.52    0.45
   4  -6  -3    2.21    0.51
   4  -6  -3    1.64    0.45
  -4  -6   3    2.24    0.34
  -4  -6   3    2.18    0.37
   4  -6  -3    2.87    0.57
  -4   6   2   82.06    8.13
   4   6  -2   80.28    8.26
  -4   6   2   81.58    8.06
   4   6  -2   83.91    8.15
   4   6  -2   83.30    8.08
   4  -6  -2   84.71    7.96
   4  -6  -2   80.38    7.95
   4  -6  -2   79.86    7.93
  -4  -6   2   90.08    7.85
  -4  -6   2   83.30    7.83
   4   6  -1    3.37    0.71
  -4   6   1    2.21    0.63
   4   6  -1    2.79    0.70
   4   6  -1    2.51    0.86
  -4   6   1    2.87    0.66
   4  -6  -1    2.14    0.39
   4  -6  -1    2.42    0.39
   4   6   0   54.91    5.28
   4   6   0   50.32    5.45
   4   6   0   55.57    5.24
  -4   6   0   49.80    5.25
   4  -6   0   51.83    5.02
  -4  -6   0   47.77    5.00
  -4  -6   0   61.98    5.09
  -4  -6   0   48.47    5.02
   4  -6   0   56.36    5.03
   4  -6   0   53.62    5.06
  -4   6  -1    1.05    0.56
   4   6   1    0.20    0.47
  -4   6  -1    1.78    0.64
   4  -6   1    0.76    0.24
  -4  -6  -1    1.16    0.27
  -4  -6  -1    1.44    0.30
   4  -6   1    1.12    0.25
   4  -6   1    1.03    0.25
   4  -6   1    0.36    0.41
  -4   6  -2    6.09    1.05
  -4   6  -2    3.41    0.87
   4   6   2    5.74    0.93
   4  -6   2    3.72    0.54
  -4  -6  -2    3.63    0.58
   4  -6   2    2.23    0.53
   4  -6   2    4.18    0.69
  -4  -6  -2    3.50    0.55
   4  -6   2    3.79    0.51
   4   6   3    0.26    0.19
   4   6   3    0.58    0.17
  -4   6  -3    1.51    0.66
   4   6   3    0.02    0.47
  -4   6  -3    0.32    0.55
  -4  -6  -3    0.82    0.36
   4  -6   3    0.33    0.31
   4  -6   3    0.85    0.46
   4  -6   3    0.40    0.25
  -4  -6  -3    0.92    0.36
   4   6   4   10.29    1.15
  -4   6  -4   10.08    1.51
   4   6   4   10.69    1.23
   4   6   4   10.72    1.52
  -4   6  -4   11.01    1.58
   4  -6   4   10.72    1.19
  -4  -6  -4   10.15    1.30
  -4  -6  -4   11.34    1.15
  -4  -6  -4    8.21    1.28
   4  -6   4    8.82    1.18
   4  -6   4   11.01    1.30
  -4   6  -5    3.54    1.01
   4   6   5    4.35    0.97
   4   6   5    3.99    0.71
  -4   6  -5    5.03    1.11
   4  -6   5    3.68    0.73
   4  -6   5    4.22    0.91
  -4  -6  -5    5.42    0.94
  -4  -6  -5    4.28    0.81
   4  -6   5    4.38    0.71
  -4   6  -6    2.67    0.39
   4   6   6    4.98    1.08
  -4   6  -6    3.63    0.99
   4   6   6    3.75    0.74
  -4   6  -6    1.62    0.85
   4  -6   6    3.58    0.97
  -4  -6  -6    3.52    0.83
   4  -6   6    2.09    0.59
   4  -6   6    3.43    0.72
  -4  -6  -6    1.56    0.76
   4   6   7    1.06    0.65
  -4   6  -7    1.12    0.38
  -4   6  -7    2.48    0.96
   4   6   7    1.64    0.87
  -4   6  -7   -0.63    0.72
   4  -6   7    0.92    0.85
  -4  -6  -7    0.23    0.62
  -4  -6  -7    1.44    0.81
   4  -6   7    0.91    0.60
  -4   6  -8    5.61    1.36
   4   6   8    3.82    1.16
  -4   6  -8    5.89    1.36
   4   6   8    5.26    1.07
  -4   6  -8    4.88    0.75
   4  -6   8    3.07    1.11
  -4  -6  -8    3.61    1.06
   4  -6   8    3.87    0.96
  -4  -6  -8    3.50    1.09
   4   6   9    0.13    0.73
  -4   6  -9    0.31    0.94
  -4   6  -9    0.21    0.45
  -4   6  -9   -0.37    0.87
   4   6   9    0.50    0.87
  -4  -6  -9   -0.61    0.72
   4  -6   9    1.20    0.84
  -4  -6  -9    0.64    0.90
   4  -6   9    0.34    0.92
   4   6  10    2.86    1.14
  -4   6 -10    2.59    1.33
   4   6  10    2.08    0.98
  -4   6 -10    3.05    1.30
  -4   6 -10    2.31    0.73
  -4  -6 -10    2.21    1.15
   4  -6  10    0.49    0.90
   4  -6  10    1.63    1.05
  -4  -6 -10    0.33    0.89
   4   6  11    1.77    1.12
  -4   6 -11    3.08    1.36
   4   6  11    0.25    1.01
  -4   6 -11   -0.39    1.10
  -4  -6 -11   -0.08    1.13
   4  -6  11   -0.64    0.97
   4  -6  11    0.22    0.97
  -4   6 -12    0.59    1.28
   4   6  12    0.43    1.13
   4   6  12    0.68    1.14
  -4   6 -12    0.16    1.22
  -4  -6 -12   -0.36    1.25
  -4  -6 -12    0.67    1.23
   4  -6  12    0.13    1.13
  -4   6 -13    2.73    1.61
   4   6  13    1.86    1.39
   4  -6  13    0.74    1.35
  -4  -6 -13   -0.40    1.39
  -4   6 -14    0.38    1.68
   4   6  14    1.86    1.50
   4  -6  14    3.64    1.78
  -4  -6 -14    1.79    1.71
  -4   7  15    0.95    1.53
  -4   7  14   -2.46    1.00
   4   7 -14    2.20    1.85
   4  -7 -14   -1.41    1.30
  -4   7  13   -0.03    1.07
   4   7 -13   -0.15    1.47
   4  -7 -13    0.00    1.35
   4  -7 -13    0.21    1.38
  -4   7  12    5.35    1.43
   4   7 -12    5.20    2.00
   4  -7 -12    7.51    1.82
   4  -7 -12    5.34    1.71
  -4   7  11    0.93    1.02
   4   7 -11    0.70    1.33
  -4   7  11    0.71    1.00
   4  -7 -11    2.52    1.26
   4  -7 -11   -1.13    1.01
  -4   7  10    1.77    1.05
   4   7 -10    3.53    1.55
  -4   7  10    3.32    1.02
   4  -7 -10    2.60    1.25
  -4  -7  10    3.94    1.09
   4  -7 -10    0.58    1.01
   4   7  -9    3.15    1.33
  -4   7   9    3.47    0.91
  -4   7   9    2.06    0.97
   4  -7  -9    3.83    1.20
  -4  -7   9    1.78    0.87
   4  -7  -9    1.77    0.96
  -4   7   8    9.94    1.66
  -4   7   8    8.83    1.36
   4   7  -8   11.53    2.05
  -4  -7   8    8.44    1.34
  -4  -7   8   10.66    1.46
   4  -7  -8   11.36    1.72
   4  -7  -8   12.07    1.80
  -4   7   7    2.24    0.91
   4   7  -7    2.34    0.88
  -4   7   7    3.82    0.71
   4   7  -7    4.01    1.26
  -4  -7   7    1.83    0.74
   4  -7  -7    1.59    0.82
  -4  -7   7    1.08    0.59
   4  -7  -7    1.04    0.82
  -4  -7   7    3.75    0.83
  -4   7   6    4.15    1.04
  -4   7   6    4.60    0.70
   4   7  -6    2.04    0.86
   4   7  -6    4.44    1.26
  -4   7   6    3.61    0.61
  -4  -7   6    3.16    0.67
  -4  -7   6    2.53    0.82
   4  -7  -6    3.11    0.84
   4  -7  -6    3.59    0.92
  -4  -7   6    4.05    0.73
   4   7  -5    5.44    1.13
  -4   7   5    3.58    1.00
  -4   7   5    4.97    0.73
   4   7  -5    3.62    1.19
  -4   7   5    3.54    0.61
   4  -7  -5    3.75    0.82
  -4  -7   5    4.54    0.70
   4  -7  -5    5.16    0.93
  -4  -7   5    3.95    0.76
  -4  -7   5    2.79    0.61
  -4   7   4   11.66    1.35
  -4   7   4   13.86    1.77
   4   7  -4   12.73    1.79
  -4   7   4   13.24    1.54
   4   7  -4   11.94    1.58
   4   7  -4    9.81    1.94
  -4  -7   4   13.40    1.52
   4  -7  -4   15.08    1.65
   4  -7  -4   14.28    1.61
  -4  -7   4   13.99    1.42
  -4  -7   4   15.17    1.42
   4   7  -3    1.76    0.99
  -4   7   3    1.15    0.50
  -4   7   3    1.57    0.70
   4   7  -3    1.66    0.61
   4   7  -3    1.85    0.81
   4  -7  -3    0.75    0.44
  -4  -7   3    0.39    0.43
  -4  -7   3    1.49    0.28
   4  -7  -3    1.26    0.41
   4  -7  -3    1.95    0.52
  -4  -7   3    1.98    0.31
  -4   7   2    9.19    1.37
  -4   7   2    7.38    1.44
   4   7  -2   11.15    1.47
   4   7  -2   10.71    1.83
   4   7  -2    9.95    1.52
   4  -7  -2    9.39    1.23
  -4  -7   2   12.22    1.08
  -4  -7   2   11.72    1.07
   4  -7  -2    9.40    1.21
   4  -7  -2    9.98    1.25
  -4   7   1    6.69    1.09
   4   7  -1    5.62    0.99
   4   7  -1    6.13    1.08
  -4   7   1    5.35    1.00
   4   7  -1    2.98    1.10
   4  -7  -1    5.65    0.67
   4  -7  -1    4.93    0.70
   4  -7  -1    4.79    0.70
   4   7   0   41.20    3.86
   4   7   0   34.63    3.87
  -4   7   0   34.00    3.86
   4   7   0   38.22    4.13
  -4  -7   0   34.19    3.56
   4  -7   0   40.18    3.58
  -4  -7   0   38.51    3.56
   4  -7   0   35.97    3.57
   4  -7   0   37.45    3.60
   4   7   1   17.95    1.89
   4   7   1   15.87    2.01
  -4   7  -1   17.96    2.06
  -4   7  -1   15.50    1.97
   4  -7   1   18.56    1.86
   4  -7   1   14.67    1.65
   4  -7   1   16.50    1.61
  -4  -7  -1   14.86    1.63
  -4  -7  -1   15.68    1.65
   4  -7   1   17.23    1.63
  -4   7  -2   29.97    3.33
   4   7   2   28.86    3.28
  -4   7  -2   32.94    3.36
  -4  -7  -2   28.94    2.97
   4  -7   2   30.68    2.93
  -4  -7  -2   31.21    3.00
   4  -7   2   28.35    2.93
   4  -7   2   31.56    3.01
   4  -7   2   29.74    3.10
  -4   7  -3    2.42    0.85
  -4   7  -3    1.71    0.85
   4   7   3    1.95    0.84
   4  -7   3    3.16    0.70
   4  -7   3    3.16    0.56
  -4  -7  -3    3.30    0.63
  -4  -7  -3    2.84    0.59
   4  -7   3    3.07    0.48
   4   7   4    5.26    1.18
  -4   7  -4    7.93    1.45
   4   7   4    6.60    0.68
  -4   7  -4    4.00    1.14
   4  -7   4    5.87    1.01
   4  -7   4    7.09    0.86
  -4  -7  -4    6.78    1.05
   4  -7   4    6.73    0.90
  -4  -7  -4    5.91    0.97
  -4   7  -5    3.13    1.04
   4   7   5    4.07    1.10
  -4   7  -5    4.15    1.12
   4   7   5    4.55    0.63
  -4  -7  -5    3.32    0.77
  -4  -7  -5    3.58    0.81
   4  -7   5    2.88    0.66
   4  -7   5    3.90    0.90
   4  -7   5    2.33    0.58
  -4   7  -6    1.30    1.04
   4   7   6    6.51    1.30
  -4   7  -6    1.97    0.95
   4   7   6    3.65    0.73
   4  -7   6    3.48    0.76
   4  -7   6    4.59    0.76
  -4  -7  -6    4.22    0.98
   4  -7   6    4.37    1.09
  -4  -7  -6    2.91    0.85
   4   7   7    0.66    0.90
   4   7   7    1.27    0.61
  -4   7  -7    0.65    0.97
  -4   7  -7   -0.72    0.71
  -4  -7  -7    0.65    0.72
   4  -7   7    1.13    0.63
  -4  -7  -7    2.25    0.94
   4  -7   7    0.36    0.86
  -4   7  -8    0.25    0.89
  -4   7  -8    0.81    1.02
   4   7   8    0.78    0.73
   4   7   8    1.84    1.03
  -4  -7  -8    0.67    0.83
  -4  -7  -8    2.84    1.07
   4  -7   8    1.08    1.03
   4  -7   8    3.80    0.91
   4   7   9    0.72    0.79
   4   7   9    1.00    1.01
  -4   7  -9    1.96    1.17
  -4   7  -9    0.98    0.86
   4  -7   9    0.69    1.02
  -4  -7  -9    1.03    0.86
  -4  -7  -9    1.09    1.07
   4  -7   9   -0.07    0.75
   4   7  10    0.54    1.05
  -4   7 -10    2.38    1.40
  -4   7 -10    0.06    0.87
   4   7  10   -0.84    0.86
  -4  -7 -10    0.37    0.95
   4  -7  10    0.24    0.99
  -4  -7 -10    0.18    0.97
   4  -7  10    0.20    0.91
   4   7  11   -0.71    0.91
   4   7  11   -0.79    1.02
  -4   7 -11   -0.34    1.18
  -4   7 -11   -0.76    1.23
  -4  -7 -11    1.38    1.18
  -4  -7 -11    0.04    1.14
   4  -7  11   -0.40    1.00
   4   7  12    6.05    1.81
  -4   7 -12    7.86    2.05
   4   7  12    5.10    1.52
  -4   7 -12    4.34    1.83
  -4  -7 -12    8.55    1.97
  -4  -7 -12    6.07    1.76
  -4   7 -13   -0.78    1.54
   4   7  13    2.05    1.33
  -4  -7 -13    1.55    1.48
   4   7  14    0.71    1.41
  -4   7 -14    0.83    1.70
  -4  -7 -14    2.23    1.76
  -4   8  14   -0.72    1.16
   4   8 -14    2.68    2.07
  -4   8  13    0.14    1.21
   4   8 -13    2.23    1.83
   4  -8 -13    0.36    1.40
   4  -8 -13   -0.08    1.43
   4   8 -12    0.77    1.50
  -4   8  12    0.85    0.97
  -4   8  12    4.02    2.06
   4  -8 -12    0.35    1.22
   4  -8 -12   -1.32    1.19
  -4   8  11    0.68    1.16
   4   8 -11    2.16    1.44
  -4   8  11    0.83    0.93
   4  -8 -11    0.45    1.16
   4  -8 -11   -0.42    1.03
  -4   8  10    1.93    1.18
  -4   8  10    3.32    0.99
   4   8 -10    0.43    1.44
   4  -8 -10    3.35    1.27
   4  -8 -10    2.12    1.18
  -4   8   9   -0.02    0.68
   4   8  -9    0.88    1.25
  -4   8   9   -0.10    0.93
   4  -8  -9   -0.86    0.87
   4  -8  -9    0.04    0.89
  -4   8   8    2.78    1.21
   4   8  -8    2.10    1.31
  -4   8   8    1.91    0.73
   4  -8  -8    3.07    1.08
   4  -8  -8    3.70    1.14
   4   8  -7    0.97    1.09
  -4   8   7    0.41    0.48
  -4   8   7    0.78    0.88
   4   8  -7   -0.24    0.63
   4  -8  -7   -0.04    0.72
   4  -8  -7    0.65    0.78
  -4  -8   7   -0.16    0.70
   4   8  -6    0.19    0.61
   4   8  -6    0.30    1.02
  -4   8   6    1.54    0.95
  -4   8   6    1.50    0.48
  -4  -8   6    2.56    0.84
  -4  -8   6    4.45    0.69
   4  -8  -6    2.71    0.87
   4  -8  -6    1.94    0.77
   4   8  -5    1.17    0.83
  -4   8   5    2.86    0.66
  -4   8   5    3.87    1.08
   4   8  -5    2.86    1.25
  -4  -8   5    3.19    0.59
  -4  -8   5    3.67    0.74
   4  -8  -5    2.73    0.78
   4  -8  -5    3.69    0.86
  -4   8   4   14.44    1.82
   4   8  -4   14.65    1.91
  -4   8   4   16.54    2.11
   4   8  -4   13.97    2.12
   4   8  -4   15.78    2.54
  -4  -8   4   17.49    1.81
  -4  -8   4   16.76    1.67
   4  -8  -4   16.53    1.87
   4  -8  -4   15.97    1.88
   4   8  -3    3.42    1.34
   4   8  -3    4.93    0.99
  -4   8   3    5.11    0.92
   4   8  -3    2.51    0.92
  -4   8   3    5.89    1.14
   4  -8  -3    4.55    0.77
   4  -8  -3    6.69    0.86
  -4  -8   3    3.97    0.56
  -4  -8   3    4.22    0.80
   4   8  -2   62.73    6.15
   4   8  -2   57.00    6.36
   4   8  -2   61.14    6.07
  -4   8   2   58.96    6.03
  -4   8   2   63.56    6.13
   4  -8  -2   62.51    5.84
   4  -8  -2   57.48    5.83
  -4   8   1    4.96    1.06
  -4   8   1    5.27    1.00
   4   8  -1    2.03    1.18
   4   8  -1    6.77    1.12
   4   8  -1    3.94    0.98
   4  -8  -1    5.65    0.68
  -4  -8   1    4.60    0.60
   4  -8  -1    5.13    0.72
   4  -8  -1    3.90    0.64
   4   8   0   49.71    5.09
  -4   8   0   48.06    5.09
   4   8   0   51.91    5.06
   4  -8   0   52.44    4.75
   4  -8   0   47.75    4.74
  -4  -8   0   49.48    4.71
  -4  -8   0   48.37    4.70
   4  -8   0   49.31    4.75
   4   8   1    0.54    0.66
  -4   8  -1    0.88    0.76
  -4   8  -1    0.68    0.67
   4  -8   1   -0.60    0.53
   4  -8   1    0.55    0.28
   4  -8   1   -0.17    0.32
  -4  -8  -1    0.45    0.26
  -4  -8  -1    0.70    0.29
   4  -8   1    0.35    0.24
   4   8   2    3.45    0.99
  -4   8  -2    3.07    0.97
  -4   8  -2    2.12    0.83
  -4  -8  -2    2.52    0.50
   4  -8   2    0.99    0.43
   4  -8   2    1.31    0.60
   4  -8   2    1.71    0.38
   4  -8   2    0.99    0.36
  -4  -8  -2    1.75    0.45
  -4   8  -3    1.69    0.80
   4   8   3    1.05    0.79
  -4   8  -3    1.10    0.88
   4  -8   3   -0.13    0.54
  -4  -8  -3    0.54    0.42
   4  -8   3    0.32    0.31
   4  -8   3    1.66    0.44
  -4  -8  -3    1.32    0.50
  -4   8  -4    1.60    0.91
  -4   8  -4   -0.20    0.83
   4   8   4    1.17    0.84
  -4  -8  -4    2.16    0.64
  -4  -8  -4    1.24    0.56
   4  -8   4    1.13    0.46
   4  -8   4    1.38    0.41
   4  -8   4    2.48    0.74
  -4   8  -5    2.80    1.01
  -4   8  -5    2.18    1.13
   4   8   5    2.45    1.03
   4  -8   5    2.75    0.79
   4  -8   5    2.37    0.59
  -4  -8  -5    3.11    0.77
   4  -8   5    5.03    0.98
  -4  -8  -5    3.22    0.87
   4   8   6    5.40    0.82
  -4   8  -6    7.03    1.61
   4   8   6    6.34    1.41
  -4  -8  -6    6.54    1.20
  -4  -8  -6    4.93    1.16
   4  -8   6    5.36    1.23
   4   8   7    2.34    0.67
   4   8   7    2.53    1.18
  -4   8  -7    1.04    0.75
  -4   8  -7    3.55    1.31
  -4  -8  -7    2.41    0.90
   4  -8   7    2.78    1.12
  -4  -8  -7    2.27    0.94
  -4   8  -8    1.95    0.93
  -4   8  -8    3.27    1.42
   4   8   8    4.70    0.91
   4   8   8    3.40    1.33
   4  -8   8    3.66    1.22
  -4  -8  -8    2.34    1.01
  -4  -8  -8    2.41    1.11
   4   8   9    1.81    0.82
  -4   8  -9    0.62    1.23
   4   8   9    3.89    1.39
  -4   8  -9    0.71    0.89
  -4  -8  -9   -1.20    0.81
  -4  -8  -9    1.67    1.12
   4  -8   9   -1.24    1.06
   4   8  10    0.26    1.17
   4   8  10   -1.40    0.78
  -4   8 -10   -0.29    1.30
  -4   8 -10   -0.71    0.78
  -4  -8 -10   -0.13    0.96
  -4  -8 -10   -0.80    1.11
  -4   8 -11   -0.25    1.29
   4   8  11    1.72    1.05
[truncated: 1,974,543 more chars]
