# Supplementary material for: Bisguanidinium dinuclear oxodiperoxomolybdosulfate ion pair-catalyzed enantioselective sulfoxidation
Source: Nat Commun. 2016 Nov 21;7:13455. doi: 10.1038/ncomms13455 (PMC5121337; doi:10.1038/ncomms13455)
Supplement: Supplementary Data 9 — Crystallographic information for compound 4. [file ncomms13455-s10.cif]

data_global
_audit_creation_method                  'APEX3 v2015.5-2'

_publ_requested_journal                 ?

_publ_contact_author_name               ?
_publ_contact_author_address            
;
;
_publ_contact_author_email              ?
_publ_contact_author_fax                ?
_publ_contact_author_phone              ?

_publ_section_title                     
;
;
_publ_section_abstract                  
;
;
_publ_section_references                
;
;
_publ_section_comment                   
;
;

data_I
_chemical_name_systematic               ?
_chemical_name_common                   ?
_chemical_formula_moiety                ?
_chemical_formula_sum                   'C15 H15 N O2 S'
_chemical_formula_iupac                 ?
_chemical_formula_weight                273.34
_chemical_absolute_configuration        ?

_chemical_melting_point                 ?

_space_group_crystal_system             monoclinic
_space_group_name_H-M_alt               'P 1 21 1'
_space_group_name_Hall                  'P 2yb'
loop_
    _space_group_symop_operation_xyz
    'x, y, z'
    '-x, y+1/2, -z'

_cell_length_a                          5.6324(3)
_cell_length_b                          26.1594(16)
_cell_length_c                          9.3139(5)
_cell_angle_alpha                       90
_cell_angle_beta                        105.6796(19)
_cell_angle_gamma                       90
_cell_volume                            1321.25(13)
_cell_formula_units_Z                   4
_cell_measurement_reflns_used           5143
_cell_measurement_theta_min             2.4010
_cell_measurement_theta_max             30.1985
_cell_measurement_temperature           103.(2)

_exptl_crystal_description              block
_exptl_crystal_colour                   colourless
_exptl_crystal_size_max                 0.400
_exptl_crystal_size_mid                 0.300
_exptl_crystal_size_min                 0.220
_exptl_crystal_density_diffrn           1.374
_exptl_crystal_density_meas             ?
_exptl_crystal_density_method           'not measured'
_exptl_crystal_F_000                    576

_exptl_absorpt_coefficient_mu           0.242
_exptl_absorpt_correction_type          Multi-Scan
_exptl_absorpt_process_details          
;
SADABS-2014/5 - Bruker AXS area detector scaling and absorption correction
;
_exptl_absorpt_correction_T_min         0.83
_exptl_absorpt_correction_T_max         0.95

_exptl_special_details                  
;
; 

_diffrn_ambient_temperature             103.(2)

_diffrn_source                          'fine-focus sealed tube'
_diffrn_source_type                     'Bruker KappaCCD'

_diffrn_radiation_type                  MoK\a
_diffrn_radiation_wavelength            0.71073
_diffrn_radiation_monochromator         'graphite'
_diffrn_measurement_device_type         'CCD area detector'
_diffrn_measurement_method              'phi and omega scans'
_diffrn_detector_area_resol_mean        8.3333
_diffrn_reflns_number                   19155
_diffrn_reflns_av_R_equivalents         0.0415
_diffrn_reflns_av_unetI/netI            0.0646
_diffrn_reflns_theta_min                2.27
_diffrn_reflns_theta_max                31.13
_diffrn_reflns_theta_full               31.13
_diffrn_measured_fraction_theta_max     0.990
_diffrn_measured_fraction_theta_full    0.990
_diffrn_reflns_limit_h_min              -7
_diffrn_reflns_limit_h_max              8
_diffrn_reflns_limit_k_min              -37
_diffrn_reflns_limit_k_max              37
_diffrn_reflns_limit_l_min              -13
_diffrn_reflns_limit_l_max              13

_refine_special_details                 
;
;

_reflns_number_total                    8391
_reflns_number_gt                       7453
_reflns_threshold_expression            'I > 2\s(I)'

_refine_ls_structure_factor_coef        Fsqd
_refine_ls_matrix_type                  full
_refine_ls_R_factor_all                 0.0528
_refine_ls_R_factor_gt                  0.0446
_refine_ls_wR_factor_gt                 0.0925
_refine_ls_wR_factor_ref                0.0968
_refine_ls_goodness_of_fit_ref          1.044
_refine_ls_restrained_S_all             1.044
_refine_ls_number_reflns                8391
_refine_ls_number_parameters            343
_refine_ls_number_restraints            1
_refine_ls_number_constraints           ?
_refine_ls_hydrogen_treatment           constr
_refine_ls_weighting_scheme             calc
_refine_ls_weighting_details            
    'w=1/[\s^2^(Fo^2^)+(0.0445P)^2^] where P=(Fo^2^+2Fc^2^)/3'

_atom_sites_solution_hydrogens          geom
_atom_sites_solution_primary            ?
_atom_sites_solution_secondary          ?

_refine_ls_shift/su_max                 0.000
_refine_ls_shift/su_mean                0.000
_refine_diff_density_max                0.666
_refine_diff_density_min                -0.354
_refine_ls_extinction_method            none
_refine_ls_extinction_coef              ?
_refine_ls_abs_structure_details        
;

Flack x determined using 3039 quotients [(I+)-(I-)]/[(I+)+(I-)]
(Parsons, Flack and Wagner, Acta Cryst. B69 (2013) 249-259).
;
_refine_ls_abs_structure_Flack          0.06(3)

loop_
    _atom_type_symbol
    _atom_type_description
    _atom_type_scat_dispersion_real
    _atom_type_scat_dispersion_imag
    _atom_type_scat_source
    C C 0.0033 0.0016 'International Tables Vol C Tables 4.2.6.8 and 6.1.1.4'
    H H 0.0000 0.0000 'International Tables Vol C Tables 4.2.6.8 and 6.1.1.4'
    N N 0.0061 0.0033 'International Tables Vol C Tables 4.2.6.8 and 6.1.1.4'
    O O 0.0106 0.0060 'International Tables Vol C Tables 4.2.6.8 and 6.1.1.4'
    S S 0.1246 0.1234 'International Tables Vol C Tables 4.2.6.8 and 6.1.1.4'

_computing_data_collection              'APEX3 (Bruker AXS Inc., 2015)'
_computing_cell_refinement              'SAINT V8.34A (Bruker AXS Inc., 2013)'
_computing_data_reduction               'SAINT V8.34A (Bruker AXS Inc., 2013)'
_computing_structure_solution           'XT, VERSION 2014/4'
_computing_structure_refinement         'SHELXL-2014/7 (Sheldrick, 2014)'
_computing_molecular_graphics           'XP (Bruker AXS Inc., 2015)'
_computing_publication_material         'APEX3 (Bruker AXS Inc., 2015)'

loop_
    _atom_site_type_symbol
    _atom_site_label
    _atom_site_fract_x
    _atom_site_fract_y
    _atom_site_fract_z
    _atom_site_U_iso_or_equiv
    _atom_site_adp_type
    _atom_site_calc_flag
    _atom_site_refinement_flags_adp
    _atom_site_refinement_flags_occupancy
    _atom_site_refinement_flags_posn
    _atom_site_occupancy
    _atom_site_disorder_assembly
    _atom_site_disorder_group
    C C1 0.1962(5) 0.32545(11) 0.4458(3) 0.0156(5) Uani d . . . 1 . .
    H H1 0.0699 0.3485 0.4533 0.019 Uiso calc U . R 1 . .
    C C2 0.2341(6) 0.28076(11) 0.5304(3) 0.0195(6) Uani d . . . 1 . .
    H H2 0.1318 0.2732 0.5937 0.023 Uiso calc U . R 1 . .
    C C3 0.4197(6) 0.24738(11) 0.5224(3) 0.0215(6) Uani d . . . 1 . .
    H H3 0.4478 0.2174 0.5822 0.026 Uiso calc U . R 1 . .
    C C4 0.5659(6) 0.25756(11) 0.4270(3) 0.0217(6) Uani d . . . 1 . .
    H H4 0.6922 0.2343 0.4204 0.026 Uiso calc U . R 1 . .
    C C5 0.5265(5) 0.30190(11) 0.3412(3) 0.0181(6) Uani d . . . 1 . .
    H H5 0.6259 0.3087 0.2756 0.022 Uiso calc U . R 1 . .
    C C6 0.3421(5) 0.33654(10) 0.3505(3) 0.0123(5) Uani d . . . 1 . .
    C C7 0.3024(5) 0.38639(10) 0.2638(3) 0.0107(5) Uani d . . . 1 . .
    H H7 0.1846 0.4078 0.301 0.013 Uiso calc U . R 1 . .
    C C8 0.2045(5) 0.38164(10) 0.0958(3) 0.0117(5) Uani d . . . 1 . .
    C C9 -0.0277(5) 0.40176(11) 0.0255(3) 0.0169(5) Uani d . . . 1 . .
    H H9 -0.1209 0.418 0.0836 0.02 Uiso calc U . R 1 . .
    C C10 -0.1234(6) 0.39833(12) -0.1272(3) 0.0205(6) Uani d . . . 1 . .
    H H10 -0.2822 0.4119 -0.1732 0.025 Uiso calc U . R 1 . .
    C C11 0.0111(5) 0.37518(11) -0.2135(3) 0.0184(6) Uani d . . . 1 . .
    H H11 -0.055 0.3726 -0.3185 0.022 Uiso calc U . R 1 . .
    C C12 0.2429(6) 0.35576(12) -0.1454(3) 0.0216(6) Uani d . . . 1 . .
    H H12 0.3368 0.3403 -0.2045 0.026 Uiso calc U . R 1 . .
    C C13 0.3402(5) 0.35861(11) 0.0089(3) 0.0187(6) Uani d . . . 1 . .
    H H13 0.4987 0.3449 0.0545 0.022 Uiso calc U . R 1 . .
    C C14 0.5052(5) 0.48040(10) 0.2280(3) 0.0158(5) Uani d . . . 1 . .
    H H14A 0.3887 0.476 0.1281 0.019 Uiso calc U . R 1 . .
    H H14B 0.4225 0.5002 0.2911 0.019 Uiso calc U . R 1 . .
    C C15 0.7381(5) 0.50761(10) 0.2161(3) 0.0147(5) Uani d . . . 1 . .
    C C16 -0.0008(5) 0.64311(11) 0.5076(3) 0.0180(6) Uani d . . . 1 . .
    H H16 -0.1268 0.6548 0.5498 0.022 Uiso calc U . R 1 . .
    C C17 -0.0304(6) 0.64787(12) 0.3546(3) 0.0220(6) Uani d . . . 1 . .
    H H17 -0.1766 0.6628 0.2933 0.026 Uiso calc U . R 1 . .
    C C18 0.1517(6) 0.63101(11) 0.2912(3) 0.0211(6) Uani d . . . 1 . .
    H H18 0.1324 0.635 0.1873 0.025 Uiso calc U . R 1 . .
    C C19 0.3627(6) 0.60826(12) 0.3812(3) 0.0211(6) Uani d . . . 1 . .
    H H19 0.4872 0.596 0.3386 0.025 Uiso calc U . R 1 . .
    C C20 0.3917(5) 0.60342(11) 0.5341(3) 0.0173(5) Uani d . . . 1 . .
    H H20 0.536 0.5877 0.5949 0.021 Uiso calc U . R 1 . .
    C C21 0.2126(5) 0.62135(10) 0.5985(3) 0.0127(5) Uani d . . . 1 . .
    C C22 0.2573(5) 0.61602(10) 0.7676(3) 0.0126(5) Uani d . . . 1 . .
    H H22 0.4219 0.5994 0.8076 0.015 Uiso calc U . R 1 . .
    C C23 0.2574(5) 0.66495(10) 0.8552(3) 0.0133(5) Uani d . . . 1 . .
    C C24 0.4735(5) 0.67976(11) 0.9591(3) 0.0186(6) Uani d . . . 1 . .
    H H24 0.6188 0.6598 0.972 0.022 Uiso calc U . R 1 . .
    C C25 0.4782(6) 0.72371(11) 1.0446(3) 0.0233(6) Uani d . . . 1 . .
    H H25 0.6271 0.7336 1.115 0.028 Uiso calc U . R 1 . .
    C C26 0.2689(6) 0.75300(11) 1.0281(3) 0.0227(6) Uani d . . . 1 . .
    H H26 0.2735 0.7829 1.0868 0.027 Uiso calc U . R 1 . .
    C C27 0.0513(6) 0.73854(11) 0.9250(3) 0.0218(6) Uani d . . . 1 . .
    H H27 -0.0937 0.7585 0.9131 0.026 Uiso calc U . R 1 . .
    C C28 0.0458(6) 0.69482(11) 0.8392(3) 0.0190(6) Uani d . . . 1 . .
    H H28 -0.1035 0.6851 0.7689 0.023 Uiso calc U . R 1 . .
    C C29 0.0319(5) 0.51872(10) 0.7019(3) 0.0158(5) Uani d . . . 1 . .
    H H29A -0.0634 0.4914 0.7344 0.019 Uiso calc U . R 1 . .
    H H29B -0.0561 0.5273 0.5975 0.019 Uiso calc U . R 1 . .
    C C30 0.2829(5) 0.49681(10) 0.7024(3) 0.0158(5) Uani d . . . 1 . .
    N N1 0.7132(5) 0.53908(11) 0.1028(3) 0.0287(7) Uani d . . . 1 . .
    H H1A 0.8426 0.5553 0.0897 0.034 Uiso calc U . R 1 . .
    H H1B 0.5671 0.5439 0.0401 0.034 Uiso calc U . R 1 . .
    N N2 0.2783(5) 0.46863(10) 0.5839(3) 0.0232(6) Uani d . . . 1 . .
    H H2A 0.4148 0.4544 0.5744 0.028 Uiso calc U . R 1 . .
    H H2B 0.1389 0.4641 0.5144 0.028 Uiso calc U . R 1 . .
    O O1 0.6770(3) 0.42638(8) 0.47771(19) 0.0176(4) Uani d . . . 1 . .
    O O2 0.9379(4) 0.49936(10) 0.3074(3) 0.0332(6) Uani d . . . 1 . .
    O O3 0.1337(4) 0.56015(8) 0.9751(2) 0.0223(5) Uani d . . . 1 . .
    O O4 0.4705(4) 0.50464(9) 0.8033(2) 0.0284(5) Uani d . . . 1 . .
    S S1 0.60469(11) 0.41878(2) 0.31185(6) 0.01136(12) Uani d . . . 1 . .
    S S2 0.02535(12) 0.57426(2) 0.81467(7) 0.01425(14) Uani d . . . 1 . .

loop_
    _atom_site_aniso_label
    _atom_site_aniso_U_11
    _atom_site_aniso_U_22
    _atom_site_aniso_U_33
    _atom_site_aniso_U_12
    _atom_site_aniso_U_13
    _atom_site_aniso_U_23
    C1 0.0167(14) 0.0173(13) 0.0128(11) -0.0010(10) 0.0037(10) 0.0004(9)
    C2 0.0229(15) 0.0195(14) 0.0168(12) -0.0059(11) 0.0067(11) 0.0025(10)
    C3 0.0274(16) 0.0150(13) 0.0185(13) -0.0050(12) 0.0000(12) 0.0033(10)
    C4 0.0198(15) 0.0161(14) 0.0273(15) 0.0030(11) 0.0034(12) 0.0003(11)
    C5 0.0184(14) 0.0169(14) 0.0202(13) 0.0009(11) 0.0071(11) 0.0017(10)
    C6 0.0127(12) 0.0117(12) 0.0118(11) -0.0026(9) 0.0022(9) -0.0011(8)
    C7 0.0094(12) 0.0118(11) 0.0109(10) -0.0001(9) 0.0029(9) -0.0012(8)
    C8 0.0110(12) 0.0124(11) 0.0115(10) -0.0026(9) 0.0026(9) -0.0004(8)
    C9 0.0158(14) 0.0193(13) 0.0169(12) 0.0032(10) 0.0064(11) 0.0033(10)
    C10 0.0150(14) 0.0264(15) 0.0184(13) 0.0034(11) 0.0015(11) 0.0066(11)
    C11 0.0196(14) 0.0213(14) 0.0128(11) -0.0002(11) 0.0018(10) 0.0023(10)
    C12 0.0211(15) 0.0293(16) 0.0156(12) 0.0049(12) 0.0069(11) -0.0061(11)
    C13 0.0145(14) 0.0253(15) 0.0144(12) 0.0048(11) 0.0004(10) -0.0027(10)
    C14 0.0128(13) 0.0139(12) 0.0191(12) 0.0022(10) 0.0017(10) 0.0054(10)
    C15 0.0170(13) 0.0135(12) 0.0130(11) -0.0015(10) 0.0033(10) -0.0001(9)
    C16 0.0184(14) 0.0209(15) 0.0148(12) 0.0030(11) 0.0043(11) 0.0006(10)
    C17 0.0221(16) 0.0262(15) 0.0156(12) 0.0005(12) 0.0016(11) 0.0019(10)
    C18 0.0306(16) 0.0194(14) 0.0138(11) -0.0083(12) 0.0068(11) -0.0037(10)
    C19 0.0234(15) 0.0240(15) 0.0192(12) -0.0049(12) 0.0113(12) -0.0057(11)
    C20 0.0152(14) 0.0191(14) 0.0190(12) -0.0006(11) 0.0072(11) 0.0003(10)
    C21 0.0138(13) 0.0122(12) 0.0123(10) -0.0010(9) 0.0039(10) 0.0000(8)
    C22 0.0116(12) 0.0136(12) 0.0135(11) 0.0005(10) 0.0047(9) -0.0001(9)
    C23 0.0166(13) 0.0122(11) 0.0118(10) -0.0012(10) 0.0053(10) -0.0004(9)
    C24 0.0171(14) 0.0190(14) 0.0187(12) -0.0002(11) 0.0030(11) -0.0011(10)
    C25 0.0265(17) 0.0212(15) 0.0204(13) -0.0073(12) 0.0034(12) -0.0051(11)
    C26 0.0355(18) 0.0141(13) 0.0205(13) -0.0050(12) 0.0112(13) -0.0047(10)
    C27 0.0263(16) 0.0173(14) 0.0239(14) 0.0039(12) 0.0104(12) -0.0008(11)
    C28 0.0189(15) 0.0185(14) 0.0189(13) 0.0024(11) 0.0041(11) -0.0029(10)
    C29 0.0156(14) 0.0141(13) 0.0151(12) -0.0010(10) -0.0005(10) -0.0029(9)
    C30 0.0171(14) 0.0118(12) 0.0161(12) -0.0002(10) 0.0001(10) 0.0002(9)
    N1 0.0233(14) 0.0393(17) 0.0165(11) -0.0147(12) -0.0067(10) 0.0145(11)
    N2 0.0152(12) 0.0343(15) 0.0175(11) 0.0046(11) -0.0001(9) -0.0063(10)
    O1 0.0181(10) 0.0236(11) 0.0086(8) -0.0016(8) -0.0009(7) 0.0001(7)
    O2 0.0158(11) 0.0411(15) 0.0378(13) -0.0057(10) -0.0010(10) 0.0203(11)
    O3 0.0301(12) 0.0250(11) 0.0106(9) -0.0063(9) 0.0035(8) 0.0027(7)
    O4 0.0212(12) 0.0298(12) 0.0265(11) 0.0085(9) -0.0066(9) -0.0123(9)
    S1 0.0101(3) 0.0121(3) 0.0111(3) 0.0006(2) 0.0016(2) 0.0003(2)
    S2 0.0155(3) 0.0145(3) 0.0132(3) -0.0018(3) 0.0047(2) -0.0009(2)

_geom_special_details                   
;

All esds (except the esd in the dihedral angle between two l.s. planes)
are estimated using the full covariance matrix.  The cell esds are taken
into account individually in the estimation of esds in distances, angles
and torsion angles; correlations between esds in cell parameters are only
used when they are defined by crystal symmetry.  An approximate (isotropic)
treatment of cell esds is used for estimating esds involving l.s. planes.
;

loop_
    _geom_bond_atom_site_label_1
    _geom_bond_atom_site_label_2
    _geom_bond_site_symmetry_2
    _geom_bond_distance
    _geom_bond_publ_flag
    C1 C2 . 1.394(4) ?
    C1 C6 . 1.394(4) ?
    C2 C3 . 1.379(4) ?
    C3 C4 . 1.390(4) ?
    C4 C5 . 1.392(4) ?
    C5 C6 . 1.399(4) ?
    C6 C7 . 1.518(3) ?
    C7 C8 . 1.517(3) ?
    C7 S1 . 1.845(3) ?
    C8 C13 . 1.392(4) ?
    C8 C9 . 1.397(4) ?
    C9 C10 . 1.381(4) ?
    C10 C11 . 1.384(4) ?
    C11 C12 . 1.385(4) ?
    C12 C13 . 1.395(4) ?
    C14 C15 . 1.523(4) ?
    C14 S1 . 1.812(3) ?
    C15 O2 . 1.232(3) ?
    C15 N1 . 1.316(3) ?
    C16 C21 . 1.391(4) ?
    C16 C17 . 1.394(4) ?
    C17 C18 . 1.387(4) ?
    C18 C19 . 1.390(4) ?
    C19 C20 . 1.394(4) ?
    C20 C21 . 1.388(4) ?
    C21 C22 . 1.533(3) ?
    C22 C23 . 1.518(4) ?
    C22 S2 . 1.844(3) ?
    C23 C24 . 1.390(4) ?
    C23 C28 . 1.399(4) ?
    C24 C25 . 1.395(4) ?
    C25 C26 . 1.379(5) ?
    C26 C27 . 1.390(4) ?
    C27 C28 . 1.390(4) ?
    C29 C30 . 1.524(4) ?
    C29 S2 . 1.799(3) ?
    C30 O4 . 1.227(3) ?
    C30 N2 . 1.322(3) ?
    O1 S1 . 1.5006(18) ?
    O3 S2 . 1.4995(19) ?

loop_
    _geom_angle_atom_site_label_1
    _geom_angle_atom_site_label_2
    _geom_angle_atom_site_label_3
    _geom_angle_site_symmetry_1
    _geom_angle_site_symmetry_3
    _geom_angle
    _geom_angle_publ_flag
    C2 C1 C6 . . 120.5(3) ?
    C3 C2 C1 . . 120.2(3) ?
    C2 C3 C4 . . 120.1(3) ?
    C3 C4 C5 . . 119.8(3) ?
    C4 C5 C6 . . 120.7(3) ?
    C1 C6 C5 . . 118.7(2) ?
    C1 C6 C7 . . 119.4(2) ?
    C5 C6 C7 . . 121.9(2) ?
    C8 C7 C6 . . 116.0(2) ?
    C8 C7 S1 . . 110.02(17) ?
    C6 C7 S1 . . 105.77(16) ?
    C13 C8 C9 . . 118.8(2) ?
    C13 C8 C7 . . 122.1(2) ?
    C9 C8 C7 . . 119.0(2) ?
    C10 C9 C8 . . 120.9(3) ?
    C9 C10 C11 . . 120.2(3) ?
    C10 C11 C12 . . 119.4(3) ?
    C11 C12 C13 . . 120.8(3) ?
    C8 C13 C12 . . 119.9(2) ?
    C15 C14 S1 . . 105.95(17) ?
    O2 C15 N1 . . 122.9(3) ?
    O2 C15 C14 . . 120.8(2) ?
    N1 C15 C14 . . 116.3(2) ?
    C21 C16 C17 . . 120.2(3) ?
    C18 C17 C16 . . 120.6(3) ?
    C17 C18 C19 . . 119.3(3) ?
    C18 C19 C20 . . 120.0(3) ?
    C21 C20 C19 . . 120.9(3) ?
    C20 C21 C16 . . 119.0(2) ?
    C20 C21 C22 . . 118.5(2) ?
    C16 C21 C22 . . 122.5(2) ?
    C23 C22 C21 . . 116.8(2) ?
    C23 C22 S2 . . 105.63(18) ?
    C21 C22 S2 . . 111.59(17) ?
    C24 C23 C28 . . 118.6(2) ?
    C24 C23 C22 . . 118.8(2) ?
    C28 C23 C22 . . 122.5(2) ?
    C23 C24 C25 . . 120.3(3) ?
    C26 C25 C24 . . 120.7(3) ?
    C25 C26 C27 . . 119.6(3) ?
    C26 C27 C28 . . 120.0(3) ?
    C27 C28 C23 . . 120.8(3) ?
    C30 C29 S2 . . 117.86(18) ?
    O4 C30 N2 . . 123.4(3) ?
    O4 C30 C29 . . 123.1(2) ?
    N2 C30 C29 . . 113.5(2) ?
    O1 S1 C14 . . 106.99(12) ?
    O1 S1 C7 . . 106.65(11) ?
    C14 S1 C7 . . 98.41(12) ?
    O3 S2 C29 . . 108.43(12) ?
    O3 S2 C22 . . 105.01(11) ?
    C29 S2 C22 . . 102.23(12) ?

_shelx_res_file                         
;


    tch59s.res created by SHELXL-2014/7

TITL tch59s in P2(1)
CELL 0.71073   5.63240  26.15940   9.31390  90.0000 105.6796  90.0000
ZERR    4.00   0.00030   0.00160   0.00050   0.0000   0.0019   0.0000
LATT -1
SYMM -X, 1/2+Y, -Z
SFAC C  H  N  O  S
UNIT 60  60  4  8  4
L.S. 10
ACTA
BOND
FMAP 2
PLAN 5
SIZE 0.22 0.30 0.40
TEMP -170
WGHT    0.044500
FVAR       0.22582
C1    1    0.196238    0.325450    0.445840    11.00000    0.01665    0.01726 =
         0.01277    0.00043    0.00373   -0.00104
AFIX  43
H1    2    0.069935    0.348548    0.453255    11.00000   -1.20000
AFIX   0
C2    1    0.234135    0.280755    0.530406    11.00000    0.02294    0.01953 =
         0.01684    0.00247    0.00666   -0.00588
AFIX  43
H2    2    0.131812    0.273248    0.593744    11.00000   -1.20000
AFIX   0
C3    1    0.419736    0.247385    0.522433    11.00000    0.02744    0.01496 =
         0.01845    0.00326   -0.00003   -0.00496
AFIX  43
H3    2    0.447769    0.217404    0.582214    11.00000   -1.20000
AFIX   0
C4    1    0.565873    0.257559    0.427023    11.00000    0.01982    0.01612 =
         0.02728    0.00034    0.00338    0.00300
AFIX  43
H4    2    0.692159    0.234332    0.420435    11.00000   -1.20000
AFIX   0
C5    1    0.526490    0.301901    0.341187    11.00000    0.01844    0.01688 =
         0.02017    0.00171    0.00715    0.00095
AFIX  43
H5    2    0.625874    0.308700    0.275633    11.00000   -1.20000
AFIX   0
C6    1    0.342083    0.336542    0.350489    11.00000    0.01273    0.01172 =
         0.01182   -0.00108    0.00222   -0.00258
C7    1    0.302408    0.386390    0.263769    11.00000    0.00936    0.01183 =
         0.01094   -0.00116    0.00291   -0.00009
AFIX  13
H7    2    0.184591    0.407839    0.301019    11.00000   -1.20000
AFIX   0
C8    1    0.204474    0.381642    0.095754    11.00000    0.01099    0.01236 =
         0.01147   -0.00035    0.00262   -0.00258
C9    1   -0.027683    0.401759    0.025499    11.00000    0.01575    0.01927 =
         0.01689    0.00330    0.00644    0.00318
AFIX  43
H9    2   -0.120917    0.418013    0.083560    11.00000   -1.20000
AFIX   0
C10   1   -0.123427    0.398328   -0.127224    11.00000    0.01495    0.02637 =
         0.01842    0.00661    0.00152    0.00341
AFIX  43
H10   2   -0.282210    0.411909   -0.173226    11.00000   -1.20000
AFIX   0
C11   1    0.011097    0.375179   -0.213494    11.00000    0.01957    0.02134 =
         0.01285    0.00226    0.00180   -0.00015
AFIX  43
H11   2   -0.055020    0.372634   -0.318484    11.00000   -1.20000
AFIX   0
C12   1    0.242940    0.355758   -0.145410    11.00000    0.02114    0.02932 =
         0.01560   -0.00606    0.00686    0.00486
AFIX  43
H12   2    0.336807    0.340316   -0.204472    11.00000   -1.20000
AFIX   0
C13   1    0.340182    0.358610    0.008858    11.00000    0.01445    0.02533 =
         0.01435   -0.00272    0.00042    0.00483
AFIX  43
H13   2    0.498731    0.344859    0.054535    11.00000   -1.20000
AFIX   0
C14   1    0.505172    0.480396    0.228010    11.00000    0.01285    0.01385 =
         0.01915    0.00538    0.00172    0.00222
AFIX  23
H14A  2    0.388672    0.475997    0.128070    11.00000   -1.20000
H14B  2    0.422492    0.500247    0.291128    11.00000   -1.20000
AFIX   0
C15   1    0.738138    0.507607    0.216086    11.00000    0.01703    0.01351 =
         0.01296   -0.00007    0.00326   -0.00154
C16   1   -0.000819    0.643112    0.507553    11.00000    0.01840    0.02086 =
         0.01476    0.00064    0.00430    0.00295
AFIX  43
H16   2   -0.126827    0.654769    0.549802    11.00000   -1.20000
AFIX   0
C17   1   -0.030389    0.647871    0.354593    11.00000    0.02212    0.02616 =
         0.01556    0.00193    0.00156    0.00050
AFIX  43
H17   2   -0.176596    0.662797    0.293284    11.00000   -1.20000
AFIX   0
C18   1    0.151700    0.631012    0.291192    11.00000    0.03062    0.01944 =
         0.01381   -0.00369    0.00681   -0.00833
AFIX  43
H18   2    0.132401    0.634974    0.187274    11.00000   -1.20000
AFIX   0
C19   1    0.362732    0.608257    0.381207    11.00000    0.02343    0.02395 =
         0.01920   -0.00573    0.01129   -0.00490
AFIX  43
H19   2    0.487220    0.595997    0.338588    11.00000   -1.20000
AFIX   0
C20   1    0.391732    0.603423    0.534053    11.00000    0.01518    0.01914 =
         0.01897    0.00030    0.00715   -0.00064
AFIX  43
H20   2    0.535995    0.587652    0.594867    11.00000   -1.20000
AFIX   0
C21   1    0.212580    0.621352    0.598520    11.00000    0.01376    0.01221 =
         0.01226   -0.00002    0.00390   -0.00101
C22   1    0.257256    0.616018    0.767637    11.00000    0.01158    0.01357 =
         0.01349   -0.00006    0.00467    0.00046
AFIX  13
H22   2    0.421915    0.599445    0.807586    11.00000   -1.20000
AFIX   0
C23   1    0.257379    0.664949    0.855219    11.00000    0.01660    0.01221 =
         0.01183   -0.00043    0.00526   -0.00120
C24   1    0.473499    0.679756    0.959127    11.00000    0.01713    0.01898 =
         0.01872   -0.00113    0.00304   -0.00022
AFIX  43
H24   2    0.618783    0.659837    0.971977    11.00000   -1.20000
AFIX   0
C25   1    0.478203    0.723708    1.044643    11.00000    0.02651    0.02125 =
         0.02036   -0.00505    0.00344   -0.00729
AFIX  43
H25   2    0.627117    0.733567    1.115021    11.00000   -1.20000
AFIX   0
C26   1    0.268932    0.753005    1.028097    11.00000    0.03551    0.01415 =
         0.02051   -0.00467    0.01117   -0.00502
AFIX  43
H26   2    0.273507    0.782875    1.086794    11.00000   -1.20000
AFIX   0
C27   1    0.051259    0.738536    0.924959    11.00000    0.02628    0.01734 =
         0.02394   -0.00083    0.01037    0.00392
AFIX  43
H27   2   -0.093660    0.758503    0.913079    11.00000   -1.20000
AFIX   0
C28   1    0.045782    0.694821    0.839200    11.00000    0.01893    0.01850 =
         0.01891   -0.00289    0.00407    0.00239
AFIX  43
H28   2   -0.103467    0.685121    0.768870    11.00000   -1.20000
AFIX   0
C29   1    0.031945    0.518725    0.701882    11.00000    0.01561    0.01412 =
         0.01511   -0.00286   -0.00046   -0.00101
AFIX  23
H29A  2   -0.063401    0.491372    0.734411    11.00000   -1.20000
H29B  2   -0.056055    0.527300    0.597539    11.00000   -1.20000
AFIX   0
C30   1    0.282864    0.496811    0.702434    11.00000    0.01706    0.01180 =
         0.01605    0.00022    0.00008   -0.00020
N1    3    0.713189    0.539080    0.102782    11.00000    0.02334    0.03928 =
         0.01654    0.01453   -0.00671   -0.01474
AFIX  93
H1A   2    0.842605    0.555309    0.089704    11.00000   -1.20000
H1B   2    0.567085    0.543901    0.040078    11.00000   -1.20000
AFIX   0
N2    3    0.278331    0.468630    0.583874    11.00000    0.01520    0.03425 =
         0.01747   -0.00633   -0.00011    0.00465
AFIX  93
H2A   2    0.414776    0.454362    0.574394    11.00000   -1.20000
H2B   2    0.138869    0.464142    0.514446    11.00000   -1.20000
AFIX   0
O1    4    0.677015    0.426376    0.477710    11.00000    0.01808    0.02355 =
         0.00862    0.00013   -0.00092   -0.00158
O2    4    0.937915    0.499361    0.307364    11.00000    0.01583    0.04106 =
         0.03776    0.02028   -0.00100   -0.00566
O3    4    0.133651    0.560145    0.975111    11.00000    0.03009    0.02505 =
         0.01059    0.00272    0.00352   -0.00625
O4    4    0.470511    0.504639    0.803277    11.00000    0.02119    0.02981 =
         0.02649   -0.01234   -0.00660    0.00849
S1    5    0.604693    0.418784    0.311848    11.00000    0.01014    0.01214 =
         0.01106    0.00029    0.00159    0.00055
S2    5    0.025346    0.574257    0.814674    11.00000    0.01545    0.01452 =
         0.01324   -0.00089    0.00466   -0.00177
HKLF 4

REM  tch59s in P2(1)
REM R1 =  0.0446 for    7453 Fo > 4sig(Fo)  and  0.0528 for all    8391 data
REM    343 parameters refined using      1 restraints

END

WGHT      0.0443      0.0000

REM Highest difference peak  0.666,  deepest hole -0.354,  1-sigma level  0.061
Q1    1   0.1180  0.5683  0.8926  11.00000  0.05    0.67
Q2    1   0.6659  0.4242  0.3987  11.00000  0.05    0.37
Q3    1  -0.0709  0.4024 -0.0439  11.00000  0.05    0.35
Q4    1   0.8887  0.5200  0.3558  11.00000  0.05    0.33
Q5    1   0.6551  0.4083  0.2228  11.00000  0.05    0.31
;
_shelx_res_checksum                     1544

_shelx_hkl_file                         
;
   1   0   0    0.14    0.04
   1   0   0    0.02    0.06
   1   0   0    0.01    0.06
  -1   0   0    0.11    0.07
   2   0   0   33.12    1.36
  -2   0   0   34.13    1.31
   2   0   0   33.95    1.33
   2   0   0   34.56    1.17
   3   0   0   77.64    2.93
   3   0   0   83.85    2.71
   4   0   0   60.88    2.19
   4   0   0   61.22    2.50
   5   0   0    7.78    0.94
   5   0   0    7.52    0.68
   6   0   0    0.13    0.47
   7   0   0    1.22    0.79
   1  -1   0  148.42    4.67
   1  -1   0  146.21    4.62
  -1  -1   0  146.73    4.72
   1   1   0  145.30    4.70
  -1   1   0  150.05    4.67
  -1   1   0  148.66    4.61
   1   1   0  151.67    4.72
   2  -1   0    6.47    0.44
   2  -1   0    6.75    0.35
   2  -1   0    6.27    0.45
  -2   1   0    6.96    0.28
   2   1   0    7.51    0.49
   2   1   0    7.35    0.32
   2   1   0    7.47    0.48
  -2   1   0    6.83    0.42
   3  -1   0   71.99    2.61
   3  -1   0   70.18    2.37
   3  -1   0   69.57    2.57
   3   1   0   65.57    2.59
   3   1   0   69.59    2.32
   4  -1   0    0.27    0.28
   4  -1   0    0.43    0.19
   4   1   0    0.44    0.17
   4   1   0    0.21    0.29
   5  -1   0   12.52    1.04
   5  -1   0   12.01    0.80
   5   1   0   12.04    0.79
   5   1   0   14.88    1.12
   6  -1   0    0.33    0.48
   6   1   0    0.50    0.51
   7  -1   0    9.75    1.60
   7   1   0    6.87    1.42
   7   1   0   10.62    1.61
   1  -2   0  152.77    4.81
   1  -2   0  151.61    4.74
   1  -2   0  147.75    4.72
  -1  -2   0  150.93    4.80
  -1   2   0  149.19    4.73
   1   2   0  150.70    4.80
  -1   2   0  150.53    4.71
   2  -2   0   68.04    2.31
   2  -2   0   63.37    2.13
   2  -2   0   61.94    2.22
  -2  -2   0   59.75    2.28
   2   2   0   63.91    2.03
  -2   2   0   62.28    2.19
   2   2   0   64.73    2.29
   2   2   0   65.14    2.31
  -2   2   0   62.80    2.06
   3  -2   0   31.16    1.37
   3  -2   0   33.29    1.23
  -3   2   0   31.09    1.31
   3   2   0   30.81    1.42
   3   2   0   30.70    1.13
   4  -2   0   19.07    1.10
   4  -2   0   17.85    0.89
   4   2   0   17.33    1.12
   4   2   0   18.51    0.82
   5  -2   0    0.19    0.36
   5  -2   0    1.43    0.35
   5   2   0    0.76    0.45
   5   2   0    1.38    0.31
   6  -2   0    0.54    0.49
   6   2   0    0.91    0.55
   7  -2   0    5.78    1.32
   7   2   0    2.80    0.88
   0  -3   0    0.01    0.04
   0  -3   0    0.05    0.05
   0   3   0   -0.03    0.02
   0   3   0    0.04    0.03
   1  -3   0  361.58   11.29
   1  -3   0  370.15   11.19
   1  -3   0  358.27   11.33
  -1  -3   0  343.26   11.25
   1  -3   0  350.94   11.16
  -1   3   0  355.63   11.27
   1   3   0  367.52   11.27
  -1   3   0  370.47   11.17
  -1   3   0  367.81   11.18
  -2  -3   0    0.19    0.13
   2  -3   0    0.13    0.15
   2  -3   0    0.04    0.08
   2  -3   0    0.14    0.14
   2   3   0    0.35    0.15
  -2   3   0    0.22    0.08
  -2   3   0    0.20    0.12
   2   3   0    0.16    0.13
   3  -3   0   94.86    3.26
   3  -3   0   91.64    3.13
  -3   3   0   89.29    3.19
  -3   3   0   93.15    2.98
   3   3   0   92.54    3.37
   3   3   0   93.77    3.00
   4  -3   0    3.05    0.39
   4  -3   0    2.55    0.45
   4   3   0    2.86    0.52
   4   3   0    2.30    0.29
   5  -3   0    4.74    0.59
   5  -3   0    4.14    0.69
   5   3   0    2.72    0.64
   5   3   0    2.96    0.42
   6  -3   0   22.33    1.95
   6  -3   0   27.01    1.65
   6   3   0   23.10    1.72
   7  -3   0    6.19    1.38
   7   3   0    4.29    1.05
   0  -4   0   47.60    1.62
   0  -4   0   47.76    1.65
   0   4   0   45.37    1.61
   0   4   0   49.99    1.65
  -1  -4   0  137.67    4.55
   1  -4   0  143.82    4.50
   1  -4   0  141.90    4.61
   1  -4   0  134.23    4.45
   1  -4   0  135.96    4.61
   1   4   0  142.89    4.49
   1   4   0  143.92    4.57
  -1   4   0  146.19    4.50
  -1   4   0  143.99    4.46
  -1   4   0  139.02    4.58
   2  -4   0   45.34    1.77
   2  -4   0   44.42    1.61
   2  -4   0   43.24    1.59
  -2  -4   0   44.55    1.72
   2   4   0   43.38    1.72
  -2   4   0   43.14    1.59
   2   4   0   44.78    1.74
  -2   4   0   45.83    1.56
  -3  -4   0   27.41    1.37
   3  -4   0   27.84    1.20
   3  -4   0   30.22    1.29
   3   4   0   31.11    1.06
  -3   4   0   29.24    1.08
  -3   4   0   29.27    1.24
   3   4   0   30.25    1.42
   4  -4   0   20.23    1.13
   4  -4   0   19.66    1.01
   4   4   0   20.93    0.86
   4   4   0   20.22    1.26
   5  -4   0   37.26    1.71
   5  -4   0   37.66    1.86
   5   4   0   35.95    2.01
   5   4   0   39.50    1.55
   6  -4   0    9.88    1.45
   6  -4   0   11.65    1.21
   6   4   0   10.92    1.29
   7  -4   0    0.44    0.61
   7   4   0   -0.17    0.67
   0  -5   0    0.01    0.07
   0  -5   0    0.00    0.09
   0   5   0    0.09    0.08
   0   5   0    0.05    0.09
  -1  -5   0   37.77    1.36
  -1  -5   0   36.70    1.43
   1  -5   0   36.07    1.38
   1  -5   0   37.77    1.32
   1  -5   0   37.58    1.48
   1  -5   0   37.84    1.49
  -1   5   0   40.01    1.38
   1   5   0   41.65    1.47
   1   5   0   38.80    1.38
  -1   5   0   40.44    1.49
  -1   5   0   38.99    1.33
  -1   5   0   37.81    1.47
   2  -5   0   12.53    0.64
   2  -5   0   12.09    0.80
   2  -5   0   13.87    0.80
  -2  -5   0   14.94    0.77
   2  -5   0   13.56    0.64
  -2   5   0   15.25    0.64
   2   5   0   14.22    0.87
  -2   5   0   13.77    0.64
   2   5   0   12.77    0.75
  -3  -5   0   51.85    2.08
   3  -5   0   50.09    1.89
   3  -5   0   52.00    1.94
  -3   5   0   49.01    1.76
  -3   5   0   49.33    1.87
   3   5   0   50.24    1.68
   3   5   0   49.27    2.08
   4  -5   0    8.80    0.81
   4  -5   0    9.77    0.66
   4   5   0    8.71    0.49
  -4   5   0    8.55    0.49
   4   5   0    8.87    0.90
   5  -5   0    0.56    0.40
   5  -5   0    0.45    0.29
   5  -5   0    0.37    0.35
   5   5   0    0.56    0.24
   5   5   0    0.71    0.42
   6  -5   0   15.80    1.23
   6  -5   0   14.40    1.74
   6   5   0   14.82    1.62
   7  -5   0    7.61    1.55
   7   5   0    5.72    1.22
   0  -6   0   34.71    1.31
   0  -6   0   32.60    1.25
   0   6   0   33.89    1.30
   0   6   0   33.21    1.25
  -1  -6   0   77.71    2.58
   1  -6   0   79.43    2.61
   1  -6   0   77.25    2.70
  -1  -6   0   72.85    2.64
   1  -6   0   77.84    2.72
  -1   6   0   77.09    2.71
   1   6   0   75.04    2.59
  -1   6   0   74.37    2.59
   1   6   0   76.16    2.67
  -1   6   0   78.94    2.53
  -1   6   0   77.81    2.69
   1   6   0   77.71    2.66
  -2  -6   0   33.78    1.45
   2  -6   0   34.40    1.32
   2  -6   0   35.67    1.38
   2  -6   0   36.05    1.59
   2  -6   0   35.77    1.55
  -2   6   0   36.29    1.34
  -2   6   0   36.00    1.51
   2   6   0   35.46    1.36
  -2   6   0   35.28    1.33
   3  -6   0   26.19    1.50
  -3  -6   0   28.08    1.37
   3  -6   0   28.05    1.23
   3  -6   0   28.15    1.22
  -3   6   0   29.00    1.19
  -3   6   0   29.12    1.12
   3   6   0   26.87    1.38
   4  -6   0   37.95    1.65
   4  -6   0   35.99    2.05
  -4  -6   0   38.39    1.88
   4  -6   0   42.03    1.72
   4   6   0   38.67    1.42
  -4   6   0   38.77    1.40
   4   6   0   36.33    1.92
   5  -6   0   33.37    2.16
   5  -6   0   35.26    1.73
   5  -6   0   34.76    1.71
   5   6   0   36.20    1.49
   5   6   0   34.52    2.01
   6  -6   0    4.34    1.02
   6  -6   0    4.70    0.77
   6   6   0    4.74    0.97
   7  -6   0    6.19    1.46
   7   6   0    4.94    1.06
   0  -7   0   -0.01    0.12
   0  -7   0   -0.04    0.09
   0   7   0   -0.05    0.08
   0   7   0   -0.02    0.12
   1  -7   0  354.96   11.06
  -1  -7   0  346.11   10.88
  -1  -7   0  333.77   10.96
   1  -7   0  342.55   11.00
   1  -7   0  351.85   10.90
  -1   7   0  343.56   11.02
   1   7   0  354.40   11.00
  -1   7   0  356.95   10.89
  -1   7   0  349.96   10.99
   1   7   0  342.83   10.93
   1   7   0  339.66   10.89
  -1   7   0  342.57   10.81
   2  -7   0  204.48    6.69
   2  -7   0  206.25    6.59
  -2  -7   0  208.62    6.80
   2  -7   0  205.87    6.92
  -2   7   0  216.97    6.66
   2   7   0  209.62    6.66
  -2   7   0  209.85    6.60
  -2   7   0  193.73    6.81
   3  -7   0    4.10    0.59
   3  -7   0    5.64    0.53
  -3  -7   0    5.94    0.63
   3  -7   0    6.10    0.57
  -3   7   0    5.63    0.41
   3   7   0    5.17    0.62
  -3   7   0    5.89    0.44
   3   7   0    5.83    0.46
   4  -7   0   14.32    0.89
  -4  -7   0   13.33    1.01
   4  -7   0   12.23    1.11
   4  -7   0   14.27    0.89
   4   7   0   14.85    1.09
   4   7   0   14.13    0.66
  -4   7   0   14.92    0.69
   5  -7   0   10.45    1.31
   5  -7   0   10.31    0.98
   5  -7   0   12.22    0.92
   5   7   0   11.40    1.23
   5   7   0   11.26    0.82
   6  -7   0    4.22    0.99
   6  -7   0    4.65    0.88
   6   7   0    3.95    0.97
   7  -7   0   10.23    1.73
   7   7   0    8.00    1.41
   0  -8   0  270.60    8.76
   0  -8   0  288.67    8.86
   0   8   0  276.94    8.77
   0   8   0  267.90    8.83
  -1  -8   0   23.76    1.03
   1  -8   0   24.32    1.05
   1  -8   0   27.00    1.21
  -1  -8   0   24.59    1.11
   1  -8   0   25.14    1.13
  -1   8   0   27.27    1.06
  -1   8   0   25.52    1.12
   1   8   0   24.21    1.12
  -1   8   0   23.04    1.15
   1   8   0   25.19    1.09
  -1   8   0   25.10    0.99
   1   8   0   25.20    1.07
   2  -8   0    9.25    0.71
  -2  -8   0    9.17    0.63
   2  -8   0    9.27    0.51
   2  -8   0    9.42    0.59
  -2   8   0    9.43    0.52
  -2   8   0    9.89    0.57
  -2   8   0    9.26    0.68
   2   8   0    8.85    0.56
   3  -8   0    0.52    0.21
  -3  -8   0    0.33    0.20
   3  -8   0    0.26    0.19
   3  -8   0    0.28    0.26
  -3   8   0    0.12    0.15
  -3   8   0    0.41    0.16
   3   8   0    0.18    0.17
   3   8   0    0.53    0.28
   4  -8   0   13.93    1.21
   4  -8   0   16.18    0.99
  -4  -8   0   15.03    1.09
   4  -8   0   17.15    0.96
  -4   8   0   17.30    0.81
   4   8   0   17.32    1.22
   4   8   0   16.73    0.74
   4   8   0   17.57    0.96
   5  -8   0    4.12    0.64
   5  -8   0    3.03    0.80
   5  -8   0    3.24    0.57
   5   8   0    3.37    0.52
   5   8   0    4.20    0.80
   6  -8   0    7.10    1.32
   6  -8   0    6.03    0.91
   6   8   0    5.48    1.04
   7  -8   0    4.25    1.22
   7   8   0    3.33    1.00
   0  -9   0    0.19    0.15
   0  -9   0    0.28    0.13
   0   9   0    0.12    0.10
   0   9   0    0.61    0.21
   0   9   0    0.26    0.11
   1  -9   0  158.13    5.46
   1  -9   0  166.70    5.55
   1  -9   0  157.57    5.36
  -1  -9   0  163.77    5.37
  -1  -9   0  154.00    5.42
   1   9   0  158.94    5.38
  -1   9   0  169.35    5.29
   1   9   0  168.19    5.49
  -1   9   0  175.66    5.38
  -1   9   0  165.97    5.46
  -1   9   0  168.20    5.54
   1   9   0  160.53    5.39
  -2  -9   0  106.57    3.95
   2  -9   0  110.37    3.88
   2  -9   0  111.27    4.09
   2  -9   0  114.92    3.75
   2   9   0  116.86    3.86
  -2   9   0  114.04    4.04
  -2   9   0  115.17    3.85
  -2   9   0  116.15    3.75
   3  -9   0   36.38    1.49
   3  -9   0   38.57    1.63
  -3  -9   0   37.13    1.72
   3  -9   0   39.32    1.91
  -3   9   0   36.79    1.48
   3   9   0   38.45    1.57
  -3   9   0   37.43    1.51
   3   9   0   38.19    1.79
   4  -9   0   12.87    0.82
   4  -9   0   13.24    0.89
   4  -9   0   13.02    1.36
  -4  -9   0   11.15    1.11
   4   9   0   13.04    0.65
   4   9   0   13.37    1.22
   4   9   0   12.01    0.81
  -4   9   0   14.60    0.75
   5  -9   0    1.96    0.49
   5  -9   0    2.50    0.49
   5  -9   0    1.87    0.63
   5   9   0    1.98    0.43
   5   9   0    2.03    0.61
   6  -9   0    5.36    0.84
   6  -9   0    4.14    1.05
   6   9   0    4.97    1.06
   7  -9   0    0.21    0.70
   7   9   0    0.22    0.65
   0 -10   0   29.70    1.32
   0 -10   0   27.41    1.21
   0  10   0   28.70    1.30
   0  10   0   28.70    1.16
   0  10   0   29.07    1.24
   1 -10   0   71.36    2.63
   1 -10   0   71.42    2.54
  -1 -10   0   68.89    2.62
  -1 -10   0   74.26    2.57
   1  10   0   70.20    2.57
  -1  10   0   67.95    2.68
   1  10   0   69.43    2.56
  -1  10   0   70.65    2.61
  -1  10   0   75.23    2.47
  -1  10   0   64.91    2.56
  -2 -10   0   29.09    1.38
   2 -10   0   29.40    1.48
   2 -10   0   29.59    1.33
  -2  10   0   31.06    1.21
  -2  10   0   29.39    1.45
   2  10   0   30.71    1.31
  -3 -10   0    3.14    0.52
   3 -10   0    2.65    0.57
   3 -10   0    3.81    0.42
   3 -10   0    2.54    0.42
  -3  10   0    2.82    0.36
   3  10   0    3.67    0.47
   3  10   0    2.43    0.49
   4 -10   0   35.77    2.04
   4 -10   0   35.00    1.69
   4 -10   0   35.74    1.55
  -4 -10   0   34.81    1.81
   4  10   0   33.90    1.88
   4  10   0   37.79    1.62
   5 -10   0    3.18    0.64
   5 -10   0    4.55    0.61
  -5 -10   0    5.02    0.85
   5 -10   0    3.45    0.87
   5  10   0    2.67    0.72
   5  10   0    3.54    0.56
   6 -10   0    3.41    0.71
   6 -10   0    2.94    0.94
   6  10   0    3.75    0.94
   7 -10   0    6.84    1.49
   7  10   0    2.30    0.94
   0 -11   0    0.24    0.15
   0 -11   0    0.19    0.18
   0  11   0    0.04    0.16
   0  11   0    0.07    0.14
  -1 -11   0   68.71    2.47
  -1 -11   0   66.48    2.53
   1 -11   0   62.58    2.50
  -1  11   0   70.87    2.37
   1  11   0   65.30    2.46
  -1  11   0   64.88    2.50
   1  11   0   67.45    2.48
  -1  11   0   62.84    2.58
  -2 -11   0    9.03    0.69
   2 -11   0    9.56    0.76
  -2 -11   0    9.81    0.61
   2 -11   0    9.19    0.65
   2  11   0    9.76    0.65
  -2  11   0    9.61    0.56
  -2  11   0    9.54    0.76
   3 -11   0    6.81    0.49
   3 -11   0    5.57    0.75
   3 -11   0    6.71    0.69
  -3 -11   0    6.89    0.76
  -3  11   0    5.93    0.49
   3  11   0    5.25    0.67
   3  11   0    6.65    0.55
  -4 -11   0    4.34    0.68
   4 -11   0    5.97    0.94
   4 -11   0    4.01    0.60
   4 -11   0    5.05    0.57
   4  11   0    7.48    0.93
   4  11   0    6.30    0.67
   5 -11   0    4.19    0.59
   5 -11   0    4.40    0.75
   5 -11   0    4.13    0.90
  -5 -11   0    4.01    0.77
   5  11   0    4.46    0.61
   5  11   0    5.57    0.97
   6 -11   0    1.54    0.63
   6 -11   0    2.58    0.90
   6  11   0    1.30    0.73
   7 -11   0    7.70    1.58
   7  11   0    5.30    1.32
   0 -12   0  176.64    5.91
   0  12   0  170.81    6.01
   0  12   0  185.43    5.94
  -1 -12   0  103.07    3.57
  -1 -12   0  101.80    3.63
   1 -12   0   94.92    3.59
  -1  12   0   95.69    3.57
  -1  12   0  105.02    3.45
   1  12   0  101.72    3.58
  -1  12   0   97.97    3.69
   1  12   0  101.11    3.56
   2 -12   0   81.78    3.15
  -2 -12   0   82.09    3.22
   2 -12   0   85.71    3.34
  -2 -12   0   92.10    3.11
  -2  12   0   85.54    3.35
   2  12   0   88.52    3.15
  -2  12   0   89.54    3.00
   3 -12   0   27.76    1.36
   3 -12   0   25.16    1.53
  -3 -12   0   25.56    1.39
   3  12   0   23.65    1.43
   3  12   0   26.31    1.27
  -3  12   0   27.47    1.17
   4 -12   0    6.82    0.79
   4 -12   0    8.16    1.12
   4 -12   0    8.40    0.62
  -4 -12   0    9.47    1.01
   4  12   0    6.92    0.93
   4  12   0    8.57    0.80
  -5 -12   0    5.76    0.90
   5 -12   0    6.79    0.71
   5 -12   0    7.05    0.91
   5 -12   0    8.20    1.28
   5  12   0    4.46    0.90
   5  12   0    5.87    0.73
   6 -12   0   11.46    1.70
   6 -12   0    9.74    1.20
   6  12   0   12.53    1.61
   7 -12   0    3.03    1.14
   7  12   0    3.52    1.22
   0 -13   0    0.63    0.21
   0  13   0    0.49    0.21
  -1 -13   0   37.97    1.70
  -1 -13   0   35.78    1.56
   1 -13   0   34.40    1.63
  -1  13   0   38.12    1.78
  -1  13   0   36.27    1.75
   1  13   0   36.04    1.62
   1  13   0   39.85    1.65
   2 -13   0   28.00    1.54
   2 -13   0   28.50    1.41
  -2 -13   0   34.16    1.55
  -2  13   0   32.55    1.30
  -2  13   0   30.76    1.61
   2  13   0   30.60    1.42
   3 -13   0    4.92    0.63
   3 -13   0    5.51    0.82
  -3 -13   0    4.68    0.64
  -3  13   0    4.15    0.66
   3  13   0    4.33    0.66
   3  13   0    4.89    0.58
  -3  13   0    5.26    0.51
   4 -13   0    5.06    0.92
  -4 -13   0    2.71    0.55
   4 -13   0    5.23    0.70
   4 -13   0    4.85    0.54
   4  13   0    4.68    0.62
   4  13   0    4.91    0.80
   5 -13   0    6.19    1.09
  -5 -13   0    4.82    0.85
   5 -13   0    5.34    0.82
   5  13   0    5.71    0.74
   5  13   0    7.12    1.07
   6 -13   0    7.81    1.42
   6 -13   0    7.68    1.18
   6  13   0    7.20    1.29
   7 -13   0    9.16    1.75
   7  13   0    5.39    1.36
   0 -14   0   42.25    1.78
   0  14   0   41.04    1.88
   0  14   0   42.79    1.79
  -1 -14   0   29.29    1.35
  -1 -14   0   29.33    1.46
   1 -14   0   28.56    1.41
   1  14   0   28.92    1.38
  -1  14   0   29.76    1.54
   1  14   0   26.18    1.37
   2 -14   0   53.03    2.40
   2 -14   0   50.44    2.22
  -2 -14   0   56.70    2.35
  -2  14   0   57.44    2.49
   2  14   0   56.50    2.26
  -2  14   0   57.83    2.09
   3 -14   0   19.48    1.32
  -3 -14   0   15.55    1.10
   3 -14   0   17.54    1.11
  -3  14   0   17.58    0.90
  -3  14   0   17.35    1.24
   3  14   0   17.31    1.02
   4 -14   0   23.01    1.65
   4 -14   0   21.74    1.39
  -4 -14   0   22.91    1.45
   4  14   0   25.34    1.31
   4  14   0   20.88    1.51
   5 -14   0    5.80    1.08
  -5 -14   0    3.55    0.77
   5 -14   0    3.14    0.66
   5  14   0    3.84    0.83
   5  14   0    3.59    0.60
   6 -14   0    1.87    0.69
   6 -14   0    2.63    0.98
   6  14   0    3.88    0.99
   7 -14   0    1.51    0.96
   7  14   0    0.41    0.80
   0 -15   0    0.30    0.19
   0  15   0   -0.03    0.16
   0  15   0    0.25    0.25
   1 -15   0    4.54    0.61
  -1 -15   0    6.15    0.70
  -1 -15   0    5.41    0.60
   1  15   0    5.58    0.67
   1  15   0    5.23    0.70
  -1  15   0    4.34    0.62
   2 -15   0   37.21    1.84
   2 -15   0   32.78    1.64
  -2 -15   0   36.42    1.77
  -2  15   0   38.18    1.53
   2  15   0   36.18    1.68
  -2  15   0   35.15    1.85
   3 -15   0   24.71    1.39
   3 -15   0   25.59    1.58
  -3 -15   0   22.93    1.39
  -3  15   0   25.06    1.14
  -3  15   0   23.36    1.50
   3  15   0   25.11    1.31
  -4 -15   0    0.15    0.31
   4 -15   0   -0.06    0.33
   4 -15   0    0.21    0.29
   4  15   0   -0.36    0.31
   4  15   0   -0.21    0.23
   5 -15   0    1.37    0.55
  -5 -15   0    0.60    0.44
   5 -15   0    1.81    0.74
   5  15   0    0.01    0.48
   6 -15   0    5.34    0.98
   6 -15   0    6.77    1.35
  -6 -15   0    5.81    1.18
   6  15   0    4.57    1.13
   7 -15   0    3.33    1.33
   7  15   0    0.41    0.76
   0 -16   0   47.19    1.99
   0  16   0   44.88    2.10
  -1 -16   0  187.25    6.30
  -1 -16   0  176.34    6.10
   1 -16   0  170.89    6.18
   1  16   0  184.55    6.22
  -1  16   0  179.21    6.35
  -2 -16   0   15.82    1.09
   2 -16   0   18.48    1.21
   2  16   0   16.95    1.07
  -2  16   0   19.75    1.22
  -2  16   0   17.73    1.24
   3 -16   0    3.85    0.73
   3 -16   0    2.50    0.50
  -3 -16   0    2.81    0.55
  -3  16   0    3.35    0.50
  -3  16   0    2.66    0.59
   3  16   0    3.98    0.60
  -4 -16   0   18.18    1.36
   4 -16   0   20.52    1.59
   4 -16   0   19.76    1.31
   4  16   0   20.34    1.22
   4  16   0   20.17    1.53
   5 -16   0    1.39    0.56
  -5 -16   0    1.21    0.52
   5 -16   0    1.45    0.67
   5  16   0    1.14    0.65
   6 -16   0    7.35    1.42
  -6 -16   0    8.71    1.34
   6 -16   0    6.15    1.17
   6  16   0    7.25    1.28
   7 -16   0    4.30    1.30
   7  16   0    1.85    0.97
   0 -17   0    0.35    0.22
   0  17   0    0.15    0.28
  -1 -17   0   59.03    2.48
   1 -17   0   62.40    2.60
  -1 -17   0   62.13    2.66
  -1  17   0   66.15    2.79
   1  17   0   61.50    2.60
  -2 -17   0    1.91    0.46
   2 -17   0    2.20    0.52
   2  17   0    1.18    0.37
  -2  17   0    1.37    0.47
   3 -17   0    9.00    1.11
   3 -17   0    9.08    0.97
  -3 -17   0    8.87    1.01
   3  17   0    9.59    0.82
  -3  17   0    7.31    1.00
   4 -17   0   10.64    1.37
  -4 -17   0    9.92    1.16
   4 -17   0    9.48    1.04
   4  17   0    9.95    0.99
   4  17   0   10.74    1.25
   5 -17   0    2.24    0.66
   5 -17   0    2.35    0.81
  -5 -17   0    3.77    0.80
   5  17   0    3.36    0.88
   6 -17   0    4.42    1.20
   6 -17   0    3.74    0.85
  -6 -17   0    4.20    1.02
   6  17   0    4.12    1.11
   7 -17   0    6.62    1.57
   7  17   0    8.79    1.63
   0 -18   0   15.69    1.01
   0  18   0   17.26    1.17
  -1 -18   0   29.17    1.45
   1 -18   0   28.64    1.52
  -1 -18   0   24.27    1.50
   1  18   0   28.10    1.54
  -1  18   0   29.20    1.67
   2 -18   0   45.50    2.29
  -2 -18   0   51.20    2.33
  -2  18   0   51.00    2.46
   2  18   0   47.49    2.18
   3 -18   0   16.34    1.33
   3 -18   0   16.30    1.20
  -3 -18   0   19.04    1.29
   3  18   0   15.57    1.11
  -3  18   0   17.96    1.36
  -4 -18   0    7.27    1.00
   4 -18   0    7.51    0.99
   4 -18   0    8.74    1.25
   4  18   0    8.06    0.89
   4  18   0    6.35    0.99
   5 -18   0   15.59    1.83
  -5 -18   0   11.56    1.39
   5 -18   0    9.43    1.22
   5  18   0   10.69    1.38
   6 -18   0    0.52    0.67
  -6 -18   0    0.05    0.48
   6 -18   0    1.24    0.62
   6  18   0   -0.68    0.58
   0 -19   0    0.25    0.23
   0  19   0    0.01    0.27
   1 -19   0   12.50    0.96
  -1 -19   0   11.33    0.86
  -1 -19   0   12.08    1.00
   1  19   0   12.02    0.98
  -1  19   0   12.07    1.21
   2 -19   0   76.11    3.33
  -2 -19   0   78.10    3.34
   2  19   0   85.99    3.29
  -2  19   0   79.05    3.49
   3 -19   0    0.03    0.32
  -3 -19   0    0.35    0.33
  -3  19   0    0.77    0.42
   3  19   0    0.20    0.32
  -4 -19   0   15.50    1.51
   4 -19   0   15.77    1.75
   4 -19   0   11.93    1.21
   4  19   0   13.30    1.04
   4  19   0   10.80    1.30
  -5 -19   0    7.12    1.11
   5 -19   0    4.88    0.89
   5 -19   0    7.47    1.28
   5  19   0    6.49    1.16
   6 -19   0    1.49    0.68
   6 -19   0    0.64    0.74
  -6 -19   0    1.16    0.71
   6  19   0   -0.13    0.67
   0 -20   0   18.90    1.14
   0  20   0   14.81    1.20
  -1 -20   0    8.18    0.99
   1 -20   0    9.43    1.04
  -1 -20   0    9.66    0.81
   1  20   0   11.30    1.15
  -1  20   0   10.79    1.17
  -2 -20   0    0.97    0.39
   2 -20   0    1.38    0.45
  -2  20   0    0.61    0.41
   2  20   0    0.90    0.41
   3 -20   0    0.70    0.42
  -3 -20   0   -0.13    0.29
  -3  20   0    0.32    0.38
   3  20   0    0.14    0.32
  -4 -20   0    5.04    0.89
   4 -20   0    5.34    1.05
   4  20   0    2.94    0.76
   4  20   0    4.35    0.74
  -5 -20   0   11.74    1.47
   5 -20   0   12.40    1.48
   5 -20   0   13.31    1.72
   5  20   0   11.63    1.50
  -6 -20   0   11.44    1.55
   6 -20   0   10.66    1.78
   6  20   0    9.33    1.57
   0 -21   0    0.31    0.27
   0  21   0    0.76    0.40
  -1 -21   0   15.05    1.04
  -1 -21   0   15.61    1.19
   1 -21   0   15.95    1.16
   1  21   0   13.53    1.13
  -1  21   0   12.35    1.28
   2 -21   0   19.73    1.42
  -2 -21   0   20.04    1.41
  -2  21   0   21.02    1.54
   2  21   0   21.00    1.39
  -3 -21   0    5.09    0.87
   3 -21   0    5.24    0.95
  -3  21   0    4.51    0.82
   3  21   0    4.83    0.74
  -4 -21   0    2.11    0.64
   4 -21   0    2.85    0.80
   4  21   0    1.61    0.68
   4  21   0    2.12    0.59
   5 -21   0   11.36    1.67
  -5 -21   0   15.12    1.69
   5  21   0   13.75    1.64
  -6 -21   0    3.90    1.00
   6 -21   0    3.78    1.14
   6  21   0    3.06    1.08
   0 -22   0   21.88    1.33
   0  22   0   22.49    1.51
  -1 -22   0    3.73    0.72
  -1 -22   0    2.68    0.51
   1 -22   0    3.85    0.68
  -1  22   0    3.57    0.73
   1  22   0    2.29    0.60
   2 -22   0    0.32    0.35
  -2 -22   0    0.17    0.33
   2  22   0    0.82    0.45
  -2  22   0    0.40    0.42
  -3 -22   0   12.25    1.35
   3 -22   0   12.41    1.48
   3  22   0   11.58    1.18
  -3  22   0    9.01    1.17
   4 -22   0   16.71    1.89
  -4 -22   0   15.23    1.59
   4  22   0   15.19    1.64
   4  22   0   15.31    1.24
  -5 -22   0    9.24    1.37
   5 -22   0    7.83    1.41
   5  22   0    8.80    1.37
   6 -22   0    1.23    0.83
  -6 -22   0    1.80    0.80
   6  22   0    1.57    0.87
   0 -23   0   -0.03    0.27
   0 -23   0    0.22    0.27
   0  23   0    0.25    0.41
   1 -23   0    9.32    1.04
  -1 -23   0    7.83    1.01
  -1 -23   0    8.42    0.91
   1  23   0    7.75    0.98
  -1  23   0    9.96    1.25
  -2 -23   0    3.28    0.70
   2 -23   0    4.82    0.85
  -2  23   0    3.51    0.81
   2  23   0    3.67    0.74
  -3 -23   0    8.84    1.15
   3 -23   0    9.58    1.31
   3  23   0    9.38    1.10
  -3  23   0    6.54    1.04
   4 -23   0   15.22    1.79
  -4 -23   0   13.35    1.49
   4  23   0   13.05    1.53
   4  23   0   13.00    1.30
  -5 -23   0    4.18    0.96
   5 -23   0    5.28    1.19
   5  23   0    2.76    0.96
  -6 -23   0   13.77    1.81
   6 -23   0   11.49    1.89
   6  23   0   11.30    1.74
   0 -24   0   13.43    1.05
   0 -24   0   13.08    1.40
   0  24   0   14.80    1.44
  -1 -24   0   54.71    2.51
  -1 -24   0   53.99    2.73
   1 -24   0   57.57    2.69
  -1  24   0   58.44    2.87
   1  24   0   54.56    2.73
   2 -24   0   12.73    1.37
  -2 -24   0   11.47    1.30
  -2  24   0    9.53    1.21
   2  24   0   12.91    1.30
   3 -24   0   13.46    1.59
  -3 -24   0   11.54    1.39
   3  24   0   11.26    1.27
  -3  24   0    8.59    1.19
   4 -24   0    5.96    1.17
  -4 -24   0    5.71    1.05
   4  24   0    4.91    1.02
  -5 -24   0   12.02    1.63
   5 -24   0   12.53    1.83
   5  24   0   10.76    1.53
  -6 -24   0    6.30    1.29
   6 -24   0    4.77    1.33
   6  24   0    4.56    1.26
   0 -25   0    0.12    0.30
   0 -25   0   -0.20    0.29
   0  25   0    0.71    0.47
   1 -25   0    3.68    0.73
  -1 -25   0    3.98    0.77
   1  25   0    2.99    0.73
  -1  25   0    3.49    0.78
   2 -25   0   18.55    1.48
  -2 -25   0   18.09    1.46
  -2  25   0   17.87    1.54
   2  25   0   18.90    1.45
   3 -25   0   13.36    1.59
  -3 -25   0   13.03    1.44
  -3  25   0   10.65    1.39
   3  25   0   13.37    1.36
  -4 -25   0    9.49    1.32
   4 -25   0   12.74    1.68
   4  25   0    7.38    1.22
  -5 -25   0    1.25    0.67
   5 -25   0    1.18    0.81
   5  25   0    1.23    0.78
   0 -26   0   29.09    1.72
   0 -26   0   28.68    1.88
   0  26   0   29.03    1.93
   1 -26   0    3.82    0.75
  -1 -26   0    2.19    0.70
   1  26   0    1.86    0.64
  -1  26   0    1.49    0.60
   2 -26   0   32.34    2.04
  -2 -26   0   32.84    2.02
  -2  26   0   28.00    2.03
   2  26   0   30.04    1.92
  -3 -26   0   24.05    1.84
   3 -26   0   25.15    1.94
  -3  26   0   24.27    1.90
   3  26   0   28.03    1.81
   4 -26   0    3.92    1.02
  -4 -26   0    3.68    0.89
   4  26   0    3.46    0.92
   5 -26   0    7.73    1.49
  -5 -26   0    9.20    1.44
   5  26   0    5.49    1.26
   0 -27   0    0.58    0.43
   0 -27   0    0.20    0.32
   0  27   0   -0.02    0.41
   1 -27   0    1.14    0.50
  -1 -27   0    1.80    0.57
   1  27   0    0.53    0.48
  -1  27   0    0.65    0.50
   2 -27   0    6.93    1.09
  -2 -27   0    4.87    0.93
  -2  27   0    4.73    0.96
   2  27   0    5.27    0.96
   3 -27   0    2.50    0.79
  -3 -27   0    1.77    0.70
  -3  27   0    2.55    0.80
   3  27   0    1.71    0.65
  -4 -27   0    3.99    0.94
   4 -27   0    4.47    1.11
   4  27   0    4.51    1.04
   5 -27   0    7.03    1.45
  -5 -27   0    8.86    1.46
   5  27   0    7.62    1.42
   0 -28   0   19.54    1.54
   0 -28   0   15.36    1.25
   0  28   0   18.38    1.81
  -1 -28   0    1.47    0.56
   1 -28   0    2.02    0.62
   1  28   0    1.90    0.69
  -1  28   0    3.07    0.79
  -2 -28   0    3.35    0.85
   2 -28   0    2.54    0.70
   2  28   0    2.85    0.76
  -2  28   0    3.82    0.92
   3 -28   0   10.10    1.46
  -3 -28   0    6.57    1.19
  -3  28   0    5.67    1.09
   3  28   0    7.70    1.21
   3  28   0    5.46    0.97
  -4 -28   0   22.26    2.22
   4 -28   0   17.42    1.98
   4  28   0   18.37    1.93
   5 -28   0    2.37    0.97
  -5 -28   0    1.42    0.79
   5  28   0    3.69    1.00
   0 -29   0    0.54    0.36
   0 -29   0    0.40    0.37
   0  29   0   -0.38    0.35
   1 -29   0    0.60    0.45
  -1 -29   0    1.26    0.59
   1  29   0    1.55    0.61
  -1  29   0    1.53    0.65
  -2 -29   0   16.25    1.80
   2 -29   0   13.80    1.62
  -2  29   0   12.49    1.55
   2  29   0   14.94    1.58
   3 -29   0    9.73    1.43
  -3 -29   0   13.85    1.73
   3  29   0    9.75    1.31
  -3  29   0   11.75    1.62
   4 -29   0    0.46    0.60
  -4 -29   0   -0.08    0.50
   4  29   0   -0.05    0.61
  -5 -29   0    2.88    0.90
   5 -29   0    2.62    1.08
   5  29   0    1.15    0.81
   0 -30   0    2.00    0.67
   0 -30   0    2.40    0.63
   0  30   0    2.51    0.77
  -1 -30   0   10.09    1.41
   1 -30   0   11.30    1.37
   1  30   0   10.20    1.36
  -1  30   0   11.03    1.43
  -2 -30   0   13.57    1.58
   2 -30   0   17.11    1.83
  -2  30   0   12.41    1.59
   2  30   0   15.34    1.64
  -3 -30   0    6.47    1.22
   3 -30   0    4.08    0.98
  -3  30   0    4.72    1.05
   3  30   0    4.82    1.00
   3  30   0    5.55    1.03
  -4 -30   0    8.29    1.38
   4 -30   0    5.42    1.23
   4  30   0    5.78    1.22
   0 -31   0   -0.28    0.32
   0 -31   0    0.49    0.44
   0  31   0   -0.29    0.42
   1 -31   0    1.77    0.63
  -1 -31   0    1.76    0.67
   1  31   0    1.90    0.74
  -1  31   0    2.29    0.81
   2 -31   0    9.90    1.46
  -2 -31   0   12.63    1.65
   2  31   0   11.56    1.45
  -2  31   0   11.62    1.60
   3 -31   0    9.48    1.48
  -3 -31   0   11.36    1.63
  -3  31   0   11.30    1.65
   3  31   0    8.66    1.33
   4 -31   0    2.14    0.89
  -4 -31   0    2.39    0.80
   4  31   0    2.83    0.99
   0 -32   0   14.23    1.82
   0  32   0   14.87    1.72
   1 -32   0    1.27    0.65
  -1 -32   0    1.94    0.66
   1 -32   0    1.24    0.66
   1  32   0    0.84    0.65
  -1  32   0    1.62    0.72
  -2 -32   0    4.54    0.97
   2 -32   0    5.75    1.12
   2  32   0    3.49    0.89
  -2  32   0    4.99    1.17
   3 -32   0    6.64    1.31
  -3 -32   0    5.92    1.16
   3  32   0    7.75    1.29
  -3  32   0    9.26    1.52
   4 -32   0    0.49    0.71
  -4 -32   0    1.61    0.74
   4  32   0    0.66    0.70
   0 -33   0    0.05    0.40
   0  33   0    0.35    0.58
  -1 -33   0    0.40    0.46
   1 -33   0    0.97    0.68
   1  33   0    1.82    0.76
  -1  33   0    0.22    0.53
  -2 -33   0    6.97    1.26
  -2  33   0    7.16    1.33
   2  33   0    6.66    1.21
  -3 -33   0    3.28    0.98
   3  33   0    2.78    0.91
  -3  33   0    3.29    0.96
   0 -34   0    5.44    1.08
   0  34   0    4.93    1.08
  -1 -34   0   13.45    1.78
  -1  34   0   17.30    2.03
   1  34   0   12.94    1.68
  -2 -34   0    3.62    0.95
  -2  34   0    5.77    1.24
   2  34   0    6.55    1.18
  -3 -34   0    5.62    1.19
  -3  34   0    7.01    1.39
   0 -35   0    0.36    0.52
   0  35   0   -0.25    0.58
  -1 -35   0    9.02    1.46
   1 -35   0    7.79    1.43
  -1  35   0   10.87    1.58
   1  35   0    9.49    1.50
  -2 -35   0    0.54    0.60
   2  35   0    1.06    0.70
  -2  35   0    0.56    0.67
  -3 -35   0    8.93    1.57
  -3  35   0    9.11    1.65
   3  35   0    7.52    1.37
   0 -36   0    8.23    1.48
   0  36   0    6.68    1.32
   1 -36   0   15.19    1.88
  -1 -36   0   17.61    2.07
   1  36   0   20.26    2.21
  -1  36   0   17.29    2.04
  -2 -36   0    4.08    1.02
   2  36   0    3.30    1.03
   2  36   0    4.16    1.04
  -2  36   0    3.32    0.99
   0 -37   0    0.33    0.54
   0  37   0    1.01    0.74
  -1 -37   0    6.50    1.34
   1 -37   0    7.79    1.41
  -1  37   0    4.67    1.11
   1  37   0    6.07    1.26
   7   0  -1    0.86    0.62
   6   0  -1    3.11    0.85
   6   0  -1    4.08    0.78
   5   0  -1  179.14    6.35
   5   0  -1  183.59    5.99
   4   0  -1    2.28    0.44
   4   0  -1    1.55    0.25
   3   0  -1   63.52    2.12
   3   0  -1   64.88    2.35
   2   0  -1   46.50    1.76
   2   0  -1   48.84    1.54
   2   0  -1   48.17    1.70
   1   0  -1   30.70    0.99
   1   0  -1   30.86    0.99
   1   0  -1   31.32    1.08
   1   0  -1   30.58    1.15
   0   0  -1    0.98    0.12
   0   0   1    1.12    0.12
   1   0   1  490.83   15.40
   1   0   1  461.46   15.31
   1   0   1  470.74   15.43
  -1   0  -1  477.88   15.42
  -1   0  -1  513.20   15.45
  -1   0  -1  531.44   15.40
   1   0   1  525.92   15.56
  -2   0  -1    0.98    0.15
   2   0   1    1.57    0.24
   2   0   1    1.50    0.28
   2   0   1    1.18    0.18
  -2   0  -1    0.98    0.21
   2   0   1    0.93    0.25
   3   0   1    1.45    0.24
   3   0   1    1.88    0.39
   3   0   1    1.56    0.31
   4   0   1   34.38    1.75
   4   0   1   35.50    1.47
   5   0   1   26.26    1.66
   5   0   1   27.53    1.35
   6   0   1   21.67    1.72
   7   0   1   -0.04    0.67
   7  -1  -1    9.26    1.60
   7   1  -1    6.07    1.35
   6  -1  -1    3.36    0.69
   6  -1  -1    4.69    0.99
   6   1  -1    4.16    0.98
   6   1  -1    4.33    0.79
   5  -1  -1   20.54    1.06
   5  -1  -1   21.56    1.29
   5   1  -1   22.42    1.37
   5   1  -1   21.54    1.01
   4  -1  -1   49.49    1.82
   4  -1  -1   46.27    2.00
   4   1  -1   51.92    2.11
   4   1  -1   50.76    1.75
   3  -1  -1   38.60    1.38
   3  -1  -1   38.47    1.54
   3   1  -1   39.28    1.59
   3   1  -1   39.72    1.32
   2  -1  -1  108.14    3.57
   2  -1  -1  103.57    3.45
   2  -1  -1  106.29    3.37
   2   1  -1  106.47    3.57
   1  -1  -1  105.71    3.50
  -1  -1   1  105.60    3.39
   1  -1  -1  104.89    3.33
  -1   1   1  104.61    3.31
   1   1  -1  108.62    3.46
   1   1  -1  104.14    3.39
  -1   1   1  108.16    3.32
  -1   1   1  108.31    3.50
   0  -1   1  146.00    4.59
   0  -1  -1  146.93    4.62
   0  -1   1  145.72    4.62
   0  -1  -1  147.04    4.59
   0   1   1  149.25    4.56
   0   1   1  143.54    4.66
   0   1  -1  149.20    4.64
   0   1  -1  149.08    4.60
   1  -1   1  181.78    5.98
   1  -1   1  190.29    6.08
  -1  -1  -1  189.70    6.05
  -1  -1  -1  195.27    5.94
  -1  -1  -1  198.17    6.09
   1  -1   1  195.67    6.00
  -1   1  -1  193.39    6.07
  -1   1  -1  183.66    5.98
   1   1   1  189.13    5.91
   1   1   1  192.06    6.05
  -1   1  -1  193.55    5.97
   1   1   1  184.67    5.96
   1   1   1  184.88    6.08
   2  -1   1   30.52    1.18
  -2  -1  -1   27.89    1.22
   2  -1   1   29.30    1.10
   2  -1   1   28.56    1.24
  -2   1  -1   27.58    1.20
  -2   1  -1   29.50    1.05
   2   1   1   27.09    1.32
   2   1   1   28.28    1.06
   2   1   1   28.45    1.09
   2   1   1   27.03    1.24
   3  -1   1    9.02    0.56
   3  -1   1    8.82    0.71
   3  -1   1   10.42    0.70
   3   1   1   10.22    0.77
  -3   1  -1   11.79    0.48
   3   1   1   10.47    0.56
   3   1   1   11.04    0.65
   4  -1   1   38.96    1.84
   4  -1   1   36.92    1.56
   4   1   1   38.83    1.54
   4   1   1   36.11    1.85
   5  -1   1    2.51    0.66
   5  -1   1    2.65    0.46
   5   1   1    2.13    0.42
   5   1   1    3.08    0.71
   6  -1   1    0.03    0.45
   6   1   1    1.15    0.63
   7   1   1    2.67    0.94
   7  -2  -1    6.39    1.39
   7   2  -1    4.33    1.21
   7   2  -1    6.36    1.28
   6  -2  -1    0.57    0.52
   6  -2  -1    1.01    0.47
   6   2  -1    0.69    0.50
   5  -2  -1   28.32    1.34
   5  -2  -1   28.37    1.52
   5  -2  -1   30.09    1.96
   5   2  -1   31.09    1.25
   5   2  -1   29.10    1.61
   4  -2  -1   27.85    1.32
   4  -2  -1   26.92    1.15
   4   2  -1   27.88    1.04
   4   2  -1   27.26    1.39
   3  -2  -1   33.33    1.34
   3  -2  -1   31.31    1.23
   3   2  -1   33.58    1.43
   3   2  -1   34.56    1.10
   2  -2  -1   62.29    2.03
   2  -2  -1   62.78    2.34
  -2  -2   1   58.20    2.17
   2  -2  -1   63.09    2.06
  -2   2   1   61.23    1.93
   2   2  -1   58.29    2.17
   1  -2  -1  196.62    6.47
  -1  -2   1  201.13    6.36
   1   2  -1  205.39    6.37
  -1   2   1  208.87    6.48
  -1   2   1  199.94    6.30
   0  -2   1    0.36    0.07
   0  -2   1    0.36    0.08
   0  -2   1    0.29    0.08
   0  -2  -1    0.46    0.07
   0  -2  -1    0.31    0.09
   0  -2  -1    0.80    0.11
   0   2  -1    0.52    0.10
   0   2   1    0.60    0.08
   0   2  -1    0.47    0.08
   0   2   1    0.58    0.11
   0   2   1    0.65    0.10
   0   2  -1    0.44    0.09
  -1  -2  -1   87.15    2.94
   1  -2   1   91.18    2.95
  -1  -2  -1   91.17    2.99
   1  -2   1   85.55    2.96
   1  -2   1   88.58    2.90
   1   2   1   89.98    2.77
  -1   2  -1   90.29    2.97
   1   2   1   90.17    3.00
  -1   2  -1   85.83    2.93
   1   2   1   86.29    2.85
  -1   2  -1   92.35    2.89
   1   2   1   87.26    2.94
   2  -2   1   13.68    0.64
   2  -2   1   13.36    0.71
  -2  -2  -1   13.53    0.74
   2  -2   1   13.81    0.75
  -2  -2  -1   12.96    0.73
   2   2   1   13.63    0.78
  -2   2  -1   14.84    0.74
   2   2   1   13.20    0.59
  -2   2  -1   13.47    0.59
   3  -2   1   26.06    1.28
   3  -2   1   25.54    1.24
   3  -2   1   25.98    1.10
  -3   2  -1   25.33    0.97
   3   2   1   26.57    1.13
   3   2   1   25.63    1.04
   3   2   1   25.30    1.31
   4  -2   1   20.44    1.03
   4  -2   1   19.33    1.23
   4   2   1   22.22    1.00
   4   2   1   20.62    1.29
   5  -2   1   15.02    1.20
   5  -2   1   15.33    0.98
   5   2   1   16.88    0.96
   5   2   1   14.61    1.39
   6  -2   1    1.41    0.59
   6   2   1    1.75    0.70
   7  -2   1   11.85    1.89
   7   2   1   11.40    1.61
   7  -3  -1    1.90    0.94
   7   3  -1    2.31    0.81
   7   3  -1    3.57    0.98
   6  -3  -1   26.91    1.56
   6  -3  -1   26.56    2.05
   6   3  -1   23.78    1.74
   5  -3  -1   27.00    1.41
   5  -3  -1   25.14    1.27
   5  -3  -1   25.31    1.80
   5   3  -1   28.03    1.13
   5   3  -1   25.89    1.56
   4  -3  -1   12.30    0.80
   4  -3  -1   12.02    1.05
   4  -3  -1   13.90    0.71
   4   3  -1   11.46    0.86
   4   3  -1   11.42    0.53
   3  -3  -1   37.59    1.44
  -3  -3   1   37.21    1.60
   3  -3  -1   36.14    1.38
   3   3  -1   36.21    1.56
   2  -3  -1  162.45    5.60
   2  -3  -1  167.42    5.27
   2  -3  -1  173.45    5.31
  -2  -3   1  157.72    5.42
  -2   3   1  168.40    5.23
   2   3  -1  169.91    5.46
   1  -3  -1  241.46    7.98
  -1  -3   1  248.83    7.86
   1   3  -1  258.30    7.88
  -1   3   1  253.25    7.81
  -1   3   1  250.71    7.98
   0  -3  -1   89.40    2.84
   0  -3  -1   88.62    2.82
   0  -3  -1   90.76    2.85
   0  -3  -1   88.97    2.94
   0  -3   1   84.35    2.87
   0  -3   1   89.79    2.90
   0  -3   1   90.03    2.83
   0   3   1   86.66    2.84
   0   3  -1   91.89    2.89
   0   3  -1   84.10    2.83
   0   3  -1   86.54    2.90
   0   3   1   89.84    2.95
   1  -3   1   64.47    2.24
   1  -3   1   61.02    2.18
  -1  -3  -1   64.96    2.24
   1  -3   1   66.20    2.26
  -1   3  -1   63.48    2.24
   1   3   1   70.34    2.26
   1   3   1   63.75    2.12
   1   3   1   65.72    2.28
  -1   3  -1   67.47    2.25
   1   3   1   66.02    2.05
  -1   3  -1   63.17    2.17
  -2  -3  -1   56.13    2.08
  -2  -3  -1   56.13    2.09
   2  -3   1   56.34    2.07
   2  -3   1   55.54    1.95
   2  -3   1   54.93    2.05
   2   3   1   52.91    1.86
  -2   3  -1   53.82    1.89
   2   3   1   54.44    2.12
  -2   3  -1   54.58    2.03
   3  -3   1    7.30    0.51
   3  -3   1    7.47    0.71
  -3   3  -1    7.72    0.43
   3   3   1    7.33    0.45
   3   3   1    6.95    0.71
   4  -3   1    0.10    0.19
   4  -3   1    0.35    0.30
   4   3   1    0.18    0.31
   4   3   1    0.49    0.25
   4   3   1   -0.08    0.16
   5  -3   1   22.40    1.22
   5  -3   1   22.00    1.40
   5   3   1   20.47    1.09
   5   3   1   19.91    1.48
   6  -3   1    2.92    0.70
   6   3   1    2.07    0.76
   7  -3   1    1.70    0.84
   7   3   1    2.81    0.92
   7  -4  -1    8.72    1.58
   7   4  -1    9.53    1.59
   7   4  -1    6.38    1.19
   6  -4  -1   17.86    2.00
   6  -4  -1   17.41    1.26
   6   4  -1   14.84    1.53
   5  -4  -1    5.11    0.60
   5  -4  -1    5.22    0.96
   5  -4  -1    4.80    0.65
   5   4  -1    4.89    0.44
   5   4  -1    4.83    0.75
   4  -4  -1   20.86    1.40
   4  -4  -1   21.54    1.06
   4  -4  -1   20.96    1.01
   4   4  -1   19.56    0.77
   4   4  -1   19.83    1.18
  -3  -4   1   43.41    1.86
   3  -4  -1   45.92    2.08
   3  -4  -1   45.77    1.69
   3  -4  -1   45.50    1.69
   3   4  -1   45.54    1.87
  -3   4   1   46.87    1.53
  -2  -4   1   97.02    3.39
   2  -4  -1   98.27    3.28
   2  -4  -1   92.81    3.53
   2  -4  -1  105.12    3.50
   2  -4  -1   99.23    3.19
  -2   4   1  100.20    3.21
   2   4  -1  102.95    3.42
  -1  -4   1  110.14    3.73
   1  -4  -1  120.60    3.82
   1  -4  -1  116.08    3.86
  -1   4   1  113.13    3.69
   1   4  -1  117.96    3.76
   1   4  -1  112.30    3.77
  -1   4   1  114.50    3.85
   0  -4  -1    1.66    0.22
   0  -4   1    2.30    0.20
   0  -4  -1    1.79    0.19
   0  -4  -1    1.88    0.20
   0  -4   1    2.37    0.27
   0   4   1    1.70    0.18
   0   4  -1    2.14    0.26
   0   4  -1    1.69    0.21
   0   4   1    1.89    0.25
   0   4  -1    1.73    0.18
   0   4   1    1.71    0.18
   1  -4   1   45.44    1.66
   1  -4   1   47.19    1.62
   1  -4   1   47.23    1.72
  -1  -4  -1   46.43    1.66
  -1   4  -1   46.10    1.66
  -1   4  -1   45.80    1.61
  -1   4  -1   46.46    1.71
   1   4   1   45.09    1.49
   1   4   1   45.03    1.67
   1   4   1   45.05    1.70
   2  -4   1   10.98    0.65
   2  -4   1   10.34    0.58
   2  -4   1   12.48    0.72
  -2  -4  -1   12.02    0.69
   2   4   1   11.33    0.51
  -2   4  -1   12.12    0.57
  -2   4  -1   10.52    0.64
  -2   4  -1   10.96    0.64
   2   4   1   11.19    0.71
  -3  -4  -1   16.19    0.96
   3  -4   1   15.20    0.80
   3  -4   1   15.09    0.91
  -3   4  -1   15.43    0.71
   3   4   1   16.06    1.01
   3   4   1   15.51    0.71
   4  -4   1    1.66    0.34
   4  -4   1    1.56    0.44
   4   4   1    1.44    0.48
   4   4   1    2.27    0.33
   4   4   1    2.67    0.42
   5  -4   1    2.32    0.57
   5  -4   1    3.53    0.56
   5   4   1    4.23    0.52
   5   4   1    3.28    0.72
   6  -4   1    4.54    0.86
   6   4   1    4.02    0.88
   7  -4   1   19.10    2.36
   7   4   1   17.40    2.14
   7  -5  -1    0.42    0.61
   7   5  -1    0.55    0.67
   7   5  -1    1.50    0.81
   6  -5  -1    6.18    0.91
   6  -5  -1    6.10    1.21
   6   5  -1    6.17    1.00
   5  -5  -1   28.49    1.92
   5  -5  -1   29.31    1.43
   5  -5  -1   26.75    1.37
   5   5  -1   27.89    1.65
   5   5  -1   28.82    1.20
   4  -5  -1   26.31    1.62
   4  -5  -1   26.25    1.20
   4  -5  -1   24.07    1.17
   4   5  -1   25.23    1.40
   4   5  -1   25.32    0.91
  -3  -5   1   50.95    2.09
   3  -5  -1   50.95    2.29
   3  -5  -1   52.67    1.94
   3  -5  -1   53.16    1.88
  -3   5   1   52.93    1.78
  -2  -5   1  293.46    9.59
   2  -5  -1  301.88    9.34
   2  -5  -1  299.16    9.70
   2  -5  -1  299.42    9.79
   2  -5  -1  301.34    9.50
  -2   5   1  303.47    9.33
  -2   5   1  307.76    9.44
   2   5  -1  302.65    9.63
  -1  -5   1  284.96    8.86
  -1  -5   1  272.73    8.84
   1  -5  -1  273.70    8.96
  -1   5   1  280.33    8.96
   1   5  -1  280.52    8.86
   1   5  -1  279.39    8.88
  -1   5   1  290.85    8.80
   0  -5   1   53.21    1.80
   0  -5  -1   56.61    1.90
   0  -5  -1   53.58    1.91
   0  -5   1   56.07    1.98
   0  -5  -1   56.07    2.01
   0  -5   1   55.51    1.88
   0   5   1   56.72    1.88
   0   5   1   59.01    2.02
   0   5   1   55.04    1.89
   0   5  -1   54.17    1.88
   0   5  -1   55.89    1.98
   1  -5   1   10.31    0.58
  -1  -5  -1    8.53    0.37
  -1  -5  -1    8.52    0.50
   1  -5   1    9.34    0.51
   1  -5   1    8.63    0.47
   1   5   1    8.31    0.56
   1   5   1    8.13    0.38
  -1   5  -1    9.06    0.56
  -1   5  -1    9.58    0.48
   1   5   1    8.98    0.51
   1   5   1    9.17    0.54
  -1   5  -1    7.64    0.48
  -2  -5  -1   73.72    2.69
   2  -5   1   75.77    2.59
   2  -5   1   74.91    2.64
   2  -5   1   76.08    2.74
  -2   5  -1   72.12    2.67
  -2   5  -1   78.41    2.66
   2   5   1   72.80    2.45
  -2   5  -1   74.80    2.54
   2   5   1   71.42    2.44
   2   5   1   71.30    2.74
  -3  -5  -1   22.19    1.22
   3  -5   1   24.23    1.10
   3  -5   1   22.73    1.17
   3   5   1   25.64    0.98
  -3   5  -1   23.46    1.00
   3   5   1   23.42    1.29
   4  -5   1    8.19    0.84
   4  -5   1    6.56    0.67
   4   5   1    7.69    0.92
   4   5   1    8.08    0.53
   4   5   1    8.69    0.63
  -4   5  -1    7.59    0.46
   5  -5   1    9.00    1.01
   5  -5   1    7.05    0.83
   5   5   1    8.18    0.72
   5   5   1    8.00    1.06
   6  -5   1    0.84    0.49
   6  -5   1    0.84    0.55
   6   5   1    0.76    0.56
   7  -5   1    0.78    0.75
   7   5   1    0.93    0.78
   7  -6  -1    3.69    1.12
   7   6  -1    3.76    0.99
   6  -6  -1    4.24    1.04
   6   6  -1    4.08    0.85
   5  -6  -1    5.56    0.67
   5  -6  -1    6.16    0.70
   5  -6  -1    6.07    0.99
   5   6  -1    5.62    0.84
   4  -6  -1   23.19    1.50
   4  -6  -1   23.79    1.08
   4  -6  -1   22.60    1.13
  -4  -6   1   20.56    1.24
   4   6  -1   19.95    1.26
   4   6  -1   21.24    0.79
  -3  -6   1   29.93    1.43
   3  -6  -1   32.20    1.32
   3  -6  -1   30.98    1.62
   3  -6  -1   30.91    1.21
  -3   6   1   31.95    1.19
  -2  -6   1   60.93    2.28
   2  -6  -1   67.60    2.58
   2  -6  -1   62.47    2.02
   2  -6  -1   60.76    2.45
   2  -6  -1   60.29    2.20
  -2   6   1   64.07    2.16
   2   6  -1   61.19    2.26
   2   6  -1   61.15    2.32
  -2   6   1   62.36    2.01
  -1  -6   1  577.48   18.59
   1  -6  -1  585.86   18.71
  -1  -6   1  604.91   18.61
   1  -6  -1  613.38   18.68
  -1   6   1  583.53   18.53
  -1   6   1  591.97   18.64
   1   6  -1  591.76   18.62
  -1   6   1  628.73   18.73
   1   6  -1  602.25   18.63
   0  -6   1  922.19   28.79
   0  -6   1  921.83   29.10
   0  -6  -1  894.92   29.18
   0  -6  -1  905.38   28.64
   0   6  -1  926.51   28.60
   0   6   1  906.71   28.95
   0   6   1  912.85   28.76
   0   6  -1  959.27   29.70
   0   6  -1 1000.00   28.92
  -1  -6  -1  281.82    8.76
   1  -6   1  284.96    9.03
   1  -6   1  274.92    8.89
  -1  -6  -1  268.76    8.92
   1  -6   1  285.50    8.89
   1   6   1  283.30    8.78
  -1   6  -1  282.35    8.88
   1   6   1  290.92    8.97
  -1   6  -1  280.89    8.89
   1   6   1  283.68    9.03
  -1   6  -1  274.86    9.00
   1   6   1  280.99    8.97
   2  -6   1    2.89    0.37
   2  -6   1    4.00    0.42
   2  -6   1    4.28    0.52
  -2  -6  -1    4.46    0.48
   2   6   1    4.61    0.30
  -2   6  -1    3.77    0.38
  -2   6  -1    3.89    0.43
  -2   6  -1    4.06    0.49
   2   6   1    3.95    0.48
   3  -6   1   42.46    1.79
  -3  -6  -1   43.41    1.89
   3  -6   1   41.62    1.72
   3   6   1   43.10    1.96
  -3   6  -1   42.36    1.62
   3   6   1   43.81    1.57
   3   6   1   43.11    1.59
   4  -6   1   14.96    1.00
   4  -6   1   13.40    0.89
   4   6   1   15.10    0.77
   4   6   1   14.82    1.16
  -4   6  -1   14.89    0.73
   5  -6   1    8.85    0.98
   5  -6   1    9.12    0.93
   5   6   1    9.30    0.67
   5   6   1    8.77    1.15
   6  -6   1   41.98    2.77
   6  -6   1   30.94    2.22
   6  -6   1   43.16    2.12
   6   6   1   35.68    2.36
   7  -6   1    1.37    0.95
   7   6   1   -0.89    0.63
   7  -7  -1    1.49    0.91
   7   7  -1    1.24    0.79
   6  -7  -1   21.26    2.20
   6   7  -1   19.55    1.61
   6   7  -1   21.74    1.36
   5  -7  -1    9.07    1.28
   5  -7  -1    9.93    0.74
   5  -7  -1    7.12    0.79
   5   7  -1    8.75    1.06
   4  -7  -1   11.40    1.22
   4  -7  -1   12.18    0.72
  -4  -7   1   11.93    0.91
   4  -7  -1   12.43    0.81
   4   7  -1   12.25    0.97
  -4   7   1   12.77    0.58
   3  -7  -1   45.93    1.80
   3  -7  -1   42.19    2.09
   3  -7  -1   45.74    1.64
  -3  -7   1   46.28    1.93
  -3   7   1   48.85    1.69
  -3   7   1   45.67    1.61
   3   7  -1   44.90    1.85
  -2  -7   1   34.62    1.46
   2  -7  -1   35.01    1.39
   2  -7  -1   34.64    1.61
   2   7  -1   34.34    1.43
  -2   7   1   34.12    1.18
  -2   7   1   36.76    1.36
  -1  -7   1  315.34   10.31
   1  -7  -1  340.44   10.41
  -1  -7   1  334.90   10.33
   1  -7  -1  321.27   10.43
   1   7  -1  329.75   10.35
   1   7  -1  318.64   10.34
   1   7  -1  326.25   10.18
  -1   7   1  332.44   10.25
  -1   7   1  311.56   10.34
  -1   7   1  327.19   10.43
   0  -7   1    1.29    0.20
   0  -7   1    1.39    0.17
   0  -7   1    0.92    0.21
   0  -7  -1    1.95    0.27
   0   7  -1    1.18    0.18
   0   7  -1    1.39    0.16
   0   7  -1    0.98    0.22
   0   7   1    1.66    0.27
   0   7   1    1.38    0.26
   1  -7   1  172.99    5.47
   1  -7   1  169.98    5.62
   1  -7   1  163.34    5.51
   1  -7   1  160.88    5.45
  -1  -7  -1  166.38    5.51
  -1  -7  -1  166.12    5.35
   1   7   1  165.13    5.37
   1   7   1  168.26    5.54
  -1   7  -1  170.41    5.46
  -1   7  -1  168.95    5.61
   1   7   1  174.24    5.56
   1   7   1  176.23    5.63
  -1   7  -1  166.76    5.46
  -2  -7  -1   90.74    3.25
   2  -7   1   93.11    3.17
   2  -7   1   91.95    3.16
  -2   7  -1   95.14    3.18
  -2   7  -1   92.95    3.12
   2   7   1   89.11    3.30
  -2   7  -1   85.27    3.26
   2   7   1   88.47    3.00
   3  -7   1    6.28    0.64
   3  -7   1    6.74    0.54
  -3  -7  -1    7.05    0.73
   3   7   1    5.86    0.44
  -3   7  -1    6.02    0.46
   3   7   1    6.87    0.43
   3   7   1    7.43    0.79
   4  -7   1    9.23    0.83
  -4  -7  -1    8.62    0.93
   4  -7   1    9.69    0.79
   4   7   1    8.15    0.55
   4   7   1    7.50    0.56
  -4   7  -1    9.43    0.56
   4   7   1    8.57    1.02
   5  -7   1    0.20    0.30
   5  -7   1    0.13    0.31
   5  -7   1    0.71    0.47
   5   7   1   -0.03    0.21
   5   7   1    0.46    0.24
   5   7   1   -0.23    0.35
   6  -7   1    9.10    1.07
   6  -7   1    9.64    1.22
   6  -7   1   10.16    1.58
   6   7   1    9.99    1.36
   7  -7   1    2.85    1.11
   7   7   1    0.13    0.85
   7  -8  -1    4.19    1.19
   7   8  -1    3.32    0.97
   6  -8  -1    7.31    1.35
   6  -8  -1    5.31    0.79
   6   8  -1    5.92    1.05
   6   8  -1    6.75    0.85
   5  -8  -1   10.85    0.77
   5  -8  -1    8.19    1.15
   5  -8  -1   10.06    0.94
   5   8  -1   11.91    1.23
   5   8  -1   10.99    0.87
   4  -8  -1    0.58    0.36
   4  -8  -1    0.37    0.20
  -4  -8   1    0.43    0.29
   4  -8  -1    0.54    0.23
   4   8  -1    0.18    0.30
   4   8  -1    0.22    0.21
  -4   8   1    0.02    0.13
   3  -8  -1   32.91    1.71
   3  -8  -1   30.84    1.19
  -3  -8   1   32.97    1.51
   3  -8  -1   32.16    1.40
   3   8  -1   33.92    1.46
  -3   8   1   30.60    1.17
  -3   8   1   31.97    1.28
  -2  -8   1   43.41    1.87
   2  -8  -1   49.14    1.84
   2  -8  -1   45.11    2.04
   2   8  -1   48.38    1.89
  -2   8   1   49.86    1.61
  -2   8   1   52.21    1.82
  -1  -8   1   20.14    0.96
   1  -8  -1   20.70    1.04
   1  -8  -1   21.69    1.04
  -1  -8   1   20.24    0.95
   1   8  -1   19.14    0.96
  -1   8   1   19.45    0.98
   1   8  -1   20.92    0.85
  -1   8   1   20.36    1.02
  -1   8   1   21.49    0.90
   0  -8  -1    8.99    0.59
   0  -8   1    9.87    0.51
   0  -8  -1    9.48    0.57
   0  -8   1    8.92    0.46
   0   8  -1    8.97    0.60
   0   8   1    8.58    0.55
   0   8  -1    8.22    0.43
   0   8  -1    9.68    0.50
   0   8   1    9.43    0.62
   1  -8   1   15.50    0.78
   1  -8   1   17.07    0.94
  -1  -8  -1   17.19    0.74
   1  -8   1   16.11    0.82
   1  -8   1   15.37    0.79
   1   8   1   17.23    0.88
   1   8   1   17.99    0.92
  -1   8  -1   16.25    0.92
  -1   8  -1   17.94    0.82
  -1   8  -1   17.63    0.81
   1   8   1   17.64    0.86
   1   8   1   17.07    0.75
   2  -8   1  138.57    4.74
   2  -8   1  147.25    4.96
   2  -8   1  138.22    4.71
  -2  -8  -1  139.99    4.82
   2   8   1  140.48    4.90
   2   8   1  138.07    4.58
  -2   8  -1  144.26    4.71
  -2   8  -1  147.00    4.74
  -2   8  -1  138.98    4.89
   3  -8   1   10.85    0.75
  -3  -8  -1   12.39    0.85
   3  -8   1   12.14    0.77
  -3   8  -1   12.14    0.77
   3   8   1   10.52    0.89
   3   8   1   12.44    0.62
   3   8   1   11.32    0.63
  -4  -8  -1    5.55    0.78
   4  -8   1    9.02    0.88
   4  -8   1    6.21    0.89
   4  -8   1    7.51    0.76
   4   8   1    6.52    0.50
   4   8   1    6.98    0.53
  -4   8  -1    8.10    0.57
   4   8   1    5.71    0.82
   5  -8   1    6.05    0.79
   5  -8   1    6.43    1.14
   5  -8   1    5.63    0.78
   5   8   1    5.94    0.99
   5   8   1    5.37    0.60
   6  -8   1    0.95    0.50
   6  -8   1    2.19    0.84
   6  -8   1    1.28    0.69
   6   8   1    1.58    0.71
   7  -8   1    2.90    1.20
   7   8   1    4.72    1.25
   7  -9  -1   13.94    2.03
   7   9  -1   15.71    1.87
   6  -9  -1    0.45    0.57
   6  -9  -1    0.16    0.34
   6   9  -1    0.23    0.35
   6   9  -1   -0.64    0.46
   5  -9  -1   23.22    1.13
   5  -9  -1   19.16    1.65
   5  -9  -1   21.13    1.30
  -5  -9   1   21.76    1.48
   5   9  -1   21.81    1.51
   5   9  -1   23.77    1.32
   4  -9  -1    4.23    0.77
   4  -9  -1    3.63    0.42
   4  -9  -1    4.71    0.60
  -4  -9   1    3.73    0.62
   4   9  -1    4.47    0.59
  -4   9   1    4.31    0.42
   4   9  -1    3.64    0.63
   3  -9  -1   20.10    0.81
   3  -9  -1   18.39    1.24
  -3  -9   1   17.68    1.07
   3  -9  -1   20.38    1.05
  -3   9   1   19.57    0.80
   3   9  -1   21.18    1.08
  -3   9   1   21.63    0.96
  -2  -9   1   55.00    2.17
   2  -9  -1   57.60    2.11
   2  -9  -1   56.23    2.34
  -2   9   1   57.30    1.87
  -2   9   1   58.12    2.08
   2   9  -1   50.94    2.12
   1  -9  -1   59.04    2.26
   1  -9  -1   54.14    2.24
  -1  -9   1   60.64    2.19
  -1  -9   1   60.38    2.21
   1   9  -1   56.29    2.20
  -1   9   1   56.94    2.09
   1   9  -1   60.09    2.04
  -1   9   1   56.94    2.21
  -1   9   1   58.71    2.27
   0  -9   1  210.11    6.66
   0  -9   1  210.82    6.84
   0  -9  -1  207.70    6.83
   0  -9   1  197.49    6.59
   0  -9  -1  215.30    6.76
   0   9  -1  204.07    6.59
   0   9   1  218.40    6.86
   0   9   1  206.86    6.74
   0   9  -1  198.06    6.82
   0   9  -1  207.24    6.66
   1  -9   1   22.75    1.06
  -1  -9  -1   24.46    1.00
  -1  -9  -1   21.52    1.07
   1  -9   1   22.85    1.05
   1  -9   1   26.38    1.37
   1   9   1   21.97    0.99
   1   9   1   23.62    1.13
  -1   9  -1   25.31    1.21
   1   9   1   24.13    1.16
  -1   9  -1   23.75    1.04
  -1   9  -1   23.12    1.03
   2  -9   1    5.00    0.61
   2  -9   1    6.04    0.49
  -2  -9  -1    7.86    0.59
   2  -9   1    7.02    0.53
   2   9   1    6.58    0.43
  -2   9  -1    6.08    0.65
   2   9   1    7.92    0.64
  -2   9  -1    7.05    0.52
   3  -9   1   30.24    1.65
   3  -9   1   34.50    1.46
  -3  -9  -1   28.44    1.49
   3  -9   1   31.70    1.41
   3   9   1   31.89    1.63
   3   9   1   28.30    1.24
  -3   9  -1   30.92    1.55
   4  -9   1    0.29    0.28
   4  -9   1    0.11    0.23
  -4  -9  -1    0.38    0.30
   4  -9   1    0.28    0.33
   4   9   1    0.19    0.19
   4   9   1    0.30    0.20
   4   9   1    0.50    0.38
   5  -9   1    9.64    1.02
   5  -9   1    9.03    1.29
   5  -9   1    8.93    0.97
   5   9   1    9.91    1.25
   6  -9   1    3.14    0.69
   6  -9   1    2.96    0.99
   6   9   1    1.89    0.82
   7  -9   1    0.21    0.74
   7   9   1    1.28    0.87
   7 -10  -1   14.85    2.12
   7  10  -1   16.42    1.95
   6 -10  -1    2.81    0.66
   6 -10  -1    6.05    1.25
   6  10  -1    4.40    0.74
   6  10  -1    5.17    1.02
  -5 -10   1    6.77    0.95
   5 -10  -1    5.84    0.59
   5 -10  -1    6.63    1.09
   5 -10  -1    4.91    0.70
   5  10  -1    5.66    0.73
   5  10  -1    6.81    0.95
   4 -10  -1   13.97    0.98
   4 -10  -1   15.01    0.74
  -4 -10   1   15.56    1.08
   4 -10  -1   13.00    1.38
  -4  10   1   13.79    0.78
   4  10  -1   15.53    1.13
   4  10  -1   16.19    1.00
   3 -10  -1   13.44    0.85
  -3 -10   1   13.00    0.88
   3 -10  -1   14.55    1.07
  -3  10   1   13.56    0.80
  -3  10   1   13.36    0.61
   3  10  -1   13.67    0.86
   2 -10  -1   81.72    2.99
   2 -10  -1   88.09    3.27
  -2 -10   1   82.00    3.06
  -2  10   1   80.74    3.13
   2  10  -1   83.55    3.06
  -2  10   1   88.15    3.06
  -2  10   1   82.23    2.73
   1 -10  -1   17.07    0.99
  -1 -10   1   17.10    0.94
  -1 -10   1   17.87    0.94
   1  10  -1   18.48    0.83
   1  10  -1   19.38    0.82
   1  10  -1   18.68    0.97
  -1  10   1   19.69    1.03
  -1  10   1   19.47    1.01
   0 -10  -1  144.05    4.80
   0 -10   1  139.41    4.64
   0 -10   1  141.65    4.69
   0 -10  -1  143.50    4.87
   0  10  -1  143.63    4.89
   0  10   1  134.75    4.77
   0  10  -1  141.36    4.63
   0  10   1  153.42    4.92
  -1 -10  -1   15.48    0.76
  -1 -10  -1   15.15    0.85
   1 -10   1   15.70    0.83
   1 -10   1   12.96    0.76
   1  10   1   16.53    0.80
  -1  10  -1   15.60    0.80
   1  10   1   15.95    0.91
  -1  10  -1   15.16    0.94
   2 -10   1   38.12    1.69
   2 -10   1   41.10    1.66
  -2 -10  -1   41.67    1.79
   2 -10   1   39.06    1.81
   2  10   1   42.86    1.59
  -2  10  -1   42.04    1.67
   2  10   1   44.17    1.87
  -2  10  -1   42.87    1.88
   3 -10   1    5.81    0.61
   3 -10   1    7.10    0.66
   3 -10   1    4.48    0.67
  -3 -10  -1    5.20    0.63
   3  10   1    5.70    0.46
  -3  10  -1    5.01    0.68
   3  10   1    6.06    0.75
   4 -10   1    3.15    0.53
   4 -10   1    2.87    0.53
  -4 -10  -1    1.30    0.43
   4 -10   1    2.27    0.59
   4  10   1    2.47    0.36
   4  10   1    1.55    0.52
   4  10   1    1.96    0.36
   5 -10   1   20.17    1.68
   5 -10   1   19.83    1.33
   5 -10   1   20.22    1.28
   5  10   1   20.62    1.65
   6 -10   1    4.24    0.90
   6 -10   1    4.76    1.14
   6  10   1    3.80    0.99
   7 -10   1    5.42    1.40
   7  10   1    5.92    1.33
   7 -11  -1    8.34    1.67
   7  11  -1    6.54    1.28
   6 -11  -1    4.87    1.14
   6 -11  -1    4.85    0.90
   6  11  -1    5.35    1.05
   5 -11  -1   14.98    1.34
   5 -11  -1   14.19    1.62
  -5 -11   1   15.47    1.24
   5  11  -1   16.46    1.33
   5  11  -1   14.61    1.06
   4 -11  -1   17.58    1.12
  -4 -11   1   18.56    1.21
   4 -11  -1   17.84    1.40
   4 -11  -1   19.17    0.86
   4  11  -1   17.68    1.26
   4  11  -1   18.80    1.12
   3 -11  -1   45.18    2.12
   3 -11  -1   42.69    1.78
  -3 -11   1   39.10    1.82
  -3  11   1   38.20    1.44
   3  11  -1   40.50    1.78
   2 -11  -1   14.23    0.95
  -2 -11   1   12.14    0.80
  -2  11   1   12.30    0.56
  -2  11   1   11.70    0.84
   2  11  -1   13.87    0.80
   2  11  -1   11.39    0.78
   1 -11  -1   41.22    1.73
  -1 -11   1   37.67    1.64
   1  11  -1   37.75    1.47
   1  11  -1   34.58    1.61
   1  11  -1   38.49    1.44
  -1  11   1   35.78    1.64
  -1  11   1   38.85    1.78
   0 -11  -1   16.32    0.91
   0 -11   1   15.00    0.75
   0 -11  -1   16.72    0.89
   0  11   1   15.84    0.91
   0  11   1   15.78    0.87
   0  11  -1   14.29    0.72
   0  11  -1   14.41    0.90
  -1 -11  -1    2.54    0.39
   1 -11   1    2.85    0.38
  -1 -11  -1    3.20    0.39
  -1 -11  -1    3.89    0.49
   1 -11   1    3.44    0.42
   1  11   1    4.05    0.43
  -1  11  -1    3.08    0.49
  -1  11  -1    3.26    0.39
   1  11   1    3.65    0.52
   2 -11   1   21.42    1.04
  -2 -11  -1   16.53    1.00
   2 -11   1   17.50    1.07
   2 -11   1   17.16    0.91
   2  11   1   18.36    0.89
  -2  11  -1   16.60    1.09
  -2  11  -1   19.14    0.94
   2  11   1   20.97    1.13
   3 -11   1   15.04    0.89
   3 -11   1   15.43    0.96
  -3 -11  -1   14.79    1.01
   3 -11   1   14.54    1.09
  -3  11  -1   16.40    1.09
   3  11   1   15.49    1.11
   3  11   1   15.48    0.81
  -4 -11  -1    7.11    0.90
   4 -11   1    6.87    0.82
   4 -11   1    6.81    1.04
   4 -11   1    5.17    0.66
   4  11   1    7.05    0.56
   4  11   1    6.67    0.52
   4  11   1    6.30    0.92
  -5 -11  -1   15.50    1.53
   5 -11   1   14.94    1.20
   5 -11   1   17.34    1.15
   5 -11   1   17.67    1.84
   5  11   1   17.17    1.73
   6 -11   1   10.45    1.64
   6 -11   1   11.72    1.36
   6  11   1   13.11    1.67
   7 -11   1    5.32    1.43
   7  11   1    4.13    1.14
   7 -12  -1    4.73    1.21
   7  12  -1    4.21    1.15
   6 -12  -1    3.52    1.00
   6 -12  -1    3.87    0.79
   6  12  -1    4.31    0.93
   5 -12  -1    7.91    0.93
   5 -12  -1   10.11    1.37
  -5 -12   1    8.51    1.07
   5  12  -1    8.58    0.92
   5  12  -1    5.94    0.98
  -4 -12   1   35.71    1.85
   4 -12  -1   36.54    2.13
   4 -12  -1   35.77    1.76
   4  12  -1   37.16    1.73
   4  12  -1   35.62    1.93
  -4  12   1   35.26    1.36
  -3 -12   1   39.40    1.82
   3 -12  -1   36.94    1.99
   3 -12  -1   39.54    1.76
  -3  12   1   39.86    1.41
   3  12  -1   37.20    1.74
  -2 -12   1    9.96    0.73
   2 -12  -1   10.68    0.85
  -2  12   1   10.37    0.51
  -2  12   1    9.78    0.78
   2  12  -1    9.07    0.70
   2  12  -1    8.84    0.65
   1 -12  -1   27.14    1.36
  -1 -12   1   28.01    1.34
  -1  12   1   26.04    1.33
   1  12  -1   24.25    1.28
   1  12  -1   27.91    1.16
   0 -12  -1   29.11    1.41
   0 -12   1   29.70    1.25
   0 -12  -1   30.69    1.40
   0  12   1   29.45    1.38
   0  12  -1   31.67    1.25
   0  12   1   29.59    1.44
   0  12  -1   29.64    1.46
   1 -12   1   87.52    3.19
  -1 -12  -1   90.25    3.15
  -1 -12  -1   87.66    3.25
   1 -12   1   93.81    3.20
  -1 -12  -1   86.76    3.28
  -1  12  -1   88.56    3.14
  -1  12  -1   88.10    3.39
   1  12   1   85.22    3.13
   2 -12   1    3.72    0.56
  -2 -12  -1    4.32    0.42
   2 -12   1    2.62    0.42
  -2 -12  -1    3.29    0.51
   2  12   1    4.40    0.47
   2  12   1    3.00    0.50
  -2  12  -1    3.31    0.61
  -2  12  -1    3.66    0.57
  -3 -12  -1   18.45    1.15
   3 -12   1   17.88    0.99
   3 -12   1   19.10    1.27
   3 -12   1   16.72    1.06
   3  12   1   21.67    1.31
   3  12   1   17.49    0.92
  -3  12  -1   18.19    1.20
   4 -12   1   16.41    1.02
   4 -12   1   16.99    1.13
   4 -12   1   15.23    1.31
  -4 -12  -1   16.49    1.20
   4  12   1   15.76    0.89
   4  12   1   14.01    1.37
   4  12   1   17.02    0.88
   5 -12   1    2.59    0.54
   5 -12   1    2.12    0.73
   5 -12   1    1.73    0.50
  -5 -12  -1    1.23    0.53
   5  12   1    1.96    0.71
   6 -12   1    2.74    0.71
   6 -12   1    2.85    0.95
   6  12   1    5.21    1.12
   7 -12   1    2.09    1.06
   7  12   1    0.91    0.82
   7 -13  -1    2.30    1.02
   7  13  -1    1.00    0.82
   6 -13  -1   14.42    1.44
   6 -13  -1   15.21    1.90
   6  13  -1   16.20    1.76
  -5 -13   1    5.51    0.89
   5 -13  -1    5.77    1.07
   5 -13  -1    4.00    0.72
   5  13  -1    5.46    0.77
   5  13  -1    3.40    0.79
  -4 -13   1   38.26    1.98
   4 -13  -1   37.02    2.20
   4 -13  -1   43.56    1.96
   4  13  -1   41.49    1.90
  -4  13   1   36.48    1.61
   4  13  -1   41.68    2.10
  -3 -13   1   11.66    0.90
   3 -13  -1   13.32    0.88
   3 -13  -1   11.52    1.23
  -3  13   1   13.77    0.63
   3  13  -1   11.78    0.87
  -2 -13   1   16.57    1.03
   2 -13  -1   17.33    1.14
   2  13  -1   17.89    1.05
  -2  13   1   17.80    0.79
   2  13  -1   19.02    1.00
  -2  13   1   16.33    1.08
   1 -13  -1   56.04    2.37
  -1 -13   1   53.21    2.31
   1  13  -1   56.99    2.34
  -1  13   1   59.19    2.39
   1  13  -1   60.99    2.17
   0 -13   1   47.92    1.88
   0 -13  -1   47.76    2.07
   0  13  -1   50.94    2.16
   0  13  -1   52.45    1.90
   0  13   1   50.75    2.07
  -1 -13  -1   55.38    2.11
  -1 -13  -1   54.42    2.21
   1 -13   1   52.50    2.13
   1 -13   1   52.86    2.11
  -1 -13  -1   50.77    2.20
   1  13   1   51.78    2.09
  -1  13  -1   51.67    2.30
  -1  13  -1   60.62    2.48
   2 -13   1   17.68    1.12
  -2 -13  -1   17.07    1.08
  -2 -13  -1   19.48    0.93
   2 -13   1   20.26    1.07
   2  13   1   18.76    0.97
  -2  13  -1   19.03    1.22
   2  13   1   17.69    1.12
   3 -13   1   13.66    0.84
   3 -13   1   12.96    1.07
  -3 -13  -1   13.90    0.99
   3 -13   1   12.58    0.91
  -3  13  -1   14.29    1.07
   3  13   1   13.41    1.08
   3  13   1   13.77    0.80
   4 -13   1    8.50    0.92
  -4 -13  -1    6.62    0.91
   4 -13   1    7.83    1.10
   4 -13   1    6.55    0.73
   4  13   1    7.28    0.60
   4  13   1    8.60    1.10
   4  13   1    7.13    0.64
  -5 -13  -1    7.21    1.03
   5 -13   1    8.03    1.26
   5 -13   1    8.26    1.06
   5 -13   1    7.10    0.82
   5  13   1    7.48    1.24
   6 -13   1    6.81    1.37
   6 -13   1    4.80    0.98
   6  13   1    5.82    1.26
   7 -13   1    3.41    1.21
   7 -14  -1   10.89    1.92
   6 -14  -1    6.58    1.36
   6 -14  -1    6.51    0.96
  -6 -14   1    6.80    1.13
   6  14  -1    5.28    1.09
   5 -14  -1    0.96    0.45
  -5 -14   1    2.56    0.63
   5 -14  -1    2.43    0.77
   5  14  -1    2.43    0.68
   5  14  -1    2.95    0.62
  -4 -14   1   12.65    1.03
   4 -14  -1   13.68    1.45
   4 -14  -1   10.53    1.02
   4  14  -1   12.59    1.21
   4  14  -1   11.16    0.92
   3 -14  -1   21.92    1.51
  -3 -14   1   23.20    1.37
   3  14  -1   27.59    1.41
  -3  14   1   25.98    1.02
   2 -14  -1   35.31    1.80
   2  14  -1   33.47    1.64
  -2  14   1   35.23    1.36
   2  14  -1   34.92    1.57
  -2  14   1   34.88    1.75
   1 -14  -1   76.25    3.09
  -1 -14   1   78.86    3.09
   1  14  -1   82.96    2.89
   1  14  -1   79.78    3.08
  -1  14   1   78.50    3.10
   0 -14   1    8.03    0.57
   0 -14  -1    7.27    0.67
   0  14   1    7.98    0.68
   0  14  -1   10.97    0.62
   0  14  -1    7.70    0.80
   1 -14   1   16.60    0.92
  -1 -14  -1   15.26    0.98
  -1 -14  -1   17.75    1.06
   1 -14   1   16.54    0.94
  -1 -14  -1   15.82    0.99
   1  14   1   15.11    0.91
  -1  14  -1   15.14    1.06
  -1  14  -1   15.15    0.89
  -2 -14  -1    0.18    0.17
   2 -14   1    0.04    0.19
   2 -14   1    0.27    0.22
  -2 -14  -1    0.09    0.19
   2  14   1    0.33    0.26
   2  14   1    0.15    0.19
  -2  14  -1    0.29    0.30
   3 -14   1    3.07    0.54
  -3 -14  -1    3.70    0.62
   3 -14   1    3.48    0.68
  -3  14  -1    4.05    0.72
   3  14   1    4.85    0.54
   3  14   1    3.77    0.67
  -4 -14  -1    4.48    0.77
   4 -14   1    3.75    0.79
   4 -14   1    3.90    0.57
   4 -14   1    3.10    0.61
   4  14   1    4.59    0.85
   4  14   1    3.96    0.52
  -5 -14  -1    6.80    1.03
   5 -14   1   11.73    1.25
   5 -14   1    8.37    1.06
   5 -14   1    8.95    1.35
   5  14   1   11.22    1.46
   6 -14   1    3.91    1.14
   6 -14   1    6.04    1.04
   6  14   1    6.11    1.28
   7 -14   1    0.92    0.94
   7  14   1    0.36    0.79
   7 -15  -1    2.94    1.13
   7  15  -1    1.47    0.86
   6 -15  -1   16.03    2.15
  -6 -15   1   19.47    1.90
   6 -15  -1   12.49    1.47
   6  15  -1   18.35    1.90
  -5 -15   1   16.09    1.32
   5 -15  -1   17.23    1.32
   5 -15  -1   14.32    1.72
   5  15  -1   16.70    1.20
   5  15  -1   17.28    1.65
   4 -15  -1   34.44    1.77
  -4 -15   1   34.11    1.86
   4 -15  -1   30.95    2.04
   4  15  -1   36.94    1.79
  -3 -15   1   16.19    1.13
   3 -15  -1   18.01    1.34
  -3  15   1   18.18    0.82
   3  15  -1   20.18    1.18
   2 -15  -1   92.39    3.76
  -2 -15   1   89.93    3.63
  -2  15   1   93.43    3.73
  -2  15   1   99.41    3.27
   2  15  -1   90.39    3.59
   2  15  -1  105.36    3.76
  -1 -15   1   59.65    2.49
   1 -15  -1   57.74    2.49
  -1  15   1   58.92    2.50
   1  15  -1   60.49    2.27
   1  15  -1   57.56    2.48
   0 -15  -1   13.65    0.94
   0 -15   1   16.24    0.86
   0  15  -1   15.30    1.05
   0  15  -1   14.42    0.81
   0  15   1   16.18    1.00
  -1 -15  -1   36.84    1.75
  -1 -15  -1   36.38    1.74
   1 -15   1   39.48    1.70
  -1  15  -1   34.97    1.83
   1  15   1   37.78    1.68
  -2 -15  -1   36.21    1.79
   2 -15   1   39.45    1.77
   2 -15   1   39.76    1.87
   2  15   1   38.59    1.85
  -2  15  -1   39.50    2.00
   2  15   1   35.41    1.64
   3 -15   1   23.65    1.47
  -3 -15  -1   20.13    1.29
   3 -15   1   18.89    1.19
   3  15   1   20.16    1.39
  -3  15  -1   19.95    1.37
   3  15   1   18.38    1.05
   4 -15   1    3.82    0.68
  -4 -15  -1    5.28    0.87
   4 -15   1    3.76    0.80
   4 -15   1    3.76    0.59
   4  15   1    5.14    0.61
   4  15   1    3.55    0.79
  -5 -15  -1    6.57    1.03
   5 -15   1    7.63    1.28
   5 -15   1    4.45    0.80
   5  15   1    5.26    1.05
   6 -15   1    1.75    0.65
   6  15   1    1.07    0.82
   7 -15   1    0.43    0.84
   7  15   1   -0.14    0.78
   7 -16  -1   13.13    2.10
   7  16  -1    8.66    1.60
   6 -16  -1    3.05    0.81
   6 -16  -1    5.45    1.25
  -6 -16   1    5.68    1.10
   6  16  -1    5.39    1.12
   5 -16  -1    2.69    0.81
  -5 -16   1    2.34    0.63
   5 -16  -1    2.74    0.63
   5  16  -1    2.33    0.73
   5  16  -1    2.20    0.56
   4 -16  -1   24.24    1.76
  -4 -16   1   22.86    1.49
   4  16  -1   24.95    1.44
   3 -16  -1    1.29    0.47
  -3 -16   1    1.68    0.46
  -3  16   1    1.54    0.27
   3  16  -1    1.93    0.46
  -2 -16   1   13.72    1.00
   2 -16  -1   12.72    1.06
  -2  16   1   15.04    0.78
   2  16  -1   15.22    1.03
  -2  16   1   14.13    1.08
   1 -16  -1   26.27    1.45
  -1 -16   1   26.60    1.46
  -1  16   1   26.55    1.47
   1  16  -1   25.21    1.43
   1  16  -1   26.46    1.26
   0 -16  -1    5.62    0.70
   0 -16   1    4.08    0.50
   0  16  -1    5.41    0.77
   0  16  -1    4.60    0.51
   0  16   1    5.27    0.67
   1 -16   1   54.28    2.24
  -1 -16  -1   53.69    2.35
  -1 -16  -1   52.18    2.30
  -1  16  -1   53.42    2.46
   1  16   1   55.54    2.29
   2 -16   1   14.96    1.01
   2 -16   1   15.87    1.10
  -2 -16  -1   15.01    1.08
   2  16   1   16.37    0.99
   2  16   1   17.10    1.14
  -2  16  -1   17.82    1.25
   3 -16   1   10.60    1.02
  -3 -16  -1    9.64    1.02
   3 -16   1    8.64    1.03
   3  16   1    9.59    0.75
  -3  16  -1    9.12    1.03
   3  16   1    9.47    1.07
  -4 -16  -1    2.41    0.61
   4 -16   1    4.12    0.86
   4 -16   1    3.59    0.69
   4  16   1    4.01    0.57
   4  16   1    2.69    0.71
   5 -16   1   14.97    1.73
   5 -16   1   13.29    1.41
  -5 -16  -1   18.57    1.79
   5  16   1   16.95    1.77
   6 -16   1   -0.03    0.62
   6 -16   1    1.06    0.59
   6  16   1   -0.07    0.68
   7 -17  -1   -0.21    0.74
   7  17  -1    0.64    0.84
  -6 -17   1    5.50    1.04
   6 -17  -1    5.66    1.26
   6  17  -1    7.62    1.31
  -5 -17   1   13.79    1.41
   5 -17  -1   16.05    1.88
   5  17  -1   12.48    1.09
   5  17  -1   13.97    1.55
   4 -17  -1    2.45    0.73
  -4 -17   1    1.40    0.50
   4  17  -1    1.42    0.45
   3 -17  -1    7.56    1.01
  -3 -17   1    8.05    0.94
  -3  17   1    7.60    0.52
   3  17  -1    7.15    0.85
   2 -17  -1   79.86    3.47
  -2 -17   1   87.07    3.42
  -2  17   1   82.13    3.46
  -2  17   1   90.46    3.03
   2  17  -1   81.89    3.36
   1 -17  -1   17.48    1.17
  -1 -17   1   17.25    1.16
   1  17  -1   18.66    1.02
  -1  17   1   17.21    1.18
   1  17  -1   16.92    1.16
   0 -17  -1   61.15    2.59
   0 -17  -1   57.55    2.52
   0 -17   1   59.09    2.35
   0  17  -1   62.29    2.35
   0  17  -1   62.14    2.67
   0  17   1   60.24    2.57
  -1 -17  -1   18.14    1.14
   1 -17   1   19.02    1.10
  -1 -17  -1   16.56    1.14
   1  17   1   17.27    1.10
  -1  17  -1   17.51    1.26
   2 -17   1   47.32    2.12
  -2 -17  -1   44.98    2.16
   2 -17   1   47.56    2.21
   2  17   1   46.19    2.03
  -2  17  -1   47.42    2.36
   3 -17   1    3.70    0.76
  -3 -17  -1    3.46    0.66
   3 -17   1    3.82    0.63
  -3  17  -1    3.36    0.75
   3  17   1    4.56    0.62
   3  17   1    3.27    0.63
  -4 -17  -1    0.35    0.36
   4 -17   1    0.38    0.39
   4 -17   1    0.38    0.47
   4  17   1   -0.23    0.42
   4  17   1    0.25    0.30
   5 -17   1    1.74    0.71
  -5 -17  -1    3.13    0.75
   5 -17   1    1.95    0.65
   5  17   1    3.06    0.89
   6 -17   1    2.56    0.96
  -6 -17  -1    1.60    0.74
   6 -17   1    2.21    0.79
   6  17   1    1.41    0.92
   7 -18  -1    6.78    1.65
   7  18  -1    4.96    1.25
  -6 -18   1    6.34    1.10
   6 -18  -1    5.51    1.31
   6  18  -1    4.85    1.10
  -5 -18   1    5.70    1.03
   5 -18  -1    5.76    1.15
   5  18  -1    7.38    0.97
   5  18  -1    4.80    0.96
  -4 -18   1    2.52    0.65
   4 -18  -1    0.24    0.40
   4  18  -1    2.12    0.55
   3 -18  -1   11.01    1.23
  -3 -18   1   10.37    1.10
   3  18  -1   12.36    1.00
  -2 -18   1    8.81    1.00
   2 -18  -1    8.59    1.03
  -2  18   1   10.50    0.66
  -2  18   1    9.00    1.08
   2  18  -1    8.95    1.00
   1 -18  -1    0.37    0.25
  -1 -18   1    0.27    0.25
  -1  18   1    0.59    0.40
   1  18  -1    0.32    0.30
   1  18  -1    0.16    0.23
   0 -18  -1   38.23    1.88
   0 -18  -1   35.94    1.80
   0 -18   1   35.47    1.61
   0  18  -1   37.76    1.95
   0  18   1   37.16    1.84
   0  18  -1   36.33    1.62
  -1 -18  -1   17.20    1.14
  -1 -18  -1   18.58    1.21
   1 -18   1   17.43    1.09
  -1  18  -1   19.52    1.34
   1  18   1   16.00    1.11
   2 -18   1   68.86    3.03
  -2 -18  -1   73.20    3.08
   2 -18   1   73.32    2.96
   2  18   1   76.52    2.93
  -2  18  -1   72.75    3.23
  -3 -18  -1   43.23    2.19
   3 -18   1   41.95    2.25
  -3  18  -1   44.18    2.33
   3  18   1   40.57    2.22
   3  18   1   42.62    1.92
   4 -18   1    1.09    0.56
  -4 -18  -1    0.25    0.36
   4 -18   1    0.38    0.36
   4  18   1    0.36    0.45
   4  18   1    0.11    0.31
  -5 -18  -1   14.04    1.59
   5 -18   1   11.54    1.65
   5 -18   1    9.44    1.31
   5  18   1   10.89    1.47
  -6 -18  -1   10.41    1.47
   6 -18   1   14.56    2.02
   6 -18   1   10.87    1.54
   6  18   1   14.70    1.93
   6 -19  -1   13.40    1.99
  -6 -19   1   16.01    1.81
   6  19  -1   15.20    1.79
  -5 -19   1    0.75    0.51
   5 -19  -1    1.00    0.66
   5  19  -1    0.16    0.51
   5  19  -1    1.50    0.53
  -4 -19   1   21.91    1.56
   4 -19  -1   22.60    1.78
   4  19  -1   26.05    1.55
   3 -19  -1   77.13    3.47
  -3 -19   1   76.70    3.26
   3  19  -1   71.31    3.13
   2 -19  -1    7.89    1.01
  -2 -19   1    6.04    0.81
  -2  19   1    7.84    0.97
   2  19  -1    7.13    0.89
  -1 -19   1   99.55    3.99
   1 -19  -1   98.94    3.98
  -1  19   1  100.91    4.01
   1  19  -1   96.96    3.97
   1  19  -1  108.53    3.83
   0 -19  -1   20.11    1.31
   0 -19   1   21.28    1.13
   0 -19  -1   18.33    1.22
   0  19   1   21.20    1.34
   0  19  -1   20.09    1.37
  -1 -19  -1   26.48    1.54
   1 -19   1   26.39    1.41
  -1 -19  -1   25.47    1.46
  -1  19  -1   24.24    1.59
   1  19   1   24.53    1.42
  -2 -19  -1   42.90    2.06
   2 -19   1   39.81    2.02
   2 -19   1   37.85    1.89
   2  19   1   37.86    1.87
  -2  19  -1   39.86    2.20
   3 -19   1    1.17    0.46
  -3 -19  -1    0.87    0.40
   3 -19   1    0.92    0.39
   3  19   1    0.76    0.40
  -3  19  -1    0.79    0.44
   3  19   1    0.82    0.37
  -4 -19  -1   20.37    1.55
   4 -19   1   24.17    1.80
   4 -19   1   22.14    1.53
   4  19   1   22.50    1.71
   5 -19   1    0.43    0.59
  -5 -19  -1   -0.22    0.33
   5 -19   1    0.38    0.46
   5  19   1   -0.11    0.55
   6 -19   1    2.92    0.94
  -6 -19  -1    5.05    1.12
   6 -19   1    4.25    1.17
   6  19   1    3.27    1.10
   6 -20  -1    5.59    1.31
  -6 -20   1    5.02    1.01
   6  20  -1    5.36    1.22
   5 -20  -1    4.21    1.10
  -5 -20   1    4.08    0.84
   5  20  -1    2.80    0.85
   4 -20  -1    3.10    0.85
  -4 -20   1    3.02    0.68
   4  20  -1    1.86    0.55
   3 -20  -1    3.35    0.75
  -3 -20   1    4.15    0.75
   3  20  -1    5.14    0.80
   2 -20  -1   44.11    2.32
  -2 -20   1   45.09    2.29
  -2  20   1   47.58    2.37
   2  20  -1   43.41    2.21
  -1 -20   1   15.05    1.14
   1 -20  -1   11.31    0.99
  -1  20   1   13.30    1.13
   1  20  -1   13.69    1.12
   0 -20   1    1.44    0.36
   0 -20  -1    1.39    0.42
   0 -20  -1    2.16    0.55
   0  20  -1    0.64    0.40
   0  20   1    2.02    0.51
  -1 -20  -1   44.92    2.15
   1 -20   1   45.26    2.08
  -1 -20  -1   44.82    2.22
  -1  20  -1   42.77    2.29
   1  20   1   44.99    2.13
  -2 -20  -1   34.09    1.83
   2 -20   1   27.72    1.67
   2  20   1   26.72    1.54
  -2  20  -1   32.12    1.92
   3 -20   1    2.01    0.60
  -3 -20  -1    3.13    0.68
   3 -20   1    1.89    0.53
   3  20   1    2.97    0.56
   3  20   1    2.54    0.62
  -3  20  -1    1.65    0.58
   4 -20   1    3.66    0.87
   4 -20   1    2.67    0.67
  -4 -20  -1    3.42    0.76
   4  20   1    3.54    0.85
   5 -20   1    1.17    0.69
  -5 -20  -1    0.33    0.42
   5 -20   1    0.21    0.43
   5  20   1    0.25    0.64
  -6 -20  -1    7.38    1.34
   6 -20   1    5.72    1.40
   6 -20   1    9.57    1.47
   6  20   1    6.71    1.48
   6 -21  -1    2.10    0.91
  -6 -21   1    2.04    0.71
   6  21  -1    2.15    0.94
   5 -21  -1   21.58    2.36
  -5 -21   1   21.94    1.72
   5  21  -1   21.63    2.03
   4 -21  -1   32.86    2.20
  -4 -21   1   28.01    1.88
   4  21  -1   29.48    1.78
   3 -21  -1    7.83    1.17
  -3 -21   1    7.25    1.02
   3  21  -1    6.92    0.93
  -3  21   1    6.83    1.03
  -2 -21   1    6.29    0.91
   2 -21  -1    6.99    0.96
  -2  21   1    6.16    0.87
   2  21  -1    5.98    0.89
   1 -21  -1   29.86    1.75
  -1 -21   1   29.38    1.77
  -1  21   1   32.57    1.83
   1  21  -1   30.76    1.82
   0 -21  -1    3.07    0.58
   0 -21   1    3.79    0.56
   0 -21  -1    2.53    0.57
   0  21   1    3.11    0.63
   0  21  -1    2.21    0.63
  -1 -21  -1   29.83    1.76
  -1 -21  -1   30.38    1.70
   1 -21   1   32.44    1.68
   1  21   1   31.21    1.70
  -1  21  -1   32.67    1.94
  -2 -21  -1    5.60    0.84
   2 -21   1    6.40    0.90
  -2  21  -1    3.88    0.76
   2  21   1    5.51    0.78
  -3 -21  -1   14.83    1.49
   3 -21   1   15.51    1.23
   3 -21   1   16.57    1.36
   3  21   1   15.77    1.50
   3  21   1   14.66    1.11
  -3  21  -1   13.48    1.46
  -4 -21  -1    4.45    0.90
   4 -21   1    6.47    1.15
   4 -21   1    6.44    1.00
   4  21   1    5.90    1.07
   5 -21   1    8.19    1.23
  -5 -21  -1   10.05    1.37
   5 -21   1    8.68    1.42
   5  21   1   11.35    1.57
  -6 -21  -1    4.01    1.06
   6 -21   1    1.74    0.77
   6 -21   1    4.70    1.29
   6  21   1    4.17    1.21
  -6 -22   1    3.24    0.89
   6 -22  -1    3.52    1.19
   6  22  -1    3.50    1.08
   5 -22  -1    0.11    0.57
  -5 -22   1   -0.01    0.42
   5  22  -1    0.68    0.68
   4 -22  -1    0.54    0.53
  -4 -22   1    1.86    0.61
   4  22  -1    0.85    0.46
   3 -22  -1   44.98    2.59
  -3 -22   1   51.16    2.57
  -3  22   1   46.90    2.56
   3  22  -1   46.28    2.39
  -2 -22   1   20.95    1.45
   2 -22  -1   19.63    1.45
  -2  22   1   15.25    1.35
   2  22  -1   17.43    1.34
   1 -22  -1   33.49    1.86
  -1 -22   1   29.72    1.80
   1  22  -1   28.44    1.82
  -1  22   1   30.88    1.85
   0 -22  -1   30.26    1.76
   0 -22  -1   32.55    1.87
   0 -22   1   34.77    1.65
   0  22  -1   35.80    2.03
   0  22   1   33.47    1.87
  -1 -22  -1   11.53    1.00
  -1 -22  -1   10.66    1.18
   1 -22   1   12.93    1.01
  -1  22  -1   11.48    1.26
   1  22   1   11.99    1.04
   2 -22   1    3.11    0.64
  -2 -22  -1    3.02    0.71
  -2  22  -1    3.17    0.78
   2  22   1    1.66    0.50
  -3 -22  -1    0.09    0.32
   3 -22   1    0.45    0.43
   3  22   1    0.27    0.37
   3  22   1    0.56    0.45
  -3  22  -1    0.52    0.42
   4 -22   1    0.79    0.57
  -4 -22  -1    1.77    0.64
   4 -22   1    1.92    0.58
   4  22   1    1.35    0.71
  -5 -22  -1   10.57    1.49
   5 -22   1    9.30    1.50
   5 -22   1   12.12    1.51
   5  22   1    7.17    1.31
  -6 -22  -1    0.31    0.62
   6 -22   1    0.52    0.58
   6 -22   1    1.07    0.84
   6  22   1    0.95    0.84
   6 -23  -1    4.01    1.21
  -6 -23   1    5.44    1.13
   6  23  -1    2.34    0.92
   5 -23  -1   18.90    2.24
  -5 -23   1   15.72    1.73
   5  23  -1   12.97    1.61
  -4 -23   1    9.62    1.26
   4 -23  -1    9.41    1.44
   4  23  -1   10.40    1.24
   3 -23  -1    3.85    0.85
  -3 -23   1    2.98    0.76
  -3  23   1    2.97    0.78
   3  23  -1    3.38    0.72
  -2 -23   1   10.24    1.18
   2 -23  -1   13.73    1.47
   2  23  -1   11.17    1.22
  -2  23   1   11.78    1.30
  -1 -23   1   23.87    1.58
   1 -23  -1   25.27    1.62
  -1  23   1   24.58    1.65
   1  23  -1   22.05    1.60
   0 -23  -1   48.96    2.42
   0 -23   1   50.61    2.21
   0 -23  -1   52.35    2.53
   0  23   1   47.02    2.44
   0  23  -1   52.03    2.62
  -1 -23  -1    1.99    0.58
  -1 -23  -1    3.36    0.65
   1 -23   1    2.69    0.58
  -1  23  -1    2.21    0.62
   1  23   1    2.16    0.56
  -2 -23  -1    3.94    0.78
   2 -23   1    3.34    0.68
  -2  23  -1    2.76    0.69
   2  23   1    4.86    0.75
   3 -23   1   14.21    1.54
  -3 -23  -1   19.59    1.47
   3  23   1   16.83    1.62
  -3  23  -1   14.16    1.54
   3  23   1   14.86    1.21
   4 -23   1    3.08    0.88
  -4 -23  -1    6.28    1.05
   4  23   1    2.86    0.87
  -5 -23  -1    4.34    1.00
   5 -23   1    3.20    0.89
   5 -23   1    2.66    0.97
   5  23   1    1.94    0.89
   6 -23   1    3.14    1.14
  -6 -23  -1    3.44    0.99
   6  23   1    3.99    1.13
   6 -24  -1    1.07    0.92
  -6 -24   1    1.42    0.75
   6  24  -1    0.89    0.82
  -5 -24   1    4.08    0.90
   5 -24  -1    4.16    1.15
  -4 -24   1   15.44    1.68
   4 -24  -1   15.71    1.86
   4  24  -1   16.44    1.39
   3 -24  -1   26.97    1.99
  -3 -24   1   30.51    1.95
  -3  24   1   27.46    1.95
   3  24  -1   27.19    1.81
  -2 -24   1    3.72    0.73
   2 -24  -1    5.81    1.00
   2  24  -1    4.77    0.87
  -2  24   1    5.19    0.94
   1 -24  -1    0.62    0.38
  -1 -24   1    1.66    0.55
  -1  24   1    1.55    0.52
   1  24  -1    1.59    0.55
   0 -24  -1    8.85    1.09
   0 -24   1    9.53    0.84
   0 -24  -1    8.46    1.04
   0  24   1    8.92    1.13
   0  24  -1   10.37    1.23
   1 -24   1   25.71    1.50
  -1 -24  -1   22.91    1.50
  -1 -24  -1   24.40    1.64
   1  24   1   20.71    1.49
  -1  24  -1   24.52    1.77
   2 -24   1   32.66    1.91
  -2 -24  -1   30.22    1.89
   2  24   1   28.73    1.84
   2  24   1   30.89    1.77
  -2  24  -1   28.76    2.00
  -3 -24  -1   20.46    1.61
   3 -24   1   23.65    1.71
   3  24   1   19.30    1.62
   3  24   1   22.34    1.48
  -3  24  -1   22.12    1.76
   4 -24   1    7.11    1.28
  -4 -24  -1    3.71    0.85
   4  24   1    3.99    0.97
   5 -24   1    1.88    0.88
  -5 -24  -1    1.71    0.70
   5  24   1    1.78    0.85
   6 -25  -1   13.23    2.09
  -6 -25   1   11.38    1.66
   6  25  -1   10.63    1.68
   5 -25  -1    0.51    0.68
  -5 -25   1    1.68    0.70
   5  25  -1    0.83    0.68
   4 -25  -1   18.93    2.05
  -4 -25   1   16.56    1.71
   4  25  -1   17.76    1.73
   3 -25  -1   15.32    1.70
  -3 -25   1   15.08    1.64
  -3  25   1   17.08    1.78
   3  25  -1   13.75    1.46
   2 -25  -1    5.08    0.95
  -2 -25   1    5.35    0.95
   2  25  -1    7.30    1.08
  -2  25   1    5.21    0.96
   1 -25  -1   18.95    1.43
  -1 -25   1   16.80    1.38
   1  25  -1   18.09    1.49
  -1  25   1   19.48    1.49
   0 -25   1    4.78    0.69
   0 -25  -1    5.13    0.81
   0 -25  -1    5.19    0.91
   0  25  -1    4.86    0.92
   0  25   1    5.86    0.92
   1 -25   1   25.76    1.60
  -1 -25  -1   27.81    1.68
  -1 -25  -1   23.93    1.69
   1  25   1   27.21    1.72
  -1  25  -1   28.31    1.94
   2 -25   1    3.14    0.70
  -2 -25  -1    2.48    0.66
   2  25   1    3.74    0.75
   2  25   1    1.83    0.57
  -2  25  -1    3.41    0.83
   3 -25   1    7.96    1.17
  -3 -25  -1    9.45    1.26
   3  25   1    7.01    1.08
  -3  25  -1    7.60    1.23
   3  25   1    8.26    1.05
   4 -25   1   24.23    1.98
  -4 -25  -1   23.42    1.82
   4  25   1   20.79    2.04
  -5 -25  -1    7.83    1.30
   5 -25   1    5.21    1.26
   5  25   1    7.94    1.44
  -5 -26   1    0.31    0.56
   5 -26  -1    0.00    0.61
   5  26  -1    0.66    0.71
  -4 -26   1    5.95    1.15
   4 -26  -1    7.44    1.36
   4  26  -1    6.14    1.11
   4  26  -1    7.72    1.21
   3 -26  -1   44.24    2.64
  -3 -26   1   41.54    2.47
   3  26  -1   40.19    2.36
  -3  26   1   41.94    2.55
   2 -26  -1    2.81    0.75
  -2 -26   1    2.27    0.68
   2  26  -1    2.27    0.68
  -2  26   1    1.52    0.62
   1 -26  -1    6.66    1.05
  -1 -26   1    5.41    0.92
  -1  26   1    4.97    0.87
   1  26  -1    5.10    0.92
   0 -26  -1    2.42    0.66
   0 -26   1    1.85    0.56
   0 -26   1    2.86    0.55
   0 -26  -1    2.91    0.66
   0  26  -1    2.40    0.70
   0  26   1    2.16    0.63
   1 -26   1   16.62    1.28
  -1 -26  -1   12.73    1.39
  -1 -26  -1   13.50    1.19
  -1  26  -1   16.23    1.67
   1  26   1   15.14    1.30
   2 -26   1    4.57    0.88
  -2 -26  -1    3.29    0.76
  -2  26  -1    3.60    0.86
   2  26   1    3.05    0.69
   2  26   1    3.79    0.74
  -3 -26  -1    2.91    0.76
   3 -26   1    3.07    0.78
   3  26   1    2.52    0.76
  -3  26  -1    1.68    0.68
   3  26   1    1.39    0.56
   4 -26   1    4.43    1.07
  -4 -26  -1    4.97    1.04
   4  26   1    4.06    1.02
  -5 -26  -1    7.45    1.28
   5 -26   1   12.20    1.85
   5  26   1    9.44    1.58
  -5 -27   1    0.44    0.55
   5 -27  -1    0.60    0.70
   5  27  -1    0.63    0.63
  -4 -27   1    6.29    1.11
   4 -27  -1    6.59    1.33
   4  27  -1    5.34    1.07
   4  27  -1    7.60    1.20
   3 -27  -1    1.36    0.68
  -3 -27   1    1.14    0.59
   3  27  -1    0.73    0.57
  -2 -27   1    3.08    0.81
   2 -27  -1    1.79    0.64
  -2  27   1    3.27    0.82
   2  27  -1    2.45    0.76
  -1 -27   1   18.58    1.80
   1 -27  -1   17.67    1.47
   1  27  -1   17.43    1.69
  -1  27   1   17.73    1.51
   0 -27   1   20.82    1.33
   0 -27  -1   18.41    1.81
   0 -27  -1   17.91    1.41
   0 -27   1   18.43    1.53
   0  27   1   19.97    1.55
   0  27  -1   21.62    1.68
  -1 -27  -1    0.66    0.45
   1 -27   1    1.04    0.43
  -1  27  -1    0.93    0.58
   1  27   1    0.38    0.42
   2 -27   1    2.97    0.73
  -2 -27  -1    3.64    0.81
   2  27   1    3.61    0.80
  -2  27  -1    2.77    0.79
   2  27   1    2.26    0.65
   3 -27   1    2.85    0.80
  -3 -27  -1    2.82    0.81
   3  27   1    2.91    0.84
  -3  27  -1    3.41    0.95
  -4 -27  -1    9.57    1.45
   4 -27   1   10.06    1.53
  -5 -27  -1    5.20    1.11
   5 -27   1    2.76    0.98
   5  27   1    3.56    1.13
   5 -28  -1    4.99    1.36
  -5 -28   1    5.20    1.15
   5  28  -1    4.66    1.16
  -4 -28   1    1.43    0.71
   4 -28  -1    1.33    0.71
   4  28  -1    0.77    0.60
  -3 -28   1   14.14    1.64
   3 -28  -1   15.14    1.79
   3  28  -1   13.32    1.53
   2 -28  -1    1.69    0.62
  -2 -28   1    0.78    0.46
   2  28  -1    0.24    0.48
  -2  28   1    0.72    0.48
  -1 -28   1    3.37    0.85
   1 -28  -1    2.62    0.70
   1  28  -1    5.37    1.05
  -1  28   1    4.66    0.94
   0 -28   1    1.93    0.49
   0 -28  -1    3.38    0.84
   0 -28   1    2.20    0.66
   0 -28  -1    3.11    0.71
   0  28  -1    1.53    0.65
   0  28   1    2.81    0.73
   1 -28   1    1.96    0.57
  -1 -28  -1    1.39    0.54
   1  28   1    1.30    0.57
  -1  28  -1    0.54    0.55
  -2 -28  -1   10.49    1.33
   2 -28   1   10.57    1.34
   2  28   1   12.79    1.39
   2  28   1   12.60    1.45
  -2  28  -1   13.72    1.74
   3 -28   1    0.85    0.61
  -3 -28  -1    0.93    0.57
   3  28   1    1.11    0.67
  -3  28  -1    2.39    0.78
   4 -28   1    2.42    0.83
  -4 -28  -1    3.43    0.93
   4  28   1    2.90    1.00
  -5 -28  -1    1.84    0.77
   5 -28   1    2.81    1.00
   5  28   1    1.49    0.92
  -5 -29   1   11.79    1.65
   5 -29  -1    7.54    1.51
   4 -29  -1    6.43    1.31
  -4 -29   1    5.31    1.14
   4  29  -1    4.34    1.02
   3 -29  -1    1.11    0.66
  -3 -29   1    0.39    0.51
   3  29  -1    1.45    0.69
  -2 -29   1    9.73    1.41
   2 -29  -1    8.06    1.27
  -2  29   1    7.60    1.27
   2  29  -1    7.87    1.23
   1 -29  -1    5.93    1.03
  -1 -29   1    5.50    1.05
  -1  29   1    8.04    1.23
   1  29  -1    5.72    1.07
   0 -29   1    9.40    1.04
   0 -29  -1   10.20    1.37
   0 -29  -1    8.27    1.15
   0 -29   1    9.48    1.32
   0  29  -1    7.94    1.30
   0  29   1    6.63    1.05
  -1 -29  -1    4.14    0.88
   1 -29   1    5.80    0.94
   1  29   1    4.69    0.92
  -1  29  -1    6.63    1.23
  -2 -29  -1    2.69    0.78
   2 -29   1    2.27    0.72
   2  29   1    1.75    0.65
  -2  29  -1    2.75    0.87
   2  29   1    2.26    0.68
   3 -29   1    1.31    0.68
  -3 -29  -1    2.26    0.78
   3  29   1    1.81    0.75
  -3  29  -1    2.33    0.83
   4 -29   1    1.23    0.78
  -4 -29  -1    1.12    0.65
   4  29   1    1.87    0.87
   4 -30  -1    3.48    1.05
  -4 -30   1    4.09    1.06
   4  30  -1    3.61    0.98
  -3 -30   1    9.51    1.40
   3 -30  -1    7.96    1.41
   3  30  -1    6.90    1.20
   2 -30  -1    1.28    0.64
  -2 -30   1    1.23    0.53
   2  30  -1    1.05    0.65
  -2  30   1    1.08    0.60
   1 -30  -1    4.93    0.93
   1 -30  -1    6.47    1.08
  -1 -30   1    3.51    0.84
  -1  30   1    6.04    1.06
   1  30  -1    5.33    1.09
   0 -30  -1    1.21    0.58
   0 -30  -1    1.45    0.59
   0 -30   1    2.49    0.70
   0  30  -1    2.64    0.81
   0  30   1    1.48    0.66
  -1 -30  -1    0.43    0.46
   1 -30   1    0.62    0.44
  -1  30  -1    1.08    0.67
   1  30   1    0.98    0.53
  -2 -30  -1    9.41    1.41
   2 -30   1    9.80    1.30
   2  30   1    8.83    1.24
  -2  30  -1    8.90    1.40
   2  30   1    8.29    1.17
   3 -30   1    2.07    0.84
  -3 -30  -1    1.42    0.72
   3  30   1    3.30    0.88
  -3  30  -1    1.47    0.71
   4 -30   1    5.09    1.28
  -4 -30  -1    8.60    1.45
   4  30   1    5.31    1.16
  -4 -31   1    3.28    0.96
   4 -31  -1    3.28    1.05
   4  31  -1    2.16    0.85
  -3 -31   1    2.87    0.86
   3 -31  -1    3.56    0.98
   3  31  -1    1.38    0.82
   2 -31  -1   34.16    2.35
  -2 -31   1   34.62    2.34
  -2  31   1   35.67    2.42
   2  31  -1   29.02    2.18
  -1 -31   1   12.91    1.56
   1 -31  -1   19.41    2.10
   1 -31  -1   15.00    1.68
   1  31  -1   15.34    1.75
  -1  31   1   16.64    1.73
   0 -31  -1    4.89    0.95
   0 -31   1    6.11    1.14
   0 -31  -1    3.67    0.89
   0  31  -1    5.48    1.17
   0  31   1    5.18    1.01
  -1 -31  -1    7.23    1.14
   1  31   1    8.49    1.26
  -1  31  -1    6.21    1.19
  -2 -31  -1    3.50    0.83
   2  31   1    3.74    0.89
   2  31   1    3.23    0.83
  -2  31  -1    4.18    0.91
  -3 -31  -1    3.54    0.98
  -3  31  -1    4.57    1.11
   3  31   1    6.81    1.27
  -4 -31  -1    3.06    0.94
   4  31   1    0.42    0.70
  -4 -32   1    6.22    1.24
   4 -32  -1    4.32    1.19
   4  32  -1    4.12    1.04
   3 -32  -1    4.11    1.05
  -3 -32   1    3.53    0.97
   3  32  -1    2.94    0.93
  -2 -32   1    0.15    0.41
   2 -32  -1    0.11    0.54
  -2  32   1    0.19    0.52
   2  32  -1    0.30    0.61
   1 -32  -1    0.74    0.55
  -1 -32   1   -0.13    0.39
   1 -32  -1    0.27    0.42
   1  32  -1    0.03    0.56
  -1  32   1   -0.01    0.43
   0 -32  -1    3.18    0.82
   0 -32  -1    2.49    0.75
   0 -32   1    2.44    0.78
   0  32   1    3.58    0.94
   0  32  -1    3.07    0.86
  -1 -32  -1    1.35    0.71
   1  32   1    2.18    0.73
  -1  32  -1    1.14    0.65
  -2 -32  -1    6.87    1.32
  -2  32  -1    5.25    1.11
   2  32   1    6.20    1.17
   2  32   1    7.38    1.20
  -3 -32  -1    8.34    1.37
   3  32   1   11.39    1.54
  -3  32  -1   11.80    1.77
  -4 -32  -1    6.69    1.31
   4  32   1    5.58    1.30
   4  33  -1    6.13    1.22
  -3 -33   1    0.89    0.68
   3 -33  -1    1.05    0.72
   3  33  -1    0.00    0.65
   2 -33  -1    3.14    0.95
  -2 -33   1    1.98    0.78
  -2  33   1    2.95    0.94
   2  33  -1    2.52    0.88
   1 -33  -1   24.13    1.91
   1 -33  -1   25.54    2.02
  -1  33   1   23.50    1.98
   1  33  -1   23.88    2.07
   0 -33   1   11.12    1.46
   0 -33  -1   11.36    1.48
   0 -33  -1   11.30    1.47
   0  33  -1   16.24    1.91
   0  33   1   12.33    1.59
  -1 -33  -1   10.61    1.57
  -1  33  -1   13.83    1.84
   1  33   1   11.20    1.38
   1  33   1   11.09    1.49
  -2 -33  -1    4.75    1.01
   2  33   1    7.96    1.28
   2  33   1    5.37    1.09
  -2  33  -1    4.95    1.19
  -3 -33  -1    8.43    1.42
  -3  33  -1    6.68    1.32
   3  33   1    6.74    1.25
   3 -34  -1    0.78    0.78
  -3 -34   1    0.96    0.75
   2 -34  -1    2.70    0.88
  -2 -34   1    1.88    0.72
   2  34  -1    2.25    0.87
  -2  34   1    4.62    1.09
   1 -34  -1    9.77    1.94
  -1 -34   1    5.66    1.09
   1 -34  -1    7.11    1.30
  -1  34   1    5.86    1.11
   1  34  -1    9.02    1.43
   0 -34   1    0.44    0.54
   0 -34  -1    0.44    0.56
   0  34  -1    0.43    0.63
   0  34   1    0.99    0.60
  -1 -34  -1    1.40    0.70
   1 -34   1    2.51    0.91
  -1  34  -1    2.05    0.89
   1  34   1    2.85    0.81
   1  34   1    2.19    0.85
  -2 -34  -1    3.91    1.04
  -2  34  -1    2.77    0.96
   2  34   1    2.98    0.93
  -3 -34  -1    3.55    1.07
  -3  34  -1    1.71    0.81
  -3 -35   1    2.23    0.83
  -2 -35   1    9.00    1.49
  -2  35   1   10.33    1.50
   2  35  -1   10.82    1.63
  -1 -35   1    0.20    0.51
   1 -35  -1    0.47    0.57
   1  35  -1    0.58    0.66
  -1  35   1    0.40    0.61
   0 -35   1   17.36    2.12
   0 -35  -1   17.50    2.09
   0  35  -1   18.29    2.11
   0  35   1   13.74    1.69
   1 -35   1    3.77    0.98
  -1 -35  -1    4.41    0.98
  -1  35  -1    2.83    1.01
   1  35   1    4.60    1.04
   1  35   1    4.62    1.03
  -2 -35  -1    7.40    1.28
  -2  35  -1    7.16    1.33
   2  35   1    7.94    1.34
  -2 -36   1    0.56    0.61
   2 -36  -1    0.77    0.61
   2  36  -1    0.60    0.76
  -2  36   1    0.55    0.67
  -1 -36   1    4.32    1.02
   1 -36  -1    4.43    1.09
   1  36  -1    4.13    1.15
  -1  36   1    5.33    1.16
   0 -36  -1    1.79    0.75
   0  36   1    1.89    0.68
   0  36  -1    1.93    0.89
   0  36   1    1.44    0.73
  -1 -36  -1    0.72    0.55
   1 -36   1    1.36    0.71
   1  36   1    2.42    0.80
   1  36   1    1.57    0.76
  -1  36  -1    1.21    0.71
  -2 -36  -1    5.85    1.27
   2  36   1    4.76    1.14
  -2  36  -1    6.67    1.34
  -1 -37   1    2.31    0.84
   1 -37  -1    2.47    0.94
   1  37  -1    2.89    1.01
  -1  37   1    3.20    0.99
   0 -37  -1    2.62    0.89
   0 -37   1    2.39    0.92
   0  37  -1    4.40    1.15
   0  37   1    3.51    0.93
   0  37   1    1.84    0.83
  -1 -37  -1    4.40    1.08
   1 -37   1    2.90    0.98
   1  37   1    4.98    1.07
   1  37   1    5.76    1.21
  -1  37  -1    5.01    1.25
   8   0  -2    2.20    1.03
   7   0  -2   10.85    1.68
   6   0  -2   -0.10    0.34
   6   0  -2    0.26    0.49
   5   0  -2    1.67    0.55
   5   0  -2    2.75    0.37
   5   0  -2    2.95    0.53
   4   0  -2   50.91    2.44
   4   0  -2   52.82    2.09
   4   0  -2   53.73    1.85
   3   0  -2    1.20    0.16
   3   0  -2    0.90    0.30
   2   0  -2   79.25    2.65
   2   0  -2   79.89    2.83
   2   0  -2   74.87    2.47
   1   0  -2   17.83    0.81
   1   0  -2   19.40    0.74
   1   0  -2   18.51    0.66
  -1   0   2   17.49    0.67
   1   0  -2   19.42    0.70
  -1   0   2   18.51    0.81
   0   0  -2    0.65    0.14
   0   0   2    0.68    0.13
   0   0  -2    0.79    0.14
   0   0   2    0.57    0.14
   0   0  -2    0.93    0.18
   0   0   2    0.75    0.17
   0   0  -2    0.51    0.12
   1   0   2   25.61    1.04
   1   0   2   27.66    0.98
  -1   0  -2   28.43    1.18
  -1   0  -2   26.67    0.99
   1   0   2   26.45    1.16
  -1   0  -2   27.65    1.04
   1   0   2   27.16    1.07
  -2   0  -2    9.82    0.51
   2   0   2    9.42    0.52
   2   0   2    9.33    0.69
   2   0   2   10.34    0.56
   3   0   2   22.97    1.35
   3   0   2   27.34    1.20
   3   0   2   26.62    1.16
  -3   0  -2   27.24    1.03
   4   0   2    1.80    0.38
   4   0   2    2.23    0.56
   5   0   2    0.09    0.39
   5   0   2    0.30    0.26
   6   0   2    1.02    0.64
   7   0   2    1.12    0.73
   8  -1  -2    0.74    0.90
   8   1  -2    0.16    0.60
   7  -1  -2   12.56    1.77
   7   1  -2   12.99    1.75
   6  -1  -2    5.95    1.15
   6  -1  -2    4.15    0.72
   6   1  -2    4.73    0.81
   6   1  -2    3.03    0.80
   5  -1  -2   -0.11    0.27
   5  -1  -2   -0.27    0.18
   5  -1  -2   -0.15    0.23
   5   1  -2    0.16    0.36
   5   1  -2    0.13    0.32
   5   1  -2   -0.07    0.18
   4  -1  -2   61.84    2.39
   4  -1  -2   63.73    2.24
   4  -1  -2   61.97    2.82
   4   1  -2   62.84    2.46
   4   1  -2   66.74    2.16
   4   1  -2   65.22    2.84
   3  -1  -2   32.99    1.62
   3  -1  -2   34.06    1.22
   3  -1  -2   32.27    1.31
   3   1  -2   34.07    1.13
   3   1  -2   33.84    1.61
   2  -1  -2  103.34    3.70
   2  -1  -2  107.59    3.51
   2   1  -2  109.69    3.52
   2   1  -2  103.24    3.65
   2   1  -2  104.25    3.30
  -1  -1   2   87.32    2.75
   1  -1  -2   85.79    2.80
  -1  -1   2   84.04    2.74
   1  -1  -2   87.49    2.78
   1  -1  -2   87.39    2.96
  -1  -1   2   87.79    2.88
  -1   1   2   88.01    2.95
  -1   1   2   86.56    2.77
   1   1  -2   85.36    2.85
   1   1  -2   86.96    2.76
   1   1  -2   83.73    2.88
   1   1  -2   85.53    2.76
  -1   1   2   85.90    2.79
   0  -1  -2  147.76    4.54
   0  -1   2  135.91    4.53
   0  -1  -2  140.87    4.57
   0  -1   2  135.47    4.46
   0  -1  -2  150.09    4.47
   0  -1   2  138.21    4.50
   0   1  -2  142.69    4.55
   0   1   2  137.00    4.47
   0   1  -2  137.73    4.50
   0   1   2  136.27    4.52
   0   1   2  141.23    4.37
   0   1  -2  138.79    4.46
   0   1  -2  141.04    4.49
   0   1   2  136.21    4.56
   1  -1   2  144.43    4.55
   1  -1   2  144.03    4.51
   1  -1   2  137.02    4.66
  -1  -1  -2  150.42    4.53
  -1  -1  -2  141.06    4.41
  -1  -1  -2  142.09    4.67
  -1   1  -2  143.38    4.67
  -1   1  -2  137.02    4.52
   1   1   2  131.38    4.65
  -1   1  -2  140.93    4.52
   1   1   2  140.96    4.40
   1   1   2  132.01    4.52
   1   1   2  140.53    4.56
   2  -1   2   77.52    3.04
  -2  -1  -2   86.51    2.81
   2  -1   2   82.89    2.89
   2  -1   2   84.87    2.88
   2   1   2   86.26    2.79
  -2   1  -2   87.67    2.85
   2   1   2   84.41    3.10
   2   1   2   81.49    2.86
   3  -1   2    5.17    0.67
   3  -1   2    5.11    0.54
   3  -1   2    5.58    0.52
   3   1   2    3.95    0.43
  -3   1  -2    4.59    0.36
   3   1   2    4.45    0.46
   3   1   2    4.31    0.60
   4  -1   2    1.74    0.53
   4  -1   2    2.49    0.41
   4   1   2    2.10    0.42
   4   1   2    2.77    0.62
   4   1   2    2.67    0.42
   5  -1   2   19.34    1.43
   5  -1   2   16.51    1.10
   5   1   2   17.31    1.07
   5   1   2   18.92    1.46
   6  -1   2    5.74    1.07
   6   1   2    6.40    1.10
   7  -1   2    9.81    1.66
   7   1   2   10.08    1.59
   8  -2  -2    0.44    0.81
   8   2  -2    0.04    0.61
   7  -2  -2    4.50    1.18
   7   2  -2    3.08    0.92
   6  -2  -2   10.54    1.49
   6  -2  -2   11.43    1.07
   6   2  -2   13.12    1.33
   6   2  -2   12.41    1.59
   5  -2  -2    4.56    0.53
   5  -2  -2    4.83    0.61
   5  -2  -2    4.91    0.89
   5   2  -2    4.39    0.80
   5   2  -2    5.36    0.45
   5   2  -2    3.83    0.63
   4  -2  -2   21.23    0.97
   4  -2  -2   21.01    1.05
   4  -2  -2   23.37    1.45
   4   2  -2   22.75    0.83
   4   2  -2   21.63    1.15
   3  -2  -2   25.27    0.99
   3  -2  -2   23.97    1.34
   3  -2  -2   26.38    1.04
  -2  -2   2   91.09    3.01
   2  -2  -2   87.09    3.21
  -2   2   2   87.23    3.19
  -2   2   2   85.89    2.81
  -2   2   2   87.73    2.82
   2   2  -2   93.27    3.03
   2   2  -2   90.94    3.13
   1  -2  -2  316.16    9.61
   1  -2  -2  294.40    9.80
  -1  -2   2  317.03    9.59
  -1  -2   2  315.47    9.66
   1  -2  -2  304.94    9.59
   1   2  -2  312.96    9.58
   1   2  -2  311.68    9.68
  -1   2   2  293.48    9.59
   1   2  -2  312.22    9.60
  -1   2   2  316.88    9.82
  -1   2   2  301.76    9.58
   0  -2   2  452.87   14.73
   0  -2  -2  481.04   14.65
   0  -2   2  467.69   14.69
   0  -2  -2  448.10   14.77
   0  -2   2  457.83   14.65
   0  -2  -2  480.80   14.72
   0  -2   2  427.03   14.64
   0  -2  -2  528.55   14.71
   0   2  -2  480.42   14.66
   0   2   2  459.22   14.78
   0   2  -2  455.66   14.73
   0   2   2  508.20   14.73
   0   2   2  450.50   14.70
   0   2   2  493.35   14.95
   0   2  -2  500.27   14.90
  -1  -2  -2    7.52    0.46
   1  -2   2    9.40    0.49
  -1  -2  -2    8.07    0.54
  -1  -2  -2   10.11    0.46
   1  -2   2    7.74    0.55
   1  -2   2    8.89    0.48
  -1   2  -2    8.46    0.49
   1   2   2    8.17    0.45
   1   2   2    9.51    0.50
  -1   2  -2    8.99    0.47
   1   2   2    9.28    0.59
  -1   2  -2    9.46    0.59
   2  -2   2   58.71    2.38
   2  -2   2   63.01    2.24
   2  -2   2   67.11    2.28
   2   2   2   61.39    2.19
   2   2   2   59.41    2.41
   2   2   2   60.94    2.07
  -2   2  -2   65.14    2.20
  -2   2  -2   63.28    2.22
   3  -2   2    5.03    0.50
   3  -2   2    5.63    0.69
   3  -2   2    4.69    0.55
   3   2   2    6.17    0.76
   3   2   2    5.18    0.42
  -3   2  -2    5.60    0.40
   3   2   2    5.74    0.45
   4  -2   2   53.12    2.34
   4  -2   2   53.13    2.05
   4   2   2   45.53    1.94
   4   2   2   49.34    1.98
   4   2   2   46.46    2.31
   5  -2   2    1.54    0.57
   5  -2   2    1.65    0.43
   5   2   2    0.86    0.55
   5   2   2    1.17    0.36
   6  -2   2    2.74    0.80
   6   2   2    2.55    0.78
   7   2   2    0.49    0.79
   8  -3  -2    1.99    1.01
   8   3  -2    3.45    1.09
   7  -3  -2    7.33    1.36
   7   3  -2    9.20    1.57
   6  -3  -2    1.18    0.46
   6  -3  -2    1.24    0.59
   6   3  -2    0.88    0.44
   6   3  -2    1.07    0.59
   5  -3  -2    9.36    0.69
   5  -3  -2   10.29    1.27
   5  -3  -2    9.51    0.78
   5   3  -2   10.87    1.03
   5   3  -2   10.42    0.55
   4  -3  -2   21.55    1.05
   4  -3  -2   23.17    1.03
   4  -3  -2   23.50    1.48
   4   3  -2   22.07    1.19
  -3  -3   2   34.07    1.44
   3  -3  -2   32.67    1.25
   3  -3  -2   32.51    1.63
   3  -3  -2   31.12    1.22
  -2  -3   2   90.22    3.02
   2  -3  -2   87.17    3.23
   2   3  -2   87.85    3.10
  -2   3   2   87.99    2.85
  -2   3   2   89.93    3.22
   2   3  -2   89.81    3.03
  -2   3   2   88.36    2.87
  -1  -3   2    2.17    0.22
  -1  -3   2    2.10    0.18
   1  -3  -2    2.50    0.19
   1  -3  -2    2.63    0.34
  -1  -3   2    1.94    0.15
   1   3  -2    1.89    0.20
  -1   3   2    2.07    0.29
   1   3  -2    1.97    0.18
  -1   3   2    2.08    0.17
  -1   3   2    1.80    0.19
   1   3  -2    2.11    0.22
   0  -3  -2  263.95    8.09
   0  -3  -2  268.89    8.21
   0  -3   2  263.48    8.23
   0  -3   2  246.82    8.14
   0  -3   2  257.53    8.25
   0  -3  -2  254.67    8.31
   0  -3   2  259.94    8.13
   0   3   2  269.31    8.33
   0   3  -2  255.92    8.15
   0   3   2  264.50    8.11
   0   3  -2  259.69    8.23
   0   3  -2  262.87    8.25
   0   3   2  257.88    8.20
   0   3   2  253.45    8.14
  -1  -3  -2    1.22    0.21
   1  -3   2    1.04    0.19
  -1  -3  -2    1.33    0.26
   1  -3   2    1.03    0.20
   1  -3   2    1.42    0.26
   1   3   2    1.57    0.23
  -1   3  -2    1.07    0.18
   1   3   2    1.76    0.31
   1   3   2    1.01    0.17
   1   3   2    1.33    0.25
  -1   3  -2    1.31    0.24
  -1   3  -2    1.15    0.26
   2  -3   2    4.05    0.51
   2  -3   2    4.21    0.44
  -2  -3  -2    3.47    0.42
   2  -3   2    3.24    0.38
   2   3   2    3.03    0.44
   2   3   2    3.51    0.35
  -2   3  -2    3.82    0.41
   2   3   2    3.52    0.22
  -2   3  -2    4.33    0.40
   3  -3   2   10.36    0.73
   3  -3   2   10.22    0.80
   3  -3   2    9.87    0.64
   3   3   2    9.85    0.60
   3   3   2    9.11    0.54
   3   3   2   11.11    0.86
  -3   3  -2   10.24    0.57
   4  -3   2   29.38    1.61
   4  -3   2   26.22    1.34
  -4   3  -2   30.53    1.14
   4   3   2   26.52    1.27
   4   3   2   26.80    1.65
   4   3   2   28.81    1.28
   5  -3   2    3.67    0.62
   5  -3   2    4.07    0.77
   5   3   2    4.66    0.60
   5   3   2    4.06    0.83
   6  -3   2   18.58    1.73
   6   3   2   14.09    1.72
   7   3   2   -0.22    0.69
   8  -4  -2    3.85    1.29
   8   4  -2    3.26    1.08
   7  -4  -2    8.11    1.53
   7   4  -2   10.85    1.42
   7   4  -2    7.28    1.33
   6  -4  -2   29.65    2.18
   6   4  -2   31.93    1.89
   6   4  -2   31.75    2.18
   5  -4  -2   11.41    0.81
   5  -4  -2   14.19    1.53
   5  -4  -2   11.94    0.81
   5   4  -2   12.29    1.01
   5   4  -2   11.65    0.73
   4  -4  -2   47.62    2.42
   4  -4  -2   55.59    1.99
   4  -4  -2   51.13    1.94
   4   4  -2   50.98    2.17
   3  -4  -2   40.05    1.52
   3  -4  -2   40.75    1.44
  -3  -4   2   42.01    1.69
   3  -4  -2   37.97    1.88
  -3   4   2   39.99    1.33
  -2  -4   2   78.34    2.63
   2  -4  -2   73.43    2.84
  -2   4   2   72.58    2.81
  -2   4   2   75.44    2.50
  -2   4   2   73.44    2.46
   2   4  -2   78.26    2.65
  -1  -4   2  129.73    4.19
   1  -4  -2  135.23    4.18
  -1  -4   2  130.09    4.28
   1  -4  -2  124.43    4.47
   1   4  -2  137.18    4.42
  -1   4   2  134.21    4.50
   1   4  -2  134.40    4.22
   1   4  -2  136.55    4.22
  -1   4   2  133.08    4.18
   1   4  -2  134.28    4.30
   0  -4   2    4.10    0.28
   0  -4  -2    3.99    0.26
   0  -4   2    3.71    0.38
   0  -4   2    4.13    0.33
   0  -4  -2    3.53    0.39
   0  -4  -2    4.09    0.31
   0   4   2    3.61    0.26
   0   4  -2    3.41    0.35
   0   4   2    3.70    0.27
   0   4  -2    4.16    0.29
   0   4   2    4.10    0.32
   0   4   2    3.10    0.36
   0   4  -2    4.19    0.35
   1  -4   2   56.12    2.08
   1  -4   2   55.18    2.10
  -1  -4  -2   56.50    2.03
  -1  -4  -2   56.74    2.11
   1  -4   2   52.24    2.00
   1   4   2   58.26    1.98
   1   4   2   58.02    2.05
   1   4   2   59.66    2.15
  -1   4  -2   57.05    2.09
  -1   4  -2   56.25    2.11
   1   4   2   60.05    2.23
  -1   4  -2   58.31    2.01
  -2  -4  -2   76.65    2.78
   2  -4   2   79.57    2.79
   2  -4   2   78.92    2.71
   2  -4   2   73.42    2.81
  -2   4  -2   73.78    2.64
   2   4   2   77.52    2.90
  -2   4  -2   74.16    2.72
   2   4   2   76.51    2.61
   3  -4   2    4.90    0.64
   3  -4   2    5.83    0.58
  -3   4  -2    5.19    0.48
   3   4   2    4.38    0.62
   3   4   2    5.67    0.44
   3   4   2    5.07    0.37
   4  -4   2   21.83    1.21
   4  -4   2   22.86    1.40
   4   4   2   24.30    1.11
   4   4   2   24.13    1.54
   4   4   2   24.32    1.15
  -4   4  -2   25.20    1.04
   5  -4   2    0.31    0.29
   5  -4   2    0.11    0.38
   5   4   2    0.23    0.26
   5   4   2    0.34    0.48
   6  -4   2    1.21    0.65
   6   4   2    2.01    0.89
   7  -4   2    3.73    1.17
   7   4   2    4.35    1.18
   8  -5  -2    8.69    1.80
   8   5  -2    8.41    1.67
   7  -5  -2    0.51    0.66
   7   5  -2   -0.25    0.51
   7   5  -2    0.64    0.59
   6  -5  -2    0.82    0.60
   6   5  -2    1.25    0.57
   6   5  -2    0.95    0.57
   5  -5  -2    9.21    0.74
   5  -5  -2    9.64    0.71
   5  -5  -2    9.69    1.34
   5   5  -2    9.74    1.01
   4  -5  -2   33.88    1.47
  -4  -5   2   34.56    1.67
   4  -5  -2   36.62    1.97
   4  -5  -2   36.94    1.41
   4   5  -2   33.10    1.64
   3  -5  -2   94.54    2.98
   3  -5  -2   90.63    3.57
  -3  -5   2   88.66    3.28
   3  -5  -2   91.05    3.13
  -3   5   2   90.16    2.95
  -3   5   2   92.80    2.98
   2  -5  -2   84.48    3.17
  -2  -5   2   83.51    2.93
   2   5  -2   84.43    2.96
  -2   5   2   86.26    2.83
   1  -5  -2  136.46    4.23
  -1  -5   2  133.66    4.37
   1  -5  -2  131.27    4.57
  -1  -5   2  133.86    4.26
  -1   5   2  134.06    4.24
   1   5  -2  134.44    4.25
   1   5  -2  138.52    4.29
   1   5  -2  130.53    4.48
  -1   5   2  138.21    4.59
   0  -5  -2   15.57    0.80
   0  -5  -2   14.14    0.62
   0  -5   2   12.75    0.62
   0  -5   2   13.05    0.71
   0  -5  -2   15.43    0.64
   0  -5  -2   13.83    0.66
   0  -5   2   13.30    0.70
   0   5   2   14.68    0.68
   0   5  -2   14.92    0.65
   0   5   2   14.90    0.80
   0   5  -2   14.59    0.74
   0   5  -2   13.75    0.71
   1  -5   2   21.70    1.05
   1  -5   2   20.70    0.97
  -1  -5  -2   23.33    0.99
  -1  -5  -2   22.73    1.06
   1  -5   2   23.67    1.07
   1   5   2   22.87    1.09
   1   5   2   24.36    0.94
  -1   5  -2   24.68    1.09
   1   5   2   25.25    1.17
  -1   5  -2   25.36    1.00
  -1   5  -2   22.91    1.08
   1   5   2   24.04    1.02
   2  -5   2   13.72    0.81
  -2  -5  -2   12.18    0.76
   2  -5   2   13.73    0.73
   2  -5   2   11.94    0.78
   2   5   2   12.98    0.65
   2   5   2   14.42    0.89
  -2   5  -2   12.64    0.77
  -2   5  -2   13.81    0.70
  -3  -5  -2    9.57    0.76
   3  -5   2    9.78    0.67
   3  -5   2    9.33    0.76
   3   5   2    9.10    0.45
  -3   5  -2   11.48    0.62
   3   5   2    9.69    0.49
   3   5   2    9.14    0.95
   3   5   2    9.04    0.58
   4  -5   2    4.31    0.55
   4  -5   2    3.68    0.66
  -4   5  -2    4.66    0.46
   4   5   2    3.79    0.43
   4   5   2    3.36    0.69
   4   5   2    2.85    0.42
   5  -5   2   14.88    1.11
   5  -5   2   17.76    1.32
   5   5   2   17.11    1.64
   5   5   2   15.76    1.01
   6  -5   2   10.87    1.31
   6   5   2   11.98    1.66
   7  -5   2   20.81    2.60
   7   5   2   22.31    2.47
   7  -6  -2   13.02    1.87
   7   6  -2   15.86    1.88
   7   6  -2   14.81    1.86
   6  -6  -2    4.03    1.00
   6   6  -2    5.05    0.90
   5  -6  -2   74.31    2.64
   5  -6  -2   69.45    2.79
   5  -6  -2   71.80    3.45
   5   6  -2   67.60    3.01
   4  -6  -2   32.54    1.29
   4  -6  -2   33.53    1.90
   4  -6  -2   31.13    1.43
  -4  -6   2   33.92    1.63
   3  -6  -2   41.96    1.37
  -3  -6   2   42.85    1.73
   3  -6  -2   35.72    1.89
   3  -6  -2   39.42    1.59
  -3   6   2   40.81    1.46
  -2  -6   2   53.05    2.05
   2  -6  -2   57.02    2.31
   2   6  -2   54.81    2.09
  -2   6   2   60.14    1.99
   2   6  -2   53.06    2.12
  -1  -6   2  183.24    5.92
  -1  -6   2  181.43    6.06
   1  -6  -2  199.44    6.18
   1  -6  -2  186.41    6.27
  -1  -6   2  193.02    6.17
  -1   6   2  186.78    5.90
   1   6  -2  186.93    5.87
   1   6  -2  190.33    5.97
   1   6  -2  180.00    6.17
  -1   6   2  199.90    6.30
   0  -6  -2  165.56    5.57
   0  -6  -2  166.94    5.34
   0  -6  -2  172.96    5.38
   0  -6  -2  161.02    5.35
   0  -6   2  173.61    5.51
   0  -6   2  157.09    5.34
   0   6  -2  160.21    5.48
   0   6   2  163.38    5.38
   0   6   2  167.89    5.58
   0   6  -2  172.69    5.37
   0   6  -2  171.31    5.46
  -1  -6  -2   83.04    2.94
   1  -6   2   78.57    2.84
  -1  -6  -2   77.10    2.85
   1  -6   2   81.91    2.93
   1  -6   2   86.58    2.99
  -1  -6  -2   83.95    2.63
  -1   6  -2   79.41    2.96
   1   6   2   83.31    2.97
   1   6   2   82.45    3.06
   1   6   2   83.21    2.90
  -1   6  -2   85.44    2.86
  -1   6  -2   87.66    2.95
   2  -6   2   33.01    1.45
  -2  -6  -2   29.79    1.36
   2  -6   2   29.17    1.29
   2  -6   2   30.95    1.39
  -2   6  -2   30.61    1.27
  -2   6  -2   29.48    1.38
   2   6   2   32.12    1.50
   2   6   2   30.40    1.21
   3  -6   2   37.83    1.54
  -3  -6  -2   34.83    1.65
   3  -6   2   34.89    1.63
   3   6   2   33.70    1.20
   3   6   2   33.50    1.22
   3   6   2   31.42    1.36
   3   6   2   34.70    1.76
   4  -6   2   42.20    1.98
   4  -6   2   37.25    1.78
  -4   6  -2   41.70    1.77
   4   6   2   43.29    1.69
   4   6   2   38.03    1.49
   4   6   2   41.52    1.60
   4   6   2   39.87    2.12
   5  -6   2    7.96    1.02
   5  -6   2    9.28    0.99
   5   6   2    8.65    1.19
   5   6   2   10.33    0.79
   6  -6   2    0.41    0.46
   6  -6   2    0.24    0.42
   6   6   2   -0.10    0.57
   7  -6   2    8.44    1.74
   7   6   2    6.12    1.39
   7  -7  -2    5.10    1.31
   7   7  -2    4.52    1.12
   7   7  -2    3.78    0.96
   6  -7  -2   10.98    1.63
   6   7  -2   10.16    1.29
   5  -7  -2    8.39    0.82
   5  -7  -2    7.49    0.59
   5  -7  -2    7.76    1.10
   5   7  -2    7.87    0.95
   4  -7  -2   41.68    2.17
   4  -7  -2   40.12    1.45
  -4  -7   2   36.12    1.79
   4  -7  -2   38.78    1.69
  -4   7   2   37.36    1.35
  -4   7   2   40.59    1.38
   3  -7  -2   12.29    0.99
   3  -7  -2   13.63    0.76
  -3  -7   2   13.64    0.85
  -3   7   2   15.69    0.70
   3   7  -2   13.98    0.87
  -2  -7   2    2.53    0.34
   2  -7  -2    3.01    0.49
   2   7  -2    3.57    0.45
   2   7  -2    2.99    0.41
  -2   7   2    3.51    0.36
   1  -7  -2   40.92    1.64
  -1  -7   2   40.75    1.58
   1  -7  -2   39.64    1.72
  -1  -7   2   38.90    1.62
   1   7  -2   40.73    1.46
  -1   7   2   42.28    1.75
  -1   7   2   41.50    1.40
   1   7  -2   42.21    1.68
   0  -7  -2   24.90    1.24
   0  -7  -2   28.58    1.10
   0  -7   2   25.24    1.06
   0  -7  -2   26.33    1.09
   0  -7   2   28.47    1.22
   0  -7   2   26.84    0.95
   0   7   2   27.18    1.10
   0   7  -2   25.06    1.19
   0   7   2   27.75    1.28
   0   7  -2   25.76    1.16
   0   7  -2   28.86    1.10
  -1  -7  -2    2.92    0.44
   1  -7   2    3.13    0.42
   1  -7   2    3.45    0.42
  -1  -7  -2    3.59    0.39
  -1  -7  -2    3.00    0.22
   1  -7   2    2.48    0.33
  -1   7  -2    2.93    0.41
   1   7   2    3.50    0.23
   1   7   2    4.09    0.60
   1   7   2    3.48    0.43
  -1   7  -2    4.05    0.46
   1   7   2    4.14    0.45
  -1   7  -2    4.77    0.45
   2  -7   2   12.66    0.74
  -2  -7  -2   12.26    0.78
   2  -7   2   13.46    0.81
  -2   7  -2   13.52    0.85
   2   7   2   12.91    0.66
   2   7   2   14.37    0.91
   3  -7   2    6.09    0.69
  -3  -7  -2    6.03    0.71
   3  -7   2    6.11    0.65
   3   7   2    4.83    0.30
  -3   7  -2    5.84    0.68
   3   7   2    4.90    0.47
   3   7   2    5.27    0.73
   4  -7   2   19.65    1.15
   4  -7   2   20.72    1.29
   4   7   2   19.52    0.85
   4   7   2   20.13    1.05
   4   7   2   21.20    1.47
   5  -7   2   12.78    1.17
   5  -7   2   11.02    1.18
   5   7   2   12.49    0.86
   5   7   2   10.68    1.29
   6  -7   2    4.52    1.15
   6  -7   2    3.45    0.75
   6  -7   2    4.17    0.82
   6   7   2    3.81    1.09
   7  -7   2   24.70    2.77
   7   7   2   16.16    2.15
   7  -8  -2    3.47    1.08
   7   8  -2    2.73    0.91
   7   8  -2    2.39    0.86
   6  -8  -2   29.68    2.24
   6  -8  -2   24.60    1.78
   6   8  -2   28.21    1.88
   6   8  -2   28.25    1.67
   5  -8  -2   58.59    2.48
   5  -8  -2   57.79    2.12
   5  -8  -2   55.29    3.00
   5   8  -2   60.73    2.73
   5   8  -2   58.24    2.56
   4  -8  -2   15.00    0.92
   4  -8  -2   16.33    0.69
   4  -8  -2   17.00    1.31
  -4  -8   2   16.44    1.07
  -4   8   2   16.22    0.73
   4   8  -2   16.45    1.05
   3  -8  -2   65.44    2.81
  -3  -8   2   63.97    2.50
  -3   8   2   67.41    2.31
   3   8  -2   60.59    2.51
  -2  -8   2  104.17    3.82
   2  -8  -2  113.28    4.11
  -2   8   2  117.07    3.76
   2   8  -2  111.72    3.93
   2   8  -2  110.79    3.57
   1  -8  -2   99.06    3.69
  -1  -8   2  103.38    3.58
   1  -8  -2  106.11    3.60
  -1  -8   2  101.82    3.53
   1   8  -2  100.07    3.61
  -1   8   2  103.11    3.31
  -1   8   2  107.93    3.73
   1   8  -2  100.99    3.23
   1   8  -2  100.53    3.37
   0  -8   2   29.58    1.33
   0  -8  -2   27.78    1.35
   0  -8   2   29.48    1.04
   0  -8   2   28.46    1.17
   0  -8  -2   25.74    1.18
   0  -8  -2   28.93    1.20
   0   8  -2   32.23    1.21
   0   8   2   30.51    1.20
   0   8  -2   28.30    1.31
   0   8  -2   30.59    1.29
   0   8   2   29.48    1.17
   0   8   2   30.43    1.39
   1  -8   2   35.27    1.43
  -1  -8  -2   35.52    1.28
  -1  -8  -2   33.27    1.44
   1  -8   2   33.63    1.47
   1  -8   2   37.93    1.76
   1   8   2   36.58    1.51
   1   8   2   34.94    1.53
  -1   8  -2   36.11    1.49
  -1   8  -2   36.62    1.60
   1   8   2   36.27    1.27
   2  -8   2    2.81    0.40
  -2  -8  -2    3.41    0.47
   2  -8   2    3.69    0.48
  -2   8  -2    3.10    0.48
   2   8   2    2.93    0.47
   2   8   2    3.54    0.37
  -3  -8  -2   31.47    1.57
   3  -8   2   35.15    1.59
   3  -8   2   31.24    1.47
  -3   8  -2   31.71    1.56
   3   8   2   30.86    1.12
   3   8   2   32.01    1.32
   3   8   2   29.50    1.68
   4  -8   2   25.56    1.46
  -4  -8  -2   25.17    1.51
   4  -8   2   24.39    1.35
   4   8   2   24.80    1.21
   4   8   2   24.10    1.62
   4   8   2   25.71    1.01
   5  -8   2    8.01    0.95
   5  -8   2    8.43    1.02
   5   8   2    9.39    1.23
   5   8   2    7.95    0.81
   6  -8   2    9.15    1.15
   6  -8   2    8.87    1.53
   6  -8   2   12.37    1.37
   6   8   2    8.37    1.39
   7  -8   2    5.56    1.43
   7   8   2    5.17    1.26
   7  -9  -2    2.78    0.99
   7   9  -2    2.72    0.89
   7   9  -2    3.36    0.98
   6  -9  -2    4.70    0.75
   6  -9  -2    6.60    1.29
   6   9  -2    4.50    0.75
   6   9  -2    6.53    1.05
   5  -9  -2   10.79    1.40
  -5  -9   2    9.12    1.07
   5  -9  -2   10.03    0.92
   5   9  -2    8.67    1.05
   5   9  -2    7.81    0.92
   4  -9  -2   27.87    1.35
   4  -9  -2   26.92    1.74
  -4  -9   2   26.84    1.46
  -4   9   2   28.97    1.15
   4   9  -2   25.06    1.41
  -3  -9   2    5.12    0.60
   3  -9  -2    2.71    0.58
  -3   9   2    2.85    0.36
   3   9  -2    3.47    0.50
   2  -9  -2   12.43    0.93
  -2  -9   2   13.54    0.79
   2   9  -2   14.82    0.61
   2   9  -2   13.29    0.84
  -2   9   2   13.78    0.73
  -1  -9   2   75.93    2.75
  -1  -9   2   75.94    2.94
   1  -9  -2   79.62    2.82
   1  -9  -2   73.19    2.89
   1   9  -2   76.79    2.44
  -1   9   2   75.30    2.50
   1   9  -2   74.53    2.58
   1   9  -2   72.72    2.80
   0  -9   2   28.87    1.45
   0  -9   2   27.46    1.03
   0  -9  -2   27.78    1.37
   0  -9  -2   28.61    1.22
   0  -9  -2   27.84    1.20
   0   9   2   29.63    1.40
   0   9  -2   26.83    1.32
   0   9   2   28.04    1.17
   0   9  -2   27.50    1.26
   0   9   2   29.12    1.18
   0   9  -2   29.45    1.22
  -1  -9  -2   26.61    1.20
   1  -9   2   27.12    1.18
   1  -9   2   25.97    1.21
   1  -9   2   25.16    1.16
  -1  -9  -2   27.49    1.05
   1   9   2   27.12    1.26
   1   9   2   27.87    1.05
  -1   9  -2   25.32    1.31
  -1   9  -2   25.68    1.22
   2  -9   2   18.61    0.99
  -2  -9  -2   18.28    0.99
   2  -9   2   16.10    0.92
  -2   9  -2   17.49    1.07
   2   9   2   17.59    1.08
   2   9   2   17.51    0.70
   3  -9   2   10.04    0.80
   3  -9   2    9.92    0.74
  -3  -9  -2   10.93    0.84
   3   9   2   10.16    0.64
   3   9   2    9.14    0.96
  -3   9  -2   10.18    0.83
   4  -9   2   23.04    1.39
   4  -9   2   23.09    1.33
  -4  -9  -2   23.76    1.48
   4   9   2   25.82    1.67
   4   9   2   23.43    1.19
   4   9   2   25.33    0.98
   5  -9   2   12.01    1.21
   5  -9   2   12.50    1.23
   5  -9   2   10.87    1.49
   5   9   2   10.26    1.36
   6  -9   2   19.28    2.25
   6  -9   2   14.88    1.48
   6   9   2   16.66    1.98
   7  -9   2    3.09    1.19
   7   9   2    1.42    1.00
   7 -10  -2    5.65    1.31
   7  10  -2    6.40    1.27
   7  10  -2    4.98    1.14
   6 -10  -2   33.53    1.85
   6  10  -2   33.56    1.89
   6  10  -2   33.20    2.20
   5 -10  -2    4.31    0.62
   5 -10  -2    3.68    0.85
  -5 -10   2    4.24    0.75
  -5  10   2    2.81    0.26
   5  10  -2    3.12    0.69
   5  10  -2    4.35    0.69
   4 -10  -2   17.69    1.42
   4 -10  -2   18.64    1.08
  -4 -10   2   19.31    1.19
  -4  10   2   19.68    0.92
   4  10  -2   18.45    1.16
   3 -10  -2   64.92    2.95
  -3 -10   2   68.85    2.69
   3  10  -2   66.85    2.72
  -3  10   2   74.38    2.54
  -2 -10   2   16.00    0.90
   2 -10  -2   16.82    1.10
   2  10  -2   17.13    0.98
   2  10  -2   16.71    0.72
  -1 -10   2   63.49    2.41
   1 -10  -2   62.01    2.53
   1  10  -2   63.54    2.48
  -1  10   2   61.61    2.15
   1  10  -2   64.48    2.23
   1  10  -2   63.48    2.08
   0 -10   2  250.88    8.03
   0 -10   2  244.17    7.87
   0 -10  -2  240.84    8.30
   0 -10  -2  262.85    8.12
   0 -10  -2  251.42    8.13
   0  10  -2  248.39    8.27
   0  10   2  256.65    8.06
   0  10   2  249.93    8.05
   1 -10   2   35.22    1.58
   1 -10   2   39.63    1.58
   1 -10   2   39.99    1.57
  -1 -10  -2   35.96    1.58
  -1 -10  -2   39.73    1.46
  -1 -10  -2   36.86    1.74
  -1  10  -2   39.05    1.77
   1  10   2   39.89    1.46
   1  10   2   37.39    1.64
   2 -10   2   35.28    1.51
  -2 -10  -2   32.35    1.51
   2 -10   2   31.95    1.46
   2 -10   2   33.51    1.59
  -2  10  -2   34.09    1.66
   2  10   2   30.85    1.60
   2  10   2   32.83    1.21
   3 -10   2    1.19    0.34
  -3 -10  -2    0.71    0.31
   3 -10   2    0.65    0.30
   3  10   2    1.04    0.26
   3  10   2    0.80    0.42
  -3  10  -2    0.59    0.32
   3  10   2    1.48    0.20
   4 -10   2   16.31    1.10
   4 -10   2   15.90    1.12
   4 -10   2   17.30    1.38
  -4 -10  -2   16.62    1.22
   4  10   2   17.06    1.37
   4  10   2   16.62    0.93
   5 -10   2   14.51    1.33
   5 -10   2   11.99    1.47
   5 -10   2   11.31    1.20
   5  10   2   10.97    1.40
   6 -10   2    3.04    0.74
   6 -10   2    2.95    0.92
   6  10   2    2.17    0.89
   7 -10   2   -1.02    0.69
   7  10   2   -0.30    0.75
   7 -11  -2   16.73    2.21
   7  11  -2   16.32    1.91
   6 -11  -2    2.29    0.61
   6 -11  -2    3.12    0.97
   6  11  -2    2.34    0.77
   6  11  -2    2.04    0.58
   5 -11  -2   -0.03    0.37
  -5 -11   2   -0.18    0.27
   5 -11  -2    0.02    0.26
   5  11  -2   -0.26    0.33
   5  11  -2   -0.09    0.28
   4 -11  -2   28.24    1.80
  -4 -11   2   25.28    1.46
  -4  11   2   27.77    1.30
   4  11  -2   25.59    1.45
  -3 -11   2    9.61    0.74
   3 -11  -2    9.83    1.09
   3  11  -2    9.13    0.76
  -2 -11   2   64.49    2.52
   2 -11  -2   65.70    2.76
   2  11  -2   67.11    2.61
   2  11  -2   63.72    2.25
   1 -11  -2  118.54    4.48
  -1 -11   2  125.99    4.37
  -1  11   2  127.37    4.08
   1  11  -2  125.21    4.01
  -1  11   2  126.27    4.36
   1  11  -2  127.15    4.45
   0 -11  -2  107.35    3.78
   0 -11  -2  111.10    3.77
   0 -11   2  104.11    3.68
   0 -11  -2  105.65    3.93
   0 -11   2  106.20    3.53
   0  11   2  112.93    3.72
   0  11  -2  106.88    3.91
   0  11   2  108.09    3.71
   1 -11   2   37.77    1.58
  -1 -11  -2   38.91    1.65
   1 -11   2   40.25    1.62
  -1 -11  -2   39.48    1.80
  -1 -11  -2   40.05    1.51
   1  11   2   37.05    1.66
  -1  11  -2   36.68    1.77
   1  11   2   37.14    1.48
   2 -11   2    8.55    0.69
  -2 -11  -2    7.89    0.79
   2 -11   2    6.59    0.67
   2 -11   2    6.48    0.67
   2  11   2    5.20    0.65
  -2  11  -2    7.84    0.86
   2  11   2    6.59    0.43
   3 -11   2   10.86    1.16
   3 -11   2   11.20    0.84
  -3 -11  -2   12.29    0.90
   3 -11   2    9.62    0.78
   3  11   2   10.58    1.07
  -3  11  -2   10.02    0.99
   3  11   2   12.60    0.73
   3  11   2   11.04    0.55
  -4 -11  -2   12.82    1.06
   4 -11   2   12.67    0.97
   4 -11   2   11.61    0.95
   4 -11   2   11.54    1.32
   4  11   2   11.91    0.80
   4  11   2   12.61    1.31
   5 -11   2    0.67    0.44
   5 -11   2    1.19    0.51
   5 -11   2    0.73    0.56
   5  11   2    1.89    0.74
   6 -11   2    8.81    1.32
   6 -11   2    8.42    1.57
   6  11   2    6.59    1.44
   7 -11   2    3.16    1.23
   7  11   2    2.21    1.06
   7 -12  -2    2.38    1.01
   7  12  -2    2.69    0.97
   6 -12  -2    7.32    1.40
   6  12  -2    9.46    1.15
   6  12  -2    9.03    1.26
   5 -12  -2   19.16    1.95
  -5 -12   2   16.63    1.25
   5  12  -2   13.57    1.14
   5  12  -2   19.81    1.45
   4 -12  -2    0.39    0.39
  -4 -12   2    0.99    0.37
   4  12  -2    1.14    0.41
   3 -12  -2   11.68    1.06
  -3 -12   2   13.02    0.90
   3  12  -2   14.08    0.95
  -2 -12   2   19.37    1.08
   2 -12  -2   19.27    1.24
  -2  12   2   20.26    0.75
   2  12  -2   18.74    1.12
   2  12  -2   19.75    0.93
   1 -12  -2   58.55    2.48
  -1 -12   2   58.18    2.33
   1  12  -2   57.84    2.39
  -1  12   2   55.82    2.30
   1  12  -2   60.51    1.99
   0 -12   2   14.14    0.67
   0 -12   2   14.26    0.78
   0 -12  -2   13.50    0.84
   0 -12  -2   14.99    0.97
   0 -12  -2   14.62    0.86
   0  12   2   14.76    0.80
   0  12   2   14.52    0.83
  -1 -12  -2   12.13    0.80
  -1 -12  -2   13.85    0.73
   1 -12   2   12.49    0.78
  -1 -12  -2   13.97    0.94
   1 -12   2   12.87    0.76
  -1  12  -2   12.12    0.91
   1  12   2   12.66    0.83
   1  12   2   12.76    0.72
   2 -12   2    5.39    0.62
  -2 -12  -2    5.02    0.65
   2 -12   2    4.30    0.60
   2 -12   2    5.96    0.64
  -2  12  -2    6.22    0.77
   2  12   2    5.56    0.69
   2  12   2    4.69    0.40
   3 -12   2   19.64    1.13
  -3 -12  -2   20.52    1.25
   3 -12   2   18.78    1.29
   3 -12   2   19.23    1.14
   3  12   2   20.70    1.41
  -3  12  -2   17.74    1.23
   3  12   2   19.40    0.85
   4 -12   2    0.37    0.32
   4 -12   2    0.00    0.36
  -4 -12  -2    1.47    0.49
   4 -12   2    0.57    0.34
   4  12   2    0.77    0.31
   4  12   2    0.87    0.53
   5 -12   2    0.98    0.63
   5 -12   2    1.24    0.50
   5 -12   2    0.85    0.41
   5  12   2    0.29    0.53
   6 -12   2    4.92    1.21
   6 -12   2    2.62    0.79
   6  12   2    1.71    0.82
   7 -12   2   11.77    2.03
   7  12   2    6.24    1.41
   7 -13  -2    6.46    1.52
   7  13  -2    5.34    1.18
   6 -13  -2   -0.36    0.48
  -6 -13   2    0.92    0.57
   6  13  -2    0.46    0.43
   6  13  -2    0.82    0.58
  -5 -13   2   13.68    1.41
   5 -13  -2   12.76    1.55
   5  13  -2   13.05    1.07
   5  13  -2   12.63    1.35
   4 -13  -2   22.62    1.62
  -4 -13   2   21.11    1.32
   4  13  -2   18.78    1.25
   3 -13  -2   23.87    1.55
  -3 -13   2   22.98    1.30
   3  13  -2   23.57    1.34
  -2 -13   2    2.24    0.42
   2 -13  -2    2.14    0.49
   2  13  -2    2.06    0.45
   2  13  -2    1.26    0.28
  -2  13   2    2.92    0.26
  -1 -13   2   11.28    0.80
   1 -13  -2   10.89    0.87
  -1  13   2   11.94    0.81
   1  13  -2   10.46    0.82
   1  13  -2   11.17    0.55
   0 -13  -2  115.78    4.22
   0 -13   2  120.72    3.95
   0 -13  -2  120.40    4.39
   0 -13   2  121.67    4.11
   0  13  -2  121.88    4.39
   0  13   2  118.89    4.10
   0  13   2  116.81    4.16
  -1 -13  -2   13.82    0.98
  -1 -13  -2   14.44    0.79
   1 -13   2   13.71    0.83
  -1 -13  -2   13.53    0.88
   1 -13   2   13.65    0.81
   1  13   2   13.64    0.78
  -1  13  -2   13.50    1.00
   1  13   2   15.15    0.93
   2 -13   2    0.30    0.25
  -2 -13  -2    0.11    0.19
  -2 -13  -2    0.10    0.14
   2 -13   2    0.37    0.22
   2 -13   2    0.23    0.22
  -2  13  -2    0.13    0.29
   2  13   2    0.11    0.25
   2  13   2    0.35    0.20
  -3 -13  -2    7.56    0.90
   3 -13   2    9.60    0.92
   3 -13   2    7.67    0.95
   3 -13   2    8.20    0.85
   3  13   2    8.10    0.99
   3  13   2    8.21    0.53
  -3  13  -2    9.59    1.04
   4 -13   2    1.90    0.47
  -4 -13  -2    1.66    0.52
   4 -13   2    1.56    0.56
   4 -13   2    1.64    0.47
   4  13   2    1.42    0.36
   4  13   2    1.71    0.64
   5 -13   2   13.42    1.62
   5 -13   2   17.00    1.22
  -5 -13  -2   16.55    1.70
   5 -13   2   14.34    1.42
   5  13   2   16.09    1.77
   6 -13   2    2.24    0.91
   6 -13   2    2.47    0.77
   6  13   2    2.87    1.02
   7 -14  -2    1.83    0.96
   7  14  -2    2.00    0.95
  -6 -14   2   10.59    1.38
   6 -14  -2    9.82    1.56
   6  14  -2    8.77    1.31
   6  14  -2    9.94    1.19
  -5 -14   2   18.48    1.38
   5 -14  -2   19.32    1.97
   5  14  -2   19.38    1.33
   5  14  -2   19.58    1.51
   4 -14  -2    5.48    0.97
  -4 -14   2    5.79    0.78
   4  14  -2    5.25    0.76
  -3 -14   2    1.62    0.43
   3 -14  -2    0.78    0.38
   3  14  -2    0.85    0.34
   2 -14  -2   63.90    2.89
  -2 -14   2   65.12    2.71
   2  14  -2   68.37    2.48
   2  14  -2   64.21    2.75
  -2  14   2   71.51    2.30
   1 -14  -2   36.02    1.82
  -1 -14   2   35.04    1.68
   1  14  -2   34.42    1.73
   1  14  -2   36.71    1.36
  -1  14   2   36.44    1.68
   0 -14  -2   69.98    2.94
   0 -14   2   69.83    2.68
   0 -14   2   74.06    2.57
   0 -14  -2   72.23    2.84
   0  14   2   74.62    2.71
   0  14  -2   74.56    2.98
   0  14   2   75.40    2.80
  -1 -14  -2   11.64    0.84
  -1 -14  -2   12.48    0.94
  -1 -14  -2   14.03    0.79
   1 -14   2   11.57    0.76
   1 -14   2   12.49    0.81
  -1  14  -2   12.69    0.99
   1  14   2   12.38    0.76
   1  14   2   13.30    0.88
   2 -14   2    4.81    0.67
  -2 -14  -2    2.71    0.48
   2 -14   2    4.16    0.59
  -2 -14  -2    4.49    0.45
   2  14   2    4.12    0.64
  -2  14  -2    4.14    0.68
   2  14   2    4.85    0.49
   3 -14   2    1.19    0.43
   3 -14   2    2.25    0.48
  -3 -14  -2    1.11    0.38
   3 -14   2    1.65    0.43
   3  14   2    2.02    0.32
  -3  14  -2    1.36    0.48
   3  14   2    1.07    0.47
   4 -14   2   15.36    1.09
   4 -14   2   16.85    1.21
  -4 -14  -2   15.54    1.24
   4 -14   2   16.55    1.39
   4  14   2   14.29    1.52
   4  14   2   15.95    1.00
   5 -14   2    4.65    0.87
  -5 -14  -2    5.84    1.08
   5 -14   2    4.90    0.79
   5 -14   2    7.29    1.21
   5  14   2    3.43    0.94
   6 -14   2    2.44    1.02
   6 -14   2    1.73    0.70
   6  14   2    2.42    0.99
   7 -15  -2    1.42    0.96
   7  15  -2   -0.34    0.60
  -6 -15   2    0.24    0.48
   6 -15  -2    0.65    0.61
   6  15  -2   -0.05    0.39
   6  15  -2   -0.08    0.56
   5 -15  -2    2.98    0.91
  -5 -15   2    2.79    0.69
   5  15  -2    2.37    0.60
   5  15  -2    2.63    0.69
  -4 -15   2   14.04    1.09
   4 -15  -2   12.56    1.43
   4  15  -2   12.39    1.04
  -3 -15   2   16.03    1.10
   3 -15  -2   16.32    1.30
   3  15  -2   16.66    1.14
  -2 -15   2   32.25    1.68
   2 -15  -2   31.90    1.82
   2  15  -2   32.89    1.73
   2  15  -2   36.09    1.49
  -2  15   2   37.98    1.35
   1 -15  -2    2.12    0.48
  -1 -15   2    2.40    0.49
   1  15  -2    2.35    0.29
   1  15  -2    2.40    0.50
  -1  15   2    3.11    0.50
   0 -15   2   19.42    0.90
   0 -15   2   19.50    1.00
   0 -15  -2   20.71    1.14
   0 -15  -2   17.86    1.17
   0  15  -2   17.61    1.18
   0  15   2   16.82    1.04
   0  15   2   19.64    1.02
  -1 -15  -2   34.08    1.77
   1 -15   2   34.38    1.56
   1 -15   2   37.21    1.64
  -1 -15  -2   34.38    1.68
   1  15   2   36.38    1.70
   1  15   2   34.24    1.53
  -1  15  -2   35.86    1.85
  -2 -15  -2   22.72    1.30
   2 -15   2   21.99    1.28
  -2 -15  -2   22.39    1.03
   2  15   2   21.23    1.35
  -2  15  -2   19.04    1.37
   2  15   2   20.69    1.05
  -3 -15  -2   14.69    1.12
   3 -15   2   16.48    1.25
   3 -15   2   16.71    1.05
   3  15   2   15.75    0.84
   3  15   2   15.87    1.29
  -3  15  -2   15.24    1.22
   4 -15   2   18.39    1.50
   4 -15   2   18.97    1.20
  -4 -15  -2   16.47    1.32
   4 -15   2   18.10    1.27
   4  15   2   16.81    1.08
   4  15   2   18.65    1.55
   5 -15   2    0.90    0.51
   5 -15   2    1.50    0.72
  -5 -15  -2    1.22    0.55
   5 -15   2    1.39    0.51
   5  15   2    1.06    0.71
   6 -15   2    7.36    1.47
   6 -15   2    6.72    1.19
   6  15   2    6.20    1.41
   7 -16  -2    0.73    0.82
   7  16  -2    3.59    1.08
  -6 -16   2   16.80    1.74
   6 -16  -2   16.65    1.98
   6  16  -2   16.74    1.78
  -5 -16   2    5.15    0.88
   5 -16  -2    5.74    1.09
   5  16  -2    4.12    0.76
   5  16  -2    4.98    0.91
  -4 -16   2   18.49    1.28
   4 -16  -2   17.18    1.51
   4  16  -2   18.01    1.28
   3 -16  -2   62.38    2.99
  -3 -16   2   64.49    2.72
   3  16  -2   61.18    2.72
   2 -16  -2    8.26    1.00
  -2 -16   2   10.18    1.01
   2  16  -2   11.63    1.14
   2  16  -2    8.61    0.65
  -2  16   2   10.30    0.57
  -1 -16   2   10.34    0.85
   1 -16  -2   11.94    0.96
   1  16  -2   10.62    0.60
   1  16  -2   10.51    0.90
  -1  16   2   10.80    0.87
   0 -16  -2   24.24    1.35
   0 -16  -2   22.33    1.40
   0 -16   2   25.27    1.13
   0  16  -2   25.30    1.49
   0  16   2   26.81    1.35
   0  16  -2   27.03    1.12
   1 -16   2   23.14    1.19
  -1 -16  -2   23.62    1.31
   1 -16   2   23.01    1.22
  -1 -16  -2   24.20    1.41
   1  16   2   21.37    1.16
  -1  16  -2   20.77    1.40
   1  16   2   22.48    1.27
  -2 -16  -2   11.10    0.91
   2 -16   2   11.44    0.88
   2 -16   2   11.72    0.93
  -2 -16  -2   12.83    0.76
   2  16   2   12.88    1.04
   2  16   2   12.32    0.79
  -2  16  -2   14.19    1.35
   3 -16   2    0.42    0.33
  -3 -16  -2    0.67    0.32
   3 -16   2    0.21    0.28
   3  16   2    0.35    0.25
  -3  16  -2    0.16    0.33
   3  16   2    1.35    0.49
   4 -16   2   12.63    0.96
  -4 -16  -2    8.25    1.04
   4 -16   2   10.78    1.35
   4 -16   2   11.43    1.20
  -4  16  -2   12.38    1.34
   4  16   2   10.63    1.32
   4  16   2   10.56    0.85
   5 -16   2    2.88    0.71
  -5 -16  -2    2.28    0.69
   5 -16   2    2.65    0.84
   5  16   2    2.23    0.86
   6 -16   2    0.77    0.79
   6 -16   2    0.67    0.61
   6  16   2    0.67    0.89
   7 -17  -2    6.23    1.51
   7  17  -2    5.24    1.23
  -6 -17   2    4.06    0.96
   6 -17  -2    4.78    1.15
   6  17  -2    3.08    0.91
  -5 -17   2    6.56    0.97
   5 -17  -2    7.82    1.32
   5  17  -2    5.85    0.93
   5  17  -2    6.91    1.06
   4 -17  -2    1.02    0.55
  -4 -17   2    0.37    0.34
   4  17  -2    0.98    0.45
  -3 -17   2   32.71    1.79
   3 -17  -2   33.69    2.04
   3  17  -2   35.57    1.86
  -2 -17   2   64.52    2.81
   2 -17  -2   63.15    2.97
   2  17  -2   70.07    2.58
  -2  17   2   66.02    2.88
  -2  17   2   72.15    2.42
   2  17  -2   61.17    2.84
   1 -17  -2   21.69    1.38
  -1 -17   2   20.77    1.29
   1  17  -2   22.44    1.38
   1  17  -2   20.92    0.97
  -1  17   2   21.55    1.30
   0 -17   2    1.04    0.25
   0 -17  -2    1.82    0.45
   0 -17  -2    1.65    0.42
   0  17  -2    1.03    0.38
   0  17  -2    0.96    0.23
   0  17   2    0.82    0.34
   1 -17   2   16.20    0.99
  -1 -17  -2   18.00    1.21
  -1 -17  -2   16.48    1.10
   1 -17   2   16.61    1.03
   1  17   2   17.02    1.02
  -1  17  -2   15.68    1.22
   1  17   2   17.04    1.10
   2 -17   2   21.58    1.28
   2 -17   2   21.90    1.32
  -2 -17  -2   21.69    1.35
   2  17   2   21.61    1.41
  -2  17  -2   20.70    1.47
   2  17   2   21.95    1.15
   3 -17   2   41.27    2.14
  -3 -17  -2   38.95    2.03
   3 -17   2   37.25    1.92
   3  17   2   37.29    2.11
   3  17   2   39.91    1.65
  -3  17  -2   37.58    2.15
  -4 -17  -2    0.53    0.40
   4 -17   2    0.68    0.51
   4 -17   2    0.39    0.37
   4  17   2    0.51    0.33
   4  17   2    0.89    0.53
  -4  17  -2    0.03    0.40
   5 -17   2    5.36    1.00
  -5 -17  -2    7.57    1.20
   5 -17   2    6.84    1.26
   5  17   2    6.04    1.20
   6 -17   2   20.77    2.14
   6 -17   2   23.03    2.49
   6  17   2   22.09    2.41
   7 -18  -2    1.82    1.00
   7  18  -2    2.45    1.01
   6 -18  -2    3.83    1.09
  -6 -18   2    4.38    0.92
   6  18  -2    4.66    1.08
  -5 -18   2   29.16    1.92
   5 -18  -2   29.32    2.25
   5  18  -2   33.23    2.10
   5  18  -2   28.76    1.84
   4 -18  -2    3.82    0.90
  -4 -18   2    3.07    0.64
   4  18  -2    2.64    0.61
  -3 -18   2   32.77    1.79
   3 -18  -2   31.00    1.97
   3  18  -2   31.88    1.79
   2 -18  -2   92.56    4.09
  -2 -18   2  100.98    3.97
  -2  18   2  109.47    3.52
   2  18  -2   94.55    3.97
   2  18  -2  104.77    3.64
  -2  18   2  100.76    4.03
   1 -18  -2    4.69    0.72
  -1 -18   2    5.91    0.79
   1  18  -2    4.36    0.46
   1  18  -2    4.48    0.73
  -1  18   2    4.50    0.66
   0 -18  -2    3.53    0.60
   0 -18   2    4.08    0.47
   0 -18  -2    2.97    0.57
   0  18   2    3.88    0.60
   0  18  -2    3.12    0.62
   0  18  -2    3.41    0.41
  -1 -18  -2   10.38    0.92
   1 -18   2   10.07    0.79
   1 -18   2   10.65    0.77
  -1 -18  -2   10.53    1.04
   1  18   2   11.36    0.84
  -1  18  -2    6.38    0.90
   1  18   2    7.90    0.83
   2 -18   2    5.10    0.69
  -2 -18  -2    4.98    0.76
   2 -18   2    5.23    0.73
  -2  18  -2    5.12    0.83
   2  18   2    4.29    0.73
   2  18   2    6.12    0.67
   3 -18   2    1.37    0.50
   3 -18   2    1.90    0.50
  -3 -18  -2    2.18    0.53
   3  18   2    2.58    0.45
   3  18   2    2.05    0.62
  -3  18  -2    1.56    0.55
   4 -18   2   11.56    1.27
  -4 -18  -2    9.57    1.20
   4 -18   2   12.30    1.50
   4  18   2    8.55    1.24
   4  18   2   11.15    1.04
  -4  18  -2    8.67    1.14
   5 -18   2    4.13    1.04
   5 -18   2    4.41    0.91
  -5 -18  -2    5.52    1.00
   5  18   2    5.77    1.25
   6 -18   2    2.00    0.82
   6 -18   2    1.87    0.91
   6  18   2    1.26    0.91
   7 -19  -2    0.96    0.90
   7  19  -2    0.86    0.80
   6 -19  -2   10.87    1.78
  -6 -19   2   10.68    1.41
   6  19  -2   10.83    1.51
  -5 -19   2   11.21    1.31
   5 -19  -2   11.77    1.62
   5  19  -2   13.70    1.48
   5  19  -2   17.62    1.38
   4 -19  -2    2.57    0.75
  -4 -19   2    3.24    0.75
   4  19  -2    2.82    0.66
   3 -19  -2    2.46    0.67
  -3 -19   2    3.03    0.64
   3  19  -2    3.24    0.66
   2 -19  -2   14.34    1.22
  -2 -19   2   15.63    1.15
  -2  19   2   14.68    1.18
   2  19  -2   14.20    1.16
   2  19  -2   15.21    0.94
  -2  19   2   15.31    0.84
   1 -19  -2    0.52    0.33
  -1 -19   2    0.37    0.30
   1  19  -2    0.52    0.23
  -1  19   2    1.33    0.43
   1  19  -2    0.69    0.38
   0 -19   2   12.57    0.75
   0 -19  -2   11.12    0.99
   0 -19  -2   12.96    1.01
   0  19   2   11.53    0.94
   0  19  -2   11.84    0.72
   0  19  -2   10.61    1.17
   1 -19   2    7.90    0.83
   1 -19   2    7.89    0.83
  -1 -19  -2    8.54    0.96
  -1 -19  -2    8.45    0.94
   1  19   2    9.56    0.92
  -1  19  -2    7.43    0.97
   1  19   2    8.07    0.88
   2 -19   2   40.38    2.00
  -2 -19  -2   40.11    2.09
   2 -19   2   40.93    2.04
   2  19   2   41.53    1.87
   2  19   2   42.98    2.17
  -2  19  -2   39.82    2.26
  -3 -19  -2    9.02    1.13
   3 -19   2    7.92    0.98
   3 -19   2    9.00    1.14
  -3  19  -2   10.66    1.30
   3  19   2   10.43    1.19
   3  19   2   11.43    0.81
  -4 -19  -2    1.48    0.56
   4 -19   2    2.02    0.71
   4 -19   2    1.92    0.58
   4  19   2    1.01    0.63
  -4  19  -2    3.37    0.80
   5 -19   2   16.04    1.91
  -5 -19  -2   14.39    1.70
   5 -19   2   13.36    1.55
   5  19   2   16.78    1.84
   6 -19   2    0.74    0.70
   6 -19   2    0.07    0.80
  -6 -19  -2    0.41    0.57
   6  19   2    0.57    0.81
   6 -20  -2    4.80    1.22
  -6 -20   2    4.31    0.99
   6  20  -2    5.22    1.10
  -5 -20   2   30.94    2.01
   5 -20  -2   30.73    2.33
   5  20  -2   28.09    1.85
   5  20  -2   30.09    2.09
   4 -20  -2    4.19    0.95
  -4 -20   2    3.67    0.76
   4  20  -2    2.23    0.60
   3 -20  -2   30.63    2.03
  -3 -20   2   31.06    1.84
   3  20  -2   35.06    1.93
   2 -20  -2   54.39    2.78
  -2 -20   2   57.32    2.68
  -2  20   2   51.54    2.62
   2  20  -2   62.47    2.37
   2  20  -2   59.07    2.75
   1 -20  -2    4.56    0.80
  -1 -20   2    3.74    0.71
   1  20  -2    3.35    0.67
   1  20  -2    3.42    0.45
  -1  20   2    3.60    0.68
   0 -20  -2   10.37    1.07
   0 -20   2   10.99    0.74
   0 -20  -2    9.77    1.04
   0  20   2   11.80    1.13
   0  20  -2   10.93    0.70
   0  20  -2   10.33    1.21
  -1 -20  -2   14.55    1.34
   1 -20   2   14.93    0.99
  -1 -20  -2   10.06    1.12
   1  20   2   11.74    0.96
   1  20   2   12.79    1.00
  -1  20  -2   14.46    1.24
   2 -20   2    4.95    0.70
   2 -20   2    5.48    0.80
  -2 -20  -2    6.05    0.88
   2  20   2    4.76    0.77
   2  20   2    5.63    0.70
  -2  20  -2    4.58    0.84
  -3 -20  -2   16.01    1.28
   3 -20   2   14.21    1.26
   3 -20   2   14.78    1.17
   3  20   2   14.67    0.98
   3  20   2   15.32    1.52
  -3  20  -2   14.35    1.53
  -4 -20  -2    6.81    1.04
   4 -20   2    8.12    1.10
   4 -20   2    7.88    1.21
  -4  20  -2    8.38    1.22
   4  20   2    8.61    1.22
   5 -20   2   11.01    1.43
  -5 -20  -2   13.01    1.60
   5 -20   2   13.30    1.73
   5  20   2   13.19    1.76
   6 -20   2    3.92    1.23
  -6 -20  -2    3.51    1.04
   6 -20   2    1.81    0.83
   6  20   2    3.91    1.18
  -6 -21   2    0.14    0.48
   6 -21  -2   -0.07    0.61
   6  21  -2    0.05    0.69
  -5 -21   2    0.90    0.54
   5 -21  -2   -0.09    0.52
   5  21  -2   -0.60    0.36
   5  21  -2    0.68    0.54
   4 -21  -2   25.10    2.00
  -4 -21   2   25.44    1.70
   4  21  -2   25.37    1.70
  -3 -21   2   14.84    1.43
   3 -21  -2   10.47    1.37
   3  21  -2   12.08    1.25
  -2 -21   2    1.11    0.42
   2 -21  -2    0.11    0.37
   2  21  -2    0.97    0.46
  -2  21   2    1.56    0.52
   1 -21  -2   12.42    1.34
  -1 -21   2   11.34    1.18
   1  21  -2   10.38    0.69
  -1  21   2    9.81    1.11
   1  21  -2   11.22    1.22
   0 -21  -2    4.28    0.75
   0 -21   2    3.72    0.50
   0 -21  -2    3.36    0.63
   0  21  -2    3.21    0.44
   0  21   2    3.75    0.65
   0  21  -2    3.69    0.76
  -1 -21  -2   38.33    2.07
   1 -21   2   43.39    1.97
  -1 -21  -2   39.60    2.14
   1  21   2   43.13    2.07
  -1  21  -2   42.26    2.29
   1  21   2   37.89    1.92
  -2 -21  -2    1.51    0.50
   2 -21   2    1.28    0.46
   2 -21   2    1.89    0.52
   2  21   2    1.56    0.52
  -2  21  -2    0.81    0.47
   2  21   2    1.75    0.45
  -3 -21  -2   21.82    1.54
   3 -21   2   18.43    1.42
   3 -21   2   18.03    1.45
  -3  21  -2   17.62    1.51
   3  21   2   20.81    1.60
   3  21   2   20.47    1.21
   4 -21   2   14.59    1.69
   4 -21   2   13.16    1.46
  -4 -21  -2   12.57    1.44
  -4  21  -2   10.30    1.32
   4  21   2   12.22    1.52
   5 -21   2    6.62    1.26
  -5 -21  -2    4.96    1.04
   5 -21   2    5.79    1.10
   5  21   2    6.44    1.29
   6 -21   2    6.82    1.47
  -6 -21  -2    5.81    1.25
   6 -21   2    4.55    1.11
   6  21   2    4.70    1.28
  -6 -22   2   19.63    1.99
   6 -22  -2   16.16    2.22
   6  22  -2   16.37    1.91
   5 -22  -2    0.72    0.61
  -5 -22   2    0.45    0.44
   5  22  -2    0.29    0.45
   5  22  -2    0.12    0.48
   4 -22  -2   37.93    2.47
  -4 -22   2   36.02    2.16
   4  22  -2   36.06    2.16
   3 -22  -2    6.33    1.07
  -3 -22   2    7.50    1.01
   3  22  -2    8.43    1.11
   2 -22  -2   15.00    1.34
  -2 -22   2   14.96    1.23
   2  22  -2   17.36    1.65
  -2  22   2   14.40    1.25
  -1 -22   2   18.91    1.39
   1 -22  -2   20.89    1.48
  -1  22   2   19.50    1.39
   1  22  -2   20.67    1.50
   0 -22  -2    1.92    0.53
   0 -22  -2    1.31    0.48
   0 -22   2    1.33    0.33
   0  22  -2    1.35    0.52
   0  22   2    1.48    0.46
  -1 -22  -2    3.62    0.69
   1 -22   2    4.98    0.68
  -1 -22  -2    3.29    0.64
   1  22   2    3.62    0.63
   1  22   2    3.08    0.61
  -1  22  -2    4.85    0.90
   2 -22   2    8.29    0.96
   2 -22   2    7.47    0.98
  -2 -22  -2    6.65    0.94
   2  22   2    6.06    0.91
   2  22   2    7.91    0.89
  -2  22  -2    9.84    1.30
   3 -22   2    0.26    0.37
  -3 -22  -2    0.74    0.47
   3 -22   2    0.77    0.43
   3  22   2    0.15    0.42
   3  22   2   -0.03    0.41
  -3  22  -2    0.16    0.44
   4 -22   2    1.31    0.56
  -4 -22  -2    1.50    0.59
   4 -22   2    0.44    0.49
  -4  22  -2    0.95    0.53
   4  22   2    1.43    0.70
   5 -22   2    2.12    0.87
   5 -22   2    1.77    0.72
  -5 -22  -2    1.27    0.66
   5  22   2    2.95    0.99
   6 -23  -2    3.05    1.18
  -6 -23   2    4.99    1.07
   6  23  -2    5.66    1.18
  -5 -23   2   15.22    1.74
   5 -23  -2   11.69    1.78
   5  23  -2   13.41    1.56
   5  23  -2   14.88    1.69
  -4 -23   2   15.85    1.63
   4 -23  -2   16.89    1.90
   4  23  -2   15.07    1.55
  -3 -23   2    4.01    0.79
   3 -23  -2    4.47    0.93
   3  23  -2    4.44    0.88
  -2 -23   2    2.60    0.64
   2 -23  -2    2.06    0.65
  -2  23   2    2.25    0.65
   2  23  -2    2.04    0.60
   1 -23  -2    3.07    0.72
  -1 -23   2    2.95    0.69
   1  23  -2    3.24    0.75
  -1  23   2    3.53    0.71
   0 -23  -2    3.15    0.68
   0 -23   2    1.82    0.40
   0 -23  -2    1.81    0.52
   0  23   2    3.98    0.70
   0  23  -2    2.30    0.66
   1 -23   2   38.85    1.89
  -1 -23  -2   35.73    2.05
  -1 -23  -2   36.37    2.07
   1  23   2   34.93    1.91
   1  23   2   37.96    1.99
  -1  23  -2   37.23    2.22
  -2 -23  -2    2.84    0.68
   2 -23   2    2.56    0.60
  -2  23  -2    2.51    0.71
   2  23   2    1.93    0.50
   2  23   2    2.77    0.67
   3 -23   2    4.45    0.81
  -3 -23  -2    5.90    1.01
   3 -23   2    4.72    0.89
  -3  23  -2    4.19    0.86
   3  23   2    4.46    0.92
   4 -23   2    3.00    0.89
  -4 -23  -2    2.71    0.74
   4 -23   2    3.49    0.80
   4  23   2    2.00    0.82
  -4  23  -2    2.94    0.83
   5 -23   2    5.69    1.11
  -5 -23  -2    5.03    1.06
   5 -23   2    5.54    1.20
   5  23   2    4.28    1.21
   6 -24  -2   10.24    1.85
  -6 -24   2    7.61    1.32
   6  24  -2    7.26    1.38
  -5 -24   2    7.11    1.19
   5 -24  -2    7.14    1.42
   5  24  -2    4.35    1.36
   5  24  -2    4.18    0.98
   4 -24  -2    9.25    1.50
  -4 -24   2    6.18    1.00
   4  24  -2    6.82    1.07
  -3 -24   2    8.99    1.19
   3 -24  -2   10.26    1.46
   3  24  -2   11.83    1.42
  -2 -24   2    9.99    1.22
   2 -24  -2   11.00    1.41
   2  24  -2   12.42    1.38
  -2  24   2   10.93    1.32
   1 -24  -2   10.23    1.26
  -1 -24   2   10.53    1.24
   1  24  -2    9.32    1.18
  -1  24   2    9.62    1.10
   0 -24   2   22.27    1.20
   0 -24  -2   23.32    1.55
   0 -24  -2   19.28    1.46
   0  24   2   21.63    1.48
   0  24  -2   20.76    1.62
  -1 -24  -2    2.10    0.62
  -1 -24  -2    1.69    0.55
   1 -24   2    2.59    0.55
   1  24   2    2.07    0.54
   1  24   2    2.58    0.58
  -1  24  -2    1.02    0.55
  -2 -24  -2    2.51    0.65
   2 -24   2    4.38    0.79
   2  24   2    2.99    0.61
  -2  24  -2    4.03    0.85
   2  24   2    2.86    0.71
   3 -24   2    7.44    1.17
   3 -24   2    6.34    0.98
  -3 -24  -2    7.81    1.13
   3  24   2    6.89    1.14
  -3  24  -2   10.02    1.39
   4 -24   2   10.78    1.53
   4 -24   2    8.90    1.20
  -4 -24  -2    8.25    1.25
   4  24   2    8.19    1.32
  -4  24  -2    8.19    1.28
   5 -24   2    8.64    1.36
  -5 -24  -2    7.65    1.37
   5 -24   2    6.85    1.33
   5  24   2    7.05    1.38
   6 -25  -2    6.02    1.45
  -6 -25   2    3.28    1.01
   6  25  -2    4.89    1.21
   5 -25  -2    1.70    0.84
  -5 -25   2    0.54    0.53
   5  25  -2    1.30    0.71
   4 -25  -2    0.96    0.64
  -4 -25   2    2.02    0.70
   4  25  -2    0.80    0.57
   3 -25  -2   43.55    2.69
  -3 -25   2   43.13    2.49
   3  25  -2   45.11    2.52
   2 -25  -2   28.59    1.98
  -2 -25   2   30.54    1.96
   2  25  -2   31.36    2.01
  -2  25   2   30.15    1.95
   1 -25  -2   17.91    1.45
  -1 -25   2   16.69    1.36
  -1  25   2   14.90    1.30
   1  25  -2   14.58    1.51
   0 -25  -2   26.37    1.71
   0 -25  -2   26.90    1.73
   0 -25   2   23.50    1.34
   0  25  -2   26.03    1.88
   0  25   2   23.83    1.61
  -1 -25  -2    6.43    1.03
  -1 -25  -2    3.19    0.74
   1 -25   2    5.51    0.78
   1  25   2    4.25    0.74
   1  25   2    5.39    0.84
  -1  25  -2    4.17    0.88
   2 -25   2   21.86    1.55
  -2 -25  -2   22.70    1.69
   2  25   2   26.22    1.58
  -2  25  -2   25.05    1.91
   2  25   2   25.20    1.73
   3 -25   2    4.16    0.88
  -3 -25  -2    2.82    0.75
  -3  25  -2    3.07    0.83
   3  25   2    2.60    0.78
  -4 -25  -2    5.58    1.09
   4 -25   2    4.23    1.05
   4 -25   2    5.11    1.02
  -4  25  -2    4.98    1.01
   4  25   2    7.16    1.29
   5 -25   2   10.07    1.57
   5 -25   2   13.22    1.86
  -5 -25  -2   13.73    1.78
   5  25   2   10.76    1.75
   5 -26  -2    8.42    1.57
  -5 -26   2   10.66    1.50
   5  26  -2    8.77    1.31
  -4 -26   2    6.26    1.10
   4 -26  -2    6.90    1.35
   4  26  -2    8.71    1.24
   3 -26  -2   15.23    1.75
  -3 -26   2   13.82    1.55
   3  26  -2   10.80    1.36
  -2 -26   2    4.80    0.91
   2 -26  -2    2.90    0.80
   2  26  -2    5.29    0.94
  -2  26   2    3.99    0.85
  -1 -26   2    0.11    0.35
   1 -26  -2    0.61    0.47
  -1  26   2    1.01    0.49
   1  26  -2    1.36    0.59
   0 -26  -2   36.53    2.17
   0 -26  -2   38.33    2.20
   0 -26   2   35.74    1.77
   0  26  -2   42.12    2.44
   0  26   2   38.24    2.14
   0  26   2   38.51    1.99
  -1 -26  -2    4.50    0.84
   1 -26   2    5.06    0.78
  -1 -26  -2    4.04    0.80
   1  26   2    5.45    0.85
   1  26   2    4.07    0.75
  -1  26  -2    6.21    1.08
   2 -26   2    0.49    0.44
  -2 -26  -2    0.67    0.44
  -2  26  -2    1.26    0.63
   2  26   2    0.92    0.47
   2  26   2    0.73    0.49
   3 -26   2   12.49    1.47
  -3 -26  -2   11.91    1.44
  -3  26  -2   13.89    1.67
   3  26   2   11.07    1.43
  -4 -26  -2    5.71    1.13
   4 -26   2    7.65    1.31
   4  26   2    7.40    1.33
  -4  26  -2    6.43    1.18
  -5 -26  -2   11.99    1.69
   5 -26   2    6.80    1.38
   5  26   2    5.30    1.36
   5 -27  -2    4.25    1.25
  -5 -27   2    6.02    1.14
   5  27  -2    7.66    1.32
   4 -27  -2    6.32    1.28
  -4 -27   2    5.37    1.04
  -3 -27   2   19.13    1.90
   3 -27  -2   24.65    2.01
   3  27  -2   21.72    1.76
   2 -27  -2    8.79    1.34
  -2 -27   2    7.19    1.12
  -2  27   2    7.78    1.12
   2  27  -2    5.80    1.07
   1 -27  -2    7.92    1.14
   1 -27  -2    8.54    1.17
  -1 -27   2    5.82    0.96
   1  27  -2    9.18    1.30
  -1  27   2    9.43    1.21
   0 -27  -2    3.71    0.80
   0 -27  -2    2.80    0.73
   0 -27   2    3.64    0.61
   0  27   2    3.73    0.80
   0  27  -2    2.43    0.80
   0  27   2    3.31    0.65
   1 -27   2   13.66    1.11
  -1 -27  -2   12.47    1.43
  -1  27  -2   14.24    1.69
   1  27   2   10.57    1.21
   1  27   2   11.56    1.26
   2 -27   2   16.31    1.38
  -2 -27  -2   19.92    1.91
   2  27   2   15.04    1.54
   2  27   2   15.69    1.29
  -2  27  -2   15.19    1.82
  -3 -27  -2    2.73    0.79
   3 -27   2    1.67    0.66
   3  27   2    2.83    0.84
  -3  27  -2    3.14    0.91
   4 -27   2    4.35    1.15
  -4 -27  -2    5.08    1.07
  -4  27  -2    4.22    1.09
   4  27   2    4.28    1.12
  -5 -27  -2    2.79    0.91
   5 -27   2    1.94    0.97
   5  27   2    0.28    0.85
   5 -28  -2    3.22    1.11
  -5 -28   2    1.80    0.79
   5  28  -2    2.76    0.85
  -4 -28   2    3.97    0.97
   4 -28  -2    2.90    1.02
   4  28  -2    4.29    1.01
  -3 -28   2    0.09    0.42
   3 -28  -2    0.23    0.53
   3  28  -2    0.85    0.58
   2 -28  -2    5.13    1.04
  -2 -28   2    4.36    0.94
   2  28  -2    6.07    1.17
  -2  28   2    4.43    0.96
   1 -28  -2   14.43    1.62
   1 -28  -2   12.61    1.48
  -1 -28   2   11.50    1.40
  -1  28   2   11.57    1.35
   1  28  -2   11.93    1.47
   0 -28  -2    8.27    1.21
   0 -28   2    8.15    1.24
   0 -28  -2   11.02    1.37
   0  28  -2    6.37    1.09
   0  28   2    9.24    1.17
   0  28   2    8.48    1.04
   1 -28   2    8.25    1.35
  -1 -28  -2    5.33    0.99
   1  28   2    6.12    0.98
   1  28   2    7.14    1.03
  -1  28  -2    8.25    1.34
  -2 -28  -2    3.88    0.86
   2 -28   2    3.32    0.77
   2  28   2    4.57    0.96
  -2  28  -2    3.99    1.01
   2  28   2    3.77    0.74
   3 -28   2    1.04    0.66
  -3 -28  -2    1.89    0.70
   3  28   2    1.63    0.72
  -3  28  -2    1.48    0.75
   4 -28   2    4.73    1.08
  -4 -28  -2    6.67    1.24
   4  28   2    4.38    1.11
  -4  28  -2    4.23    1.05
  -5 -29   2    0.27    0.55
   5 -29  -2    0.22    0.68
   5  29  -2    0.97    0.66
  -4 -29   2    8.06    1.31
   4 -29  -2    9.55    1.53
   4  29  -2    8.47    1.38
   3 -29  -2   10.08    1.53
  -3 -29   2    8.46    1.26
   3  29  -2    8.29    1.32
  -2 -29   2    9.85    1.34
   2 -29  -2   10.42    1.43
  -2  29   2   10.36    1.40
   2  29  -2    9.94    1.40
  -1 -29   2    1.26    0.58
   1 -29  -2    1.55    0.61
   1 -29  -2    0.71    0.51
  -1  29   2    0.90    0.56
   1  29  -2    1.52    0.70
   0 -29  -2    6.73    1.08
   0 -29   2    4.47    0.93
   0 -29  -2    5.69    1.01
   0  29  -2    8.27    1.33
   0  29   2    6.69    0.94
   0  29   2    7.26    1.04
  -1 -29  -2    6.53    1.06
   1  29   2    6.56    1.02
  -1  29  -2    5.91    1.14
   1  29   2    8.63    1.15
  -2 -29  -2    5.35    1.04
  -2  29  -2    5.14    1.11
   2  29   2    5.29    0.93
   2  29   2    4.05    0.90
  -3 -29  -2    8.41    1.31
   3  29   2    8.78    1.38
  -3  29  -2    8.71    1.40
  -4 -29  -2    0.04    0.47
  -4  29  -2    0.73    0.62
   4  29   2    0.24    0.69
   4 -30  -2    5.33    1.30
  -4 -30   2    6.05    1.15
   3 -30  -2    2.32    0.94
  -3 -30   2    1.03    0.60
   3  30  -2    3.18    0.98
   2 -30  -2    1.57    0.68
  -2 -30   2    2.03    0.75
   2  30  -2    1.69    0.79
  -2  30   2    3.51    0.89
   1 -30  -2    9.19    1.30
  -1 -30   2   12.71    1.52
   1 -30  -2   11.40    1.48
  -1  30   2   10.95    1.36
  -1  30   2   10.17    1.07
   1  30  -2    8.46    1.34
   0 -30  -2    4.11    0.89
   0 -30  -2    4.66    0.97
   0 -30   2    3.91    0.95
   0  30   2    2.90    0.70
   0  30   2    4.50    0.85
   0  30  -2    4.29    0.99
  -1 -30  -2    3.37    0.86
  -1  30  -2    1.02    0.65
   1  30   2    3.65    0.81
   1  30   2    3.04    0.71
  -2 -30  -2    1.93    0.67
   2  30   2    2.74    0.83
  -2  30  -2    3.31    0.96
  -3 -30  -2   11.17    1.48
   3  30   2    7.61    1.28
  -3  30  -2    9.44    1.51
  -4 -30  -2    1.40    0.75
   4  30   2    2.46    0.98
  -4  30  -2    3.07    0.97
  -4 -31   2    2.26    0.80
   4 -31  -2    0.92    0.78
  -3 -31   2    4.81    1.06
   3 -31  -2    5.22    1.15
   3  31  -2    5.89    1.17
  -2 -31   2    0.08    0.46
   2 -31  -2   -0.03    0.51
   2  31  -2    0.17    0.58
  -1 -31   2    6.00    1.15
   1 -31  -2    6.86    1.16
   1 -31  -2    7.47    1.25
  -1  31   2    7.38    0.95
  -1  31   2    6.35    1.09
   1  31  -2    8.82    1.40
   0 -31  -2    2.95    0.78
   0 -31   2    3.15    0.78
   0 -31  -2    4.58    0.95
   0  31   2    5.50    0.87
   0  31  -2    5.78    1.19
   0  31   2    5.62    0.96
  -1 -31  -2    2.87    0.80
  -1  31  -2    2.94    0.98
   1  31   2    4.20    0.90
   1  31   2    3.56    0.85
  -2 -31  -2    9.30    1.38
   2  31   2    9.41    1.30
  -2  31  -2   10.77    1.57
  -3 -31  -2    6.32    1.18
   3  31   2    6.33    1.28
  -3  31  -2    5.94    1.30
  -4 -31  -2    1.54    0.76
   4  31   2    2.89    1.06
  -4  31  -2    2.35    0.85
  -4 -32   2    6.96    1.27
   4 -32  -2    5.76    1.40
  -3 -32   2    4.49    1.05
   3 -32  -2    4.13    1.06
  -2 -32   2   20.13    2.09
   2 -32  -2   16.16    1.94
   2  32  -2   18.18    2.05
  -1 -32   2    1.83    0.68
   1 -32  -2    1.16    0.65
   1 -32  -2    0.64    0.48
  -1  32   2    1.59    0.50
   1  32  -2    1.64    0.76
  -1  32   2    2.25    0.76
   0 -32  -2   15.00    1.74
   0 -32   2   15.15    1.78
   0 -32  -2   14.59    1.68
   0  32   2   13.97    1.55
   0  32   2   10.90    1.29
   0  32  -2   16.48    1.91
  -1 -32  -2    2.39    0.77
  -1  32  -2    1.43    0.74
   1  32   2    2.32    0.83
   1  32   2    4.77    0.97
  -2 -32  -2    0.06    0.47
   2  32   2   -0.25    0.61
  -2  32  -2    0.06    0.57
  -3 -32  -2    5.03    1.07
  -3  32  -2    5.53    1.24
   3  32   2    5.40    1.23
   4 -33  -2    1.86    0.99
  -4 -33   2    2.24    0.85
  -3 -33   2    1.48    0.72
   3 -33  -2    1.57    0.86
   3  33  -2    1.19    0.78
   2 -33  -2   10.71    1.65
  -2 -33   2   11.60    1.56
   2  33  -2   14.61    1.91
   1 -33  -2    2.13    0.80
  -1 -33   2    2.02    0.77
   1 -33  -2    1.50    0.67
   1  33  -2    0.32    0.65
  -1  33   2    3.76    0.94
   0 -33  -2   10.16    1.45
   0 -33  -2   10.43    1.50
   0 -33   2   11.13    1.62
   0  33   2    8.50    1.16
   0  33   2    9.69    1.31
   0  33  -2    8.81    1.46
  -1 -33  -2    3.49    0.95
  -1  33  -2    4.04    1.07
   1  33   2    4.22    0.93
   1  33   2    2.41    0.83
  -2 -33  -2    6.53    1.20
   2  33   2    3.39    1.00
  -2  33  -2    5.20    1.23
  -3 -33  -2    2.69    0.89
   3  33   2    1.87    0.96
  -3  33  -2    0.63    0.69
   3 -34  -2    2.29    0.90
  -3 -34   2    1.75    0.79
   3  34  -2    3.35    1.13
   2 -34  -2    8.60    1.48
  -2 -34   2    4.55    1.02
   2  34  -2    9.42    1.54
  -1 -34   2   20.91    2.17
   1 -34  -2   17.62    1.95
   1 -34  -2   16.73    1.93
   1  34  -2   20.78    2.30
  -1  34   2   21.15    2.14
   0 -34   2    3.01    0.89
   0 -34  -2    2.48    0.86
   0 -34  -2    3.80    0.93
   0  34   2    3.37    0.86
   0  34  -2    3.96    1.16
   0  34   2    1.12    0.63
  -1 -34  -2    7.57    1.32
  -1  34  -2    9.69    1.67
   1  34   2    7.52    1.21
   1  34   2    7.91    1.22
  -2 -34  -2    5.13    1.17
   2  34   2    2.54    0.92
  -2  34  -2    3.59    1.13
   3 -35  -2    5.89    1.46
  -3 -35   2    7.60    1.41
   3  35  -2    5.46    1.25
  -2 -35   2    0.72    0.57
   2 -35  -2    0.83    0.65
   2 -35  -2   -0.14    0.55
   2  35  -2    0.89    0.76
   1 -35  -2    0.67    0.63
  -1 -35   2    1.06    0.69
   1 -35  -2    0.54    0.61
   1  35  -2   -0.03    0.65
  -1  35   2    0.69    0.66
   0 -35   2    0.43    0.52
   0 -35  -2    0.53    0.60
   0 -35  -2    0.09    0.80
   0  35  -2   -0.25    0.56
   0  35   2    0.27    0.51
   0  35   2    2.35    0.77
  -1 -35  -2   12.88    1.62
   1 -35   2   11.47    1.76
   1  35   2   13.10    1.57
   1  35   2   14.73    1.67
  -1  35  -2   12.82    1.85
  -2 -35  -2    1.93    0.74
  -2  35  -2    1.92    0.92
   2  35   2    1.05    0.77
   2 -36  -2    0.30    0.54
  -2 -36   2    1.42    0.77
   2  36  -2    0.79    0.73
  -1 -36   2    7.01    1.33
   1 -36  -2   10.31    1.68
  -1  36   2   11.36    1.61
   1  36  -2    8.78    1.61
   0 -36   2    1.55    0.72
   0 -36  -2    1.83    0.82
   0  36   2    1.59    0.75
   0  36  -2    2.74    0.99
   0  36   2    1.93    0.76
   1 -36   2    2.83    0.92
  -1 -36  -2    5.01    1.19
   1  36   2    4.09    1.01
  -1  36  -2    4.79    1.21
   1 -37  -2    2.11    0.87
  -1 -37   2    1.79    0.76
   1  37  -2    1.93    1.05
  -1  37   2    0.78    0.68
   0 -37   2    8.63    1.55
   0 -37  -2    8.33    1.51
   0  37   2    7.02    1.32
   0  37  -2    5.56    1.34
   8   0  -3    0.30    0.70
   7   0  -3    2.26    0.91
   6   0  -3    5.01    0.99
   6   0  -3    6.50    0.81
   5   0  -3    1.74    0.42
   5   0  -3    2.36    0.63
   5   0  -3    2.28    0.32
   4   0  -3   62.32    2.76
   4   0  -3   60.98    2.33
   3   0  -3    0.08    0.09
   3   0  -3    0.37    0.25
  -2   0   3    5.64    0.27
   2   0  -3    6.11    0.34
   2   0  -3    6.46    0.41
  -2   0   3    6.31    0.29
   2   0  -3    6.22    0.37
   2   0  -3    5.76    0.51
  -2   0   3    6.00    0.48
   1   0  -3   75.37    2.56
  -1   0   3   74.19    2.63
  -1   0   3   72.38    2.46
  -1   0   3   74.79    2.55
   1   0  -3   71.66    2.62
   1   0  -3   75.84    2.49
   0   0  -3    0.06    0.09
   0   0  -3   -0.08    0.13
   0   0   3    0.00    0.09
   0   0   3   -0.07    0.13
   0   0   3    0.08    0.11
   0   0  -3    0.14    0.10
   0   0   3   -0.01    0.06
   0   0  -3    0.05    0.11
   1   0   3   10.64    0.70
  -1   0  -3    9.55    0.55
   1   0   3   10.66    0.49
   1   0   3    9.66    0.56
  -1   0  -3    9.87    0.51
   1   0   3   10.28    0.56
   2   0   3    1.04    0.19
   2   0   3    1.14    0.36
  -2   0  -3    0.87    0.21
   2   0   3    0.84    0.22
  -2   0  -3    1.10    0.19
   3   0   3    6.08    0.47
   3   0   3    4.81    0.70
  -3   0  -3    7.21    0.48
   3   0   3    6.28    0.62
   4   0   3   32.24    1.53
   4   0   3   31.07    1.83
   5   0   3    0.56    0.30
   5   0   3    1.32    0.63
   6   0   3    7.72    1.32
   7   0   3    1.13    0.86
   8  -1  -3    5.37    1.47
   8   1  -3    6.21    1.49
   7  -1  -3    4.80    1.17
   7   1  -3    6.91    1.42
   6  -1  -3   51.42    2.98
   6  -1  -3   51.38    2.34
   6   1  -3   52.08    2.93
   6   1  -3   53.19    2.43
   5  -1  -3   49.11    2.04
   5  -1  -3   49.85    2.63
   5  -1  -3   49.46    1.88
   5   1  -3   48.72    1.80
   5   1  -3   47.28    2.53
   5   1  -3   50.29    2.14
   4  -1  -3   38.85    1.56
   4  -1  -3   36.82    1.97
   4   1  -3   36.85    1.92
   3  -1  -3  126.32    4.59
   3   1  -3  127.62    4.02
   3   1  -3  125.34    4.53
   2  -1  -3    8.57    0.47
   2  -1  -3    8.06    0.42
   2  -1  -3    8.93    0.46
   2  -1  -3    7.42    0.60
  -2  -1   3    9.98    0.60
  -2   1   3    7.64    0.57
  -2   1   3    7.45    0.36
   2   1  -3    7.63    0.57
   2   1  -3    8.98    0.41
   2   1  -3    8.97    0.47
  -1  -1   3   52.71    1.91
   1  -1  -3   52.96    2.01
  -1  -1   3   51.05    1.78
   1  -1  -3   52.64    1.86
  -1  -1   3   51.11    1.88
   1  -1  -3   52.94    1.82
   1   1  -3   52.19    1.80
   1   1  -3   52.73    1.93
  -1   1   3   50.17    1.85
  -1   1   3   54.06    1.99
  -1   1   3   50.80    1.79
   1   1  -3   51.24    1.89
   0  -1   3    6.34    0.48
   0  -1  -3    7.33    0.42
   0  -1  -3    7.05    0.50
   0  -1   3    6.78    0.42
   0  -1   3    6.62    0.46
   0  -1  -3    7.56    0.51
   0   1  -3    6.75    0.46
   0   1  -3    6.49    0.41
   0   1  -3    6.55    0.43
   0   1   3    7.56    0.43
   0   1   3    7.50    0.51
   0   1  -3    6.03    0.49
   0   1   3    7.40    0.51
   0   1   3    7.58    0.33
   1  -1   3   20.37    1.04
   1  -1   3   20.57    0.85
  -1  -1  -3   19.42    0.79
   1  -1   3   21.02    0.92
  -1  -1  -3   19.78    0.88
   1   1   3   20.38    1.07
  -1   1  -3   20.31    0.90
   1   1   3   19.77    1.03
  -1   1  -3   18.76    0.85
   1   1   3   21.01    0.90
   1   1   3   20.80    0.91
   2  -1   3    9.33    0.75
   2  -1   3    8.04    0.58
   2  -1   3   10.28    0.56
  -2  -1  -3   10.00    0.56
  -2   1  -3    9.13    0.53
  -2   1  -3   10.89    0.59
   2   1   3    8.42    0.57
   2   1   3    9.34    0.45
   2   1   3    8.89    0.74
   3  -1   3    9.51    0.95
  -3  -1  -3   11.54    0.64
   3  -1   3   11.62    0.76
   3  -1   3   10.37    0.68
  -3   1  -3   12.42    0.68
   3   1   3   13.52    0.78
   3   1   3   10.57    1.03
   3   1   3   13.39    0.64
   4  -1   3   38.81    1.69
   4  -1   3   35.26    1.95
   4   1   3   33.04    1.59
   4   1   3   32.83    1.92
   5  -1   3   10.50    1.05
   5  -1   3   11.85    1.34
   5   1   3   11.90    0.95
   5   1   3   13.02    1.45
   6  -1   3    8.84    1.42
   6   1   3    8.19    1.29
   7  -1   3    1.14    0.77
   7   1   3   -1.15    0.66
   8  -2  -3    0.33    0.77
   8   2  -3    2.34    0.94
   7  -2  -3    0.41    0.63
   7   2  -3    0.72    0.62
   6  -2  -3    6.05    0.76
   6  -2  -3    4.76    1.08
   6   2  -3    6.42    0.87
   6   2  -3    4.48    0.95
   5  -2  -3   44.04    2.45
   5  -2  -3   42.59    1.83
   5  -2  -3   43.08    1.74
   5   2  -3   42.68    1.57
   5   2  -3   42.90    1.97
   5   2  -3   45.71    2.38
   4  -2  -3   28.88    1.72
   4  -2  -3   32.93    1.32
   4   2  -3   31.09    1.70
   3  -2  -3  161.77    5.72
   3   2  -3  161.60    5.61
   3   2  -3  162.35    5.09
   2  -2  -3  106.92    3.88
  -2  -2   3  107.56    3.57
   2  -2  -3  111.59    3.55
   2  -2  -3  110.28    3.54
   2  -2  -3  107.91    3.56
   2   2  -3  110.62    3.49
  -2   2   3  105.35    3.48
   2   2  -3  106.60    3.75
   2   2  -3  110.03    3.59
  -2   2   3  110.22    3.86
   1  -2  -3   53.55    2.12
   1  -2  -3   55.25    1.95
  -1  -2   3   55.76    1.97
   1  -2  -3   54.89    1.92
  -1  -2   3   54.49    1.89
  -1  -2   3   52.81    2.00
   1   2  -3   55.85    2.00
  -1   2   3   53.82    1.94
   1   2  -3   58.92    2.04
  -1   2   3   54.43    1.92
  -1   2   3   56.27    2.14
   1   2  -3   60.24    1.93
   0  -2   3   30.24    1.16
   0  -2  -3   30.92    1.25
   0  -2  -3   26.80    1.27
   0  -2   3   29.66    1.26
   0  -2  -3   29.46    1.04
   0  -2  -3   29.21    1.15
   0  -2   3   28.63    1.18
   0   2  -3   30.72    1.17
   0   2   3   29.95    1.17
   0   2   3   29.81    1.05
   0   2  -3   30.73    1.21
   0   2  -3   29.18    1.26
   0   2   3   29.30    1.29
   0   2   3   28.74    1.23
  -1  -2  -3   59.92    1.98
   1  -2   3   62.97    2.14
   1  -2   3   55.38    2.27
   1  -2   3   61.28    2.17
  -1  -2  -3   65.82    2.15
   1   2   3   54.35    2.12
   1   2   3   57.20    2.30
  -1   2  -3   57.18    2.13
   1   2   3   60.53    2.53
   1   2   3   61.24    2.14
  -1   2  -3   63.11    2.16
   2  -2   3    8.85    0.54
   2  -2   3    7.80    0.80
   2  -2   3    7.77    0.56
  -2  -2  -3    8.52    0.50
   2   2   3    7.98    0.36
   2   2   3    9.27    0.75
   2   2   3    7.83    0.54
  -2   2  -3    8.47    0.54
  -2   2  -3    8.04    0.53
   3  -2   3   33.63    1.77
   3  -2   3   37.31    1.55
   3  -2   3   36.37    1.59
   3   2   3   35.29    1.32
  -3   2  -3   36.08    1.51
   3   2   3   34.59    1.83
   3   2   3   36.59    1.54
   4  -2   3   18.58    1.10
   4  -2   3   18.51    1.34
   4   2   3   19.30    1.40
   4   2   3   19.93    1.09
   5  -2   3   18.17    1.23
   5  -2   3   19.88    1.56
   5   2   3   22.36    1.31
   5   2   3   20.81    1.67
   6  -2   3   24.24    2.26
   6   2   3   22.64    2.30
   7   2   3    3.22    1.04
   8  -3  -3    3.81    1.23
   8   3  -3    3.77    1.24
   7  -3  -3   18.08    2.11
   7   3  -3   15.50    1.90
   6  -3  -3    7.59    1.26
   6   3  -3    4.98    1.01
   6   3  -3    6.94    0.97
   5  -3  -3   18.01    1.49
   5  -3  -3   15.99    0.95
   5   3  -3   17.02    1.12
   5   3  -3   17.31    1.38
   5   3  -3   17.26    0.78
   4  -3  -3   11.76    0.65
   4  -3  -3   11.22    1.19
   4   3  -3   12.61    0.99
  -3  -3   3   31.76    1.36
   3  -3  -3   28.58    1.57
   3   3  -3   31.95    1.07
   3   3  -3   31.90    1.51
   2  -3  -3   15.39    0.93
   2  -3  -3   15.32    0.63
  -2  -3   3   13.25    0.67
  -2   3   3   15.16    0.63
   2   3  -3   14.99    0.60
  -2   3   3   16.62    1.01
   2   3  -3   14.17    0.78
   2   3  -3   14.60    0.70
   1  -3  -3   23.21    1.18
   1  -3  -3   25.13    0.99
   1  -3  -3   25.16    1.01
  -1  -3   3   26.55    1.01
  -1  -3   3   25.23    0.96
  -1  -3   3   25.29    0.92
  -1   3   3   25.28    0.99
   1   3  -3   25.55    1.10
   1   3  -3   25.23    1.02
   1   3  -3   24.56    0.97
  -1   3   3   26.14    1.21
   1   3  -3   27.19    1.15
  -1   3   3   23.44    0.99
   0  -3  -3   17.90    0.79
   0  -3  -3   17.00    0.69
   0  -3   3   19.20    0.81
   0  -3   3   18.71    0.81
   0  -3   3   19.59    0.86
   0  -3  -3   17.33    0.86
   0  -3   3   17.53    0.89
   0  -3  -3   17.69    0.94
   0   3  -3   19.58    0.82
   0   3   3   17.18    0.93
   0   3  -3   18.68    0.87
   0   3   3   17.95    0.71
   0   3   3   16.79    0.86
   0   3  -3   19.47    0.92
   0   3   3   17.46    0.79
  -1  -3  -3   23.95    0.99
   1  -3   3   21.76    1.03
  -1  -3  -3   24.01    0.83
   1  -3   3   23.32    1.03
  -1  -3  -3   24.35    1.03
   1  -3   3   23.76    1.16
  -1   3  -3   25.90    1.05
  -1   3  -3   21.87    1.04
   1   3   3   24.88    1.04
   1   3   3   25.09    1.04
   1   3   3   24.14    1.18
   2  -3   3    5.94    0.65
   2  -3   3    7.63    0.55
   2  -3   3    7.73    0.54
  -2   3  -3    7.52    0.54
   2   3   3    6.89    0.50
   2   3   3    7.70    0.79
   3  -3   3   39.72    1.74
   3  -3   3   40.88    1.96
   3  -3   3   41.21    1.75
   3   3   3   41.05    2.02
   3   3   3   42.73    1.71
   4  -3   3    6.27    0.89
   4  -3   3    6.18    0.72
   4   3   3    6.66    0.71
   4   3   3    7.66    1.04
   5  -3   3   11.73    1.11
   5  -3   3   12.80    1.36
   5   3   3   10.94    1.04
   5   3   3   12.60    1.46
   6  -3   3    0.84    0.59
   6   3   3    0.93    0.66
   7   3   3    3.84    1.16
   8  -4  -3    1.80    1.01
   8   4  -3    0.86    0.76
   7  -4  -3    5.60    1.29
   7   4  -3    5.22    1.15
   6  -4  -3    6.14    1.16
   6   4  -3    6.54    0.90
   6   4  -3    6.65    1.11
   5  -4  -3   18.82    1.52
   5  -4  -3   17.64    0.93
   5   4  -3   14.90    1.32
   5   4  -3   18.12    1.17
   4  -4  -3   22.31    1.48
   4  -4  -3   22.06    0.94
   4   4  -3   19.95    1.31
   3  -4  -3   10.78    0.89
  -3  -4   3   10.80    0.68
   3  -4  -3   11.68    0.51
   3   4  -3   10.80    0.78
   3   4  -3   11.95    0.45
  -3   4   3   11.70    0.48
  -3   4   3   11.56    0.49
  -2  -4   3   19.02    0.86
   2  -4  -3   20.93    0.77
   2  -4  -3   20.24    1.13
   2   4  -3   20.87    0.78
  -2   4   3   21.08    0.83
   2   4  -3   19.58    0.90
   2   4  -3   20.03    0.95
   1  -4  -3   79.91    3.04
  -1  -4   3   83.58    2.74
   1  -4  -3   81.24    2.77
  -1  -4   3   81.89    2.74
  -1  -4   3   78.07    2.72
   1   4  -3   85.42    2.76
   1   4  -3   84.18    2.96
   1   4  -3   86.95    2.78
  -1   4   3   80.39    2.77
  -1   4   3   80.64    2.78
  -1   4   3   86.57    3.07
   1   4  -3   86.51    2.95
   0  -4   3    5.73    0.54
   0  -4  -3    5.61    0.32
   0  -4  -3    5.36    0.44
   0  -4   3    5.96    0.39
   0  -4   3    5.58    0.37
   0  -4   3    6.20    0.45
   0  -4  -3    6.42    0.52
   0   4  -3    5.53    0.44
   0   4   3    5.63    0.34
   0   4   3    6.37    0.53
   0   4  -3    5.24    0.38
   0   4  -3    5.55    0.47
   0   4   3    6.43    0.41
   0   4   3    5.30    0.49
   1  -4   3  119.69    3.93
   1  -4   3  115.16    4.03
   1  -4   3  110.61    3.88
  -1  -4  -3  113.31    3.85
   1   4   3  114.29    3.87
   1   4   3  109.06    3.83
   1   4   3  114.28    4.04
  -1   4  -3  133.49    4.16
  -1   4  -3  110.56    3.93
   2  -4   3   20.47    0.99
   2  -4   3   17.64    0.93
   2  -4   3   17.04    1.04
   2   4   3   18.28    1.11
  -2   4  -3   18.43    0.96
   2   4   3   18.13    0.90
   3  -4   3    8.39    0.65
   3  -4   3    7.05    0.86
   3   4   3    8.07    0.60
   3   4   3    7.94    0.90
   4  -4   3   17.65    1.10
   4  -4   3   17.87    1.30
   4   4   3   16.89    1.34
   4   4   3   19.61    1.06
   5  -4   3   36.82    2.11
   5  -4   3   36.20    1.85
   5   4   3   35.87    1.78
   5   4   3   35.70    2.26
   6  -4   3    1.10    0.63
   6   4   3    1.85    0.81
   7   4   3    4.93    1.40
   8  -5  -3   17.37    2.41
   8   5  -3   19.10    2.45
   7  -5  -3    7.94    1.46
   7   5  -3    7.48    1.39
   7   5  -3    9.82    1.58
   6  -5  -3   13.63    1.72
   6   5  -3   11.67    1.26
   6   5  -3   11.08    1.43
   5  -5  -3    7.59    1.08
   5  -5  -3    8.52    0.61
   5   5  -3    8.86    1.10
   5   5  -3    8.15    0.89
   4  -5  -3   22.80    0.92
  -4  -5   3   22.39    1.22
   4  -5  -3   20.70    1.45
   4   5  -3   21.35    1.33
  -3  -5   3   34.16    1.48
   3  -5  -3   36.93    1.81
   3  -5  -3   34.99    1.17
  -3   5   3   33.99    1.26
   3   5  -3   35.21    1.16
   3   5  -3   32.57    1.55
  -3   5   3   34.68    1.24
   2  -5  -3   36.34    1.24
  -2  -5   3   39.05    1.44
   2  -5  -3   33.62    1.67
   2   5  -3   36.82    1.46
  -2   5   3   34.35    1.34
   2   5  -3   36.92    1.46
   2   5  -3   39.02    1.30
  -1  -5   3   68.14    2.23
  -1  -5   3   65.86    2.27
  -1  -5   3   65.76    2.32
   1  -5  -3   63.87    2.59
   1  -5  -3   70.64    2.31
   1   5  -3   71.86    2.51
   1   5  -3   67.78    2.25
  -1   5   3   67.48    2.31
   1   5  -3   69.58    2.32
  -1   5   3   67.00    2.33
   1   5  -3   64.12    2.50
  -1   5   3   70.49    2.64
   0  -5   3  100.54    3.69
   0  -5   3   97.83    3.57
   0  -5  -3  106.46    3.50
   0  -5  -3  110.16    3.85
   0  -5   3  106.74    3.52
   0  -5  -3  111.88    3.67
   0  -5   3  112.91    3.72
   0   5   3  108.51    3.84
   0   5   3  109.32    3.53
   0   5  -3  115.73    3.62
   0   5   3  101.99    3.64
   0   5  -3  105.58    3.72
   0   5  -3  108.90    3.72
   0   5   3  107.89    3.58
   1  -5   3   33.38    1.55
  -1  -5  -3   35.52    1.42
   1  -5   3   37.93    1.48
   1  -5   3   37.33    1.52
   1   5   3   35.13    1.41
   1   5   3   35.84    1.59
   1   5   3   37.79    1.47
  -1   5  -3   35.98    1.53
   2  -5   3   43.45    1.79
   2  -5   3   42.28    1.74
   2  -5   3   38.91    1.84
  -2  -5  -3   43.54    1.79
   2   5   3   46.05    1.97
   2   5   3   43.79    1.68
  -2   5  -3   40.68    1.75
   3  -5   3    2.27    0.53
   3  -5   3    1.06    0.31
   3   5   3    1.24    0.44
  -3   5  -3    1.61    0.37
   3   5   3    1.37    0.30
   4  -5   3   12.48    0.93
   4  -5   3   13.29    1.28
   4   5   3   13.73    0.87
   4   5   3   11.81    1.25
   5  -5   3    2.61    0.69
   5  -5   3    2.50    0.58
   5   5   3    2.60    0.52
   5   5   3    1.79    0.71
   6  -5   3    5.26    1.02
   6  -5   3    5.38    1.27
   6   5   3    5.83    1.21
   7  -5   3    2.96    1.16
   7   5   3    4.93    1.33
   8  -6  -3    6.95    1.58
   8   6  -3    5.20    1.28
   7  -6  -3    2.52    0.99
   7   6  -3    1.43    0.73
   7   6  -3    1.80    0.82
   6  -6  -3   12.62    1.73
   6   6  -3   14.31    1.62
   6   6  -3   11.94    1.29
   5  -6  -3    1.01    0.28
   5  -6  -3    1.22    0.54
   5   6  -3    2.00    0.52
   5   6  -3    1.57    0.50
   4  -6  -3   17.08    0.69
   4  -6  -3   15.10    1.23
  -4  -6   3   17.17    1.04
   4   6  -3   15.57    1.11
   3  -6  -3   39.07    1.95
  -3  -6   3   38.96    1.63
   3   6  -3   36.92    1.69
   3   6  -3   40.46    1.30
  -3   6   3   39.27    1.44
  -3   6   3   37.69    1.40
   2  -6  -3   20.95    1.21
  -2  -6   3   20.49    0.96
   2   6  -3   20.96    0.95
   2   6  -3   21.79    1.01
   2   6  -3   20.56    1.10
  -2   6   3   23.41    0.92
   2   6  -3   22.33    0.85
   1  -6  -3   71.75    2.75
  -1  -6   3   63.57    2.35
   1  -6  -3   74.71    2.38
  -1  -6   3   70.28    2.44
   1   6  -3   67.18    2.57
   1   6  -3   68.29    2.61
  -1   6   3   73.53    2.76
   1   6  -3   69.81    2.26
   1   6  -3   73.19    2.41
  -1   6   3   69.01    2.41
  -1   6   3   69.18    2.38
   0  -6   3    5.33    0.52
   0  -6  -3    3.45    0.48
   0  -6   3    4.73    0.31
   0  -6  -3    4.50    0.44
   0  -6  -3    4.32    0.31
   0  -6   3    5.15    0.53
   0  -6   3    3.74    0.38
   0   6  -3    3.88    0.46
   0   6   3    4.38    0.46
   0   6   3    4.26    0.34
   0   6  -3    5.28    0.51
   0   6   3    4.39    0.54
   0   6  -3    4.19    0.46
   0   6   3    3.91    0.33
  -1  -6  -3   13.43    0.71
   1  -6   3   12.90    0.79
   1  -6   3   12.60    0.71
   1  -6   3   13.04    0.81
   1   6   3   12.09    0.67
  -1   6  -3   12.22    0.78
   1   6   3   14.02    0.74
   1   6   3   13.21    0.82
  -2  -6  -3   17.58    0.97
   2  -6   3   16.94    1.04
   2  -6   3   17.84    0.95
  -2   6  -3   17.89    1.01
   2   6   3   18.26    1.11
   2   6   3   18.34    0.89
   3  -6   3   16.84    0.99
   3  -6   3   17.82    1.16
  -3   6  -3   16.36    0.99
   3   6   3   17.14    1.23
   3   6   3   15.70    0.90
   4  -6   3    0.64    0.35
   4  -6   3    1.44    0.49
   4   6   3    0.87    0.50
   4   6   3    1.11    0.33
   5  -6   3    5.57    0.82
   5  -6   3    5.29    0.89
   5   6   3    4.73    1.00
   5   6   3    4.28    0.66
   6  -6   3   12.52    1.43
   6  -6   3    9.51    1.29
   6   6   3   11.18    1.62
   7  -6   3    1.50    1.00
   7   6   3    1.10    0.87
   8  -7  -3    3.83    1.26
   8   7  -3    5.93    1.26
   7  -7  -3    1.27    0.82
   7   7  -3    0.63    0.67
   7   7  -3    0.56    0.65
   7   7  -3    0.57    0.50
   6  -7  -3   26.18    2.12
   6   7  -3   25.54    1.92
   6   7  -3   29.87    1.87
   5  -7  -3    4.25    0.41
   5  -7  -3    3.86    0.85
   5   7  -3    3.97    0.73
   5   7  -3    3.26    0.63
  -4  -7   3   13.38    0.91
   4  -7  -3   12.25    1.29
  -4   7   3   13.06    0.55
  -4   7   3   12.75    0.60
   4   7  -3   14.40    1.04
   3  -7  -3    3.39    0.60
  -3  -7   3    3.70    0.50
   3   7  -3    3.75    0.51
  -3   7   3    3.85    0.37
   3   7  -3    3.46    0.52
  -3   7   3    3.11    0.32
   2  -7  -3   22.72    1.28
  -2  -7   3   20.34    1.00
   2   7  -3   23.62    0.90
   2   7  -3   21.93    1.06
   2   7  -3   23.39    0.98
   2   7  -3   22.34    1.17
   1  -7  -3   27.80    1.41
  -1  -7   3   28.67    1.09
  -1  -7   3   29.31    1.18
   1  -7  -3   29.08    1.08
   1   7  -3   28.52    1.13
  -1   7   3   25.94    1.08
   1   7  -3   25.58    1.28
   0  -7   3    2.93    0.39
   0  -7   3    3.21    0.36
   0  -7   3    2.72    0.40
   0  -7  -3    2.87    0.36
   0  -7  -3    2.65    0.31
   0  -7  -3    3.37    0.51
   0  -7  -3    3.12    0.34
   0   7  -3    3.19    0.45
   0   7   3    3.17    0.35
   0   7   3    3.00    0.38
  -1  -7  -3    2.97    0.21
   1  -7   3    3.24    0.47
  -1  -7  -3    2.69    0.36
   1  -7   3    2.87    0.39
  -1   7  -3    3.12    0.43
   1   7   3    3.32    0.38
   1   7   3    3.63    0.50
   1   7   3    3.43    0.42
   2  -7   3   32.30    1.53
   2  -7   3   29.95    1.39
  -2  -7  -3   30.88    1.43
   2   7   3   29.89    1.57
   2   7   3   32.40    1.33
  -2   7  -3   30.34    1.47
   3  -7   3    5.98    0.68
   3  -7   3    6.48    0.77
  -3  -7  -3    6.48    0.77
   3   7   3    7.52    0.95
   3   7   3    6.25    0.61
  -3   7  -3    5.83    0.66
   4  -7   3    4.35    0.78
   4  -7   3    3.22    0.57
   4   7   3    2.64    0.70
   4   7   3    3.11    0.48
   5  -7   3    2.95    0.61
   5  -7   3    4.26    0.79
   5   7   3    4.39    1.02
   5   7   3    2.85    0.58
   6  -7   3    8.46    1.24
   6  -7   3    6.06    1.04
   6   7   3    8.22    1.47
   7  -7   3    0.13    0.94
   7   7   3    0.29    0.85
   7  -8  -3    0.91    0.77
   7   8  -3    1.64    0.61
   7   8  -3    1.50    0.73
   7   8  -3    2.15    0.84
   6  -8  -3    1.27    0.65
   6   8  -3   -0.28    0.39
   6   8  -3    0.91    0.50
   6   8  -3    0.50    0.34
   5  -8  -3   18.21    1.60
  -5  -8   3   22.70    1.41
   5   8  -3   22.85    1.55
   5   8  -3   20.19    1.36
   5   8  -3   20.95    1.41
  -4  -8   3   19.79    1.18
   4  -8  -3   20.41    1.48
  -4   8   3   20.46    0.87
   4   8  -3   21.11    1.27
  -4   8   3   21.12    0.86
  -3  -8   3   31.34    1.42
   3  -8  -3   30.20    1.71
  -3   8   3   33.70    1.29
  -3   8   3   31.05    1.23
   3   8  -3   31.16    1.10
   3   8  -3   27.70    1.49
   2  -8  -3   77.35    3.10
  -2  -8   3   70.85    2.73
  -2   8   3   78.57    2.73
   2   8  -3   76.79    2.64
   2   8  -3   80.30    2.97
   2   8  -3   81.60    2.61
   2   8  -3   73.50    2.92
   1  -8  -3  185.51    6.10
   1  -8  -3  179.98    6.31
   1  -8  -3  187.72    5.86
  -1  -8   3  177.47    5.88
  -1  -8   3  183.92    6.02
  -1   8   3  184.05    5.88
   1   8  -3  188.09    5.93
   1   8  -3  179.79    6.18
   0  -8  -3   24.94    1.03
   0  -8  -3   22.40    1.00
   0  -8  -3   24.12    1.07
   0  -8   3   22.45    1.02
   0  -8  -3   24.12    1.28
   0   8  -3   22.19    1.16
   0   8   3   22.15    1.06
  -1  -8  -3   72.06    2.69
  -1  -8  -3   78.22    2.47
   1  -8   3   75.94    2.83
   1  -8   3   71.11    2.70
  -1   8  -3   77.47    2.88
   1   8   3   76.08    2.86
   1   8   3   72.21    2.64
   2  -8   3   40.79    1.83
  -2  -8  -3   39.52    1.74
   2  -8   3   39.96    1.73
   2   8   3   40.57    1.92
  -2   8  -3   42.73    1.87
   2   8   3   40.52    1.64
   3  -8   3   65.84    2.70
   3  -8   3   58.77    2.52
  -3  -8  -3   65.81    2.68
  -3   8  -3   60.66    2.58
   3   8   3   65.81    2.86
   3   8   3   65.70    2.43
   4  -8   3    1.94    0.47
   4  -8   3    2.07    0.55
   4   8   3    1.26    0.34
   4   8   3    1.28    0.56
   5  -8   3   19.46    1.47
   5   8   3   19.75    1.25
   5   8   3   22.86    1.81
   6  -8   3   13.57    1.54
   6  -8   3   13.36    1.51
   6   8   3   11.04    1.68
   7  -9  -3    4.10    1.16
   7   9  -3    6.51    1.02
   7   9  -3    4.53    1.06
   7   9  -3    6.80    1.26
   6  -9  -3    0.75    0.61
   6   9  -3   -0.37    0.41
   6   9  -3    0.15    0.38
   6   9  -3    1.09    0.59
  -5  -9   3   36.31    1.97
   5  -9  -3   39.40    2.39
   5   9  -3   37.21    1.97
  -4  -9   3    1.01    0.34
   4  -9  -3    0.93    0.44
  -4   9   3    1.63    0.25
   4   9  -3    1.06    0.38
  -4   9   3    1.90    0.28
   3  -9  -3    4.64    0.70
  -3  -9   3    5.63    0.60
   3   9  -3    4.91    0.64
  -3   9   3    4.81    0.46
   3   9  -3    4.89    0.31
  -2  -9   3   59.70    2.32
   2  -9  -3   59.53    2.62
   2   9  -3   61.40    2.50
   2   9  -3   62.77    2.16
   2   9  -3   63.86    2.16
  -2   9   3   62.49    2.35
   1  -9  -3   46.99    2.14
  -1  -9   3   48.12    1.89
  -1  -9   3   49.00    1.75
  -1   9   3   47.60    1.73
   1   9  -3   47.88    2.03
   0  -9  -3    0.90    0.28
   0  -9  -3    1.21    0.24
   0  -9  -3    0.88    0.24
   0  -9   3    0.69    0.21
   0  -9  -3    1.18    0.26
   0   9   3    1.00    0.26
   0   9  -3    0.39    0.23
  -1  -9  -3   10.18    0.51
  -1  -9  -3   10.13    0.66
   1  -9   3   11.66    0.71
   1  -9   3   10.62    0.74
  -1   9  -3   10.60    0.79
   1   9   3   10.59    0.76
   1   9   3   10.76    0.64
  -2  -9  -3   14.93    0.91
   2  -9   3   15.18    0.97
   2  -9   3   15.87    0.91
   2   9   3   13.98    0.80
  -2   9  -3   13.03    0.97
   2   9   3   14.87    1.04
   3  -9   3   17.14    1.03
   3  -9   3   16.18    1.11
  -3  -9  -3   15.02    1.05
  -3   9  -3   15.57    1.07
   3   9   3   15.75    1.22
   3   9   3   15.74    0.89
   4  -9   3   31.21    1.70
   4  -9   3   33.92    1.83
   4   9   3   32.60    1.56
   4   9   3   35.65    2.10
   5  -9   3    2.79    0.63
   5  -9   3    2.98    0.68
   5   9   3    3.46    0.93
   5   9   3    3.34    0.66
   6  -9   3    0.35    0.49
   6  -9   3    1.09    0.51
   6  -9   3    1.07    0.72
   6   9   3    0.81    0.79
   7 -10  -3    2.83    1.06
   7  10  -3    0.53    0.63
   7  10  -3    2.47    0.78
   7  10  -3    1.79    0.77
   6 -10  -3    6.74    1.28
   6  10  -3    5.35    0.98
   6  10  -3    9.04    1.19
   6  10  -3    7.70    1.06
  -5 -10   3   49.92    2.30
   5 -10  -3   43.17    2.61
   5  10  -3   43.06    2.22
   4 -10  -3    3.40    0.70
  -4 -10   3    3.29    0.56
  -4  10   3    5.03    0.40
   4  10  -3    2.40    0.52
  -4  10   3    4.32    0.43
  -3 -10   3   18.67    1.04
   3 -10  -3   17.06    1.26
   3  10  -3   17.54    1.12
  -3  10   3   18.54    1.03
   3  10  -3   17.78    0.75
   2 -10  -3    9.73    0.84
  -2 -10   3    7.54    0.59
   2  10  -3    8.28    0.49
   2  10  -3    8.20    0.71
   2  10  -3    8.63    0.47
  -1 -10   3   58.88    2.30
   1 -10  -3   61.34    2.57
  -1 -10   3   57.79    2.13
   1  10  -3   59.00    2.44
  -1  10   3   62.81    2.13
   0 -10  -3   78.09    3.14
   0 -10   3   80.15    2.82
   0 -10  -3   80.81    2.85
   0 -10   3   78.97    2.61
   0 -10  -3   83.25    2.85
   0  10  -3   76.21    3.03
   0  10   3   77.02    2.86
   1 -10   3   39.78    1.68
  -1 -10  -3   39.58    1.68
   1 -10   3   41.44    1.78
  -1 -10  -3   40.98    1.50
  -1  10  -3   41.64    1.88
   1  10   3   40.37    1.81
   2 -10   3   73.25    2.87
   2 -10   3   72.63    2.78
  -2 -10  -3   70.53    2.80
   2  10   3   71.70    3.00
  -2  10  -3   71.82    2.93
   2  10   3   74.24    2.66
  -3 -10  -3   10.22    1.01
   3 -10   3   11.77    0.86
   3 -10   3   10.10    1.00
  -3  10  -3    9.80    1.00
   3  10   3   10.64    1.14
   3  10   3   10.32    0.75
   4 -10   3    6.89    0.89
  -4 -10  -3    4.87    0.81
   4 -10   3    6.41    0.78
   4  10   3    4.67    0.63
   4  10   3    4.14    0.83
   5 -10   3   17.93    1.37
   5 -10   3   16.99    1.31
   5  10   3   13.28    1.62
   6 -10   3    0.85    0.53
   6 -10   3    0.47    0.72
   6  10   3    0.42    0.78
   7 -11  -3   12.94    1.96
   7  11  -3   16.26    1.88
   7  11  -3   16.34    1.83
   6 -11  -3   11.43    1.68
   6  11  -3   12.02    1.41
   6  11  -3   13.95    1.48
   6  11  -3   14.73    1.26
  -5 -11   3   41.43    2.08
   5 -11  -3   37.59    2.43
  -5  11   3   40.43    1.46
   5  11  -3   38.56    2.06
  -4 -11   3   13.25    0.97
   4 -11  -3   14.66    1.54
   4  11  -3   13.00    0.58
  -4  11   3   13.01    0.78
   4  11  -3   12.87    1.03
  -3 -11   3   41.37    1.85
   3 -11  -3   41.52    2.18
   3  11  -3   42.55    2.00
   3  11  -3   43.70    1.56
  -2 -11   3   23.31    1.16
   2 -11  -3   22.41    1.37
   2  11  -3   21.43    1.25
  -1 -11   3   55.87    2.21
   1 -11  -3   54.63    2.40
  -1 -11   3   54.03    1.99
   1  11  -3   50.93    2.28
  -1  11   3   57.21    1.99
   0 -11  -3   31.99    1.38
   0 -11   3   31.21    1.14
   0 -11   3   29.69    1.33
   0 -11  -3   31.62    1.38
   0 -11  -3   32.52    1.63
   0  11   3   31.05    1.39
   0  11  -3   31.93    1.57
   1 -11   3    9.15    0.71
   1 -11   3    8.95    0.62
  -1 -11  -3   10.10    0.55
  -1 -11  -3   10.39    0.69
  -1 -11  -3    9.35    0.82
   1 -11   3    9.35    0.67
   1  11   3    9.79    0.76
  -1  11  -3    9.59    0.81
   2 -11   3    0.71    0.30
  -2 -11  -3    1.26    0.34
   2 -11   3    0.90    0.29
   2  11   3    1.54    0.41
   2  11   3    0.78    0.26
  -2  11  -3    1.52    0.44
   3 -11   3   43.33    1.92
  -3 -11  -3   39.49    1.95
   3 -11   3   39.18    1.93
   3  11   3   42.27    1.76
   3  11   3   38.68    2.14
  -3  11  -3   38.59    1.97
  -4 -11  -3   17.98    1.32
   4 -11   3   18.14    1.27
   4 -11   3   15.82    1.14
   4  11   3   14.60    1.49
   4  11   3   15.70    1.01
   5 -11   3    6.22    0.97
   5 -11   3    8.74    1.10
   5 -11   3    5.58    1.10
   5  11   3    6.25    1.14
   6 -11   3    4.06    1.15
   6 -11   3    5.43    1.06
   6  11   3    3.91    1.12
   7 -12  -3    1.69    0.90
   7  12  -3    0.58    0.56
   7  12  -3    0.43    0.64
   6 -12  -3    9.72    1.57
   6  12  -3   10.14    1.27
   6  12  -3    7.01    1.11
   6  12  -3    7.94    1.08
  -5 -12   3    5.20    0.82
   5 -12  -3    3.61    0.89
   5  12  -3    4.73    0.81
  -5  12   3    5.07    0.44
  -4 -12   3   11.38    0.92
   4 -12  -3   11.97    1.37
   4  12  -3   10.07    1.09
  -3 -12   3    6.30    0.72
   3 -12  -3    4.89    0.79
   3  12  -3    6.98    0.85
   2 -12  -3    8.45    0.96
  -2 -12   3    7.02    0.72
   2  12  -3    7.88    0.85
   2  12  -3    6.76    0.42
  -2  12   3    7.19    0.35
   1 -12  -3   33.81    1.76
  -1 -12   3   36.24    1.41
  -1 -12   3   36.02    1.59
   1  12  -3   32.24    1.67
  -1  12   3   34.22    1.38
   0 -12  -3    1.90    0.36
   0 -12   3    1.68    0.32
   0 -12   3    1.90    0.23
   0 -12  -3    2.21    0.48
   0 -12  -3    1.97    0.36
   0  12   3    1.43    0.32
   0  12  -3    2.26    0.44
  -1 -12  -3   29.35    1.35
  -1 -12  -3   25.43    1.50
   1 -12   3   27.75    1.25
   1 -12   3   28.60    1.33
  -1 -12  -3   27.87    1.17
   1  12   3   26.97    1.41
  -1  12  -3   25.64    1.48
   2 -12   3    7.60    0.83
  -2 -12  -3    6.90    0.73
   2 -12   3    8.01    0.85
   2 -12   3    7.39    0.78
   2  12   3    6.75    0.64
   2  12   3    7.51    0.85
  -2  12  -3    6.67    0.83
   3 -12   3   15.81    1.20
   3 -12   3   16.48    1.07
   3 -12   3   14.68    1.07
  -3 -12  -3   14.66    1.07
   3  12   3   17.07    1.32
  -3  12  -3   13.39    1.10
   3  12   3   17.04    0.99
   4 -12   3   19.34    1.31
  -4 -12  -3   16.64    1.33
   4 -12   3   17.41    1.25
   4 -12   3   16.98    1.46
   4  12   3   21.19    1.19
   4  12   3   20.12    1.62
   5 -12   3    4.24    0.96
   5 -12   3    3.96    0.79
   5 -12   3    4.40    0.84
   5  12   3    4.25    0.99
   6 -12   3    7.79    1.19
   6 -12   3    5.61    1.36
   6  12   3    7.82    1.51
   7 -13  -3   -0.07    0.70
   7  13  -3    1.81    0.74
   7  13  -3   -0.08    0.67
   6 -13  -3   33.10    2.47
  -6 -13   3   31.22    2.02
   6  13  -3   30.99    1.92
   6  13  -3   27.92    2.05
   5 -13  -3    3.87    0.92
  -5 -13   3    4.21    0.74
   5  13  -3    4.08    0.75
  -5  13   3    5.17    0.48
  -4 -13   3   10.00    1.04
   4 -13  -3    8.00    1.13
   4  13  -3    8.62    1.00
  -3 -13   3   14.36    0.97
   3 -13  -3   13.28    1.17
   3  13  -3   14.79    1.07
   2 -13  -3   18.44    1.28
  -2 -13   3   17.41    1.05
   2  13  -3   17.93    0.79
   2  13  -3   17.08    1.15
  -2  13   3   18.83    0.73
   1 -13  -3    4.86    0.73
  -1 -13   3    4.64    0.62
   1  13  -3    4.87    0.66
  -1  13   3    4.50    0.45
   0 -13   3    1.70    0.22
   0 -13   3    1.94    0.36
   0 -13  -3    1.20    0.39
   0 -13  -3    1.24    0.31
   0 -13  -3    1.83    0.43
   0  13   3    1.99    0.39
   0  13  -3    1.01    0.35
   1 -13   3    9.41    0.65
  -1 -13  -3   10.11    1.05
  -1 -13  -3   10.25    0.62
   1 -13   3   11.06    0.75
  -1 -13  -3    9.14    0.72
  -1  13  -3   10.49    0.90
   1  13   3   10.89    0.84
  -2 -13  -3    7.58    0.84
   2 -13   3    7.69    0.81
   2 -13   3    7.68    0.81
   2 -13   3    8.14    0.84
  -2  13  -3    6.32    0.86
   2  13   3    5.17    0.74
   3 -13   3   14.96    1.04
   3 -13   3   12.30    0.94
  -3 -13  -3   12.41    0.98
   3 -13   3   12.14    1.06
  -3  13  -3   10.49    1.12
   3  13   3   10.23    1.16
   3  13   3   11.63    0.82
   4 -13   3    1.34    0.48
   4 -13   3    1.76    0.50
  -4 -13  -3    2.59    0.63
   4 -13   3    1.70    0.59
   4  13   3    2.35    0.49
  -4  13  -3    1.75    0.56
   4  13   3    1.25    0.59
   5 -13   3   13.34    1.44
   5 -13   3   13.37    1.69
   5 -13   3   13.38    1.38
   5  13   3   13.62    1.77
   6 -13   3    6.87    1.43
   6 -13   3   10.14    1.41
   6  13   3    7.31    1.45
   7 -14  -3    0.55    0.72
   7  14  -3   -0.97    0.53
   7  14  -3    0.67    0.57
   6 -14  -3   12.75    1.83
  -6 -14   3   10.24    1.36
   6  14  -3   12.86    1.47
   6  14  -3   10.18    1.27
  -5 -14   3   12.64    1.25
   5 -14  -3   14.31    1.68
   5  14  -3   13.70    1.18
  -5  14   3   13.24    0.79
  -4 -14   3   27.80    1.53
   4 -14  -3   25.63    1.83
   4  14  -3   25.76    1.57
   3 -14  -3    5.99    0.90
  -3 -14   3    3.58    0.56
   3  14  -3    5.93    0.80
  -2 -14   3   42.02    1.93
   2 -14  -3   44.57    2.23
   2  14  -3   42.85    1.58
   2  14  -3   39.24    2.02
  -2  14   3   45.39    1.53
   1 -14  -3    8.09    0.93
  -1 -14   3    7.82    0.83
  -1  14   3    8.44    0.56
   1  14  -3    8.59    0.94
   0 -14   3   15.96    0.68
   0 -14   3   12.56    0.81
   0 -14  -3   15.42    0.94
   0 -14  -3   13.86    1.06
   0  14   3   13.58    0.87
   0  14  -3   16.01    1.10
  -1 -14  -3   22.73    1.42
   1 -14   3   21.41    1.10
   1 -14   3   22.73    1.20
  -1 -14  -3   24.48    1.10
  -1 -14  -3   18.76    1.15
   1  14   3   22.35    1.05
  -1  14  -3   23.42    1.42
   1  14   3   23.92    1.30
   2 -14   3    4.43    0.64
  -2 -14  -3    3.08    0.54
  -2 -14  -3    4.33    0.34
   2 -14   3    4.73    0.64
   2 -14   3    4.31    0.61
   2  14   3    4.52    0.73
  -2  14  -3    5.69    0.83
   3 -14   3   16.91    1.16
  -3 -14  -3   17.40    1.20
   3 -14   3   14.92    1.10
   3 -14   3   18.24    1.30
   3  14   3   17.38    1.03
   3  14   3   18.23    1.39
  -3  14  -3   17.45    1.30
   4 -14   3   56.32    2.86
  -4 -14  -3   55.36    2.74
   4 -14   3   55.19    2.53
   4 -14   3   54.67    2.51
  -4  14  -3   51.62    2.60
   4  14   3   51.46    2.88
   4  14   3   52.38    2.35
   5 -14   3   16.43    1.61
   5 -14   3   15.07    1.25
   5 -14   3   13.52    1.67
   5  14   3   12.31    1.61
   6 -14   3    1.46    0.90
   6 -14   3    1.44    0.76
   6  14   3    2.25    0.97
   7 -15  -3    7.66    1.58
   7  15  -3    7.99    1.32
   7  15  -3    8.00    1.35
   6 -15  -3    2.41    0.89
  -6 -15   3    4.36    0.90
   6  15  -3    3.17    0.87
   6  15  -3    2.91    0.70
  -5 -15   3   10.91    1.18
   5 -15  -3   12.88    1.67
   5  15  -3   15.02    1.23
  -4 -15   3   21.42    1.34
   4 -15  -3   18.66    1.58
   4  15  -3   20.89    1.41
  -3 -15   3   58.58    2.51
   3 -15  -3   53.24    2.78
   3  15  -3   55.94    2.59
   3  15  -3   60.29    2.28
  -2 -15   3   45.43    2.15
   2 -15  -3   49.24    2.45
   2  15  -3   50.87    1.79
  -2  15   3   51.09    1.76
   2  15  -3   48.09    2.30
   1 -15  -3    3.80    0.64
  -1 -15   3    4.68    0.61
  -1  15   3    5.23    0.52
   1  15  -3    4.37    0.68
   0 -15  -3   30.07    1.70
   0 -15  -3   28.48    1.48
   0 -15   3   30.88    1.42
   0 -15   3   30.98    1.19
   0  15   3   30.92    1.45
   0  15   3   30.92    1.44
   0  15  -3   30.81    1.69
   1 -15   3    4.65    0.54
  -1 -15  -3    4.67    0.75
  -1 -15  -3    4.78    0.64
   1 -15   3    4.32    0.59
  -1 -15  -3    4.42    0.51
   1  15   3    4.56    0.50
   1  15   3    4.15    0.60
  -1  15  -3    3.91    0.65
   2 -15   3    7.40    0.86
  -2 -15  -3    6.95    0.80
  -2 -15  -3   10.07    0.54
   2 -15   3    6.77    0.79
   2  15   3    7.35    0.91
   2  15   3    7.86    0.51
  -2  15  -3    5.26    0.81
   3 -15   3   12.55    0.97
   3 -15   3   11.01    1.08
   3 -15   3   11.97    1.24
  -3 -15  -3   11.57    1.17
   3  15   3    9.41    1.18
   3  15   3   10.96    0.88
  -3  15  -3   10.15    1.13
   4 -15   3    0.98    0.50
   4 -15   3    1.32    0.47
   4 -15   3    1.46    0.49
  -4 -15  -3    1.41    0.52
   4  15   3    1.13    0.42
   4  15   3    1.42    0.65
  -4  15  -3    1.01    0.48
   5 -15   3   17.61    1.92
  -5 -15  -3   15.54    1.64
   5 -15   3   16.30    1.31
   5 -15   3   13.42    1.49
   5  15   3   17.69    1.92
   6 -15   3    3.84    1.15
   6 -15   3    2.09    0.79
   6  15   3    2.82    1.10
   7 -16  -3    2.95    1.15
   7  16  -3    3.29    0.95
   7  16  -3    1.98    0.98
   6 -16  -3    0.93    0.75
  -6 -16   3    0.43    0.45
   6  16  -3    1.09    0.54
   6  16  -3    0.48    0.65
   5 -16  -3    5.70    1.14
  -5 -16   3    4.55    0.78
   5  16  -3    4.07    0.81
   4 -16  -3    1.54    0.57
  -4 -16   3    1.95    0.50
   4  16  -3    2.00    0.55
   3 -16  -3   59.80    3.03
  -3 -16   3   61.43    2.70
   3  16  -3   64.19    2.85
   3  16  -3   66.85    2.49
   2 -16  -3   36.86    2.04
  -2 -16   3   35.34    1.78
  -2  16   3   35.89    1.36
   2  16  -3   36.76    1.39
   2  16  -3   33.01    1.85
   1 -16  -3   11.01    1.17
  -1 -16   3    8.67    0.92
  -1  16   3    9.64    0.65
   1  16  -3   12.11    0.99
   0 -16  -3   31.79    1.60
   0 -16   3   32.33    1.51
   0 -16   3   33.46    1.29
   0 -16  -3   33.06    1.81
   0  16  -3   31.88    1.78
   0  16   3   32.52    1.55
   0  16   3   34.08    1.55
   1 -16   3    2.27    0.46
  -1 -16  -3    3.19    0.63
  -1 -16  -3    2.45    0.46
   1 -16   3    4.12    0.52
   1  16   3    3.38    0.46
  -1  16  -3    4.04    0.71
   1  16   3    3.47    0.61
   2 -16   3   84.19    3.26
   2 -16   3   72.49    3.15
  -2 -16  -3   85.20    2.86
  -2 -16  -3   77.64    3.24
  -2  16  -3   77.50    3.45
   2  16   3   81.70    2.85
   2  16   3   82.90    3.45
   3 -16   3    0.34    0.32
   3 -16   3    0.00    0.26
   3 -16   3    0.07    0.30
  -3 -16  -3   -0.16    0.23
   3  16   3    0.26    0.30
   3  16   3    0.51    0.47
  -3  16  -3    0.11    0.39
  -4 -16  -3    4.06    0.80
   4 -16   3    5.00    0.79
   4 -16   3    5.08    0.83
   4 -16   3    5.51    0.95
   4  16   3    4.42    0.69
  -4  16  -3    5.48    0.87
   4  16   3    5.04    1.04
  -5 -16  -3   37.38    2.37
   5 -16   3   34.99    2.41
   5 -16   3   35.91    2.09
   5 -16   3   33.07    2.17
   5  16   3   36.07    2.67
   6 -16   3    3.15    1.17
   6 -16   3    4.78    1.06
   6  16   3    4.90    1.31
   7 -17  -3   11.04    1.95
   7  17  -3    8.87    1.50
  -6 -17   3    2.93    0.79
   6 -17  -3    2.99    1.01
   6  17  -3    2.10    0.75
   6  17  -3    1.69    0.79
  -5 -17   3   12.19    1.38
   5 -17  -3   13.25    1.76
   5  17  -3    8.82    1.14
  -4 -17   3   14.36    1.15
   4 -17  -3   15.27    1.74
   4  17  -3   14.41    1.21
  -3 -17   3   11.59    0.96
   3 -17  -3   10.31    1.28
   3  17  -3   10.77    1.17
   3  17  -3   12.32    1.00
   2 -17  -3   30.98    1.89
  -2 -17   3   34.24    1.74
   2  17  -3   31.93    1.28
  -2  17   3   32.92    1.30
   2  17  -3   34.60    1.86
   1 -17  -3   39.11    2.08
  -1 -17   3   39.87    1.93
   1  17  -3   36.55    2.00
  -1  17   3   40.36    1.65
   0 -17  -3    6.07    0.72
   0 -17  -3    5.97    0.86
   0 -17   3    6.07    0.44
   0 -17   3    7.16    0.74
   0  17  -3    5.94    0.89
   0  17   3    6.05    0.70
   0  17   3    6.06    0.71
  -1 -17  -3    4.06    0.63
   1 -17   3    5.45    0.62
   1 -17   3    4.83    0.60
  -1 -17  -3    3.53    0.65
   1  17   3    4.11    0.64
   1  17   3    4.55    0.55
  -1  17  -3    4.64    0.82
   2 -17   3    7.30    0.86
  -2 -17  -3    9.64    0.63
  -2 -17  -3   10.89    1.07
   2 -17   3    8.48    0.93
  -2  17  -3    5.39    0.87
   2  17   3    9.17    0.62
   2  17   3    9.33    1.03
   3 -17   3    4.67    0.76
   3 -17   3    5.60    0.90
  -3 -17  -3    4.20    0.72
  -3  17  -3    4.47    0.85
   3  17   3    4.50    0.69
   3  17   3    4.83    0.88
   4 -17   3    8.02    1.06
  -4 -17  -3    7.02    1.04
   4 -17   3   11.45    1.21
   4 -17   3    9.67    1.34
   4  17   3    9.29    1.36
  -4  17  -3   11.12    1.31
   4  17   3   10.80    1.04
   5 -17   3    3.00    0.77
   5 -17   3    1.85    0.82
  -5 -17  -3    2.60    0.79
   5  17   3    2.63    0.95
   6 -17   3    0.56    0.80
   6 -17   3    1.38    0.76
   6  17   3    0.87    0.83
   7 -18  -3    0.95    0.91
   7  18  -3    1.13    0.80
  -6 -18   3    1.74    0.61
   6 -18  -3    1.88    0.91
   6  18  -3    2.74    0.79
   6  18  -3    1.88    0.77
  -5 -18   3    1.87    0.59
   5 -18  -3    1.72    0.72
   5  18  -3    1.02    0.52
   4 -18  -3    4.17    0.96
  -4 -18   3    3.48    0.65
  -3 -18   3    0.97    0.40
   3 -18  -3    1.56    0.58
   3  18  -3    1.20    0.47
  -2 -18   3   19.04    1.25
   2 -18  -3   16.63    1.37
   2  18  -3   18.95    1.35
   2  18  -3   17.29    0.82
  -2  18   3   17.39    0.85
  -1 -18   3   52.78    2.43
   1 -18  -3   49.56    2.56
  -1  18   3   54.05    2.11
   1  18  -3   54.60    2.57
   0 -18   3    0.24    0.18
   0 -18   3    0.79    0.29
   0 -18  -3    0.61    0.35
   0 -18  -3    0.23    0.27
   0  18  -3    0.28    0.36
   0  18   3    0.23    0.26
   0  18   3    0.62    0.30
  -1 -18  -3    7.89    0.97
  -1 -18  -3   10.24    1.04
   1 -18   3    9.03    0.72
   1 -18   3    9.75    0.95
   1  18   3   10.41    1.04
  -1  18  -3    8.70    1.04
   1  18   3    9.40    0.74
   2 -18   3    3.89    0.67
  -2 -18  -3    3.02    0.58
   2 -18   3    3.22    0.60
   2  18   3    2.69    0.60
   2  18   3    4.41    0.51
  -2  18  -3    5.76    0.94
   3 -18   3    9.74    1.11
  -3 -18  -3    8.98    1.08
   3 -18   3    9.94    1.19
  -3  18  -3    9.98    1.25
   3  18   3    9.18    1.22
   4 -18   3   10.47    1.16
   4 -18   3    9.56    1.30
  -4 -18  -3   10.75    1.32
   4  18   3    8.69    1.29
  -4  18  -3   10.04    1.25
   4  18   3    9.94    1.09
   5 -18   3    5.25    1.17
  -5 -18  -3    7.46    1.20
   5 -18   3    6.98    1.21
   5  18   3    5.41    1.20
   6 -18   3   14.02    2.09
   6 -18   3   14.88    1.87
   6  18   3   13.58    2.01
   7 -19  -3   -0.54    0.87
   7  19  -3   -1.00    0.61
   6 -19  -3    2.42    1.02
  -6 -19   3    1.58    0.70
   6  19  -3    1.57    0.67
   6  19  -3    1.00    0.71
  -5 -19   3    0.32    0.42
   5 -19  -3    0.36    0.57
   5  19  -3   -0.26    0.37
  -4 -19   3    2.97    0.67
   4 -19  -3    1.83    0.68
   4  19  -3    2.63    0.66
   3 -19  -3    4.87    0.94
  -3 -19   3    4.15    0.73
   3  19  -3    4.59    0.85
   2 -19  -3    4.65    0.84
  -2 -19   3    4.17    0.71
   2  19  -3    4.20    0.78
  -2  19   3    4.93    0.48
   2  19  -3    5.36    0.41
  -1 -19   3   22.24    1.37
   1 -19  -3   19.87    1.43
   1  19  -3   19.36    1.42
  -1  19   3   19.81    1.07
   0 -19  -3    3.64    0.62
   0 -19  -3    3.27    0.68
   0 -19   3    3.82    0.41
   0  19  -3    3.01    0.70
   0  19   3    3.81    0.58
   0  19   3    2.96    0.53
   1 -19   3    4.27    0.58
  -1 -19  -3    3.97    0.73
   1 -19   3    5.38    0.73
  -1 -19  -3    5.53    0.75
   1  19   3    5.72    0.67
  -1  19  -3    3.02    0.68
   1  19   3    5.69    0.77
  -2 -19  -3   46.80    2.29
   2 -19   3   51.19    2.27
   2 -19   3   48.74    2.24
   2  19   3   43.68    2.35
   2  19   3   44.48    1.91
  -2  19  -3   46.40    2.49
   3 -19   3    1.14    0.48
  -3 -19  -3    0.21    0.35
   3 -19   3    0.92    0.46
   3  19   3    0.91    0.54
  -3  19  -3    1.06    0.52
   4 -19   3    0.14    0.43
   4 -19   3    0.37    0.46
  -4 -19  -3   -0.11    0.36
   4  19   3   -0.10    0.35
  -4  19  -3    0.04    0.40
   4  19   3   -0.16    0.51
  -5 -19  -3    5.38    1.08
   5 -19   3    5.34    1.07
   5 -19   3    6.90    1.31
   5  19   3    5.24    1.21
   6 -19   3    5.38    1.45
   6  19   3    4.06    1.27
  -6 -20   3    0.34    0.45
   6 -20  -3    0.15    0.62
   6  20  -3    0.53    0.64
  -5 -20   3   11.00    1.30
   5 -20  -3   11.15    1.64
   5  20  -3   15.50    1.58
   4 -20  -3   30.09    2.20
  -4 -20   3   30.79    1.86
   4  20  -3   31.80    1.95
  -3 -20   3    1.39    0.45
   3 -20  -3    2.51    0.74
   3  20  -3    1.69    0.55
  -2 -20   3    0.09    0.29
   2 -20  -3    0.45    0.40
  -2  20   3    0.22    0.20
   2  20  -3    0.96    0.46
   1 -20  -3   37.21    2.21
  -1 -20   3   44.37    2.17
  -1  20   3   45.36    1.86
   1  20  -3   43.34    2.30
   0 -20  -3   12.38    1.33
   0 -20   3   11.38    0.67
   0 -20  -3   10.72    1.11
   0  20   3   10.64    0.87
   0  20  -3   15.84    1.53
   0  20   3   10.63    1.04
  -1 -20  -3   20.64    1.36
   1 -20   3   21.58    1.19
   1 -20   3   21.17    1.26
  -1 -20  -3   19.15    1.46
   1  20   3   19.05    1.31
  -1  20  -3   18.61    1.48
   1  20   3   19.00    1.15
  -2 -20  -3    8.09    1.04
   2 -20   3    7.56    0.89
   2 -20   3    8.20    0.97
   2  20   3    8.61    0.70
   2  20   3    8.48    1.08
  -2  20  -3    6.44    1.00
   3 -20   3   25.83    1.71
   3 -20   3   24.78    1.61
  -3 -20  -3   24.41    1.65
  -3  20  -3   25.80    1.83
   3  20   3   33.21    2.06
  -4 -20  -3   18.91    1.52
   4 -20   3   17.44    1.68
   4 -20   3   22.05    1.76
   4  20   3   18.59    1.33
  -4  20  -3   17.54    1.77
   4  20   3   18.65    1.94
   5 -20   3    3.54    1.08
   5 -20   3    1.66    0.66
  -5 -20  -3    1.62    0.65
   5  20   3    1.64    0.89
   6 -21  -3    5.83    1.41
  -6 -21   3    8.06    1.22
  -5 -21   3    3.13    0.77
   5 -21  -3    4.19    1.09
   5  21  -3    3.96    0.87
  -4 -21   3    1.22    0.49
   4 -21  -3    1.24    0.64
   4  21  -3    0.84    0.50
   3 -21  -3    0.71    0.49
  -3 -21   3    1.22    0.46
   3  21  -3    0.78    0.47
  -2 -21   3    5.34    0.86
   2 -21  -3    3.17    0.75
  -2  21   3    3.48    0.42
   2  21  -3    3.31    0.78
   1 -21  -3   26.38    1.74
  -1 -21   3   23.68    1.55
  -1  21   3   24.41    1.28
   1  21  -3   27.28    1.76
   0 -21  -3    1.21    0.47
   0 -21  -3    0.72    0.34
   0 -21   3    1.44    0.28
   0  21   3    1.60    0.43
   0  21   3    1.23    0.43
   0  21  -3    1.51    0.59
  -1 -21  -3    6.58    1.00
   1 -21   3    6.27    0.73
  -1 -21  -3    6.74    0.89
   1 -21   3    5.96    0.77
   1  21   3    6.84    0.79
  -1  21  -3    5.59    0.97
   1  21   3    5.83    0.85
   2 -21   3    6.93    0.90
  -2 -21  -3    7.97    1.06
   2 -21   3    6.47    0.83
  -2  21  -3    7.93    1.20
   2  21   3    8.71    0.74
   2  21   3    7.66    1.02
   3 -21   3   10.15    1.19
   3 -21   3   10.16    1.24
  -3 -21  -3    9.62    1.20
  -3  21  -3    9.22    1.25
   3  21   3   10.12    1.33
  -4 -21  -3    4.54    0.91
   4 -21   3    5.15    1.03
   4 -21   3    3.41    0.84
  -4  21  -3    4.70    0.96
   4  21   3    5.22    0.85
   4  21   3    5.37    1.12
  -5 -21  -3    1.89    0.76
   5 -21   3    0.85    0.74
   5 -21   3    0.91    0.67
   5  21   3   -0.47    0.65
  -6 -22   3    1.82    0.70
   6 -22  -3    2.48    1.03
   6  22  -3    1.35    0.72
  -5 -22   3    3.58    0.85
   5 -22  -3    5.11    1.23
   5  22  -3    3.80    0.90
  -4 -22   3   25.95    1.76
   4 -22  -3   25.35    2.05
   4  22  -3   25.61    1.81
   3 -22  -3    4.63    0.95
  -3 -22   3    4.20    0.82
   3  22  -3    3.44    0.77
   2 -22  -3    1.52    0.56
  -2 -22   3    2.00    0.56
   2  22  -3    1.50    0.60
  -2  22   3    1.78    0.34
  -1 -22   3    5.11    0.81
   1 -22  -3    6.84    1.03
   1  22  -3    6.39    1.00
  -1  22   3    6.48    0.70
  -1  22   3    7.39    0.96
   0 -22  -3   11.17    1.32
   0 -22   3   10.75    0.68
   0 -22  -3   10.85    1.16
   0  22  -3   12.12    1.38
   0  22   3   10.78    1.07
   0  22   3    8.94    0.94
  -1 -22  -3    0.05    0.35
  -1 -22  -3    0.61    0.38
   1 -22   3    0.23    0.26
   1 -22   3    0.27    0.30
   1  22   3    0.98    0.38
  -1  22  -3    0.47    0.43
   1  22   3    0.38    0.37
   2 -22   3   19.07    1.31
  -2 -22  -3   14.54    1.47
   2 -22   3   19.17    1.30
   2  22   3   18.52    1.12
   2  22   3   14.88    1.48
  -2  22  -3   18.19    1.85
  -3 -22  -3    5.55    0.95
   3 -22   3    3.26    0.75
   3 -22   3    6.41    1.02
   3  22   3    5.68    1.01
  -3  22  -3    6.14    1.06
   4 -22   3    0.46    0.49
  -4 -22  -3    0.53    0.46
   4 -22   3    0.19    0.50
   4  22   3    0.68    0.66
  -4  22  -3    0.00    0.42
  -5 -22  -3    5.60    1.12
   5 -22   3    3.38    0.98
   5 -22   3    4.69    1.14
   5  22   3    2.35    1.00
   6 -23  -3    3.98    1.26
  -6 -23   3    2.31    0.78
   6  23  -3    4.41    1.10
  -5 -23   3   15.60    1.62
   5 -23  -3   14.73    2.01
   5  23  -3   12.20    1.50
  -4 -23   3    7.52    1.08
   4 -23  -3   12.43    1.60
   4  23  -3   11.82    1.45
  -3 -23   3    2.91    0.67
   3 -23  -3    2.77    0.81
   3  23  -3    2.85    0.74
  -2 -23   3    5.73    0.92
   2 -23  -3    4.03    0.83
   2  23  -3    6.17    0.99
  -2  23   3    5.01    0.55
   1 -23  -3    1.75    0.57
   1 -23  -3    2.11    0.57
  -1 -23   3    1.39    0.48
   1  23  -3    1.13    0.50
  -1  23   3    1.78    0.42
   0 -23   3    1.16    0.30
   0 -23  -3    1.59    0.51
   0 -23  -3    1.33    0.52
   0  23   3    0.68    0.36
   0  23   3    1.22    0.46
   0  23  -3    1.06    0.51
   1 -23   3    1.18    0.35
  -1 -23  -3    0.41    0.38
  -1 -23  -3    1.03    0.45
  -1  23  -3    0.85    0.54
   1  23   3    0.88    0.43
   1  23   3    0.40    0.33
   2 -23   3   10.45    1.12
   2 -23   3    8.91    1.09
  -2 -23  -3   10.67    1.28
   2  23   3   10.04    0.86
   2  23   3    8.54    1.15
  -2  23  -3   10.18    1.38
   3 -23   3   26.34    1.75
  -3 -23  -3   19.59    1.54
   3 -23   3   18.65    1.46
   3  23   3   18.68    1.84
  -3  23  -3   17.40    1.89
  -4 -23  -3   10.64    1.38
   4 -23   3   10.09    1.35
   4 -23   3    7.34    1.22
   4  23   3    7.99    1.38
  -4  23  -3    8.58    1.28
   5 -23   3    4.23    1.08
  -5 -23  -3    4.01    1.01
   5 -23   3    4.95    1.19
   5  23   3    4.23    1.20
   6 -24  -3    1.77    0.95
  -6 -24   3    1.32    0.74
   6  24  -3    3.63    0.95
  -5 -24   3    6.98    1.16
   5 -24  -3    6.33    1.34
   5  24  -3    5.45    1.05
   4 -24  -3    4.37    1.09
  -4 -24   3    5.45    0.96
   4  24  -3    4.95    0.96
  -3 -24   3    1.83    0.61
   3 -24  -3    1.64    0.70
   3  24  -3    2.13    0.67
   2 -24  -3   13.06    1.47
  -2 -24   3   13.62    1.41
   2  24  -3   11.59    1.40
  -2  24   3   11.67    0.79
   1 -24  -3    1.38    0.54
   1 -24  -3    1.78    0.57
  -1 -24   3    0.87    0.43
  -1  24   3    1.75    0.57
  -1  24   3    1.34    0.37
   1  24  -3    1.22    0.54
   0 -24  -3   18.08    1.37
   0 -24   3   16.65    0.94
   0 -24  -3   18.49    1.46
   0  24   3   16.10    1.23
   0  24  -3   13.44    1.50
   0  24   3   19.24    1.25
  -1 -24  -3   14.92    1.47
  -1 -24  -3   13.35    1.47
   1 -24   3   13.38    1.03
   1  24   3   12.07    1.02
   1  24   3   13.17    1.29
  -1  24  -3   14.83    1.67
   2 -24   3    3.54    0.72
  -2 -24  -3    3.01    0.72
   2 -24   3    3.48    0.70
   2  24   3    2.68    0.53
  -2  24  -3    2.47    0.75
   2  24   3    3.30    0.77
   3 -24   3   -0.05    0.37
   3 -24   3   -0.05    0.38
  -3 -24  -3    0.45    0.45
   3  24   3    0.43    0.48
  -3  24  -3   -0.41    0.40
  -4 -24  -3   11.68    1.56
   4 -24   3    9.02    1.36
   4 -24   3    8.82    1.28
  -4  24  -3   10.27    1.42
   4  24   3   12.19    1.60
   5 -24   3    1.37    0.76
  -5 -24  -3    1.51    0.70
   5 -24   3    0.59    0.69
   5  24   3    0.64    0.82
   6 -25  -3    7.09    1.62
  -6 -25   3    6.84    1.25
   6  25  -3    3.45    1.06
  -5 -25   3    1.54    0.70
   5 -25  -3    1.15    0.78
   5  25  -3    1.20    0.62
  -4 -25   3    9.31    1.32
   4 -25  -3   11.45    1.71
   4  25  -3    9.51    1.38
  -3 -25   3   14.44    1.53
   3 -25  -3   17.02    1.93
   3  25  -3   15.25    1.63
  -2 -25   3    0.75    0.48
   2 -25  -3    1.24    0.58
  -2  25   3    0.71    0.28
   2  25  -3    1.82    0.66
   1 -25  -3    7.42    1.06
   1 -25  -3    7.61    1.15
  -1 -25   3    9.18    1.14
  -1  25   3    8.01    0.85
  -1  25   3    7.89    1.06
   1  25  -3    8.11    1.23
   0 -25  -3   11.95    1.35
   0 -25  -3   11.02    1.38
   0  25  -3   13.22    1.58
   0  25   3   12.57    1.19
   0  25   3   11.00    1.18
   1 -25   3    5.83    0.77
  -1 -25  -3    4.93    0.90
  -1 -25  -3    3.01    0.77
   1  25   3    4.42    0.72
  -1  25  -3    3.05    0.78
   1  25   3    3.26    0.71
  -2 -25  -3    5.43    0.98
   2 -25   3    4.82    0.83
  -2  25  -3    4.37    0.95
   2  25   3    5.65    0.81
   2  25   3    3.25    0.81
  -3 -25  -3   21.34    1.74
   3 -25   3   27.99    1.89
   3 -25   3   25.03    1.82
   3  25   3   23.24    1.92
  -3  25  -3   24.49    1.96
   4 -25   3    1.49    0.77
  -4 -25  -3    3.59    0.91
   4 -25   3    1.67    0.66
  -4  25  -3    1.52    0.77
   4  25   3    2.16    0.91
   5 -25   3    5.17    1.07
  -5 -25  -3    3.94    1.01
   5 -25   3    6.58    1.36
   5  25   3    4.61    1.32
   5 -26  -3    3.51    1.11
  -5 -26   3    1.46    0.66
   5  26  -3    1.48    0.72
   4 -26  -3   18.49    2.22
  -4 -26   3   19.81    1.90
   4  26  -3   16.16    1.80
   3 -26  -3    3.50    0.93
  -3 -26   3    4.42    0.93
   3  26  -3    2.24    0.77
  -2 -26   3    5.31    0.96
   2 -26  -3    5.14    1.04
  -2  26   3    5.46    0.68
   2  26  -3    5.94    1.08
  -1 -26   3   20.97    1.57
   1 -26  -3   20.44    1.54
   1 -26  -3   19.63    1.62
  -1  26   3   18.61    1.22
   1  26  -3   22.47    2.13
  -1  26   3   17.58    1.42
   0 -26  -3   17.97    1.42
   0 -26  -3   14.04    1.54
   0  26   3   17.16    1.26
   0  26  -3   17.52    1.85
   0  26   3   17.37    1.33
  -1 -26  -3   61.10    3.04
  -1 -26  -3   63.16    3.18
   1  26   3   61.70    2.97
  -1  26  -3   57.96    3.19
   1  26   3   57.62    2.71
   2 -26   3    3.44    0.74
  -2 -26  -3    3.17    0.77
  -2  26  -3    2.68    0.80
   2  26   3    3.08    0.77
  -3 -26  -3    9.35    1.34
   3 -26   3   10.13    1.34
   3 -26   3    5.79    0.99
   3  26   3    7.24    1.30
  -3  26  -3    6.92    1.20
  -4 -26  -3    1.34    0.71
   4 -26   3    3.30    0.95
   4 -26   3    1.22    0.63
  -4  26  -3    2.58    0.88
   4  26   3    2.29    0.94
   5 -27  -3    2.49    0.98
  -5 -27   3    1.88    0.75
   5  27  -3    2.86    0.99
  -4 -27   3    1.04    0.58
   4 -27  -3    0.59    0.60
   4  27  -3    0.40    0.61
   3 -27  -3   10.20    1.52
  -3 -27   3   12.00    1.50
   3  27  -3   11.15    1.55
  -2 -27   3   20.35    1.61
   2 -27  -3   17.81    1.90
   2  27  -3   20.26    1.74
   1 -27  -3    3.73    0.92
   1 -27  -3    4.20    0.88
  -1 -27   3    3.65    0.81
   1  27  -3    3.94    0.97
  -1  27   3    4.92    0.69
   0 -27  -3    1.98    0.61
   0 -27  -3    1.62    0.63
   0  27  -3    1.92    0.70
   0  27   3    1.87    0.57
   0  27   3    1.28    0.50
  -1 -27  -3    1.65    0.57
  -1  27  -3    1.92    0.73
   1  27   3    1.52    0.55
   1  27   3    0.76    0.46
  -2 -27  -3    2.33    0.70
   2  27   3    1.25    0.63
  -2  27  -3    0.82    0.59
  -3 -27  -3   15.99    1.78
  -3  27  -3   16.81    1.99
   3  27   3   18.09    1.92
  -4 -27  -3    7.66    1.34
   4 -27   3    5.32    1.16
  -4  27  -3    5.57    1.14
   4  27   3    7.42    1.37
   5 -28  -3    6.16    1.46
  -5 -28   3    5.88    1.11
   4 -28  -3    5.58    1.25
  -4 -28   3    7.22    1.20
   4  28  -3    7.39    1.34
  -3 -28   3    3.50    0.86
   3 -28  -3    1.96    0.82
   3  28  -3    3.25    0.88
  -2 -28   3    0.31    0.45
   2 -28  -3    0.26    0.39
   2  28  -3   -0.11    0.44
  -1 -28   3    1.77    0.64
   1 -28  -3    2.19    0.73
   1 -28  -3    1.56    0.57
   1  28  -3    2.29    0.80
  -1  28   3    0.76    0.41
   0 -28  -3   15.69    1.65
   0 -28  -3   14.54    1.65
   0  28   3   16.43    1.31
   0  28  -3   15.42    1.75
   0  28   3   17.15    1.37
  -1 -28  -3    2.48    0.73
  -1  28  -3    1.93    0.77
   1  28   3    1.77    0.58
   1  28   3    1.63    0.61
  -2 -28  -3   16.89    1.77
  -2  28  -3   13.31    1.63
   2  28   3   14.33    1.64
  -3 -28  -3   -0.01    0.39
  -3  28  -3   -0.06    0.47
  -4 -28  -3    0.95    0.60
   4  28   3   -0.94    0.58
  -4  28  -3   -0.33    0.48
  -5 -29   3    5.15    1.10
   5 -29  -3    4.68    1.35
  -4 -29   3    2.00    0.74
   4 -29  -3    3.05    1.10
   4  29  -3    3.96    1.05
  -3 -29   3    5.18    1.01
   3 -29  -3    3.39    1.05
   3  29  -3    4.68    1.07
   2 -29  -3   15.38    1.78
  -2 -29   3   12.94    1.53
   2  29  -3   10.70    1.53
   1 -29  -3    8.42    1.28
  -1 -29   3    7.51    1.18
   1 -29  -3    6.72    1.11
  -1  29   3    9.82    1.03
   1  29  -3   10.75    1.57
   0 -29  -3   10.38    1.41
   0 -29   3   12.12    1.51
   0 -29  -3   12.14    1.51
   0  29  -3   15.35    1.85
   0  29   3   12.05    1.31
   0  29   3   11.49    1.33
  -1 -29  -3    5.71    1.08
   1  29   3    7.23    1.01
   1  29   3    5.95    0.99
  -1  29  -3    5.93    1.19
  -2 -29  -3   11.05    1.47
  -2  29  -3    8.49    1.38
   2  29   3    9.14    1.28
  -3 -29  -3    1.75    0.72
   3  29   3    1.06    0.73
  -3  29  -3    1.95    0.76
  -4 -29  -3    2.86    0.85
   4  29   3    3.43    1.10
  -4  29  -3    3.41    1.02
  -4 -30   3    4.84    1.09
   4 -30  -3    4.60    1.23
   4  30  -3    2.93    1.07
   3 -30  -3    3.17    1.05
  -3 -30   3    5.57    1.06
   3  30  -3    4.34    1.05
  -2 -30   3    3.80    0.98
   2 -30  -3    2.74    0.88
   2  30  -3    4.28    1.03
   1 -30  -3    0.90    0.57
   1 -30  -3    0.25    0.51
  -1 -30   3   -0.14    0.37
   1  30  -3   -0.45    0.49
  -1  30   3    0.62    0.40
   0 -30  -3   14.07    1.68
   0 -30  -3   18.60    1.85
   0 -30   3   14.31    1.67
   0  30   3   16.96    1.38
   0  30   3   17.54    1.44
   0  30  -3   15.52    1.83
  -1 -30  -3    7.82    1.24
  -1  30  -3    8.67    1.42
   1  30   3    6.72    0.98
   1  30   3    4.18    0.92
  -2 -30  -3    5.05    1.03
   2  30   3    4.99    1.05
  -2  30  -3    2.82    0.94
  -3 -30  -3    2.45    0.84
  -3  30  -3    1.69    0.79
   3  30   3    0.45    0.64
   4  30   3    2.22    1.01
   4 -31  -3    0.78    0.74
  -4 -31   3    2.57    0.85
   4  31  -3    1.65    0.92
  -3 -31   3    0.27    0.50
   3 -31  -3    1.33    0.73
   3  31  -3   -0.46    0.57
  -2 -31   3    3.39    0.87
   2 -31  -3    3.95    1.06
   2  31  -3    7.06    1.33
   1 -31  -3   21.45    1.80
   1 -31  -3   22.98    1.94
  -1 -31   3   25.24    1.91
  -1  31   3   24.16    1.69
   1  31  -3   22.98    2.40
   0 -31  -3    0.12    0.40
   0 -31   3    0.06    0.45
   0 -31  -3    0.12    0.42
   0  31  -3    0.86    0.69
   0  31   3    0.05    0.44
   0  31   3    0.41    0.47
  -1 -31  -3    0.78    0.58
   1  31   3    0.87    0.60
   1  31   3    2.76    0.69
  -1  31  -3    0.56    0.69
  -2 -31  -3    1.31    0.67
  -2  31  -3    1.63    0.77
   2  31   3    0.40    0.66
  -3 -31  -3    3.62    1.03
  -3  31  -3    2.13    0.89
   3  31   3    1.53    0.85
   4 -32  -3   30.97    2.68
  -4 -32   3   26.72    2.54
   4  32  -3   26.08    2.62
   3 -32  -3    0.25    0.67
  -3 -32   3    0.07    0.40
   3  32  -3   -0.09    0.59
  -2 -32   3    0.80    0.59
   2 -32  -3    1.41    0.76
   2 -32  -3    1.44    0.71
   2  32  -3    0.98    0.71
   1 -32  -3    9.55    1.50
  -1 -32   3    8.77    1.27
   1 -32  -3    8.68    1.30
   1  32  -3    9.53    1.61
   0 -32  -3    8.09    1.26
   0 -32  -3    7.23    1.23
   0 -32   3    7.97    1.33
   0  32  -3    9.22    1.59
   0  32   3    7.09    1.05
   0  32   3    6.41    1.09
  -1 -32  -3   21.37    2.17
  -1  32  -3   21.71    2.36
   1  32   3   16.44    1.87
   1  32   3   15.16    1.70
  -2 -32  -3    2.77    0.84
  -2  32  -3    4.38    1.07
   2  32   3    4.50    1.04
  -3 -32  -3    1.94    0.87
  -3  32  -3    3.63    1.11
   3  32   3    2.42    0.90
   3 -33  -3    5.11    1.23
  -3 -33   3    3.51    0.91
   3  33  -3    4.61    1.14
   2 -33  -3    1.10    0.72
   2 -33  -3    0.98    0.68
  -2 -33   3    1.82    0.76
   2  33  -3    0.79    0.77
   1 -33  -3    3.36    0.89
   1 -33  -3    4.34    1.08
  -1 -33   3    5.37    1.07
   1  33  -3    6.64    1.38
   0 -33  -3    1.28    0.67
   0 -33  -3    0.95    0.58
   0 -33   3    1.19    0.67
   0  33   3    1.33    0.63
   0  33  -3    0.68    0.67
  -1 -33  -3    0.47    0.51
   1  33   3    0.29    0.62
  -1  33  -3    0.70    0.65
  -2 -33  -3    2.73    0.92
   2  33   3    2.11    0.88
  -2  33  -3    2.61    0.96
  -3 -34   3    1.91    0.83
   3 -34  -3    2.04    1.00
   3  34  -3    0.47    0.83
   2 -34  -3    1.33    0.67
   2 -34  -3    1.80    0.77
  -2 -34   3    1.52    0.75
   2  34  -3    0.87    0.80
  -1 -34   3    2.88    0.88
   1 -34  -3    6.07    1.28
   1 -34  -3    4.36    1.09
   1  34  -3    5.36    1.29
   0 -34  -3   11.40    1.60
   0 -34  -3   10.93    1.53
   0 -34   3   11.91    1.73
   0  34  -3   11.74    1.90
   0  34   3   10.62    1.36
  -1 -34  -3    0.66    0.58
  -1  34  -3    0.30    0.65
   1  34   3    0.62    0.69
  -2 -34  -3    4.40    1.08
  -2  34  -3    6.96    1.43
   2  34   3    6.35    1.31
  -2 -35   3    6.51    1.24
   2 -35  -3    9.78    1.68
   2 -35  -3    7.79    1.34
   2  35  -3    8.02    1.63
   1 -35  -3    0.91    0.68
   1 -35  -3    0.39    0.54
  -1 -35   3    0.79    0.66
   1  35  -3    0.45    0.74
   0 -35  -3    8.70    1.45
   0 -35   3    6.04    1.15
   0 -35  -3    7.61    1.42
   0  35   3    8.81    1.47
   0  35  -3    9.64    1.67
  -1 -35  -3   -0.03    0.53
   1  35   3    0.80    0.67
  -1  35  -3   -0.02    0.75
   2  35   3    1.46    0.85
   2 -36  -3    0.31    0.67
   2 -36  -3    0.62    0.57
   2  36  -3    1.02    0.74
   1 -36  -3    1.40    0.75
  -1 -36   3    1.68    0.81
   1 -36  -3    2.04    0.79
   1  36  -3    1.15    0.88
   0 -36   3    5.07    1.19
   0 -36  -3    5.96    1.19
   0 -36  -3    6.77    1.41
   0  36  -3    6.54    1.52
   1 -36   3    3.27    1.11
  -1 -36  -3    4.38    1.03
   1  36   3    3.56    1.00
  -1  36  -3    3.18    1.16
   8   0  -4   -0.24    0.63
   7   0  -4   14.99    1.95
   6   0  -4    1.01    0.61
   6   0  -4    0.80    0.39
   5   0  -4    6.23    1.01
   5   0  -4    4.79    0.57
   4   0  -4    2.28    0.51
   3   0  -4   21.40    0.94
   3   0  -4   19.93    0.95
   3   0  -4   17.78    0.89
   3   0  -4   17.87    1.13
   2   0  -4   -0.02    0.09
  -2   0   4   -0.15    0.11
   2   0  -4    0.14    0.08
   2   0  -4   -0.01    0.13
  -2   0   4    0.15    0.09
   2   0  -4    0.10    0.17
  -1   0   4   14.17    0.69
   1   0  -4   15.06    0.79
   1   0  -4   14.46    0.83
  -1   0   4   12.84    0.75
  -1   0   4   15.55    0.84
   0   0  -4   39.92    1.55
   0   0   4   41.37    1.39
   0   0  -4   40.88    1.69
   0   0   4   38.15    1.55
   0   0   4   40.52    1.69
   0   0   4   38.45    1.67
   1   0   4   41.01    1.58
   1   0   4   41.18    1.65
   1   0   4   41.53    1.82
  -1   0  -4   40.64    1.55
   2   0   4   13.22    0.62
  -2   0  -4   12.25    0.63
   2   0   4   13.09    0.79
   2   0   4   11.79    0.94
   3   0   4   27.66    1.13
   3   0   4   25.51    1.60
   3   0   4   29.06    1.39
   4   0   4   -0.32    0.35
   4   0   4   -0.01    0.28
   5   0   4    8.49    1.01
   5   0   4   11.10    1.43
   6   0   4    5.93    1.24
   8  -1  -4    0.57    0.78
   8   1  -4    0.98    0.84
   7  -1  -4    0.29    0.50
   7   1  -4    1.52    0.79
   6  -1  -4    3.08    0.86
   6   1  -4    2.61    0.76
   6   1  -4    2.91    0.60
   5  -1  -4   30.76    2.00
   5  -1  -4   32.94    1.53
   5   1  -4   34.14    2.04
   5   1  -4   33.01    1.58
   4  -1  -4    5.23    0.79
   4   1  -4    5.49    0.76
   3  -1  -4    5.43    0.49
   3  -1  -4    4.67    0.47
   3  -1  -4    5.66    0.72
   3   1  -4    5.13    0.50
   3   1  -4    5.01    0.34
   3   1  -4    5.89    0.71
   2  -1  -4   14.12    0.80
  -2  -1   4   13.13    0.57
   2  -1  -4   14.03    0.57
   2  -1  -4   12.73    0.85
   2  -1  -4   12.74    0.69
  -2  -1   4   13.15    0.78
   2   1  -4   11.71    0.62
   2   1  -4   14.64    0.84
   2   1  -4   13.81    0.59
  -2   1   4   13.72    0.92
  -2   1   4   12.57    0.59
   2   1  -4   12.54    0.72
  -1  -1   4   15.28    0.82
   1  -1  -4   15.33    0.79
  -1  -1   4   15.15    0.71
  -1  -1   4   13.73    0.78
   1  -1  -4   14.02    0.84
  -1   1   4   13.76    0.76
   1   1  -4   16.01    0.93
  -1   1   4   15.50    0.72
  -1   1   4   15.65    0.88
   1   1  -4   15.00    0.81
   1   1  -4   14.63    0.80
   0  -1   4  282.88    8.97
   0  -1   4  278.88    9.09
   0  -1   4  275.67    9.11
   0  -1  -4  285.30    8.95
   0  -1  -4  275.75    9.14
   0   1   4  279.85    9.15
   0   1   4  273.42    8.97
   0   1   4  279.86    9.11
   0   1  -4  283.95    9.00
   0   1   4  294.41    8.78
   1  -1   4   12.37    0.83
  -1  -1  -4   10.01    0.56
   1  -1   4   11.26    0.60
   1  -1   4   10.70    0.67
   1  -1   4   11.60    0.64
   1   1   4   10.93    0.79
  -1   1  -4   11.69    0.64
   1   1   4   11.44    0.68
   1   1   4   11.95    0.64
   2  -1   4   49.84    2.23
   2  -1   4   51.08    1.84
   2  -1   4   50.07    2.00
  -2  -1  -4   50.61    1.74
   2   1   4   47.55    1.97
  -2   1  -4   49.05    1.84
   2   1   4   50.23    2.25
   3  -1   4   26.62    1.16
   3  -1   4   28.15    1.36
   3  -1   4   27.44    1.60
   3   1   4   25.94    1.32
   3   1   4   26.23    1.03
   3   1   4   24.62    1.57
   4  -1   4    6.59    0.95
   4  -1   4    6.64    0.79
   4   1   4    6.39    0.75
   4   1   4    5.85    0.97
   5  -1   4   12.51    1.52
   5  -1   4   12.60    1.24
   5   1   4   12.17    1.51
   5   1   4    8.73    1.00
   6  -1   4    9.32    1.61
   6   1   4    8.45    1.43
   8  -2  -4   15.94    2.26
   8   2  -4   19.56    2.46
   7  -2  -4    4.39    1.17
   7   2  -4    3.38    1.06
   6  -2  -4    7.12    1.28
   6   2  -4    5.04    0.99
   6   2  -4    7.47    0.90
   5  -2  -4    2.65    0.67
   5  -2  -4    3.42    0.46
   5   2  -4    3.47    0.55
   5   2  -4    4.46    0.81
   4  -2  -4    9.58    1.08
   4   2  -4    9.03    0.96
   4   2  -4    9.79    0.48
   3  -2  -4    9.64    0.98
   3  -2  -4    7.17    0.51
   3  -2  -4    7.63    0.49
   3   2  -4    8.13    0.54
   3   2  -4    8.25    0.69
  -3   2   4    7.61    0.32
   3   2  -4    7.41    0.43
  -2  -2   4   19.43    0.97
   2  -2  -4   19.78    0.88
   2  -2  -4   17.97    1.08
  -2  -2   4   18.92    0.78
   2  -2  -4   21.21    0.78
  -2  -2   4   17.71    0.75
   2   2  -4   18.77    0.82
  -2   2   4   18.86    0.81
   2   2  -4   20.65    0.82
   2   2  -4   20.75    1.03
   2   2  -4   21.26    1.00
  -1  -2   4    9.22    0.62
  -1  -2   4   10.08    0.55
   1  -2  -4    9.79    0.71
  -1  -2   4   10.83    0.63
   1  -2  -4    9.76    0.61
  -1   2   4   11.38    0.75
  -1   2   4   10.12    0.56
  -1   2   4    9.50    0.60
   1   2  -4   10.44    0.63
   1   2  -4   11.30    0.68
   0  -2   4   13.37    0.82
   0  -2   4   13.89    0.77
   0  -2  -4   12.58    0.81
   0  -2   4   13.27    0.71
   0   2   4   14.15    0.58
   0   2   4   13.10    0.84
   0   2   4   12.05    0.69
   0   2  -4   14.53    0.76
   0   2   4   12.71    0.79
  -1  -2  -4   21.65    0.89
   1  -2   4   23.80    1.08
   1  -2   4   22.22    1.20
   1  -2   4   23.28    1.00
   1   2   4   21.04    1.03
   1   2   4   21.97    1.21
  -1   2  -4   22.80    1.04
   1   2   4   22.06    0.99
   2  -2   4    2.70    0.41
   2  -2   4    2.47    0.52
   2  -2   4    3.05    0.38
  -2   2  -4    2.81    0.38
   2   2   4    2.97    0.44
   2   2   4    2.55    0.49
   3  -2   4   69.07    3.09
   3  -2   4   75.09    2.87
   3  -2   4   73.56    2.69
   3   2   4   72.44    3.16
   3   2   4   75.79    2.83
   4  -2   4    0.61    0.35
   4  -2   4    0.27    0.42
   4   2   4    0.16    0.27
   4   2   4   -0.10    0.38
   5  -2   4    3.28    0.85
   5  -2   4    3.29    0.66
   5   2   4    3.78    0.96
   5   2   4    2.05    0.55
   6  -2   4   21.44    2.15
   6   2   4   16.71    1.98
   8  -3  -4    1.65    0.95
   8   3  -4    5.20    1.33
   7  -3  -4    0.28    0.56
   7   3  -4    0.12    0.59
   6  -3  -4    5.69    1.08
   6   3  -4    9.31    1.36
   6   3  -4    8.04    0.93
   5  -3  -4    8.92    0.65
   5  -3  -4   10.17    1.28
   5   3  -4    8.97    1.13
   4  -3  -4   20.92    1.44
   4   3  -4   22.02    1.38
   4   3  -4   22.13    0.86
   3  -3  -4    1.80    0.30
  -3  -3   4    0.96    0.24
   3  -3  -4    0.60    0.31
   3  -3  -4    1.56    0.25
  -3   3   4    1.30    0.17
   3   3  -4    1.05    0.18
   3   3  -4    0.90    0.30
  -3   3   4    1.41    0.17
  -2  -3   4   11.77    0.50
   2  -3  -4   11.83    0.84
  -2  -3   4   12.05    0.68
  -2  -3   4   11.69    0.55
   2  -3  -4   11.60    0.53
   2  -3  -4   11.94    0.61
   2   3  -4   10.20    0.70
   2   3  -4   12.02    0.58
  -2   3   4   10.95    0.57
   2   3  -4   12.73    0.60
   2   3  -4   10.21    0.68
  -1  -3   4   14.68    0.69
   1  -3  -4   14.40    0.76
  -1  -3   4   13.17    0.79
   1  -3  -4   12.11    0.85
  -1  -3   4   13.71    0.73
  -1   3   4   15.05    0.77
  -1   3   4   15.51    0.93
   1   3  -4   15.83    0.86
   1   3  -4   15.84    0.87
   1   3  -4   15.16    0.75
  -1   3   4   14.57    0.72
   0  -3   4   28.66    1.31
   0  -3  -4   28.95    1.37
   0  -3   4   28.86    1.22
   0  -3   4   26.93    1.17
   0   3   4   25.92    1.02
   0   3   4   25.12    1.15
   0   3  -4   28.46    1.24
   0   3   4   26.36    1.25
   1  -3   4   78.32    2.84
  -1  -3  -4   76.98    2.59
   1  -3   4   81.19    2.80
   1  -3   4   77.14    2.99
  -1   3  -4   76.79    2.82
   1   3   4   79.39    2.76
   1   3   4   76.16    2.99
   1   3   4   80.56    2.82
   2  -3   4   16.61    0.86
   2  -3   4   14.82    1.05
   2  -3   4   14.37    0.89
  -2   3  -4   15.35    0.86
   2   3   4   16.83    0.90
   2   3   4   15.12    1.07
   3  -3   4    7.69    0.78
   3  -3   4    7.41    0.61
   3  -3   4    6.52    0.89
   3   3   4    8.07    0.77
   3   3   4    8.35    0.98
   4  -3   4   12.40    1.34
   4  -3   4   11.46    1.09
   4   3   4   12.61    0.96
   4   3   4   12.11    1.33
   5  -3   4    0.59    0.39
   5  -3   4    0.61    0.50
   5   3   4   -0.29    0.30
   5   3   4    0.01    0.50
   6  -3   4    8.40    1.36
   6   3   4    8.30    1.49
   8  -4  -4    5.10    1.42
   8   4  -4    9.15    1.67
   7  -4  -4   13.17    1.87
   7   4  -4   15.27    1.90
   6  -4  -4   12.92    1.68
   6   4  -4   12.94    1.22
   6   4  -4   14.30    1.57
   5  -4  -4    9.53    1.30
   5  -4  -4    7.13    0.54
   5   4  -4    6.72    0.94
   4  -4  -4   11.61    1.26
   4  -4  -4   13.25    0.63
   4  -4  -4   12.83    0.64
   4   4  -4   12.64    1.00
   4   4  -4   12.82    0.57
  -3  -4   4   23.75    1.10
   3  -4  -4   24.86    0.97
   3  -4  -4   24.66    1.44
   3  -4  -4   23.08    1.11
   3   4  -4   25.12    0.95
  -3   4   4   25.33    0.97
  -3   4   4   23.73    0.93
   3   4  -4   23.57    1.25
   2  -4  -4   94.81    3.18
  -2  -4   4   94.97    3.17
  -2  -4   4   95.87    3.07
  -2  -4   4   97.81    3.31
   2  -4  -4   90.88    3.59
   2   4  -4   97.51    3.19
   2   4  -4   95.40    3.35
   2   4  -4   93.67    3.21
  -2   4   4   96.19    3.21
  -1  -4   4   38.32    1.63
  -1  -4   4   39.48    1.50
   1  -4  -4   40.22    1.54
  -1  -4   4   37.66    1.46
  -1  -4   4   40.57    1.40
   1  -4  -4   36.86    1.76
  -1   4   4   37.96    1.53
  -1   4   4   38.74    1.51
   1   4  -4   38.46    1.66
   1   4  -4   40.81    1.50
   0  -4  -4   11.10    0.79
   0  -4  -4   10.77    0.50
   0  -4   4   10.57    0.62
   0  -4   4    9.74    0.70
   0  -4   4   10.75    0.63
   0  -4   4   11.77    0.69
   0   4  -4   10.58    0.69
   0   4   4    9.93    0.51
   0   4   4   10.05    0.69
   0   4   4   10.68    0.63
  -1  -4  -4   21.34    0.80
   1  -4   4   20.38    1.01
   1  -4   4   20.75    1.03
   1  -4   4   21.65    1.17
  -1  -4  -4   20.74    0.97
  -1   4  -4   21.41    1.06
   1   4   4   18.66    1.13
   1   4   4   21.90    1.00
   1   4   4   22.58    1.04
   2  -4   4   16.52    0.90
   2  -4   4   17.13    0.95
   2  -4   4   16.13    1.08
  -2   4  -4   15.64    0.90
   2   4   4   15.22    1.09
   2   4   4   14.99    0.88
   3  -4   4   54.06    2.28
   3  -4   4   54.81    2.53
   3   4   4   54.34    2.59
  -3   4  -4   56.30    2.20
   3   4   4   55.22    2.23
   4  -4   4   21.00    1.49
   4  -4   4   22.25    1.28
   4   4   4   16.92    1.72
   4   4   4   18.52    1.15
   5  -4   4    0.25    0.47
   5  -4   4    0.55    0.39
   5   4   4   -0.08    0.51
   5   4   4    0.27    0.36
   6  -4   4   23.24    2.24
   6   4   4   22.14    2.41
   8  -5  -4    1.15    0.85
   8   5  -4    0.18    0.75
   7  -5  -4   14.79    2.05
   7   5  -4   13.13    1.75
   6  -5  -4   22.40    2.23
   6   5  -4   18.44    1.39
   6   5  -4   18.95    1.65
   5  -5  -4   46.01    1.68
   5  -5  -4   45.38    2.55
   5   5  -4   41.94    2.31
   4  -5  -4    4.36    0.32
   4  -5  -4    5.03    0.85
   4  -5  -4    4.39    0.32
   4   5  -4    5.88    0.77
   4   5  -4    3.89    0.28
  -3  -5   4   23.97    1.11
   3  -5  -4   23.53    1.42
   3  -5  -4   23.05    0.89
  -3   5   4   23.36    0.97
   3   5  -4   23.97    1.22
   3   5  -4   24.14    0.93
  -3   5   4   23.14    0.95
   2  -5  -4   21.67    0.86
  -2  -5   4   19.74    0.76
   2  -5  -4   20.93    1.22
  -2  -5   4   20.86    0.89
  -2   5   4   18.81    0.82
   2   5  -4   19.56    0.86
   2   5  -4   20.38    0.92
   2   5  -4   19.13    0.95
  -2   5   4   20.47    0.89
   2   5  -4   20.01    1.11
  -1  -5   4   66.87    2.24
  -1  -5   4   67.37    2.26
  -1  -5   4   63.81    2.27
   1  -5  -4   63.27    2.33
   1  -5  -4   63.68    2.63
  -1   5   4   63.62    2.33
   1   5  -4   66.98    2.53
   1   5  -4   66.60    2.26
  -1   5   4   61.93    2.31
   0  -5   4   81.41    2.95
   0  -5  -4   70.04    2.89
   0  -5  -4   72.54    2.50
   0  -5   4   75.96    2.67
   0  -5   4   77.73    2.64
   0  -5   4   70.81    2.80
   0   5   4   75.62    2.66
   0   5  -4   72.42    2.77
   0   5   4   73.95    2.76
   0   5   4   75.25    2.54
  -1  -5  -4   11.02    0.48
  -1  -5  -4   11.98    0.67
   1  -5   4   11.65    0.72
   1  -5   4   10.64    0.71
   1  -5   4   11.24    0.81
   1   5   4   12.40    0.86
  -1   5  -4   13.50    0.80
   1   5   4   12.39    0.75
   1   5   4   11.06    0.69
   2  -5   4    6.19    0.73
   2  -5   4    5.87    0.62
   2   5   4    6.08    0.59
  -2   5  -4    5.40    0.60
   2   5   4    6.58    0.81
   3  -5   4   11.71    0.90
   3  -5   4   13.29    1.12
   3   5   4   15.58    0.93
   3   5   4   16.14    1.26
  -3   5  -4   15.62    0.94
   4  -5   4   30.33    1.82
   4  -5   4   29.07    1.56
   4   5   4   25.89    1.43
   4   5   4   28.45    1.90
   5  -5   4   26.93    1.86
   5  -5   4   25.34    1.63
   5   5   4   25.63    2.09
   5   5   4   29.36    1.63
   6  -5   4    4.15    0.91
   6  -5   4    4.88    1.04
   6   5   4    2.75    1.09
   8  -6  -4    1.87    1.04
   8   6  -4    0.30    0.67
   7  -6  -4   20.93    2.36
   7   6  -4   23.68    2.04
   6  -6  -4    7.69    1.26
   6   6  -4    8.33    1.05
   6   6  -4    6.86    1.12
   5  -6  -4    9.59    1.23
   5   6  -4    9.26    1.09
   4  -6  -4    9.16    1.16
  -4  -6   4    8.92    0.71
   4   6  -4    9.85    0.85
   4   6  -4    7.85    0.42
   3  -6  -4    8.30    0.99
  -3  -6   4    9.42    0.63
   3   6  -4    9.56    0.50
   3   6  -4    9.22    0.69
  -3   6   4    9.95    0.56
  -3   6   4   10.19    0.53
  -2  -6   4    5.17    0.40
   2  -6  -4    7.24    0.80
  -2  -6   4    6.13    0.31
   2  -6  -4    5.54    0.37
   2   6  -4    4.87    0.40
   2   6  -4    3.99    0.53
  -2   6   4    4.94    0.33
   2   6  -4    5.49    0.43
  -2   6   4    5.74    0.41
   1  -6  -4   27.94    1.46
   1  -6  -4   28.21    1.07
   1  -6  -4   30.39    1.21
  -1  -6   4   27.32    1.14
  -1  -6   4   28.12    1.08
  -1  -6   4   28.26    1.16
   1   6  -4   29.35    1.08
  -1   6   4   29.51    1.20
   1   6  -4   26.59    1.35
  -1   6   4   27.52    1.19
   0  -6  -4    5.13    0.63
   0  -6   4    6.93    0.50
   0  -6   4    6.97    0.46
   0  -6  -4    7.12    0.42
   0  -6   4    7.67    0.62
   0   6   4    6.71    0.44
   0   6   4    6.90    0.50
   0   6   4    7.07    0.58
   0   6  -4    7.61    0.61
  -1  -6  -4    3.80    0.23
  -1  -6  -4    3.94    0.25
   1  -6   4    3.15    0.49
   1  -6   4    4.13    0.50
  -1  -6  -4    3.75    0.42
   1   6   4    3.87    0.45
  -1   6  -4    5.35    0.60
   1   6   4    3.44    0.52
   2  -6   4   47.98    2.05
   2  -6   4   48.77    2.21
  -2  -6  -4   49.86    2.05
   2   6   4   50.02    2.00
   2   6   4   50.64    2.30
  -2   6  -4   50.74    2.09
   3  -6   4    8.99    1.03
   3  -6   4    7.16    0.77
   3   6   4   10.55    1.16
  -3   6  -4    7.67    0.76
   3   6   4    9.00    0.69
   4  -6   4    5.82    0.80
   4  -6   4    4.22    0.81
   4   6   4    4.28    0.63
   4   6   4    5.18    0.97
   5  -6   4    6.58    0.93
   5  -6   4    7.68    1.17
   5   6   4    6.32    0.86
   5   6   4    6.68    1.21
   6  -6   4    0.88    0.55
   6  -6   4    0.10    0.58
   6   6   4    1.06    0.81
   8  -7  -4    9.48    1.81
   8   7  -4    7.88    1.46
   7  -7  -4   11.49    1.82
   7   7  -4   11.16    1.66
   7   7  -4    8.33    1.23
   7   7  -4   11.48    1.41
   6  -7  -4    1.24    0.64
   6   7  -4    1.15    0.55
   6   7  -4    0.56    0.45
   5  -7  -4   20.79    1.70
   5   7  -4   20.44    1.46
  -4  -7   4   25.65    1.37
   4  -7  -4   26.19    1.74
  -4   7   4   28.98    1.07
  -4   7   4   27.10    1.03
   4   7  -4   28.60    1.03
   4   7  -4   27.38    1.52
  -3  -7   4   36.33    1.59
   3  -7  -4   36.32    1.96
  -3   7   4   37.18    1.49
  -3   7   4   35.84    1.44
   3   7  -4   41.70    1.41
   3   7  -4   38.88    1.84
   3   7  -4   38.39    1.67
  -2  -7   4    8.95    0.56
  -2  -7   4    9.35    0.43
   2  -7  -4   10.55    0.86
   2  -7  -4    9.50    0.47
  -2   7   4    9.46    0.46
  -2   7   4    8.78    0.55
   2   7  -4    9.85    0.56
   2   7  -4    6.75    0.73
   1  -7  -4   12.33    0.90
  -1  -7   4   11.68    0.66
  -1  -7   4   12.07    0.63
   1  -7  -4   12.12    0.66
  -1  -7   4   11.87    0.51
   1  -7  -4   11.08    0.59
  -1   7   4   12.36    0.68
   1   7  -4   11.74    0.81
  -1   7   4   12.34    0.67
   0  -7  -4   10.69    0.57
   0  -7   4    9.90    0.62
   0  -7  -4   10.61    0.82
   0  -7   4   10.37    0.57
   0  -7   4   10.72    0.76
   0   7   4   10.09    0.64
   0   7   4   11.84    0.75
   0   7  -4   10.16    0.74
   1  -7   4   27.91    1.43
   1  -7   4   26.81    1.30
  -1  -7  -4   29.85    1.26
  -1  -7  -4   30.01    1.03
   1   7   4   28.81    1.46
  -1   7  -4   27.39    1.40
   1   7   4   26.87    1.25
   2  -7   4   22.85    1.21
   2  -7   4   22.59    1.34
  -2  -7  -4   23.48    1.21
   2   7   4   23.70    1.16
   2   7   4   23.52    1.43
  -2   7  -4   23.71    1.28
   3  -7   4    9.42    0.94
   3  -7   4   10.56    1.12
   3   7   4    8.13    0.78
   3   7   4    7.77    1.03
  -3   7  -4    7.46    0.79
   4  -7   4    3.20    0.61
   4  -7   4    4.43    0.79
   4   7   4    2.92    0.75
   4   7   4    2.51    0.51
   5  -7   4   16.15    1.61
   5  -7   4   15.89    1.47
   5   7   4   16.06    1.84
   5   7   4   14.48    1.18
   6  -7   4    3.56    0.84
   6  -7   4    4.81    1.01
   6   7   4    1.40    0.90
   7  -8  -4    2.26    0.92
   7   8  -4    1.52    0.73
   7   8  -4    1.07    0.64
   7   8  -4    2.09    0.69
   6  -8  -4    9.90    1.52
   6   8  -4    7.90    1.06
   6   8  -4   10.10    1.33
   6   8  -4    6.60    0.95
   5  -8  -4    6.42    1.12
   5   8  -4    5.44    0.86
   5   8  -4    3.33    0.67
   4  -8  -4   25.49    1.75
  -4  -8   4   27.08    1.41
   4   8  -4   28.46    1.04
   4   8  -4   27.15    1.49
   4   8  -4   27.37    1.56
  -4   8   4   27.59    1.11
  -4   8   4   26.13    1.07
  -3  -8   4   11.35    0.75
   3  -8  -4   12.03    1.05
   3   8  -4   12.80    0.80
   3   8  -4   11.03    0.89
  -3   8   4   13.91    0.73
  -3   8   4   12.93    0.68
   3   8  -4   13.02    0.63
   2  -8  -4   15.83    1.13
   2  -8  -4   16.62    0.67
  -2  -8   4   16.58    0.83
   2   8  -4   15.25    1.01
  -2   8   4   16.38    0.68
  -2   8   4   16.75    0.82
   2   8  -4   15.83    0.75
  -1  -8   4   28.19    1.16
   1  -8  -4   29.11    1.19
   1  -8  -4   25.57    1.47
  -1  -8   4   27.19    1.20
   1  -8  -4   27.34    1.13
   1   8  -4   26.14    1.39
  -1   8   4   28.56    1.20
  -1   8   4   28.81    1.21
   0  -8   4   19.31    1.10
   0  -8  -4   19.11    1.20
   0  -8  -4   21.02    0.95
   0  -8   4   20.75    0.89
   0  -8   4   19.94    0.98
   0  -8  -4   20.49    0.91
   0   8  -4   21.37    1.16
   0   8   4   20.20    1.06
   0   8   4   19.54    0.97
   1  -8   4   61.94    2.51
   1  -8   4   61.65    2.34
  -1  -8  -4   57.89    2.26
  -1  -8  -4   59.23    2.02
   1   8   4   59.54    2.50
  -1   8  -4   59.68    2.47
   1   8   4   62.92    2.30
  -2  -8  -4   44.14    1.84
   2  -8   4   38.29    1.79
   2  -8   4   40.31    1.96
  -2   8  -4   41.81    1.91
   2   8   4   42.88    1.76
   2   8   4   41.50    2.05
  -3  -8  -4   57.23    2.48
   3  -8   4   57.53    2.41
   3  -8   4   59.50    2.62
   3   8   4   53.84    2.70
  -3   8  -4   56.00    2.43
   3   8   4   56.19    2.31
   4  -8   4   98.91    4.00
   4  -8   4   91.26    3.73
   4   8   4   92.98    4.26
   4   8   4   97.75    3.69
   5  -8   4    4.43    0.84
   5  -8   4    5.23    0.93
   5   8   4    4.83    0.77
   5   8   4    6.21    1.22
   6  -8   4   10.27    1.37
   6  -8   4    7.02    1.17
   6   8   4    9.23    1.69
   7  -9  -4   -0.14    0.64
   7   9  -4   -0.66    0.36
   7   9  -4    0.36    0.50
   7   9  -4    0.13    0.60
   6  -9  -4    7.42    1.28
   6   9  -4    9.61    1.21
   6   9  -4    9.51    1.20
   6   9  -4    8.98    1.25
  -5  -9   4    5.53    0.82
   5  -9  -4    5.68    1.12
   5   9  -4    5.78    0.86
   5   9  -4    4.10    0.75
  -4  -9   4   23.02    1.29
   4  -9  -4   20.99    1.60
   4   9  -4   23.37    1.34
   4   9  -4   21.84    1.41
  -4   9   4   23.30    1.05
  -4   9   4   24.31    1.01
   4   9  -4   24.63    0.94
   3  -9  -4   30.62    1.79
  -3  -9   4   29.94    1.38
  -3   9   4   30.70    1.34
   3   9  -4   30.31    1.60
   3   9  -4   30.14    1.36
  -3   9   4   28.51    1.24
   2  -9  -4   30.49    1.75
  -2  -9   4   34.07    1.45
   2   9  -4   35.36    1.70
  -2   9   4   33.68    1.23
   2   9  -4   34.91    1.29
  -2   9   4   35.55    1.41
  -1  -9   4  135.94    4.53
   1  -9  -4  137.37    4.55
   1  -9  -4  134.42    5.00
   1  -9  -4  142.17    4.55
  -1   9   4  136.07    4.56
  -1   9   4  138.10    4.60
   1   9  -4  130.99    4.86
   0  -9  -4   14.26    1.04
   0  -9  -4   15.31    0.78
   0  -9   4   16.07    0.97
   0  -9   4   16.52    0.72
   0  -9  -4   16.04    0.82
   0  -9   4   15.51    0.84
   0   9  -4   16.90    1.03
   0   9   4   15.25    0.91
   0   9   4   14.25    0.81
  -1  -9  -4   53.85    2.06
   1  -9   4   54.95    2.28
   1  -9   4   50.27    2.11
  -1  -9  -4   54.20    1.84
   1   9   4   51.49    2.26
  -1   9  -4   52.74    2.28
   1   9   4   53.97    2.09
  -2  -9  -4    8.61    0.82
   2  -9   4    6.38    0.70
   2  -9   4    7.92    0.90
  -2   9  -4    5.37    0.71
   2   9   4    7.45    0.69
   2   9   4    6.34    0.84
   3  -9   4   59.54    2.69
   3  -9   4   61.92    2.56
  -3  -9  -4   56.82    2.57
   3   9   4   60.84    2.45
  -3   9  -4   59.34    2.58
   3   9   4   60.83    2.90
   4  -9   4   13.36    1.39
   4  -9   4   12.02    1.19
   4   9   4   10.76    1.37
   4   9   4   13.29    0.96
   5  -9   4    2.79    0.74
   5  -9   4    2.32    0.67
   5   9   4    1.58    0.79
   5   9   4    1.32    0.56
   6  -9   4    4.71    1.07
   6  -9   4    6.32    1.08
   6   9   4    5.68    1.35
   7 -10  -4    2.67    1.00
   7  10  -4    3.05    0.88
   7  10  -4    2.62    0.82
   7  10  -4    2.20    0.73
   6 -10  -4   41.44    2.77
   6  10  -4   38.19    2.27
   6  10  -4   39.01    2.23
   6  10  -4   35.88    2.27
  -5 -10   4    8.78    1.04
   5 -10  -4    8.92    1.37
   5  10  -4    8.46    1.01
   5  10  -4    9.61    1.12
   4 -10  -4   11.60    1.36
  -4 -10   4    8.72    0.85
   4  10  -4    8.32    0.96
  -4  10   4    9.87    0.62
   4  10  -4    9.66    0.82
  -4  10   4    9.13    0.58
  -3 -10   4   10.04    0.73
   3  10  -4   10.04    0.68
   3  10  -4   11.06    1.08
  -3  10   4   10.96    0.64
   2 -10  -4    0.85    0.38
  -2 -10   4    1.72    0.33
   2  10  -4    1.21    0.18
   2  10  -4    1.60    0.42
  -2  10   4    0.81    0.24
  -2  10   4    0.93    0.17
   1 -10  -4   19.23    0.89
  -1 -10   4   18.86    0.90
   1 -10  -4   18.15    0.91
   1 -10  -4   19.33    1.24
   1  10  -4   20.32    1.18
  -1  10   4   17.64    0.90
  -1  10   4   17.95    0.94
   0 -10  -4    1.97    0.35
   0 -10  -4    1.48    0.29
   0 -10   4    1.39    0.30
   0 -10   4    1.57    0.21
   0 -10  -4    1.45    0.41
   0  10   4    1.30    0.34
   0  10   4    1.79    0.33
   0  10  -4    1.29    0.34
   1 -10   4   20.73    1.21
  -1 -10  -4   20.77    0.86
  -1 -10  -4   21.18    1.06
   1 -10   4   18.99    1.07
   1  10   4   20.50    1.06
  -1  10  -4   22.70    1.29
   1  10   4   20.86    1.23
  -2 -10  -4   18.42    1.10
   2 -10   4   22.04    1.29
   2 -10   4   20.84    1.16
   2  10   4   17.75    1.28
  -2  10  -4   20.02    1.27
   2  10   4   19.59    1.07
  -3 -10  -4   19.48    1.24
   3 -10   4   18.99    1.31
   3 -10   4   18.34    1.17
  -3  10  -4   15.15    1.17
   3  10   4   18.84    1.48
   3  10   4   19.68    1.14
   4 -10   4   14.71    1.17
   4 -10   4   15.30    1.27
   4  10   4   15.99    1.12
   4  10   4   17.89    1.74
   5 -10   4   11.23    1.27
   5 -10   4   10.67    1.31
   5  10   4   11.58    1.66
   6 -10   4    9.79    1.39
   6 -10   4    8.36    1.62
   6 -10   4   11.32    1.68
   6  10   4    7.78    1.51
   7 -11  -4    0.50    0.85
   7  11  -4    0.50    0.54
   7  11  -4    1.12    0.60
   7  11  -4    1.34    0.73
   6 -11  -4    9.51    1.58
   6  11  -4    6.58    1.03
   6  11  -4    8.98    1.21
   6  11  -4    7.30    1.09
   5 -11  -4   16.68    1.88
  -5 -11   4   13.95    1.08
   5  11  -4   14.22    1.17
   5  11  -4   14.33    1.40
  -5  11   4   12.49    0.63
   4 -11  -4   19.07    1.50
  -4 -11   4   16.67    1.10
   4  11  -4   15.46    1.22
   4  11  -4   16.32    1.08
  -4  11   4   18.16    0.87
   3 -11  -4   21.06    1.50
  -3 -11   4   20.94    1.16
  -3  11   4   23.10    1.06
   3  11  -4   22.25    1.08
   3  11  -4   20.27    1.33
  -2 -11   4   52.77    2.06
   2 -11  -4   47.88    2.38
  -2  11   4   50.74    1.73
   2  11  -4   47.28    2.23
   1 -11  -4   19.56    0.97
   1 -11  -4   16.41    1.19
  -1 -11   4   19.13    0.92
  -1  11   4   21.20    0.97
   1  11  -4   17.21    1.14
   0 -11  -4   10.81    0.68
   0 -11  -4   11.58    0.95
   0 -11   4   10.67    0.70
   0 -11  -4   10.99    0.72
   0 -11   4   12.17    0.55
   0  11  -4   10.53    0.88
   0  11   4   10.73    0.77
   0  11   4   12.47    0.75
   1 -11   4   62.88    2.70
  -1 -11  -4   67.78    2.57
  -1 -11  -4   68.15    2.33
   1 -11   4   68.51    2.61
   1  11   4   65.90    2.74
  -1  11  -4   65.21    2.79
   1  11   4   68.68    2.55
  -2 -11  -4   49.91    2.18
   2 -11   4   54.08    2.24
   2 -11   4   51.09    2.31
   2  11   4   50.69    2.12
  -2  11  -4   52.84    2.39
   2  11   4   50.60    2.43
   3 -11   4   14.27    1.10
   3 -11   4   12.82    0.99
  -3 -11  -4   12.64    1.01
  -3  11  -4   11.76    1.14
   3  11   4   11.49    0.88
   3  11   4   13.20    1.32
   4 -11   4   65.52    2.99
   4 -11   4   64.64    2.85
   4  11   4   62.63    2.70
  -4  11  -4   64.83    2.87
   4  11   4   64.16    3.35
   5 -11   4    8.34    1.10
   5 -11   4   10.39    1.29
   5  11   4   11.12    1.65
   6 -11   4    5.04    1.04
   6 -11   4    6.92    1.45
   6  11   4    5.58    1.39
   7 -12  -4    5.03    1.43
   7  12  -4    4.40    1.01
   7  12  -4    2.80    0.84
   7  12  -4    3.59    0.91
   6 -12  -4   10.36    1.64
   6  12  -4   11.23    1.36
   6  12  -4   10.23    1.28
   6  12  -4    7.55    1.11
   5 -12  -4    1.06    0.64
  -5 -12   4    1.53    0.48
   5  12  -4    1.41    0.52
  -5  12   4    1.17    0.24
   5  12  -4    1.40    0.47
  -4 -12   4    6.35    0.77
   4 -12  -4    8.72    1.24
  -4  12   4    7.16    0.55
   4  12  -4    7.62    0.98
   4  12  -4    7.11    0.77
   3 -12  -4    2.34    0.58
  -3 -12   4    2.33    0.43
   3  12  -4    2.96    0.40
   3  12  -4    3.19    0.61
   2 -12  -4    6.44    0.89
  -2 -12   4    6.10    0.64
  -2  12   4    5.80    0.38
   2  12  -4    6.92    0.82
  -1 -12   4   34.71    1.43
   1 -12  -4   34.05    1.53
   1 -12  -4   34.03    1.84
  -1  12   4   35.67    1.47
   1  12  -4   33.46    1.75
   0 -12   4    7.66    0.60
   0 -12  -4    6.21    0.81
   0 -12  -4    7.57    0.58
   0 -12   4    7.67    0.41
   0  12  -4    9.16    0.94
   0  12   4    7.51    0.72
  -1 -12  -4   14.49    0.72
  -1 -12  -4   12.99    0.85
   1 -12   4   13.95    0.98
   1 -12   4   12.87    0.86
  -1  12  -4   12.41    1.01
   1  12   4   15.16    1.04
   1  12   4   14.30    0.86
   2 -12   4    3.15    0.58
   2 -12   4    3.36    0.54
  -2 -12  -4    2.43    0.47
   2  12   4    2.60    0.46
   2  12   4    3.19    0.62
  -2  12  -4    2.68    0.57
  -3 -12  -4    3.18    0.60
   3 -12   4    1.31    0.47
   3 -12   4    1.34    0.45
   3  12   4    2.44    0.48
  -3  12  -4    1.21    0.45
   3  12   4    1.99    0.64
   4 -12   4    0.17    0.36
   4 -12   4    0.38    0.38
  -4 -12  -4    0.09    0.35
   4  12   4    0.37    0.53
   4  12   4    0.35    0.35
  -4  12  -4    0.25    0.36
   5 -12   4    1.46    0.58
   5 -12   4    0.47    0.44
   5 -12   4    0.90    0.67
   5  12   4    0.55    0.69
   6 -12   4    3.95    1.24
   6 -12   4    2.96    0.91
   6  12   4    2.07    1.11
   7 -13  -4    3.02    1.07
   7  13  -4    3.37    1.00
   7  13  -4    4.30    0.95
   7  13  -4    4.29    0.97
   6 -13  -4    6.54    1.32
  -6 -13   4    7.93    1.13
   6  13  -4    8.38    1.20
   6  13  -4    5.62    0.97
   6  13  -4    5.64    0.99
   5 -13  -4   22.97    1.86
  -5 -13   4   18.08    1.33
   5  13  -4   18.46    1.34
   5  13  -4   17.30    1.40
  -5  13   4   19.84    0.95
  -4 -13   4    0.62    0.34
   4 -13  -4    1.87    0.62
  -4  13   4    0.88    0.25
   4  13  -4    1.07    0.35
   4  13  -4    0.83    0.44
   3 -13  -4   10.91    1.23
  -3 -13   4   12.56    0.87
   3  13  -4   10.47    0.67
   3  13  -4   10.64    1.12
  -2 -13   4   35.80    1.63
   2 -13  -4   31.53    1.88
  -2  13   4   34.20    1.29
   2  13  -4   34.59    1.81
   1 -13  -4    5.28    0.81
  -1 -13   4    5.26    0.54
   1 -13  -4    4.09    0.53
  -1  13   4    5.93    0.56
   1  13  -4    4.09    0.64
   0 -13  -4   11.81    1.02
   0 -13  -4   12.19    0.79
   0 -13   4   11.81    0.55
   0 -13   4   12.63    0.79
   0  13  -4   13.38    1.02
   0  13   4   11.44    0.83
  -1 -13  -4   15.73    1.23
  -1 -13  -4   16.42    0.97
   1 -13   4   14.38    1.03
  -1 -13  -4   18.45    0.84
   1 -13   4   15.34    0.88
   1 -13   4   13.12    0.91
  -1  13  -4   13.12    1.09
   1  13   4   15.81    1.10
   1  13   4   15.93    0.94
   2 -13   4   85.02    3.39
   2 -13   4   84.46    3.28
  -2 -13  -4   81.40    3.26
   2  13   4   83.99    3.17
   2  13   4   79.39    3.50
  -2  13  -4   87.57    3.52
   3 -13   4   15.17    1.15
   3 -13   4   13.87    1.06
  -3 -13  -4   14.69    1.12
   3  13   4   17.07    1.38
  -3  13  -4   14.37    1.19
   3  13   4   13.13    0.97
  -4 -13  -4    5.71    0.93
   4 -13   4    9.68    1.22
   4 -13   4    8.14    1.04
   4 -13   4    8.22    1.25
   4  13   4    6.45    0.83
  -4  13  -4    7.37    0.98
   4  13   4    7.14    1.24
   5 -13   4    7.46    1.26
   5 -13   4    8.40    1.16
   5 -13   4    5.06    0.93
   5  13   4    9.06    1.56
   6 -13   4    4.56    1.04
   6 -13   4    4.50    1.30
   6  13   4    4.62    1.32
   7 -14  -4   12.66    2.02
   7  14  -4   12.20    1.61
   7  14  -4   11.70    1.48
   7  14  -4   11.87    2.14
  -6 -14   4    4.00    0.83
   6 -14  -4    4.24    1.07
   6  14  -4    5.36    0.98
   6  14  -4    4.18    0.91
   6  14  -4    4.11    0.88
  -5 -14   4    0.22    0.33
   5 -14  -4    0.62    0.54
  -5  14   4    0.37    0.22
   5  14  -4   -0.01    0.28
   5  14  -4    0.62    0.47
   4 -14  -4    9.90    1.37
  -4 -14   4    9.37    0.96
   4  14  -4    9.82    0.81
   4  14  -4    9.84    1.14
   3 -14  -4   10.43    1.27
  -3 -14   4   14.10    0.97
   3  14  -4   14.49    0.77
   3  14  -4   13.84    1.11
   2 -14  -4    6.61    0.93
  -2 -14   4    7.70    0.78
  -2  14   4    8.48    0.49
   2  14  -4    9.21    1.06
  -1 -14   4    0.62    0.24
  -1 -14   4    0.46    0.25
   1 -14  -4    0.55    0.25
   1 -14  -4    0.46    0.33
  -1  14   4    1.33    0.30
   1  14  -4    0.95    0.38
   0 -14   4   15.12    0.64
   0 -14  -4   14.96    0.91
   0 -14   4   14.28    0.89
   0 -14  -4   12.90    1.10
   0  14   4   14.48    0.94
   0  14  -4   13.05    1.06
  -1 -14  -4    6.20    0.56
  -1 -14  -4    4.86    0.76
   1 -14   4    4.89    0.55
   1 -14   4    4.09    0.58
  -1 -14  -4    4.27    0.57
   1  14   4    5.15    0.71
  -1  14  -4    4.64    0.73
   2 -14   4   29.21    1.63
   2 -14   4   29.51    1.55
   2 -14   4   29.94    1.56
  -2 -14  -4   27.09    1.51
   2  14   4   30.45    1.49
   2  14   4   31.23    1.79
  -2  14  -4   27.91    1.71
   3 -14   4    4.96    0.77
   3 -14   4    3.25    0.67
  -3 -14  -4    3.61    0.66
   3 -14   4    3.43    0.71
   3  14   4    4.05    0.82
   3  14   4    4.30    0.64
  -3  14  -4    3.39    0.71
   4 -14   4    5.05    0.87
   4 -14   4    4.01    0.84
   4 -14   4    3.95    0.77
  -4 -14  -4    5.41    0.89
  -4  14  -4    4.04    0.76
   4  14   4    3.61    0.66
   4  14   4    2.96    0.83
   5 -14   4    6.84    1.07
   5 -14   4    5.34    0.97
   5 -14   4    3.66    1.03
   5  14   4    4.43    1.19
   6 -14   4    2.17    0.75
   6 -14   4    0.91    0.83
   6  14   4   -0.23    0.88
   7 -15  -4    3.89    1.24
   7  15  -4    2.23    0.87
  -6 -15   4    9.57    1.31
   6 -15  -4    8.64    1.53
   6  15  -4   11.36    1.39
   6  15  -4   11.03    1.37
   6  15  -4    7.81    1.15
  -5 -15   4   20.76    1.46
   5 -15  -4   21.23    1.87
   5  15  -4   23.25    1.62
   5  15  -4   20.57    1.40
  -5  15   4   19.82    1.07
   4 -15  -4   10.95    1.47
  -4 -15   4    7.69    0.89
   4  15  -4    6.49    0.95
   4  15  -4    9.46    0.78
   3 -15  -4   10.91    1.31
  -3 -15   4   11.56    0.91
   3  15  -4   11.78    0.69
   3  15  -4   10.94    1.15
   3  15  -4   11.63    0.68
   2 -15  -4   96.96    4.21
  -2 -15   4  102.14    3.86
   2  15  -4  103.71    4.11
  -2  15   4  104.03    3.42
   1 -15  -4   23.18    1.28
  -1 -15   4   24.90    1.16
   1 -15  -4   25.09    1.59
  -1 -15   4   22.08    1.30
   1  15  -4   21.74    1.45
  -1  15   4   24.66    1.17
   0 -15  -4   17.14    1.26
   0 -15   4   14.41    0.91
   0 -15   4   15.04    0.65
   0 -15  -4   15.15    0.96
   0  15  -4   13.86    1.12
   0  15   4   14.18    0.96
  -1 -15  -4   16.07    1.31
   1 -15   4   20.89    1.03
  -1 -15  -4   16.66    0.93
   1 -15   4   18.68    1.12
  -1 -15  -4   18.57    1.12
  -1  15  -4   17.68    1.31
   1  15   4   18.72    1.24
   2 -15   4   52.73    2.37
   2 -15   4   49.76    2.24
   2 -15   4   45.19    2.19
  -2 -15  -4   49.28    2.24
   2  15   4   52.39    2.20
   2  15   4   50.41    2.50
  -2  15  -4   50.01    2.49
  -3 -15  -4    1.76    0.50
   3 -15   4    2.91    0.64
   3 -15   4    2.57    0.57
   3 -15   4    2.85    0.64
   3  15   4    2.41    0.67
   3  15   4    1.63    0.43
  -3  15  -4    1.78    0.57
   4 -15   4   16.64    1.29
  -4 -15  -4   13.96    1.46
   4 -15   4   15.26    1.65
   4 -15   4   16.19    1.56
  -4  15  -4   13.22    1.37
   4  15   4   15.24    1.23
   4  15   4   16.89    1.82
   5 -15   4   10.45    1.30
   5 -15   4   10.61    1.52
   5 -15   4    9.80    1.37
   5  15   4    9.95    1.56
   6 -15   4   14.05    1.80
   6 -15   4   15.69    2.19
   6  15   4   10.76    1.92
   7 -16  -4    8.56    1.70
   7  16  -4    8.44    1.48
   6 -16  -4    2.20    0.89
  -6 -16   4    2.54    0.74
   6  16  -4    2.42    0.71
   6  16  -4    1.69    0.74
  -5 -16   4    5.29    0.87
   5 -16  -4    3.93    1.00
   5  16  -4    5.85    0.96
   5  16  -4    4.69    0.76
  -5  16   4    6.80    0.64
  -4 -16   4    6.96    0.85
   4 -16  -4    6.17    1.14
   4  16  -4    5.70    0.68
   4  16  -4    6.48    0.93
   3 -16  -4   39.09    2.33
  -3 -16   4   41.50    1.99
   3  16  -4   38.54    2.14
   3  16  -4   44.61    2.00
   3  16  -4   40.14    1.59
   2 -16  -4   17.96    1.46
  -2 -16   4   20.11    1.24
   2  16  -4   21.84    1.44
  -2  16   4   20.62    0.93
   1 -16  -4   12.26    0.90
   1 -16  -4   12.17    1.30
  -1 -16   4   13.55    0.96
  -1 -16   4   13.13    0.79
   1  16  -4   13.63    1.11
  -1  16   4   11.65    0.78
   0 -16   4   20.35    1.13
   0 -16  -4   17.62    1.37
   0 -16  -4   21.83    1.22
   0 -16   4   20.06    0.82
   0  16   4   20.71    1.20
   0  16  -4   22.59    1.45
  -1 -16  -4    2.85    0.65
   1 -16   4    2.49    0.48
   1 -16   4    3.05    0.45
  -1 -16  -4    2.86    0.44
  -1 -16  -4    2.19    0.45
  -1  16  -4    2.28    0.58
   1  16   4    2.67    0.57
   2 -16   4    2.24    0.49
   2 -16   4    3.34    0.60
  -2 -16  -4    4.36    0.69
   2  16   4    2.85    0.64
   2  16   4    4.58    0.63
  -2  16  -4    2.66    0.66
   3 -16   4   11.04    1.15
   3 -16   4   12.97    1.13
   3 -16   4   13.36    1.31
  -3 -16  -4    9.23    1.09
   3  16   4   10.29    1.30
  -3  16  -4   10.62    1.24
   3  16   4   11.82    1.09
   4 -16   4    1.77    0.65
   4 -16   4    4.06    0.78
   4 -16   4    2.46    0.64
  -4 -16  -4    1.90    0.60
  -4  16  -4    3.30    0.77
   4  16   4    2.86    0.94
   4  16   4    3.34    0.65
   5 -16   4   10.24    1.60
   5 -16   4    7.74    1.28
   5 -16   4    9.15    1.25
   5  16   4    8.01    1.45
   6 -16   4    6.30    1.53
   6 -16   4    5.08    1.24
   6  16   4    8.35    1.71
   7 -17  -4    2.10    1.05
   7  17  -4    2.64    0.92
  -6 -17   4   23.20    1.71
   6 -17  -4   28.60    2.91
   6  17  -4   23.86    1.83
   5 -17  -4    2.59    0.84
  -5 -17   4    2.61    0.63
  -5  17   4    2.01    0.40
   5  17  -4    1.94    0.53
   5  17  -4    3.26    0.80
   4 -17  -4    9.36    1.40
  -4 -17   4    9.11    1.04
   4  17  -4    8.11    0.72
   4  17  -4    8.41    1.14
   3 -17  -4   11.77    1.45
  -3 -17   4   10.81    1.08
   3  17  -4   10.98    0.63
   3  17  -4   10.49    1.24
  -2 -17   4    0.46    0.31
   2 -17  -4    1.02    0.51
   2  17  -4    0.26    0.32
  -2  17   4    0.20    0.19
   1 -17  -4   17.35    1.32
   1 -17  -4   14.90    1.02
  -1 -17   4   14.98    1.09
   1  17  -4   14.45    1.20
  -1  17   4   15.59    0.93
   0 -17  -4   30.34    1.51
   0 -17  -4   26.95    1.72
   0 -17   4   27.19    1.04
   0 -17   4   27.33    1.40
   0  17   4   26.08    1.43
   0  17  -4   27.25    1.69
  -1 -17  -4   30.65    1.66
   1 -17   4   34.73    1.69
   1 -17   4   33.93    1.52
  -1 -17  -4   33.61    2.02
  -1  17  -4   32.90    1.95
   1  17   4   33.41    1.81
   2 -17   4    4.54    0.72
  -2 -17  -4    4.43    0.71
   2 -17   4    4.89    0.70
   2  17   4    3.55    0.76
   2  17   4    3.95    0.60
  -2  17  -4    3.61    0.75
   3 -17   4    2.87    0.67
  -3 -17  -4    2.37    0.57
   3 -17   4    3.96    0.75
   3 -17   4    2.37    0.59
   3  17   4    2.27    0.53
   3  17   4    1.98    0.72
  -3  17  -4    2.21    0.66
   4 -17   4    6.68    1.10
  -4 -17  -4    7.61    1.10
   4 -17   4    6.26    0.97
   4 -17   4    6.06    0.94
   4  17   4    6.14    1.22
   4  17   4    6.42    0.89
  -4  17  -4    7.31    1.06
   5 -17   4    3.48    1.09
   5 -17   4    3.40    0.98
   5 -17   4    3.65    0.95
   5  17   4    2.15    0.92
   6 -17   4    1.57    0.71
   7 -18  -4    2.57    1.19
   7  18  -4    1.79    0.86
  -6 -18   4    0.88    0.54
   6 -18  -4    1.30    0.85
   6  18  -4    1.73    0.73
  -5 -18   4    2.11    0.59
   5 -18  -4    0.48    0.59
  -5  18   4    2.94    0.50
   5  18  -4    3.91    0.83
   4 -18  -4    1.06    0.64
  -4 -18   4    0.56    0.38
   4  18  -4    1.73    0.39
   4  18  -4    1.10    0.49
  -3 -18   4    4.87    0.73
   3 -18  -4    8.38    1.25
   3  18  -4    3.62    0.74
   3  18  -4    3.98    0.40
  -2 -18   4   23.69    1.39
   2 -18  -4   20.14    1.56
   2  18  -4   22.16    1.51
  -2  18   4   19.04    0.95
   1 -18  -4    7.53    0.88
   1 -18  -4    8.18    1.10
  -1 -18   4    7.32    0.91
  -1  18   4    8.01    0.74
   1  18  -4    6.22    0.89
   0 -18   4   -0.22    0.17
   0 -18  -4   -0.15    0.19
   0 -18  -4    0.03    0.28
   0  18  -4   -0.12    0.27
   0  18   4    0.00    0.24
  -1 -18  -4    2.61    0.63
   1 -18   4    2.87    0.56
  -1 -18  -4    3.53    0.60
   1 -18   4    3.87    0.52
  -1  18  -4    3.45    0.70
   1  18   4    4.02    0.67
   2 -18   4   18.09    1.20
   2 -18   4   18.73    1.25
  -2 -18  -4   16.19    1.20
  -2  18  -4   17.15    1.42
   2  18   4   17.37    1.39
   3 -18   4    5.98    0.94
   3 -18   4    7.10    0.98
  -3 -18  -4    5.86    0.92
   3  18   4    6.62    1.11
  -3  18  -4    6.08    1.04
   3  18   4    6.55    0.87
  -4 -18  -4   18.81    1.53
   4 -18   4   19.85    1.46
   4 -18   4   19.25    1.47
   4 -18   4   20.17    1.68
   4  18   4   18.03    2.01
  -4  18  -4   16.75    1.69
   4  18   4   16.52    1.32
  -5 -18  -4   -0.37    0.52
   5 -18   4    0.06    0.50
   5 -18   4    1.64    0.82
   5  18   4    0.22    0.72
   7 -19  -4    5.29    1.49
  -7 -19   4    2.66    0.90
   7  19  -4    6.61    1.32
   6 -19  -4    2.09    0.97
  -6 -19   4    2.31    0.69
   6  19  -4    1.80    0.80
  -5 -19   4   15.53    1.55
   5 -19  -4   10.29    1.60
   5  19  -4   16.17    1.72
  -4 -19   4    5.42    0.86
   4 -19  -4    5.30    1.11
   4  19  -4    5.31    0.97
  -3 -19   4   27.75    1.61
   3 -19  -4   24.75    1.90
   3  19  -4   28.14    1.81
   2 -19  -4    2.19    0.62
  -2 -19   4    1.26    0.44
  -2  19   4    1.81    0.33
   2  19  -4    1.75    0.62
   1 -19  -4    9.06    0.97
   1 -19  -4    8.53    1.13
  -1 -19   4    7.28    0.89
   1  19  -4    9.77    1.18
  -1  19   4    8.58    0.79
   0 -19   4    9.88    0.93
   0 -19  -4    8.15    0.91
   0 -19  -4    9.13    1.15
   0  19  -4    9.55    1.16
   0  19   4    8.63    0.89
  -1 -19  -4    4.96    0.85
   1 -19   4    6.66    0.81
   1 -19   4    7.16    0.73
  -1 -19  -4    6.20    0.80
   1  19   4    6.93    0.88
  -1  19  -4    8.14    1.15
   2 -19   4    1.14    0.42
  -2 -19  -4    2.53    0.60
   2 -19   4    1.99    0.50
  -2  19  -4    1.11    0.54
   2  19   4    1.29    0.53
  -3 -19  -4   13.25    1.38
   3 -19   4   15.62    1.49
   3 -19   4   15.17    1.30
   3  19   4   12.75    1.18
  -3  19  -4   11.62    1.44
   3  19   4   13.97    1.51
   4 -19   4    1.61    0.58
   4 -19   4    1.19    0.63
  -4 -19  -4    0.91    0.55
   4  19   4    1.64    0.59
   4  19   4    0.99    0.74
  -4  19  -4    2.30    0.69
   5 -19   4    8.26    1.53
   5 -19   4    6.99    1.26
  -5 -19  -4    7.08    1.27
   5  19   4    8.34    1.49
  -6 -20   4    4.56    0.98
   6 -20  -4    2.75    1.05
   6  20  -4    3.42    0.89
   5 -20  -4    9.04    1.51
  -5 -20   4    9.92    1.23
   5  20  -4    7.56    1.15
   4 -20  -4   16.77    1.99
  -4 -20   4   15.03    1.47
   4  20  -4   17.53    1.48
   3 -20  -4   11.42    1.48
  -3 -20   4   11.39    1.22
   3  20  -4   11.19    1.38
  -2 -20   4   29.92    1.69
   2 -20  -4   27.90    1.89
  -2  20   4   26.92    1.23
   2  20  -4   25.98    1.77
   1 -20  -4    0.51    0.38
  -1 -20   4    0.60    0.34
   1 -20  -4    0.28    0.28
   1  20  -4    0.81    0.41
  -1  20   4    0.17    0.24
   0 -20  -4    0.57    0.40
   0 -20   4    0.25    0.28
   0 -20  -4    0.23    0.30
   0  20  -4    0.27    0.39
   0  20   4    0.16    0.28
  -1 -20  -4    1.33    0.46
  -1 -20  -4    0.92    0.48
   1 -20   4    1.86    0.49
   1 -20   4    1.46    0.38
  -1  20  -4    1.56    0.60
   1  20   4    1.15    0.43
   2 -20   4    8.83    1.04
   2 -20   4    7.54    0.92
  -2 -20  -4    7.28    0.96
  -2  20  -4    7.80    1.19
   2  20   4    7.13    1.02
   3 -20   4   10.51    1.22
   3 -20   4    9.27    1.21
  -3 -20  -4    7.35    1.06
  -3  20  -4    8.52    1.23
   3  20   4    7.69    1.19
   3  20   4    8.84    1.00
   4 -20   4   11.84    1.49
  -4 -20  -4    9.99    1.34
   4 -20   4   12.37    1.50
  -4  20  -4   10.39    1.34
   4  20   4   15.35    1.37
   4  20   4    9.39    1.44
  -5 -20  -4   10.53    1.51
   5 -20   4    8.21    1.25
   5 -20   4   12.00    1.71
   5  20   4    9.74    1.62
   6 -21  -4   18.90    2.50
  -6 -21   4   23.16    1.81
   6  21  -4   18.80    2.05
   5 -21  -4    2.40    0.88
  -5 -21   4    1.87    0.61
   5  21  -4    1.83    0.67
   4 -21  -4    5.79    1.21
  -4 -21   4    3.53    0.75
   4  21  -4    5.33    0.99
  -3 -21   4    7.57    1.02
   3 -21  -4    7.26    1.22
   3  21  -4    9.69    1.24
   2 -21  -4    7.27    1.11
  -2 -21   4    8.94    1.10
   2  21  -4    8.07    1.10
  -2  21   4    8.06    0.62
   1 -21  -4   20.12    1.32
  -1 -21   4   21.01    1.39
   1 -21  -4   17.50    1.48
   1  21  -4   20.59    1.57
  -1  21   4   18.16    1.11
   0 -21  -4    9.34    1.18
   0 -21  -4   10.29    1.11
   0 -21   4   12.43    0.91
   0  21   4   12.05    0.97
   0  21  -4   11.57    1.33
   1 -21   4   20.68    1.18
   1 -21   4   19.96    1.32
  -1 -21  -4   22.89    1.44
  -1 -21  -4   18.04    1.54
  -1  21  -4   21.18    1.64
   1  21   4   21.29    1.46
   2 -21   4    3.56    0.68
   2 -21   4    4.24    0.77
  -2 -21  -4    6.03    0.89
  -2  21  -4    3.86    0.88
   2  21   4    3.17    0.74
   3 -21   4    3.53    0.75
  -3 -21  -4    3.97    0.84
   3 -21   4    3.47    0.77
   3  21   4    2.59    0.61
  -3  21  -4    2.34    0.69
   3  21   4    2.46    0.84
   4 -21   4    4.83    1.03
  -4 -21  -4    3.34    0.84
   4 -21   4    3.69    0.92
  -4  21  -4    4.14    0.93
   4  21   4    5.07    1.16
   4  21   4    3.84    0.76
   5 -21   4   10.74    1.59
  -5 -21  -4   11.79    1.61
   5 -21   4   13.35    1.80
   5  21   4   12.97    1.88
   6 -22  -4    8.87    1.71
  -6 -22   4   12.36    1.49
   6  22  -4   10.46    1.51
   5 -22  -4   -0.09    0.56
  -5 -22   4    0.06    0.38
   5  22  -4    0.09    0.49
  -4 -22   4    5.37    0.89
   4 -22  -4    4.40    1.10
   4  22  -4    5.28    1.03
  -3 -22   4   23.11    1.58
   3 -22  -4   26.13    2.01
   3  22  -4   23.37    1.75
   2 -22  -4    4.35    0.88
  -2 -22   4    6.94    0.99
   2  22  -4    4.06    0.85
  -2  22   4    4.38    0.53
   1 -22  -4    7.16    0.93
  -1 -22   4    6.79    0.97
   1 -22  -4    6.75    1.11
  -1  22   4    5.48    0.66
   1  22  -4    6.71    1.02
   0 -22  -4    2.99    0.71
   0 -22  -4    4.90    0.78
   0  22  -4    3.70    0.84
   0  22   4    3.75    0.65
  -1 -22  -4   15.76    1.23
   1 -22   4   15.16    1.01
   1 -22   4   15.76    1.16
  -1 -22  -4   16.16    1.73
  -1  22  -4   14.39    1.61
   1  22   4   15.06    1.25
   2 -22   4    0.79    0.41
  -2 -22  -4    2.10    0.62
   2 -22   4    1.26    0.51
   2  22   4    1.50    0.60
  -2  22  -4    1.17    0.59
   3 -22   4    5.18    0.93
  -3 -22  -4    4.25    0.88
   3 -22   4    4.11    0.82
   3  22   4    3.99    0.72
  -3  22  -4    4.92    1.00
   3  22   4    3.95    0.91
   4 -22   4    1.90    0.68
   4 -22   4    2.82    0.87
  -4 -22  -4    2.44    0.71
   4  22   4    3.48    0.94
  -4  22  -4    2.27    0.79
   4  22   4    3.68    1.02
  -5 -22  -4    7.54    1.37
   5 -22   4    5.85    1.23
   5 -22   4    7.46    1.37
   5  22   4    7.23    1.53
   6 -23  -4    3.02    1.18
  -6 -23   4    2.67    0.79
   6  23  -4    2.83    0.99
   5 -23  -4    1.11    0.81
  -5 -23   4    1.76    0.62
   5  23  -4    2.05    0.78
  -4 -23   4    8.12    1.14
   4 -23  -4    9.74    1.57
   4  23  -4    8.07    1.26
  -3 -23   4   12.30    1.31
   3 -23  -4    8.53    1.38
   3  23  -4   15.58    1.71
  -2 -23   4    7.26    1.00
   2 -23  -4    5.73    1.12
   2  23  -4    8.58    1.27
  -2  23   4    6.61    0.66
   1 -23  -4   16.14    1.29
  -1 -23   4   18.15    1.35
   1 -23  -4   17.99    1.52
  -1  23   4   16.92    1.10
   1  23  -4   18.52    1.82
   0 -23  -4    8.48    1.21
   0 -23  -4    8.87    1.04
   0  23  -4   11.59    1.45
   0  23   4    8.58    0.96
  -1 -23  -4   36.56    2.30
   1 -23   4   36.07    1.92
  -1 -23  -4   34.89    1.99
   1 -23   4   37.22    1.78
  -1  23  -4   33.00    2.28
   1  23   4   35.16    2.03
  -2 -23  -4    1.70    0.56
   2 -23   4    2.42    0.59
   2 -23   4    2.33    0.65
   2  23   4    1.97    0.67
  -2  23  -4    1.09    0.62
  -3 -23  -4    0.63    0.48
   3 -23   4    0.24    0.46
   3 -23   4    0.48    0.44
  -3  23  -4    0.49    0.51
   3  23   4    0.28    0.41
   3  23   4   -0.11    0.49
  -4 -23  -4   21.22    2.07
   4 -23   4   23.03    1.91
   4 -23   4   21.02    2.12
  -4  23  -4   18.40    1.92
   4  23   4   23.74    2.43
  -5 -23  -4    3.11    0.97
   5 -23   4    4.88    1.16
   5 -23   4    5.50    1.21
   5  23   4    2.33    1.07
  -6 -24   4    3.15    0.88
   6 -24  -4    3.22    1.12
  -5 -24   4    6.11    1.02
   5 -24  -4    6.69    1.45
   5  24  -4    4.39    1.04
   4 -24  -4    0.15    0.54
  -4 -24   4    0.31    0.42
   4  24  -4   -0.10    0.40
   3 -24  -4    3.12    0.89
  -3 -24   4    2.96    0.73
   3  24  -4    3.87    0.92
  -2 -24   4    8.27    1.09
   2 -24  -4    5.60    1.10
   2  24  -4    6.63    1.09
  -2  24   4   10.36    0.74
   1 -24  -4    3.11    0.66
  -1 -24   4    3.62    0.78
   1 -24  -4    2.33    0.69
  -1  24   4    4.49    0.65
   1  24  -4    3.77    0.93
   0 -24  -4    3.35    0.81
   0 -24  -4    2.94    0.65
   0  24  -4    4.83    1.00
   0  24   4    2.82    0.59
  -1 -24  -4    2.54    0.76
  -1 -24  -4    2.60    0.62
   1 -24   4    1.70    0.50
   1  24   4    1.94    0.62
  -1  24  -4    1.25    0.65
   2 -24   4    7.00    1.05
  -2 -24  -4    5.77    0.94
   2 -24   4    6.18    0.97
  -2  24  -4    7.64    1.22
   2  24   4    6.15    1.03
   3 -24   4    8.76    1.15
  -3 -24  -4    9.78    1.30
   3 -24   4    7.04    1.11
   3  24   4    9.15    1.38
  -3  24  -4    9.80    1.47
   3  24   4    6.63    0.93
   4 -24   4    0.92    0.60
   4 -24   4    0.62    0.60
  -4 -24  -4    0.70    0.49
  -4  24  -4    0.59    0.58
   4  24   4    0.20    0.69
  -6 -25   4    2.47    0.81
   6 -25  -4    1.91    1.07
  -5 -25   4    0.89    0.56
   5 -25  -4    2.25    0.97
   5  25  -4    3.53    0.94
   4 -25  -4    3.04    0.95
  -4 -25   4    3.06    0.76
   4  25  -4    2.97    0.82
  -3 -25   4   22.82    1.64
   3 -25  -4   22.43    1.97
   3  25  -4   18.85    1.96
  -2 -25   4   23.69    1.66
   2 -25  -4   25.40    1.99
   2  25  -4   24.36    1.89
   1 -25  -4    6.51    1.00
   1 -25  -4    8.60    1.30
  -1 -25   4    7.18    1.06
  -1  25   4    8.12    0.88
   1  25  -4    7.13    1.17
   0 -25  -4   35.52    2.28
   0 -25  -4   33.89    2.04
   0  25  -4   35.95    2.38
   0  25   4   38.50    2.00
  -1 -25  -4   10.80    1.25
   1  25   4   10.93    1.24
  -1  25  -4   10.81    1.48
  -2 -25  -4   13.89    1.50
   2 -25   4    9.26    1.09
  -2  25  -4   10.70    1.44
   2  25   4   10.36    1.32
   3 -25   4    4.07    0.86
  -3 -25  -4    2.88    0.74
  -3  25  -4    3.22    0.90
   3  25   4    3.04    0.68
   3  25   4    3.37    0.92
   4 -25   4    1.08    0.65
  -4 -25  -4    0.07    0.43
  -4  25  -4    0.16    0.56
   4  25   4    0.74    0.71
  -5 -26   4    0.07    0.43
   5 -26  -4   -0.17    0.63
   5  26  -4    0.78    0.61
  -4 -26   4    5.12    0.99
   4 -26  -4    5.25    1.25
   4  26  -4    4.75    1.07
  -3 -26   4    0.44    0.40
   3 -26  -4    0.35    0.51
   3  26  -4    0.54    0.52
   2 -26  -4    6.00    1.12
  -2 -26   4    5.18    0.90
   2  26  -4    5.21    1.03
   1 -26  -4    0.98    0.49
  -1 -26   4    1.74    0.63
   1 -26  -4    1.76    0.66
  -1  26   4    1.65    0.47
   1  26  -4    1.36    0.65
   0 -26  -4    9.18    1.32
   0 -26  -4    8.48    1.13
   0  26  -4    4.91    1.01
   0  26   4    6.69    0.94
  -1 -26  -4   15.21    1.54
  -1  26  -4   14.43    1.68
   1  26   4   14.23    1.45
  -2 -26  -4   19.48    1.57
   2 -26   4   19.71    1.51
  -2  26  -4   19.74    2.00
   2  26   4   21.46    1.74
  -3 -26  -4    5.70    1.02
   3 -26   4    4.62    0.97
   3  26   4    6.00    0.94
  -3  26  -4    6.59    1.27
   3  26   4    4.97    1.16
   4 -26   4    3.20    0.95
  -4 -26  -4    2.32    0.75
   4  26   4    3.39    1.08
  -4  26  -4    2.13    0.91
   5 -27  -4    1.42    0.93
  -5 -27   4    1.75    0.70
   5  27  -4    1.08    0.75
   4 -27  -4    5.84    1.33
  -4 -27   4    6.05    1.08
   4  27  -4    5.80    1.22
  -3 -27   4    8.62    1.20
   3 -27  -4    8.32    1.41
   3  27  -4   12.06    1.65
   2 -27  -4   21.86    2.28
  -2 -27   4   20.29    1.62
   2  27  -4   22.94    1.88
   1 -27  -4    4.01    0.96
   1 -27  -4    3.24    0.76
  -1 -27   4    5.40    1.01
   1  27  -4    2.48    0.80
  -1  27   4    4.17    0.68
   0 -27  -4   32.29    2.02
   0 -27  -4   27.39    2.06
   0  27   4   30.74    1.85
   0  27  -4   34.69    2.34
  -1 -27  -4    8.96    1.19
   1  27   4    7.33    1.08
  -1  27  -4   10.06    1.52
  -2 -27  -4    6.22    1.07
  -2  27  -4    6.70    1.21
   2  27   4    4.77    1.05
   3 -27   4    0.00    0.46
  -3 -27  -4    0.23    0.44
   3  27   4    0.59    0.65
  -3  27  -4   -0.15    0.53
   3  27   4    0.03    0.46
   4 -27   4    6.30    1.16
  -4 -27  -4    6.30    1.20
  -4  27  -4    3.92    1.03
   4  27   4    6.73    1.41
  -5 -28   4    3.89    0.96
   5 -28  -4    8.86    1.81
   5  28  -4    4.32    1.16
   4 -28  -4    3.26    1.00
  -4 -28   4    4.30    0.93
   4  28  -4    4.13    1.05
  -3 -28   4   10.35    1.36
   3 -28  -4    8.56    1.47
   3  28  -4    9.32    1.49
   2 -28  -4   11.04    1.62
  -2 -28   4   10.25    1.33
   2  28  -4    8.46    1.36
   1 -28  -4    3.36    0.87
  -1 -28   4    3.80    0.86
   1 -28  -4    2.52    0.75
  -1  28   4    2.93    0.61
   1  28  -4    3.41    0.96
   0 -28  -4    5.19    1.02
   0 -28  -4    4.53    0.88
   0  28  -4    5.60    1.25
   0  28   4    4.65    0.81
  -1 -28  -4    5.21    0.94
  -1  28  -4    5.54    1.12
   1  28   4    4.25    0.85
  -2 -28  -4    3.72    0.88
  -2  28  -4    3.13    0.94
   2  28   4    3.99    0.99
  -3 -28  -4    7.28    1.18
   3 -28   4    6.71    1.23
  -3  28  -4    6.67    1.26
   3  28   4    7.49    1.07
   3  28   4    7.05    1.37
  -4 -28  -4    2.89    0.88
   4 -28   4    2.92    0.84
  -4  28  -4    2.90    0.98
   4  28   4    2.45    1.03
   5 -29  -4    6.82    1.64
  -5 -29   4    6.05    1.17
   5  29  -4    5.70    1.29
   4 -29  -4   13.88    1.96
  -4 -29   4   12.06    1.54
   4  29  -4   13.82    1.79
  -3 -29   4    7.70    1.21
   3 -29  -4    4.60    1.11
   3  29  -4    6.40    1.23
  -2 -29   4    1.53    0.64
   2 -29  -4    2.10    0.77
   2 -29  -4    4.13    0.94
   2  29  -4    2.04    0.83
  -1 -29   4   17.26    1.80
   1 -29  -4   15.77    1.91
   1 -29  -4   17.08    1.75
  -1  29   4   16.73    1.24
   1  29  -4   14.93    1.81
   0 -29  -4    3.59    0.94
   0 -29  -4    4.90    1.00
   0  29   4    3.19    0.73
   0  29  -4    3.22    0.95
  -1 -29  -4   11.16    1.36
  -1  29  -4   11.93    1.68
   1  29   4   11.26    1.35
  -2 -29  -4    8.24    1.29
   2  29   4    8.57    1.33
  -2  29  -4    9.46    1.50
  -3 -29  -4    1.72    0.64
   3  29   4    0.96    0.79
  -3  29  -4    2.12    0.80
   4 -30  -4    7.98    1.57
  -4 -30   4    7.09    1.23
   4  30  -4    7.48    1.37
   3 -30  -4    6.46    1.38
  -3 -30   4    5.33    1.08
   3  30  -4    5.26    1.21
  -2 -30   4    3.44    0.84
   2 -30  -4    3.18    0.83
   2 -30  -4    3.41    0.98
   2  30  -4    4.44    1.13
  -1 -30   4    5.66    1.07
   1 -30  -4    3.88    1.01
   1 -30  -4    4.27    0.93
   1  30  -4    4.23    1.07
   0 -30  -4    4.53    0.91
   0 -30  -4    4.54    1.04
   0 -30   4    2.25    0.83
   0  30   4    4.70    0.89
   0  30  -4    3.97    1.07
  -1 -30  -4    1.08    0.60
   1  30   4    1.26    0.64
  -1  30  -4    1.52    0.84
  -2 -30  -4    4.27    0.99
  -2  30  -4    6.63    1.33
   2  30   4    5.70    1.12
  -3 -30  -4   14.93    1.82
   3  30   4    7.91    1.46
  -3  30  -4   11.46    1.78
   4 -31  -4   12.83    2.01
  -4 -31   4   13.00    1.67
   4  31  -4   12.89    1.80
  -3 -31   4    4.19    0.94
   3 -31  -4    5.93    1.28
   3  31  -4    5.73    1.29
  -2 -31   4    3.43    0.90
   2 -31  -4    3.94    0.92
   2 -31  -4    4.47    1.12
   2  31  -4    4.48    1.13
   1 -31  -4    5.68    1.04
   1 -31  -4    5.83    1.21
  -1 -31   4    8.65    1.33
   1  31  -4    7.13    1.38
   0 -31  -4   12.16    1.67
   0 -31   4   11.14    1.57
   0 -31  -4   12.58    1.53
   0  31  -4    9.32    1.61
   0  31   4    9.66    1.24
  -1 -31  -4    1.61    0.67
  -1  31  -4    1.13    0.78
   1  31   4    0.62    0.60
  -2 -31  -4    2.55    0.85
   2  31   4    2.82    0.93
  -2  31  -4    4.80    1.26
  -3 -31  -4    7.32    1.28
   3  31   4    4.22    1.23
  -3  31  -4    4.25    1.19
   4 -32  -4    9.07    1.83
  -4 -32   4    5.28    1.10
   4  32  -4    6.54    1.47
   3 -32  -4    0.66    0.77
  -3 -32   4    0.14    0.50
   3  32  -4   -0.67    0.56
  -2 -32   4    7.16    1.26
   2 -32  -4    6.11    1.36
   2 -32  -4    4.57    1.00
   2  32  -4    5.30    1.22
  -1 -32   4    2.85    0.84
   1 -32  -4    3.22    0.91
   1 -32  -4    4.06    1.04
   1  32  -4    3.26    1.03
   0 -32  -4    0.57    0.54
   0 -32  -4   -0.04    0.42
   0 -32   4    0.26    0.44
   0  32   4   -0.07    0.45
   0  32  -4   -0.48    0.51
  -1 -32  -4    4.83    1.02
  -1  32  -4    4.99    1.24
   1  32   4    3.03    0.92
  -2 -32  -4    5.18    1.15
  -2  32  -4    2.63    1.04
   2  32   4    2.44    0.92
  -3 -33   4    1.15    0.70
   3 -33  -4    0.97    0.82
   3  33  -4    0.38    0.79
  -2 -33   4    7.42    1.31
   2 -33  -4    8.65    1.44
   2 -33  -4    8.74    1.60
   2  33  -4    6.86    1.41
   1 -33  -4    0.37    0.59
   1 -33  -4    0.78    0.64
  -1 -33   4    1.00    0.61
   1  33  -4    1.86    0.92
   0 -33  -4   20.15    2.06
   0 -33   4   18.02    2.02
   0 -33  -4   20.65    2.27
   0  33  -4   16.38    2.08
   0  33   4   17.08    1.68
  -1 -33  -4    1.50    0.73
   1  33   4    1.69    0.79
  -1  33  -4    1.92    0.90
  -2 -33  -4    7.50    1.34
  -2  33  -4    8.30    1.61
   2  33   4    4.99    1.11
   3 -34  -4    5.39    1.31
  -3 -34   4    8.65    1.45
   3  34  -4    5.91    1.47
   2 -34  -4    1.18    0.83
  -2 -34   4    2.00    0.76
   2 -34  -4    0.65    0.60
   2  34  -4    1.61    0.92
  -1 -34   4    6.82    1.21
   1 -34  -4    7.39    1.44
   1 -34  -4    8.07    1.33
   1  34  -4    5.75    1.42
   0 -34  -4    0.42    0.50
   0 -34  -4    0.54    0.64
   0 -34   4   -0.24    0.40
   0  34  -4   -0.43    0.59
  -1 -34  -4    3.52    0.93
   1  34   4    1.72    0.81
  -1  34  -4    1.66    0.94
  -2 -35   4    1.70    0.82
   2 -35  -4    1.48    0.85
   2 -35  -4    2.68    0.87
   2  35  -4    1.97    1.02
   1 -35  -4   19.73    2.13
  -1 -35   4   17.37    2.03
   1 -35  -4   20.03    2.34
   1  35  -4   20.44    2.49
   0 -35  -4    1.65    0.84
   0 -35  -4    0.52    0.56
   0 -35   4    0.57    0.64
   0  35  -4    0.56    0.81
  -1 -35  -4    5.57    1.17
  -1  35  -4    6.84    1.45
   1  35   4    3.45    1.00
   1 -36  -4    0.00    0.58
   1 -36  -4   -0.15    0.57
  -1 -36   4    0.15    0.57
   1  36  -4   -0.23    0.77
   0 -36  -4    0.86    0.72
   0 -36  -4    1.84    0.77
   0 -36   4    2.10    0.88
   0  36  -4    0.89    0.87
   8   0  -5    3.88    1.12
   7   0  -5    0.12    0.60
   6   0  -5   20.53    1.78
   5   0  -5    2.77    0.69
   4   0  -5   41.76    2.14
   3   0  -5    3.71    0.38
   3   0  -5    3.14    0.56
  -3   0   5    3.44    0.22
   3   0  -5    4.59    0.60
   2   0  -5   36.55    1.70
  -2   0   5   35.97    1.38
  -1   0   5    0.19    0.18
  -1   0   5    0.00    0.15
  -1   0   5    0.27    0.15
   1   0  -5   -0.07    0.14
   0   0   5    0.89    0.16
   0   0   5    0.76    0.23
   0   0   5    0.89    0.31
   0   0  -5    0.99    0.26
  -1   0  -5    7.10    0.51
   1   0   5    7.39    0.59
   1   0   5    6.24    0.79
  -2   0  -5    2.00    0.31
   2   0   5    2.00    0.41
   2   0   5    2.51    0.59
   3   0   5   -0.42    0.32
   3   0   5    0.18    0.26
   4   0   5   22.95    1.71
   4   0   5   23.69    1.44
   5   0   5    9.11    1.42
   5   0   5    7.45    1.05
   6   0   5    2.34    0.88
   8  -1  -5    2.74    1.04
   8   1  -5    3.03    1.06
   7  -1  -5    1.71    0.82
   7   1  -5    0.71    0.65
   6  -1  -5    0.12    0.44
   6   1  -5    0.46    0.47
   6   1  -5    0.57    0.40
   5  -1  -5   10.24    1.23
   5   1  -5   10.59    1.23
   4  -1  -5    7.11    0.91
   4   1  -5    6.22    0.82
   3  -1  -5   35.59    1.81
   3  -1  -5   35.11    1.39
   3  -1  -5   35.91    1.51
   3   1  -5   35.39    1.77
   3   1  -5   35.67    1.41
  -3   1   5   35.99    1.26
  -3   1   5   37.33    1.29
   2  -1  -5    8.37    0.82
  -2  -1   5    6.10    0.42
  -2  -1   5    6.76    0.90
   2  -1  -5    7.08    0.55
  -2   1   5    7.13    0.45
   2   1  -5    6.48    0.68
  -1  -1   5   32.82    1.45
   1  -1  -5   31.54    1.52
  -1  -1   5   31.79    1.46
  -1  -1   5   31.15    1.30
  -1   1   5   32.61    1.43
  -1   1   5   29.59    1.30
   1   1  -5   31.47    1.44
   0  -1  -5    3.65    0.51
   0  -1   5    3.18    0.47
   0  -1  -5    2.63    0.35
   0  -1   5    2.23    0.35
   0  -1   5    3.08    0.29
   0   1   5    2.46    0.37
   0   1   5    3.19    0.25
   0   1  -5    2.80    0.39
   0   1   5    3.27    0.50
   1  -1   5   48.31    2.02
   1  -1   5   49.78    2.22
  -1  -1  -5   50.69    1.89
  -1   1  -5   50.65    1.96
   1   1   5   51.23    2.03
   1   1   5   50.01    2.22
   2  -1   5   11.43    0.82
  -2  -1  -5   11.81    0.62
   2  -1   5   13.17    0.68
   2  -1   5   10.92    1.08
   2   1   5   11.55    0.83
  -2   1  -5   14.44    0.75
   2   1   5   12.38    1.03
   3  -1   5   20.55    1.22
   3  -1   5   18.45    1.40
   3   1   5   20.29    1.19
   3   1   5   21.33    1.51
   4  -1   5   11.33    1.11
   4  -1   5   13.92    1.53
   4   1   5    9.22    1.01
   4   1   5   11.36    1.34
   5  -1   5    9.35    1.15
   5  -1   5    6.24    1.15
   5   1   5    8.85    1.37
   5   1   5    5.12    0.85
   6  -1   5    4.43    1.14
   6   1   5    6.34    1.36
   8  -2  -5    3.68    1.19
   8   2  -5    3.13    1.09
   7  -2  -5    0.40    0.60
   7   2  -5    0.81    0.67
   6  -2  -5    8.06    1.29
   6   2  -5   10.06    0.99
   6   2  -5   10.22    1.36
   5  -2  -5   10.17    1.30
   5  -2  -5    9.42    0.67
   5   2  -5    9.58    1.18
   4  -2  -5   13.33    1.15
   4  -2  -5   15.98    0.83
   4   2  -5   15.02    1.13
   3  -2  -5    0.55    0.31
   3  -2  -5    1.05    0.22
   3  -2  -5    0.75    0.24
   3   2  -5    0.55    0.27
   3   2  -5    1.17    0.24
  -3   2   5    0.55    0.14
  -3   2   5    0.78    0.17
  -2  -2   5    5.01    0.36
   2  -2  -5    5.39    0.70
  -2  -2   5    5.42    0.59
   2  -2  -5    5.58    0.55
   2   2  -5    5.14    0.59
  -2   2   5    4.60    0.49
  -2   2   5    4.41    0.43
   1  -2  -5   19.35    1.10
  -1  -2   5   20.25    1.01
  -1  -2   5   16.60    0.85
  -1  -2   5   17.28    0.98
  -1   2   5   17.73    0.88
   1   2  -5   18.83    0.98
  -1   2   5   16.51    0.94
   1   2  -5   16.77    0.98
   0  -2  -5   58.52    2.18
   0  -2   5   58.12    2.48
   0  -2   5   56.19    2.21
   0  -2  -5   57.38    2.43
   0  -2   5   59.61    2.41
   0   2   5   59.78    2.01
   0   2  -5   60.43    2.28
   0   2   5   55.74    2.35
   0   2   5   61.46    2.25
  -1  -2  -5   12.20    0.64
   1  -2   5   12.38    0.91
   1  -2   5   11.24    0.76
  -1   2  -5   11.55    0.73
   1   2   5   12.31    0.93
   1   2   5   11.72    0.76
   2  -2   5   18.23    1.05
  -2  -2  -5   17.17    0.70
   2  -2   5   17.65    0.88
   2  -2   5   17.89    1.23
   2   2   5   17.78    1.24
  -2   2  -5   16.86    0.91
   2   2   5   14.71    0.96
   3  -2   5   16.09    1.29
   3  -2   5   15.53    1.08
   3   2   5   18.40    1.10
   3   2   5   17.77    1.39
   4  -2   5   28.51    1.57
   4  -2   5   28.85    1.85
   4   2   5   24.90    1.86
   4   2   5   22.39    1.43
   5  -2   5    3.49    0.74
   5  -2   5    4.67    1.04
   5   2   5    2.94    0.73
   5   2   5    3.38    0.93
   6  -2   5    3.51    0.99
   6   2   5    3.16    1.10
   8  -3  -5    1.43    0.84
   8   3  -5   -0.57    0.58
   7  -3  -5   10.32    1.58
   7   3  -5   13.98    1.81
   6  -3  -5    6.39    1.25
   6   3  -5    5.52    0.79
   6   3  -5    7.20    1.15
   5  -3  -5    0.83    0.27
   5  -3  -5    0.49    0.45
   5   3  -5    2.25    0.64
   4  -3  -5   13.28    1.16
   4  -3  -5   14.56    0.76
   4   3  -5   12.96    1.05
   3  -3  -5   17.11    1.19
   3  -3  -5   16.53    0.80
   3  -3  -5   18.07    0.86
   3   3  -5   17.35    1.07
   3   3  -5   16.86    0.85
  -3   3   5   16.69    0.77
  -3   3   5   17.57    0.75
   2  -3  -5   22.23    1.02
  -2  -3   5   21.10    1.06
   2  -3  -5   21.32    1.27
  -2  -3   5   20.49    0.89
  -2   3   5   20.48    0.98
   2   3  -5   21.62    1.12
  -2   3   5   21.63    0.96
  -1  -3   5   30.58    1.46
  -1  -3   5   32.52    1.41
  -1  -3   5   31.23    1.31
   1  -3  -5   30.13    1.55
  -1   3   5   29.20    1.38
  -1   3   5   34.16    1.35
   1   3  -5   33.30    1.40
   1   3  -5   30.28    1.46
   0  -3  -5   53.24    2.25
   0  -3   5   52.06    2.10
   0  -3   5   50.39    2.02
   0  -3   5   49.63    2.17
   0   3  -5   50.39    2.08
   0   3   5   50.25    2.14
   0   3   5   55.34    1.83
   0   3   5   51.29    2.01
   1  -3   5    5.81    0.49
   1  -3   5    5.45    0.68
   1  -3   5    6.20    0.66
  -1  -3  -5    4.70    0.38
   1   3   5    5.70    0.59
  -1   3  -5    6.01    0.61
   1   3   5    5.98    0.74
   2  -3   5   91.68    3.24
   2  -3   5   86.83    3.62
   2  -3   5   93.48    3.43
   2   3   5   95.03    3.39
   2   3   5   91.27    3.69
  -2   3  -5   87.45    3.27
   3  -3   5    6.04    0.94
   3  -3   5    5.66    0.74
   3   3   5    6.34    0.76
   3   3   5    5.98    0.95
  -3   3  -5    6.25    0.63
   4  -3   5    2.56    0.58
   4  -3   5    2.59    0.75
   4   3   5    3.72    0.89
   4   3   5    3.82    0.64
   5  -3   5   16.91    1.85
   5  -3   5   15.25    1.48
   5   3   5   16.41    1.33
   5   3   5   20.79    2.11
   6  -3   5    0.63    0.80
   6   3   5    2.69    1.13
   8  -4  -5    0.03    0.65
   8   4  -5   -0.65    0.47
   7  -4  -5   12.62    1.87
   7   4  -5   15.24    1.93
   6  -4  -5    0.40    0.53
   6   4  -5    1.18    0.47
   6   4  -5    0.80    0.55
   5  -4  -5   27.97    1.18
   5  -4  -5   28.69    1.95
   5   4  -5   26.85    1.75
   4  -4  -5    9.16    0.55
   4  -4  -5    9.38    1.17
   4   4  -5    9.08    0.95
   3  -4  -5   23.72    1.04
   3  -4  -5   24.22    1.05
  -3  -4   5   23.78    1.07
  -3   4   5   24.63    1.04
   3   4  -5   25.05    1.13
  -3   4   5   25.17    1.01
   3   4  -5   23.88    1.30
   2  -4  -5   17.66    0.91
  -2  -4   5   19.47    0.96
  -2  -4   5   17.96    0.81
   2  -4  -5   18.50    1.19
  -2  -4   5   19.61    0.79
   2   4  -5   19.83    1.01
   2   4  -5   18.96    1.12
  -2   4   5   17.58    0.87
  -2   4   5   19.28    0.90
  -1  -4   5   71.21    2.38
   1  -4  -5   67.70    2.86
  -1  -4   5   74.49    2.62
  -1  -4   5   71.72    2.75
  -1  -4   5   67.76    2.53
   1   4  -5   72.68    2.78
  -1   4   5   70.04    2.59
   1   4  -5   73.96    2.61
  -1   4   5   71.66    2.66
   0  -4   5   56.07    2.25
   0  -4  -5   59.29    2.51
   0  -4   5   58.39    2.44
   0  -4   5   63.52    2.35
   0   4   5   58.19    2.39
   0   4   5   61.79    2.28
   0   4   5   60.70    2.08
   0   4  -5   57.36    2.35
   1  -4   5   21.57    1.12
   1  -4   5   20.86    1.25
  -1  -4  -5   20.53    0.88
  -1   4  -5   20.69    1.11
   1   4   5   20.64    1.27
   1   4   5   21.89    1.09
   2  -4   5    3.40    0.55
   2  -4   5    3.49    0.67
  -2   4  -5    2.69    0.47
   2   4   5    3.50    0.52
   2   4   5    3.65    0.66
   3  -4   5   37.33    2.05
   3  -4   5   35.26    1.77
  -3   4  -5   37.05    1.63
   3   4   5   37.91    1.75
   3   4   5   36.24    2.08
   4  -4   5    7.70    0.95
   4  -4   5    6.67    1.04
   4   4   5   10.05    1.35
   4   4   5    9.12    0.97
   5  -4   5    7.77    1.29
   5  -4   5    7.15    1.05
   5   4   5    4.99    0.85
   5   4   5    5.56    1.18
   6  -4   5    1.99    0.87
   6   4   5    0.62    0.77
   8  -5  -5    9.31    1.90
   8   5  -5    4.58    1.17
   8   5  -5    8.17    1.32
   7  -5  -5   10.03    1.69
   7   5  -5    9.84    1.52
   6  -5  -5   -0.39    0.46
   6   5  -5   -0.02    0.42
   6   5  -5    0.07    0.34
   5  -5  -5    6.85    1.08
   5   5  -5    6.68    0.92
   4  -5  -5    4.66    0.37
   4  -5  -5    3.83    0.73
   4   5  -5    4.26    0.66
   3  -5  -5    0.06    0.25
  -3  -5   5    0.72    0.21
   3  -5  -5    0.44    0.17
   3  -5  -5    0.14    0.14
   3   5  -5    0.30    0.22
  -3   5   5    0.66    0.18
  -3   5   5   -0.10    0.15
   3   5  -5    0.24    0.20
   2  -5  -5   13.60    0.73
  -2  -5   5   12.69    0.62
   2  -5  -5   11.51    0.97
  -2  -5   5   13.91    0.73
  -2  -5   5   12.55    0.62
  -2   5   5   12.16    0.68
  -2   5   5   12.38    0.70
   2   5  -5   13.88    0.79
   2   5  -5   13.55    0.92
  -1  -5   5    3.92    0.30
  -1  -5   5    3.42    0.40
  -1  -5   5    3.54    0.41
   1  -5  -5    3.09    0.53
  -1  -5   5    2.97    0.47
   1   5  -5    3.69    0.55
  -1   5   5    2.88    0.42
   1   5  -5    3.26    0.38
  -1   5   5    3.91    0.46
   0  -5   5   19.52    0.98
   0  -5   5   18.69    0.98
   0  -5   5   18.50    1.11
   0  -5  -5   17.50    1.15
   0  -5  -5   18.52    0.79
   0   5   5   20.70    1.11
   0   5   5   18.97    0.83
   0   5   5   18.54    0.97
   0   5  -5   17.41    1.04
   1  -5   5   40.99    1.94
   1  -5   5   44.05    1.80
  -1  -5  -5   41.42    1.48
   1   5   5   38.33    1.71
  -1   5  -5   41.20    1.81
   1   5   5   38.73    1.91
   2  -5   5    6.51    0.72
   2  -5   5    8.10    0.99
  -2   5  -5    7.93    0.79
   2   5   5   10.25    1.06
   2   5   5   10.35    0.75
   3  -5   5    6.06    0.90
   3  -5   5    8.06    0.90
  -3   5  -5    5.05    0.63
   3   5   5    8.11    0.85
   3   5   5    5.59    0.87
   4  -5   5   10.49    1.13
   4  -5   5   12.09    1.38
   4   5   5   11.59    1.14
   4   5   5   11.37    1.37
   5  -5   5    5.11    0.94
   5  -5   5    5.53    1.07
   5   5   5    7.90    1.43
   5   5   5    6.75    0.97
   6  -5   5   10.22    1.57
   6  -5   5   12.99    1.79
   6   5   5   11.55    1.85
   8  -6  -5    3.60    1.24
   8   6  -5    0.98    0.68
   8   6  -5    2.15    0.92
   7  -6  -5    2.68    0.95
   7   6  -5    2.18    0.79
   6  -6  -5    7.88    1.30
   6   6  -5    9.33    1.24
   6   6  -5    7.51    0.95
   5  -6  -5    6.02    1.09
   5   6  -5    6.33    0.91
   4  -6  -5   31.71    1.93
  -4  -6   5   33.15    1.51
   4   6  -5   29.95    1.65
  -4   6   5   31.31    1.19
  -4   6   5   31.22    1.14
  -3  -6   5    5.82    0.55
   3  -6  -5    6.01    0.41
   3  -6  -5    5.90    0.85
  -3   6   5    5.55    0.45
   3   6  -5    6.75    0.83
  -3   6   5    5.77    0.43
   3   6  -5    5.26    0.61
  -2  -6   5    5.12    0.37
  -2  -6   5    5.83    0.43
  -2  -6   5    6.07    0.42
   2  -6  -5    6.32    0.54
   2  -6  -5    5.75    0.80
   2   6  -5    4.69    0.49
  -2   6   5    5.91    0.43
  -2   6   5    5.76    0.46
   2   6  -5    7.75    0.85
  -1  -6   5   97.16    3.19
  -1  -6   5   90.25    3.20
   1  -6  -5   89.79    3.63
   1   6  -5   95.55    3.17
  -1   6   5   94.06    3.27
   1   6  -5   89.93    3.48
  -1   6   5   89.05    3.29
   0  -6   5    0.93    0.30
   0  -6  -5    1.40    0.22
   0  -6  -5    3.40    0.58
   0  -6   5    1.41    0.29
   0  -6   5    2.28    0.37
   0   6   5    1.51    0.25
   0   6   5    1.33    0.29
   0   6   5    1.40    0.37
   0   6  -5    2.23    0.41
  -1  -6  -5  167.81    5.17
   1  -6   5  159.23    5.74
  -1  -6  -5  169.16    5.40
   1  -6   5  154.12    5.51
   1   6   5  161.19    5.74
   1   6   5  160.37    5.50
  -1   6  -5  158.21    5.60
   2  -6   5   62.00    2.83
   2  -6   5   68.66    2.69
   2   6   5   61.84    2.88
   2   6   5   70.60    2.63
  -2   6  -5   66.15    2.68
   3  -6   5   14.94    1.08
   3  -6   5   13.73    1.34
  -3   6  -5   15.33    1.02
   3   6   5   17.36    1.66
   3   6   5   16.78    1.05
   4  -6   5   17.17    1.69
   4  -6   5   15.78    1.46
   4   6   5   19.45    1.89
   4   6   5   16.83    1.20
   5  -6   5    1.58    0.56
   5  -6   5    0.89    0.58
   5   6   5    1.11    0.74
   5   6   5    0.34    0.41
   6  -6   5    2.82    0.94
   6  -6   5    4.06    1.09
   6   6   5    2.78    1.20
   7  -7  -5    4.25    1.12
   7   7  -5    2.42    0.78
   7   7  -5    2.71    0.78
   6  -7  -5    1.09    0.68
   6   7  -5    1.87    0.62
   5  -7  -5    1.90    0.63
   5   7  -5    1.80    0.51
   4  -7  -5   -0.32    0.28
  -4  -7   5    0.40    0.25
  -4   7   5   -0.05    0.14
  -4   7   5    0.07    0.13
   4   7  -5    0.40    0.30
   4   7  -5   -0.16    0.20
  -3  -7   5    6.07    0.59
   3  -7  -5    5.79    0.82
   3  -7  -5    6.24    0.38
  -3   7   5    5.82    0.54
   3   7  -5    5.58    0.61
  -3   7   5    6.34    0.50
   3   7  -5    4.55    0.67
  -2  -7   5   44.32    1.64
  -2  -7   5   46.27    1.72
   2  -7  -5   41.98    2.17
   2  -7  -5   46.80    1.72
  -2   7   5   45.41    1.70
   2   7  -5   44.94    1.73
   2   7  -5   45.17    2.07
  -2   7   5   45.74    1.78
  -1  -7   5   10.41    0.57
  -1  -7   5    9.31    0.62
   1  -7  -5    9.97    0.88
   1  -7  -5   11.03    0.52
  -1   7   5   11.28    0.72
   1   7  -5   10.46    0.81
  -1   7   5   11.93    0.71
   0  -7  -5   10.71    0.57
   0  -7   5    9.70    0.80
   0  -7   5    9.36    0.63
   0  -7  -5   12.68    0.97
   0  -7   5   10.20    0.69
   0   7   5   10.41    0.79
   0   7  -5    8.56    0.75
   0   7   5   11.39    0.71
  -1  -7  -5   66.17    2.19
   1  -7   5   66.86    2.75
  -1  -7  -5   63.34    2.18
   1  -7   5   65.40    2.55
  -1  -7  -5   64.13    2.40
   1   7   5   62.55    2.50
  -1   7  -5   67.41    2.67
   1   7   5   62.17    2.71
   2  -7   5    7.38    0.78
   2  -7   5    8.18    0.97
   2   7   5    7.43    0.99
   2   7   5    5.37    0.64
  -2   7  -5    7.38    0.81
   3  -7   5   53.21    2.42
   3  -7   5   57.21    2.68
  -3   7  -5   55.60    2.36
   3   7   5   53.32    2.80
   3   7   5   55.98    2.35
   4  -7   5    3.51    0.84
   4  -7   5    1.73    0.56
   4   7   5    3.17    0.61
   4   7   5    2.87    0.86
   5  -7   5    9.49    1.38
   5  -7   5    8.23    1.16
   5   7   5    6.41    0.97
   5   7   5    9.02    1.54
   6  -7   5    8.94    1.37
   6  -7   5    9.86    1.45
   6   7   5   10.84    1.90
   7  -8  -5    4.27    1.19
   7   8  -5    4.89    1.05
   7   8  -5    2.60    0.75
   6  -8  -5   12.61    1.65
   6   8  -5   15.41    1.58
   6   8  -5   13.78    1.54
   5  -8  -5   17.49    1.86
   5   8  -5   16.77    1.32
   5   8  -5   14.69    1.22
   4  -8  -5    0.61    0.41
  -4  -8   5    1.31    0.35
  -4   8   5    0.75    0.21
   4   8  -5    0.66    0.32
   4   8  -5    0.78    0.36
  -4   8   5    0.80    0.20
   3  -8  -5   16.71    1.27
  -3  -8   5   16.32    0.88
   3   8  -5   14.66    0.89
   3   8  -5   13.82    1.07
  -3   8   5   16.03    0.82
  -3   8   5   16.02    1.12
   2  -8  -5   23.46    1.01
   2  -8  -5   21.97    1.44
  -2  -8   5   22.14    0.95
  -2  -8   5   24.28    1.05
   2   8  -5   23.12    0.99
  -2   8   5   23.15    1.00
  -2   8   5   20.60    1.06
   2   8  -5   23.92    1.36
   1  -8  -5  115.63    3.78
   1  -8  -5  115.73    4.42
  -1  -8   5  110.92    3.91
  -1  -8   5  115.64    3.74
   1   8  -5  113.53    4.26
  -1   8   5  115.18    3.99
  -1   8   5  115.74    3.98
   0  -8  -5  108.74    4.38
   0  -8   5  117.41    4.23
   0  -8  -5  110.30    3.81
   0  -8   5  112.02    3.98
   0  -8   5  118.91    3.92
   0   8  -5  113.37    4.22
   0   8   5  113.57    4.13
   0   8   5  118.80    4.03
   1  -8   5   72.38    2.79
   1  -8   5   69.35    2.95
  -1  -8  -5   73.62    2.40
  -1  -8  -5   74.15    2.42
  -1  -8  -5   72.66    2.66
  -1   8  -5   69.88    2.91
   1   8   5   70.27    2.96
   1   8   5   70.71    2.74
   2  -8   5   21.85    1.40
  -2  -8  -5   21.34    1.19
   2  -8   5   21.92    1.25
   2   8   5   18.71    1.38
  -2   8  -5   20.96    1.28
   2   8   5   21.23    1.19
   3  -8   5   13.92    1.38
   3  -8   5   12.07    1.00
  -3   8  -5   15.30    1.06
   3   8   5   14.12    1.40
   3   8   5   14.62    1.00
   4  -8   5    3.84    0.82
   4  -8   5    3.45    0.72
   4   8   5    5.46    0.75
   4   8   5    4.71    1.03
   5  -8   5    3.15    0.87
   5  -8   5    2.79    0.72
   5   8   5    3.11    0.78
   5   8   5    5.51    1.27
   6  -8   5    0.51    0.60
   6  -8   5    1.24    0.65
   6   8   5    1.70    0.97
   7  -9  -5   20.95    2.46
   7   9  -5   23.61    1.99
   7   9  -5   23.34    1.81
   6  -9  -5    7.34    1.40
   6   9  -5    7.23    1.15
   6   9  -5    5.53    0.98
  -5  -9   5    3.00    0.62
   5  -9  -5    4.44    1.01
   5   9  -5    4.51    0.75
   5   9  -5    3.76    0.76
   4  -9  -5   10.36    1.35
  -4  -9   5   10.04    0.78
  -4   9   5    9.92    0.73
   4   9  -5    9.36    0.82
  -4   9   5    7.64    0.54
   4   9  -5    8.26    0.99
  -3  -9   5   11.74    0.76
   3  -9  -5   10.96    1.18
   3   9  -5   10.77    0.73
  -3   9   5   12.02    0.71
   3   9  -5   12.29    0.98
   2  -9  -5   11.43    0.61
  -2  -9   5   10.01    0.65
  -2  -9   5   12.04    0.59
   2  -9  -5    8.69    1.00
   2   9  -5   10.99    0.90
   2   9  -5   11.22    0.56
  -2   9   5   10.04    0.67
  -2   9   5    9.85    0.58
   1  -9  -5   24.12    1.51
  -1  -9   5   25.01    1.15
   1  -9  -5   24.80    1.06
  -1  -9   5   27.12    0.95
  -1   9   5   24.55    1.21
  -1   9   5   24.68    1.20
   1   9  -5   26.93    1.46
   0  -9   5    9.76    0.68
   0  -9  -5    8.46    1.01
   0  -9   5    9.13    0.57
   0  -9  -5    7.35    0.52
   0  -9   5    8.86    0.88
   0  -9  -5    8.90    0.62
   0   9   5    9.45    0.87
   0   9  -5    7.36    0.80
   0   9   5    8.85    0.65
  -1  -9  -5   30.62    1.37
   1  -9   5   28.27    1.58
  -1  -9  -5   30.62    1.15
   1  -9   5   31.92    1.49
  -1   9  -5   26.27    1.54
   1   9   5   33.24    1.68
   1   9   5   32.36    1.47
   2  -9   5   90.22    3.61
  -2  -9  -5   84.92    3.31
   2  -9   5   90.95    3.40
   2   9   5   88.57    3.32
  -2   9  -5   86.12    3.47
   2   9   5   85.34    3.63
   3  -9   5    0.86    0.42
   3  -9   5    0.13    0.32
  -3   9  -5    0.50    0.35
   3   9   5    0.13    0.28
   3   9   5    0.32    0.44
   4  -9   5   33.93    2.06
   4  -9   5   34.15    1.89
   4   9   5   32.56    1.82
   4   9   5   34.40    2.32
   5  -9   5   12.99    1.45
   5  -9   5   11.53    1.42
   5   9   5   11.55    1.65
   5   9   5    9.74    1.17
   6  -9   5    3.41    0.95
   6  -9   5    1.74    0.87
   6   9   5    1.45    1.00
   7 -10  -5   14.26    2.14
   7  10  -5   12.62    1.48
   7  10  -5   12.02    1.60
   7  10  -5   10.65    1.38
   6 -10  -5    4.03    0.96
   6  10  -5    3.59    0.81
   6  10  -5    3.16    0.77
   5 -10  -5    9.43    1.34
  -5 -10   5   11.24    1.14
   5  10  -5   11.07    1.24
   5  10  -5   12.70    1.10
  -4 -10   5   19.62    1.17
   4 -10  -5   23.23    1.71
  -4  10   5   20.63    0.99
   4  10  -5   21.53    1.25
   4  10  -5   18.64    1.37
  -3 -10   5   28.97    1.34
   3 -10  -5   26.14    1.73
   3  10  -5   26.37    1.24
   3  10  -5   27.41    1.60
  -3  10   5   27.29    1.24
   2 -10  -5   39.45    1.44
  -2 -10   5   37.57    1.43
   2 -10  -5   35.48    2.00
  -2 -10   5   36.43    1.57
   2  10  -5   37.33    1.89
  -2  10   5   35.66    1.56
  -2  10   5   37.17    1.44
   1 -10  -5   13.33    0.74
  -1 -10   5   16.13    0.83
   1 -10  -5   15.15    1.15
  -1  10   5   14.24    0.85
  -1  10   5   15.27    0.88
   1  10  -5   14.62    1.05
   0 -10  -5   94.27    3.17
   0 -10   5   83.08    3.19
   0 -10  -5   90.82    3.10
   0 -10   5   87.89    3.03
   0 -10  -5   86.65    3.65
   0 -10   5   87.40    3.43
   0  10   5   86.39    3.33
   0  10   5   86.16    3.22
   0  10  -5   83.29    3.44
   1 -10   5    2.25    0.46
  -1 -10  -5    2.62    0.41
  -1 -10  -5    2.03    0.28
   1 -10   5    2.07    0.48
   1  10   5    2.32    0.53
   1  10   5    1.64    0.36
  -1  10  -5    2.35    0.50
   2 -10   5   49.36    2.15
  -2 -10  -5   47.48    2.06
   2 -10   5   42.63    2.22
   2  10   5   45.92    2.36
  -2  10  -5   46.49    2.23
   2  10   5   48.52    2.09
   3 -10   5   55.54    2.41
   3 -10   5   55.24    2.58
   3  10   5   42.37    2.19
   3  10   5   48.92    2.64
  -3  10  -5   52.39    2.41
   4 -10   5   23.74    1.58
   4 -10   5   24.38    1.73
   4  10   5   26.58    1.58
   4  10   5   26.03    2.01
  -4  10  -5   24.10    1.51
   5 -10   5    3.00    0.79
   5 -10   5    2.83    0.78
   5  10   5    2.86    1.02
   6 -10   5    2.17    0.82
   6 -10   5    1.69    0.82
   6  10   5    2.35    1.03
   7 -11  -5    2.18    0.96
   7  11  -5    3.60    0.90
   7  11  -5    1.52    0.71
   7  11  -5    1.89    0.72
   6 -11  -5    2.31    0.91
   6  11  -5    3.10    0.82
   6  11  -5    2.52    0.70
   5 -11  -5    3.83    0.96
  -5 -11   5    1.95    0.52
  -5  11   5    2.11    0.27
   5  11  -5    1.87    0.52
   5  11  -5    2.28    0.65
  -4 -11   5   19.92    1.17
   4 -11  -5   17.77    1.52
  -4  11   5   18.13    0.95
   4  11  -5   19.89    1.17
   4  11  -5   17.92    1.35
   3 -11  -5   14.49    1.28
  -3 -11   5   15.08    0.91
   3  11  -5   14.28    0.80
  -3  11   5   13.75    0.82
   3  11  -5   14.73    1.15
  -2 -11   5   26.84    1.26
  -2 -11   5   27.19    1.08
   2 -11  -5   23.71    1.60
   2  11  -5   24.61    1.48
  -2  11   5   23.52    1.19
  -2  11   5   24.69    1.07
   1 -11  -5   44.59    1.79
   1 -11  -5   44.90    2.31
  -1 -11   5   43.28    1.81
   1  11  -5   48.64    2.22
  -1  11   5   46.48    1.90
  -1  11   5   47.90    1.90
   0 -11  -5    5.25    0.82
   0 -11  -5    5.06    0.53
   0 -11  -5    6.25    0.63
   0 -11   5    6.18    0.64
   0 -11   5    6.50    0.45
   0  11   5    5.85    0.65
   0  11   5    7.09    0.77
   0  11  -5    6.04    0.79
  -1 -11  -5   45.57    1.92
  -1 -11  -5   45.41    1.69
   1 -11   5   44.72    2.01
   1 -11   5   47.14    2.20
   1  11   5   47.47    2.23
  -1  11  -5   43.32    2.16
   1  11   5   51.49    2.04
   2 -11   5    6.77    0.86
   2 -11   5    7.93    0.86
  -2 -11  -5    8.22    0.85
   2  11   5    9.79    1.16
   2  11   5    7.21    0.78
  -2  11  -5    7.30    0.91
   3 -11   5   52.80    2.38
  -3 -11  -5   50.82    2.38
   3 -11   5   49.21    2.50
  -3  11  -5   48.54    2.39
   3  11   5   53.62    2.32
   3  11   5   45.25    2.60
   4 -11   5    0.51    0.43
   4 -11   5    0.09    0.36
   4  11   5    1.14    0.69
   4  11   5    0.70    0.42
  -4  11  -5    0.49    0.38
   5 -11   5    4.42    1.00
   5 -11   5    4.93    0.94
   5  11   5    7.05    1.45
   6 -11   5    3.76    1.21
   6 -11   5    3.29    1.04
   6  11   5    6.82    1.54
   7 -12  -5    4.35    1.35
   7  12  -5    3.34    0.94
   7  12  -5    4.37    1.03
   6 -12  -5   22.93    2.42
   6  12  -5   20.11    1.61
   6  12  -5   21.18    1.67
   5 -12  -5    3.32    0.93
  -5 -12   5    1.21    0.44
   5  12  -5    3.53    0.79
  -5  12   5    2.90    0.35
   5  12  -5    2.48    0.60
  -4 -12   5   15.39    1.04
   4 -12  -5   15.90    1.71
  -4  12   5   16.11    0.88
   4  12  -5   14.00    1.22
   4  12  -5   15.41    1.01
   3 -12  -5   15.21    1.32
  -3 -12   5   15.04    0.93
   3  12  -5   12.32    1.09
  -3  12   5   13.49    0.83
   3  12  -5   14.62    0.77
  -2 -12   5    8.63    0.66
   2 -12  -5    6.82    0.92
  -2 -12   5    7.58    0.49
  -2  12   5    7.69    0.51
  -2  12   5    7.25    0.59
   2  12  -5    8.32    0.98
   1 -12  -5   23.38    1.54
   1 -12  -5   23.47    1.13
  -1 -12   5   25.43    1.16
  -1  12   5   23.54    1.18
  -1  12   5   22.03    1.17
   1  12  -5   23.52    1.45
   0 -12  -5    3.47    0.45
   0 -12   5    3.00    0.45
   0 -12  -5    1.68    0.47
   0 -12   5    3.54    0.36
   0  12   5    4.28    0.61
   0  12   5    3.46    0.50
   0  12  -5    2.35    0.55
  -1 -12  -5    1.80    0.28
   1 -12   5    2.24    0.53
  -1 -12  -5    1.46    0.34
   1 -12   5    1.28    0.37
   1  12   5    1.22    0.47
   1  12   5    1.30    0.36
  -1  12  -5    1.54    0.50
  -2 -12  -5   21.58    1.26
   2 -12   5   19.80    1.35
   2 -12   5   21.51    1.29
   2  12   5   20.62    1.25
  -2  12  -5   20.11    1.40
   2  12   5   20.87    1.49
   3 -12   5    3.66    0.68
  -3 -12  -5    3.50    0.70
   3 -12   5    3.21    0.72
  -3  12  -5    4.36    0.75
   3  12   5    3.43    0.81
   4 -12   5   19.99    1.43
   4 -12   5   20.12    1.54
   4  12   5   20.91    2.09
   4  12   5   19.38    1.36
  -4  12  -5   17.52    1.36
   5 -12   5    4.06    0.92
   5 -12   5    4.37    0.94
   5  12   5    3.27    1.09
   6 -12   5    2.22    0.79
   6 -12   5    1.94    0.95
   6  12   5    1.66    0.93
   7 -13  -5    0.06    0.68
   7  13  -5    1.13    0.68
   7  13  -5    0.79    0.61
  -6 -13   5    8.69    1.15
   6 -13  -5    8.61    1.54
   6  13  -5    6.84    1.04
   6  13  -5    8.14    1.26
  -5 -13   5    0.48    0.36
   5 -13  -5    0.35    0.50
   5  13  -5    0.26    0.39
  -5  13   5   -0.13    0.17
   5  13  -5    0.01    0.29
   4 -13  -5   11.64    1.40
  -4 -13   5   14.92    1.02
  -4  13   5   13.18    0.83
   4  13  -5   13.93    0.94
   4  13  -5   12.43    1.29
  -3 -13   5   63.06    2.53
   3 -13  -5   56.40    3.00
  -3  13   5   60.92    2.39
   3  13  -5   63.98    2.87
   3  13  -5   63.08    2.23
   2 -13  -5    7.75    1.03
  -2 -13   5    7.67    0.75
   2  13  -5    6.19    0.84
  -2  13   5    8.05    0.64
  -2  13   5    7.08    0.50
   1 -13  -5    8.44    1.02
   1 -13  -5   10.59    0.70
  -1 -13   5    8.58    0.65
   1  13  -5   10.33    1.11
  -1  13   5   10.38    0.73
  -1  13   5    9.33    0.71
   0 -13   5    7.91    0.77
   0 -13  -5    6.01    0.88
   0 -13   5    7.09    0.41
   0 -13   5    6.76    0.43
   0 -13  -5    7.58    0.60
   0  13  -5    4.33    0.71
   0  13   5    6.89    0.80
   0  13   5    7.99    0.74
   1 -13   5    4.05    0.70
  -1 -13  -5    4.58    0.59
  -1 -13  -5    5.46    0.44
   1 -13   5    5.98    0.75
   1  13   5    5.30    0.78
  -1  13  -5    4.14    0.71
   1  13   5    4.73    0.62
  -2 -13  -5   30.19    1.59
   2 -13   5   28.28    1.60
   2 -13   5   29.00    1.73
   2  13   5   32.43    1.88
  -2  13  -5   30.02    1.80
   2  13   5   32.97    1.64
  -3 -13  -5   24.98    1.55
   3 -13   5   24.37    1.61
   3 -13   5   23.97    1.50
   3  13   5   24.76    1.80
  -3  13  -5   23.68    1.60
   3  13   5   24.52    1.47
   4 -13   5    6.54    1.00
   4 -13   5    6.56    1.00
  -4  13  -5    6.37    0.93
   4  13   5    6.20    1.22
   4  13   5    5.68    0.85
   5 -13   5    3.22    0.98
   5 -13   5    4.17    0.92
   5 -13   5    2.29    0.77
   5  13   5    2.52    0.96
   7 -14  -5    5.78    1.51
   7  14  -5    4.39    1.10
   6 -14  -5   21.71    2.53
  -6 -14   5   15.25    1.58
   6  14  -5   13.98    1.62
   5 -14  -5    5.00    1.08
  -5 -14   5    5.30    0.81
   5  14  -5    4.07    0.71
   5  14  -5    5.84    1.02
  -5  14   5    4.95    0.52
   4 -14  -5    4.50    0.96
  -4 -14   5    3.74    0.61
   4  14  -5    5.15    0.90
   4  14  -5    4.43    0.58
  -4  14   5    4.52    0.57
   3 -14  -5   21.06    1.61
  -3 -14   5   19.84    1.18
  -3  14   5   19.96    1.08
   3  14  -5   19.77    0.88
   3  14  -5   18.66    1.40
  -2 -14   5    2.46    0.46
   2 -14  -5    2.09    0.59
  -2  14   5    1.64    0.30
   2  14  -5    1.74    0.53
  -2  14   5    1.46    0.34
  -1 -14   5    8.90    0.67
   1 -14  -5    9.30    0.70
   1 -14  -5   10.20    1.20
  -1  14   5   10.30    0.75
  -1  14   5   10.02    0.73
   1  14  -5   12.12    1.26
   0 -14   5    1.49    0.36
   0 -14   5    1.39    0.20
   0 -14  -5    1.20    0.32
   0 -14  -5    0.32    0.34
   0 -14   5    1.14    0.19
   0  14   5    1.95    0.47
   0  14  -5    0.76    0.45
   0  14   5    1.27    0.36
  -1 -14  -5   19.43    0.89
   1 -14   5   17.44    0.99
   1 -14   5   14.83    1.04
  -1 -14  -5   17.13    1.05
   1  14   5   15.79    1.07
  -1  14  -5   16.30    1.26
   1  14   5   16.28    1.20
  -2 -14  -5   11.90    0.95
   2 -14   5   12.87    1.33
   2 -14   5   15.07    1.07
  -2  14  -5   14.15    1.39
   2  14   5   11.25    1.23
   2  14   5   13.66    1.02
   3 -14   5   26.13    1.70
   3 -14   5   27.95    1.63
  -3 -14  -5   28.63    1.68
   3  14   5   24.98    1.94
   3  14   5   26.03    1.56
  -3  14  -5   24.84    1.69
   4 -14   5    8.99    1.16
   4 -14   5    7.43    1.11
   4 -14   5    8.77    1.27
  -4  14  -5    5.92    0.98
   4  14   5    7.84    1.05
   4  14   5    6.75    1.21
   5 -14   5    3.54    1.03
   5 -14   5    4.43    0.92
   5 -14   5    2.65    0.79
   5  14   5    6.07    1.40
   7 -15  -5   13.27    2.05
   7  15  -5    9.53    1.41
   7  15  -5    8.95    1.48
   6 -15  -5   10.46    1.70
  -6 -15   5   12.43    1.43
   6  15  -5   12.18    1.51
  -5 -15   5    2.04    0.59
   5 -15  -5    4.07    1.08
  -5  15   5    2.15    0.39
   5  15  -5    2.73    0.71
   5  15  -5    2.97    0.61
  -4 -15   5    6.90    0.86
   4 -15  -5    7.67    1.30
   4  15  -5    7.00    1.01
  -4  15   5    6.65    0.71
   4  15  -5    6.46    0.69
  -3 -15   5    1.06    0.37
   3 -15  -5    1.79    0.60
   3  15  -5    1.33    0.48
  -3  15   5    1.38    0.35
   2 -15  -5   28.36    1.91
  -2 -15   5   34.52    1.65
  -2  15   5   33.11    1.35
   2  15  -5   31.02    1.86
   1 -15  -5   17.51    1.01
   1 -15  -5   17.25    1.36
  -1 -15   5   14.87    0.92
  -1  15   5   15.68    0.99
  -1  15   5   18.75    1.04
   1  15  -5   16.23    1.26
   0 -15   5   13.04    0.88
   0 -15  -5   13.33    0.86
   0 -15  -5   11.87    1.33
   0  15   5   10.37    0.82
   0  15  -5   11.09    1.23
   0  15   5   12.45    0.94
   1 -15   5   48.04    1.95
  -1 -15  -5   48.38    2.10
   1 -15   5   45.44    2.10
  -1 -15  -5   47.45    1.85
  -1  15  -5   43.30    2.34
   1  15   5   47.52    2.09
   1  15   5   46.73    2.28
   2 -15   5    7.60    0.90
   2 -15   5    7.69    0.89
   2 -15   5    6.65    0.90
  -2 -15  -5    7.20    0.89
  -2  15  -5    6.80    0.98
   2  15   5    8.71    0.92
   2  15   5    5.65    0.92
   3 -15   5   48.38    2.49
  -3 -15  -5   48.52    2.47
   3 -15   5   50.75    2.44
   3 -15   5   49.68    2.52
   3  15   5   47.30    2.36
  -3  15  -5   47.15    2.54
   3  15   5   52.67    2.83
   4 -15   5    1.48    0.59
  -4 -15  -5    0.97    0.56
   4 -15   5    1.20    0.54
   4 -15   5    0.58    0.50
   4  15   5    0.40    0.47
  -4  15  -5    1.40    0.62
   4  15   5    1.46    0.79
   5 -15   5    2.56    0.96
   5 -15   5    3.08    0.82
   5 -15   5    4.71    0.99
   5  15   5    3.77    1.12
   7 -16  -5   10.66    1.89
   7  16  -5   14.52    1.78
   7  16  -5    9.27    1.45
   6 -16  -5    0.94    0.77
  -6 -16   5    0.84    0.51
   6  16  -5    1.58    0.70
  -5 -16   5    8.36    1.05
   5 -16  -5   10.57    1.54
   5  16  -5    9.68    1.33
  -5  16   5    7.93    0.75
  -4 -16   5   12.49    1.00
   4 -16  -5   12.01    1.56
   4  16  -5   11.09    0.92
  -4  16   5    9.56    0.76
   4  16  -5   12.69    1.43
  -3 -16   5   14.34    1.04
   3 -16  -5   14.12    1.61
  -3  16   5   14.92    0.97
   3  16  -5   14.85    1.52
   2 -16  -5   20.16    1.57
  -2 -16   5   19.68    1.23
   2  16  -5   20.48    1.49
  -2  16   5   21.39    1.00
   1 -16  -5    1.62    0.40
   1 -16  -5    0.30    0.33
  -1 -16   5    0.75    0.34
  -1 -16   5    0.82    0.30
   1  16  -5    1.02    0.47
  -1  16   5    0.87    0.32
   0 -16  -5   28.67    1.84
   0 -16   5   28.37    1.45
   0 -16  -5   27.67    1.43
   0  16  -5   26.61    1.73
   0  16   5   27.90    1.52
   0  16   5   27.46    1.44
   1 -16   5    2.52    0.52
  -1 -16  -5    3.15    0.56
   1 -16   5    3.71    0.49
   1  16   5    3.39    0.66
   1  16   5    2.75    0.51
  -1  16  -5    2.58    0.67
   2 -16   5    0.44    0.36
  -2 -16  -5    0.40    0.31
   2 -16   5    0.73    0.37
   2 -16   5    0.09    0.34
  -2  16  -5    1.09    0.50
   2  16   5    0.40    0.41
   2  16   5    1.01    0.42
  -3 -16  -5    7.66    1.01
   3 -16   5    6.45    0.96
   3 -16   5    6.90    1.03
   3 -16   5    7.19    0.99
   3  16   5    7.91    0.96
   3  16   5    8.11    1.26
  -3  16  -5    7.35    1.07
  -4 -16  -5    2.23    0.72
   4 -16   5    2.11    0.61
   4 -16   5    2.19    0.75
   4 -16   5    4.07    0.86
  -4  16  -5    1.77    0.65
   4  16   5    3.30    0.94
   4  16   5    2.58    0.64
   5 -16   5    5.29    1.00
   5 -16   5    5.56    1.04
   5 -16   5    5.22    1.20
   5  16   5    3.91    1.25
   7 -17  -5    1.47    0.94
   7  17  -5    1.52    0.71
   7  17  -5    1.67    0.77
  -6 -17   5    0.03    0.37
   6 -17  -5    0.24    0.63
   6  17  -5    0.15    0.51
   5 -17  -5    1.34    0.69
  -5 -17   5    1.87    0.56
  -5  17   5    0.72    0.29
   5  17  -5    0.93    0.57
   4 -17  -5    0.23    0.46
  -4 -17   5    0.25    0.30
   4  17  -5    1.08    0.51
  -4  17   5    0.15    0.24
   3 -17  -5    4.91    1.00
  -3 -17   5    3.85    0.67
   3  17  -5    6.18    0.99
   2 -17  -5   12.35    1.38
  -2 -17   5   14.04    1.04
  -2  17   5   14.09    0.78
   2  17  -5   12.36    1.32
   1 -17  -5   23.12    1.62
  -1 -17   5   22.02    1.18
   1 -17  -5   23.13    1.30
  -1 -17   5   23.21    1.38
  -1  17   5   21.83    1.22
   1  17  -5   21.70    1.57
   0 -17   5    4.16    0.58
   0 -17  -5    3.75    0.59
   0 -17  -5    2.34    0.61
   0  17  -5    3.63    0.71
   0  17   5    4.71    0.71
  -1 -17  -5   14.93    1.07
   1 -17   5   16.93    1.13
   1 -17   5   17.00    0.97
   1  17   5   15.05    1.11
  -1  17  -5   16.25    1.39
   1  17   5   16.31    1.26
   2 -17   5   24.71    1.49
   2 -17   5   23.45    1.42
  -2 -17  -5   22.96    1.45
  -2  17  -5   22.78    1.68
   2  17   5   26.00    1.46
   2  17   5   24.68    1.71
   3 -17   5    3.11    0.73
   3 -17   5    3.58    0.75
  -3 -17  -5    4.09    0.77
   3 -17   5    3.95    0.76
   3  17   5    3.70    0.69
  -3  17  -5    1.91    0.63
   3  17   5    2.95    0.84
  -4 -17  -5    2.25    0.69
   4 -17   5    1.54    0.60
   4 -17   5    1.93    0.68
   4 -17   5    1.56    0.70
   4  17   5    1.47    0.77
   4  17   5    1.57    0.56
  -4  17  -5    2.61    0.73
   5 -17   5   17.57    2.09
   5 -17   5   13.61    1.75
   5 -17   5   16.51    1.75
   5  17   5   13.47    2.04
   7 -18  -5    2.00    1.00
   7  18  -5    1.31    0.83
   7  18  -5    0.78    0.72
  -6 -18   5    7.49    1.16
   6 -18  -5    8.52    1.61
   6  18  -5    8.47    1.29
  -5 -18   5    4.58    0.82
   5 -18  -5    5.43    1.26
  -5  18   5    3.79    0.55
   5  18  -5    5.78    1.04
   4 -18  -5   19.91    2.11
  -4 -18   5   18.72    1.33
  -4  18   5   19.87    1.15
   4  18  -5   17.70    1.50
  -3 -18   5   20.99    1.33
   3 -18  -5   19.00    1.69
   3  18  -5   18.53    1.51
   2 -18  -5    6.12    1.05
  -2 -18   5    7.06    0.85
   2  18  -5    4.94    0.86
  -2  18   5    7.01    0.63
   1 -18  -5   30.10    1.58
  -1 -18   5   30.11    1.66
   1 -18  -5   25.49    1.82
  -1 -18   5   28.67    1.42
   1  18  -5   29.15    1.86
  -1  18   5   31.91    1.51
   0 -18   5   22.50    1.27
   0 -18  -5   20.13    1.59
   0 -18  -5   20.95    1.27
   0  18  -5   23.24    1.62
   0  18   5   21.81    1.34
  -1 -18  -5    3.62    0.61
   1 -18   5    4.03    0.70
   1 -18   5    3.80    0.55
   1  18   5    2.90    0.57
  -1  18  -5    5.78    0.96
   1  18   5    4.63    0.81
   2 -18   5    1.77    0.48
   2 -18   5    2.07    0.56
  -2 -18  -5    1.37    0.46
   2  18   5    1.68    0.48
   2  18   5    1.53    0.61
  -2  18  -5    0.65    0.53
   3 -18   5    1.45    0.57
   3 -18   5    3.09    0.71
  -3 -18  -5    1.98    0.61
   3  18   5    3.23    0.68
  -3  18  -5    3.29    0.78
   3  18   5    2.18    0.77
   4 -18   5    6.73    1.10
  -4 -18  -5    6.15    1.08
   4 -18   5    5.82    1.04
   4 -18   5    8.14    1.25
  -4  18  -5    7.10    1.12
   4  18   5    7.22    1.44
   4  18   5    7.16    1.05
   5 -18   5    5.38    1.06
   5 -18   5    6.17    1.30
   5  18   5    7.55    1.49
  -6 -19   5    1.52    0.60
   6 -19  -5    2.86    1.04
   6  19  -5    1.39    0.76
   5 -19  -5    3.18    1.10
  -5 -19   5    2.84    0.74
  -5  19   5    2.56    0.49
   5  19  -5    2.59    0.78
   4 -19  -5    7.34    1.40
  -4 -19   5    3.47    0.68
   4  19  -5    4.64    0.94
  -4  19   5    5.28    0.69
  -3 -19   5    2.50    0.58
   3 -19  -5    3.55    0.91
   3  19  -5    2.38    0.68
  -2 -19   5   16.60    1.23
   2 -19  -5   17.18    1.53
  -2  19   5   19.08    0.98
   2  19  -5   18.50    1.48
   1 -19  -5    3.22    0.59
  -1 -19   5    4.31    0.72
  -1 -19   5    2.68    0.47
   1 -19  -5    4.31    0.88
  -1  19   5    3.34    0.53
   1  19  -5    4.49    0.84
   0 -19  -5    2.25    0.53
   0 -19   5    2.07    0.48
   0 -19  -5    2.08    0.65
   0  19  -5    3.18    0.74
   0  19   5    1.97    0.51
   1 -19   5   21.65    1.35
  -1 -19  -5   21.16    1.35
   1 -19   5   22.91    1.18
   1  19   5   20.99    1.50
   1  19   5   22.33    1.38
  -1  19  -5   20.00    1.61
   2 -19   5    8.42    1.07
  -2 -19  -5   12.30    1.21
   2 -19   5    9.52    1.05
   2  19   5   12.10    1.45
   2  19   5   12.51    1.17
  -2  19  -5   10.16    1.28
  -3 -19  -5    3.40    0.74
   3 -19   5    3.86    0.82
   3 -19   5    3.26    0.72
  -3  19  -5    2.04    0.71
   3  19   5    3.29    0.69
   3  19   5    2.93    0.89
   4 -19   5   -0.12    0.44
  -4 -19  -5    0.80    0.53
   4 -19   5   -0.09    0.50
  -4  19  -5    0.48    0.51
   4  19   5   -0.03    0.67
   4  19   5    0.73    0.51
   5 -19   5    2.13    0.91
   5 -19   5    2.73    0.91
   5  19   5    2.36    1.05
   6 -20  -5    9.50    1.75
   6  20  -5    6.46    1.22
  -5 -20   5    2.71    0.66
   5 -20  -5    2.71    0.98
  -5  20   5    2.22    0.49
   5  20  -5    3.16    0.84
   4 -20  -5    8.99    1.48
  -4 -20   5    8.53    1.05
   4  20  -5    9.00    1.30
  -3 -20   5   11.93    1.24
   3 -20  -5   10.42    1.49
   3  20  -5   11.87    1.43
   2 -20  -5   21.68    1.76
  -2 -20   5   21.82    1.45
  -2  20   5   22.01    1.12
   2  20  -5   22.80    1.72
   1 -20  -5   20.17    1.62
   1 -20  -5   21.18    1.34
  -1 -20   5   20.49    1.38
  -1  20   5   20.90    1.22
   1  20  -5   21.05    1.60
   0 -20  -5   15.83    1.13
   0 -20   5   17.50    1.15
   0 -20  -5   13.70    1.56
   0  20  -5   14.96    1.55
   0  20   5   12.62    1.07
   1 -20   5   15.79    1.14
  -1 -20  -5   13.52    1.08
   1 -20   5   13.34    0.91
   1  20   5   15.42    1.11
   1  20   5   14.66    1.40
  -1  20  -5   13.78    1.51
   2 -20   5    9.00    1.08
   2 -20   5    8.86    0.99
  -2 -20  -5    8.74    1.09
   2  20   5    8.68    1.20
  -2  20  -5    8.16    1.19
   2  20   5    9.07    1.02
   3 -20   5    0.06    0.40
  -3 -20  -5    1.68    0.57
   3 -20   5    1.09    0.54
   3  20   5    1.20    0.49
   3  20   5    0.92    0.63
  -3  20  -5    2.09    0.74
  -4 -20  -5   23.35    1.86
   4 -20   5   24.68    1.88
   4 -20   5   24.02    1.89
   4  20   5   19.48    2.17
   4  20   5   21.02    1.61
  -4  20  -5   22.42    1.83
   5 -20   5    3.32    1.16
   5 -20   5    2.65    0.92
   5  20   5    2.11    0.98
  -6 -21   5    0.22    0.48
   6 -21  -5   -0.09    0.69
   6  21  -5    0.25    0.60
  -5 -21   5    3.17    0.73
   5 -21  -5    3.02    1.02
   5  21  -5    4.68    1.01
  -5  21   5    5.04    0.67
  -4 -21   5    8.86    1.13
   4 -21  -5    5.62    1.18
   4  21  -5    7.92    1.18
  -3 -21   5   11.16    1.16
   3 -21  -5   11.58    1.56
   3  21  -5   11.31    1.46
  -2 -21   5    9.51    1.12
   2 -21  -5    6.21    1.13
  -2  21   5    8.46    0.75
   2  21  -5    7.43    1.12
  -1 -21   5   11.40    1.20
   1 -21  -5   10.94    1.13
   1 -21  -5   11.33    1.44
   1  21  -5    9.71    1.24
  -1  21   5   11.19    0.90
   0 -21   5   10.13    0.98
   0 -21  -5    9.36    1.08
   0 -21  -5    6.48    1.08
   0  21   5    8.88    0.99
   0  21  -5   11.45    1.38
   1 -21   5    7.40    0.96
  -1 -21  -5    9.33    1.07
  -1  21  -5   10.42    1.36
   1  21   5    7.40    1.04
   2 -21   5   15.15    1.13
  -2 -21  -5   12.48    1.34
   2 -21   5   14.58    1.38
   2  21   5   11.01    1.34
   2  21   5   16.68    1.17
  -2  21  -5   12.03    1.44
  -3 -21  -5    1.44    0.54
   3 -21   5    2.23    0.65
   3 -21   5    2.81    0.72
   3  21   5    0.71    0.61
   3  21   5    2.13    0.60
  -4 -21  -5    5.60    1.05
   4 -21   5    5.28    1.02
   4 -21   5    5.01    1.06
   4  21   5    6.48    1.06
  -4  21  -5    5.61    1.10
   4  21   5    5.55    1.23
  -5 -21  -5    3.67    1.01
   5 -21   5    4.66    1.04
   5 -21   5    4.30    1.37
   5  21   5    2.65    1.11
   6 -22  -5    2.27    1.10
  -6 -22   5    1.40    0.66
   6  22  -5    0.84    0.67
   5 -22  -5   30.55    2.59
  -5 -22   5   24.82    1.79
   5  22  -5   26.39    2.06
  -5  22   5   24.52    1.46
  -4 -22   5    3.38    0.74
   4 -22  -5    1.45    0.75
   4  22  -5    3.39    0.86
  -3 -22   5    1.89    0.54
   3 -22  -5    1.88    0.78
   3  22  -5    1.69    0.64
   2 -22  -5    8.53    1.32
  -2 -22   5    8.16    1.09
   2  22  -5    9.96    1.37
  -2  22   5    9.24    0.80
   1 -22  -5    3.78    0.68
  -1 -22   5    3.71    0.72
   1 -22  -5    3.90    0.89
   1  22  -5    2.69    0.80
  -1  22   5    3.86    0.60
   0 -22   5   23.76    1.38
   0 -22  -5   20.44    1.41
   0 -22  -5   21.93    1.73
   0  22   5   22.40    1.45
   0  22  -5   19.53    1.65
   1 -22   5   11.34    1.17
  -1 -22  -5   11.87    1.24
  -1  22  -5    9.73    1.34
   1  22   5   11.79    1.32
  -2 -22  -5    8.87    1.12
   2 -22   5    7.78    1.02
   2  22   5   10.69    1.35
  -2  22  -5    8.78    1.25
   2  22   5   10.43    1.07
  -3 -22  -5   19.29    1.82
   3 -22   5   18.40    1.74
   3 -22   5   19.74    1.68
  -3  22  -5   19.69    2.05
   3  22   5   21.34    1.56
   3  22   5   22.44    2.21
  -4 -22  -5    0.86    0.55
   4 -22   5    1.50    0.71
   4 -22   5    0.86    0.75
   4  22   5    0.71    0.58
  -4  22  -5    1.52    0.71
   4  22   5    0.81    0.78
  -6 -23   5    1.71    0.70
   6 -23  -5    1.40    0.97
   6  23  -5    0.03    0.69
   5 -23  -5    1.00    0.82
  -5 -23   5    1.85    0.63
   5  23  -5    2.03    0.79
  -5  23   5    1.68    0.46
  -4 -23   5    1.24    0.52
   4 -23  -5    0.03    0.63
   4  23  -5    0.77    0.57
   3 -23  -5   15.63    1.85
  -3 -23   5   15.28    1.27
   3  23  -5   16.96    1.75
  -2 -23   5    0.82    0.45
   2 -23  -5    1.32    0.64
  -2  23   5    0.66    0.38
   2  23  -5    0.08    0.46
   1 -23  -5    0.32    0.44
  -1 -23   5    0.14    0.31
   1 -23  -5    0.54    0.36
   1  23  -5    0.89    0.54
  -1  23   5    0.15    0.30
   0 -23   5   23.47    1.46
   0 -23  -5   23.32    1.85
   0 -23  -5   24.63    1.58
   0  23  -5   21.36    1.82
   0  23   5   24.06    1.56
  -1 -23  -5    3.12    0.66
   1 -23   5    4.40    0.75
   1  23   5    2.75    0.68
  -1  23  -5    3.45    0.93
   2 -23   5   16.85    1.36
  -2 -23  -5   18.30    1.45
   2  23   5   19.62    1.35
   2  23   5   21.75    1.70
  -2  23  -5   16.87    1.80
  -3 -23  -5    1.72    0.63
   3 -23   5    2.30    0.69
  -3  23  -5    0.51    0.60
   3  23   5    1.84    0.76
   3  23   5    1.68    0.63
  -4 -23  -5    0.71    0.53
   4 -23   5    1.39    0.71
  -4  23  -5    1.45    0.73
   4  23   5    1.42    0.83
   6 -24  -5    6.56    1.62
  -6 -24   5    8.02    1.28
   6  24  -5    7.65    1.42
   5 -24  -5    9.85    1.80
  -5 -24   5    6.23    1.07
  -5  24   5    6.20    0.81
   5  24  -5    6.58    1.24
  -4 -24   5    6.82    1.04
   4 -24  -5    8.29    1.53
   4  24  -5    5.97    1.15
   3 -24  -5   10.77    1.58
  -3 -24   5   10.03    1.23
   3  24  -5    9.55    1.39
   2 -24  -5    5.59    0.92
  -2 -24   5    4.43    0.81
   2 -24  -5    4.72    1.08
   2  24  -5    3.45    0.90
  -1 -24   5   22.03    1.57
   1 -24  -5   21.67    1.80
   1 -24  -5   22.24    1.51
   1  24  -5   25.23    1.92
  -1  24   5   22.32    1.38
   0 -24  -5   15.40    1.25
   0 -24  -5   14.07    1.60
   0  24   5   12.65    1.26
   0  24  -5   11.75    1.52
   1 -24   5    7.62    1.00
  -1 -24  -5    7.92    1.09
  -1  24  -5    6.80    1.16
   1  24   5    8.42    1.15
  -2 -24  -5    1.93    0.62
   2 -24   5    1.39    0.53
  -2  24  -5    1.13    0.63
   2  24   5    1.83    0.74
   2  24   5    1.29    0.49
   3 -24   5    5.39    0.98
  -3 -24  -5    3.95    0.90
  -3  24  -5    4.17    1.06
   3  24   5    3.61    1.06
   3  24   5    3.48    0.79
   4 -24   5   12.74    1.58
  -4 -24  -5    8.12    1.28
   4  24   5   13.22    1.87
  -4  24  -5    9.05    1.42
   5 -25  -5    2.51    1.06
  -5 -25   5    1.28    0.60
   5  25  -5    1.84    0.78
  -5  25   5    2.38    0.60
   4 -25  -5    0.35    0.62
  -4 -25   5   -0.38    0.33
   4  25  -5    0.33    0.54
   3 -25  -5   11.64    1.70
  -3 -25   5    8.30    1.21
   3  25  -5   12.57    1.63
   2 -25  -5    6.36    1.00
  -2 -25   5    4.91    0.89
   2 -25  -5    4.09    0.96
   2  25  -5    1.82    0.68
  -1 -25   5    0.38    0.36
   1 -25  -5    0.89    0.48
   1 -25  -5    1.67    0.72
  -1  25   5    0.28    0.32
   1  25  -5    0.73    0.52
   0 -25  -5    3.68    0.74
   0 -25  -5    2.91    0.81
   0  25  -5    2.38    0.80
   0  25   5    3.64    0.72
  -1 -25  -5    7.05    1.03
   1 -25   5    5.87    0.89
  -1  25  -5    6.32    1.25
   1  25   5    6.81    1.07
   2 -25   5   17.04    1.63
  -2 -25  -5   13.06    1.41
  -2  25  -5   11.55    1.55
   2  25   5   13.68    1.39
   2  25   5   11.66    1.47
  -3 -25  -5    8.70    1.27
   3 -25   5    7.32    1.12
  -3  25  -5    7.42    1.30
   3  25   5    5.50    1.17
   3  25   5    7.36    1.12
  -4 -25  -5    0.71    0.58
   4 -25   5    0.59    0.77
   4  25   5    1.41    0.85
  -4  25  -5    1.47    0.78
  -5 -26   5    2.79    0.79
   5 -26  -5    3.88    1.24
   5  26  -5    2.60    0.94
  -5  26   5    2.96    0.64
   4 -26  -5    4.31    1.20
  -4 -26   5    4.37    0.92
   4  26  -5    4.27    1.14
  -3 -26   5   12.79    1.50
   3 -26  -5   14.26    1.91
   3  26  -5   12.30    1.65
   2 -26  -5    7.91    1.38
   2 -26  -5    7.37    1.14
  -2 -26   5    5.71    0.93
   2  26  -5    9.61    1.53
   1 -26  -5   16.83    1.60
   1 -26  -5   12.83    1.63
  -1 -26   5   17.40    1.73
  -1  26   5   15.40    1.15
   1  26  -5   13.47    1.75
   0 -26  -5    1.30    0.55
   0 -26  -5    0.74    0.61
   0  26   5    1.33    0.55
   0  26  -5    1.64    0.76
  -1 -26  -5   14.56    1.49
   1 -26   5   14.36    1.43
   1  26   5   13.31    1.45
  -1  26  -5   12.57    1.65
   2 -26   5    3.33    0.83
  -2 -26  -5    6.96    1.09
  -2  26  -5    3.46    0.93
   2  26   5    5.46    1.03
   2  26   5    4.59    0.86
   3 -26   5    9.34    1.33
  -3 -26  -5    6.97    1.14
   3  26   5    5.95    1.23
   3  26   5    6.61    1.08
  -3  26  -5    9.07    1.46
   4 -26   5    2.21    0.79
  -4 -26  -5    2.10    0.76
  -4  26  -5    1.69    0.81
   4  26   5    2.98    1.07
  -5 -27   5    7.82    1.24
   5 -27  -5    7.54    1.62
   5  27  -5    8.26    1.41
  -5  27   5    6.79    0.91
   4 -27  -5    6.18    1.35
  -4 -27   5    4.57    0.92
   4  27  -5    4.96    1.20
  -3 -27   5    5.94    1.06
   3 -27  -5    6.13    1.32
   3  27  -5    6.17    1.19
   2 -27  -5    0.72    0.46
  -2 -27   5    0.84    0.49
   2 -27  -5    0.32    0.56
   2  27  -5    1.06    0.70
   1 -27  -5    0.92    0.50
  -1 -27   5    0.32    0.42
   1 -27  -5    1.23    0.65
  -1  27   5    0.19    0.35
   1  27  -5    0.94    0.68
   0 -27  -5    8.84    1.45
   0 -27  -5    5.67    1.00
   0  27   5    9.22    1.13
   0  27  -5    9.83    1.49
  -1 -27  -5    3.89    0.86
  -1  27  -5    6.91    1.31
   1  27   5    5.13    0.96
   2 -27   5    9.12    1.20
  -2 -27  -5    9.51    1.28
   2  27   5   10.69    1.53
  -2  27  -5    8.11    1.40
   2  27   5    8.27    1.08
   3 -27   5   14.52    1.65
  -3 -27  -5   14.39    1.66
   3  27   5   15.29    1.94
  -3  27  -5   15.43    1.95
   3  27   5   12.90    1.48
  -5 -28   5    5.78    1.12
   5 -28  -5    8.94    1.83
   5  28  -5    7.15    1.43
  -4 -28   5    3.26    0.84
   4 -28  -5    4.45    1.22
   4  28  -5    4.61    1.12
   3 -28  -5    6.76    1.38
  -3 -28   5    5.06    1.02
   3  28  -5    5.03    1.20
   2 -28  -5    9.86    1.37
  -2 -28   5    9.99    1.29
   2 -28  -5   11.80    1.70
   2  28  -5    9.49    1.49
   1 -28  -5    5.55    0.97
  -1 -28   5    4.22    0.90
   1 -28  -5    5.04    1.14
   1  28  -5    5.60    1.20
  -1  28   5    4.94    0.76
   0 -28  -5   44.15    2.54
   0 -28  -5   45.70    2.88
   0  28   5   51.36    2.58
   0  28  -5   49.41    3.13
  -1 -28  -5    1.20    0.54
  -1  28  -5    0.03    0.61
   1  28   5    1.09    0.57
  -2 -28  -5    2.53    0.74
   2 -28   5    2.06    0.67
   2  28   5    1.06    0.56
   2  28   5    1.30    0.78
  -2  28  -5    2.36    0.84
  -3 -28  -5    2.70    0.79
   3 -28   5    0.59    0.59
  -3  28  -5    1.31    0.81
   3  28   5    1.86    0.64
   3  28   5    0.56    0.81
  -4 -29   5    4.89    1.06
   4 -29  -5    4.80    1.27
   4  29  -5    5.04    1.19
   3 -29  -5    0.07    0.56
  -3 -29   5    0.21    0.47
   3  29  -5    0.77    0.74
   2 -29  -5    4.40    1.10
   2 -29  -5    4.81    0.96
  -2 -29   5    6.10    1.08
   2  29  -5    5.72    1.30
   1 -29  -5    0.65    0.56
  -1 -29   5    1.10    0.58
   1 -29  -5    1.09    0.68
   1  29  -5    0.92    0.74
   0 -29  -5    5.68    1.00
   0 -29  -5    4.06    1.02
   0  29  -5    4.24    1.14
   0  29   5    4.04    0.81
  -1 -29  -5    2.12    0.70
  -1  29  -5    2.83    0.94
   1  29   5    1.00    0.63
  -2 -29  -5    4.13    0.93
   2  29   5    5.26    1.16
   2  29   5    5.77    0.95
  -2  29  -5    5.39    1.22
  -3 -29  -5    1.35    0.65
   3 -29   5    2.04    0.82
  -3  29  -5    0.47    0.70
   3  29   5    1.17    0.66
   3  29   5    1.98    0.94
  -4 -30   5    6.75    1.24
   4 -30  -5    8.24    1.70
   4  30  -5    7.41    1.55
  -3 -30   5    6.37    1.07
   3 -30  -5    9.14    1.68
   3  30  -5   12.16    1.76
   2 -30  -5   12.12    1.77
  -2 -30   5   12.59    1.56
   2 -30  -5   13.99    1.63
   2  30  -5   13.12    1.92
   1 -30  -5    3.67    0.86
  -1 -30   5    3.42    0.85
   1 -30  -5    3.54    1.02
   1  30  -5    1.17    0.84
   0 -30   5    5.90    1.17
   0 -30  -5    7.06    1.38
   0 -30  -5    7.94    1.23
   0  30  -5    9.57    1.64
   0  30   5    5.83    0.99
  -1 -30  -5    4.56    0.97
   1  30   5    3.92    0.93
  -1  30  -5    4.04    1.13
  -2 -30  -5    1.48    0.61
  -2  30  -5    0.53    0.74
   2  30   5    0.28    0.53
   2  30   5    0.47    0.69
  -3 -30  -5    2.80    0.86
   3  30   5    3.68    0.91
   3  30   5    1.81    0.97
   4 -31  -5    0.80    0.75
  -4 -31   5    0.28    0.54
   4  31  -5    1.10    0.80
  -3 -31   5    5.23    1.06
   3 -31  -5    2.77    1.01
   3  31  -5    3.94    1.12
   2 -31  -5    1.86    0.76
  -2 -31   5    2.61    0.80
   2 -31  -5    3.97    1.14
   2  31  -5    2.01    0.90
  -1 -31   5    8.75    1.35
   1 -31  -5    8.71    1.53
   1 -31  -5    7.85    1.30
   1  31  -5   12.37    1.92
   0 -31   5    0.33    0.58
   0 -31  -5    0.60    0.66
   0 -31  -5    0.13    0.39
   0  31   5    0.44    0.51
   0  31  -5    0.20    0.68
  -1 -31  -5    2.57    0.80
   1  31   5    2.33    0.80
  -1  31  -5    0.57    0.65
  -2 -31  -5    9.53    1.39
  -2  31  -5    9.30    1.66
   2  31   5    9.66    1.24
   2  31   5   10.03    1.55
   3 -32  -5    1.22    0.90
   3 -32  -5    0.36    0.67
  -3 -32   5    1.39    0.70
   3  32  -5    0.61    0.77
   2 -32  -5    8.08    1.33
   2 -32  -5    5.23    1.31
  -2 -32   5    8.27    1.36
   2  32  -5    5.60    1.32
   1 -32  -5   18.89    2.24
   1 -32  -5   22.53    1.84
  -1 -32   5   18.89    2.01
   1  32  -5   22.75    2.57
   0 -32   5    1.96    0.82
   0 -32  -5    2.16    0.90
   0 -32  -5    2.62    0.84
   0  32  -5    1.41    0.88
   0  32   5    0.73    0.55
  -1 -32  -5    1.59    0.68
   1  32   5    2.33    0.87
  -1  32  -5    1.33    0.93
  -2 -32  -5    3.26    0.91
  -2  32  -5    4.50    1.22
   2  32   5    4.71    0.89
   2  32   5    2.63    1.00
  -3 -33   5    2.97    0.84
   3 -33  -5    2.74    1.07
   3 -33  -5    2.82    0.91
   3  33  -5    2.99    1.07
   2 -33  -5    1.96    0.94
   2 -33  -5    2.55    0.85
  -2 -33   5    2.73    0.88
   2  33  -5    2.13    0.96
  -1 -33   5    2.59    0.89
   1 -33  -5    1.10    0.78
   1 -33  -5    1.53    0.70
   1  33  -5    2.14    0.97
   0 -33  -5   11.92    1.58
   0 -33  -5   13.83    1.93
   0 -33   5   11.20    1.61
   0  33  -5   12.37    1.90
  -1 -33  -5   12.56    1.66
  -1  33  -5   11.63    1.85
   1  33   5    8.06    1.31
   2 -34  -5    9.77    1.86
   2 -34  -5   13.82    1.84
  -2 -34   5    9.69    1.47
   2  34  -5   12.40    1.98
   1 -34  -5    3.92    1.02
  -1 -34   5    4.51    1.05
   1 -34  -5    2.99    1.06
   1  34  -5    2.73    1.05
   0 -34  -5    2.07    0.79
   0 -34   5    2.81    0.91
   0 -34  -5    2.69    0.96
   0  34  -5    3.22    1.19
  -1 -34  -5    4.27    0.98
  -1  34  -5    4.64    1.36
   1  34   5    3.21    0.96
   1 -35  -5    2.10    0.92
   1 -35  -5    4.40    1.08
  -1 -35   5    1.74    0.85
   1  35  -5    2.48    1.10
   0 -35  -5   13.23    1.73
   0 -35   5   12.54    1.82
   0 -35  -5   13.00    1.93
   8   0  -6    4.76    1.27
   7   0  -6   10.61    1.63
   6   0  -6    4.47    0.96
   5   0  -6    4.97    0.87
   4   0  -6    0.16    0.29
   3   0  -6   34.10    1.83
  -3   0   6   36.43    1.34
   2   0  -6    9.60    0.80
  -2   0   6    8.22    0.66
  -2   0   6    9.19    0.58
   1   0  -6   29.50    1.42
   1   0  -6   29.55    1.47
  -1   0   6   25.21    1.25
  -1   0   6   28.84    1.43
   0   0   6   57.84    2.56
   0   0   6   63.23    2.12
   0   0   6   58.90    2.39
   0   0  -6   65.22    2.44
   1   0   6    0.89    0.37
  -1   0  -6    0.65    0.26
   1   0   6    1.19    0.32
   2   0   6  184.59    6.69
   2   0   6  185.07    6.35
  -2   0  -6  181.84    6.01
   3   0   6   18.49    1.46
   3   0   6   14.89    1.12
   4   0   6    3.19    0.70
   4   0   6    4.81    1.00
   5   0   6   10.57    1.32
   5   0   6   12.21    1.78
   6   0   6   -0.10    0.60
   8  -1  -6    2.81    1.04
   8   1  -6    3.14    1.16
   7  -1  -6    4.91    1.16
   7   1  -6    5.82    1.23
   6  -1  -6    0.35    0.53
   6   1  -6    0.15    0.44
   5  -1  -6    6.94    1.02
   5   1  -6    7.29    1.03
   4  -1  -6    1.65    0.51
   4   1  -6    2.07    0.53
   3  -1  -6    3.45    0.61
  -3  -1   6    3.00    0.30
   3   1  -6    3.56    0.61
  -3   1   6    2.52    0.31
   3   1  -6    3.33    0.36
  -2  -1   6   23.45    1.03
   2  -1  -6   20.30    1.27
  -2   1   6   21.33    1.12
   2   1  -6   21.40    1.25
  -2   1   6   22.81    1.04
  -1  -1   6    9.37    0.77
   1  -1  -6   10.04    0.82
  -1  -1   6    9.89    0.66
   1   1  -6   10.75    0.78
  -1   1   6   10.79    0.68
   1   1  -6   10.08    0.78
  -1   1   6    9.32    0.74
   0  -1   6   25.62    1.27
   0  -1   6   27.60    1.04
   0  -1  -6   27.61    1.28
   0  -1   6   25.17    1.43
   0   1   6   27.39    1.45
   0   1  -6   26.30    1.30
   0   1   6   26.77    1.04
   0   1   6   23.63    1.24
  -1  -1  -6    3.85    0.47
   1  -1   6    4.14    0.58
   1  -1   6    4.42    0.68
   1   1   6    3.07    0.49
   1   1   6    4.07    0.70
  -1   1  -6    4.57    0.54
  -2  -1  -6    0.52    0.22
   2  -1   6    0.78    0.43
   2  -1   6    1.44    0.40
   2   1   6    0.55    0.29
   2   1   6   -0.07    0.32
  -2   1  -6    0.75    0.27
   3  -1   6    4.05    0.66
   3  -1   6    3.84    0.77
   3   1   6    3.75    0.65
   3   1   6    3.67    0.80
   4  -1   6    3.57    0.69
   4  -1   6    1.38    0.66
   4   1   6    3.53    0.68
   4   1   6    3.31    0.86
   5  -1   6    3.82    0.86
   5  -1   6    5.05    1.12
   5   1   6    3.15    0.81
   5   1   6    5.41    1.18
   6  -1   6    0.38    0.82
   6   1   6    1.09    0.88
   8  -2  -6    0.46    0.75
   8   2  -6    1.36    0.86
   7  -2  -6    3.22    0.96
   7   2  -6    4.17    1.04
   6  -2  -6    2.65    0.83
   6   2  -6    3.82    0.92
   5  -2  -6    0.33    0.40
   5   2  -6    0.96    0.49
   4  -2  -6   15.33    1.26
   4   2  -6   14.10    1.14
   3  -2  -6    5.83    0.84
  -3  -2   6    6.54    0.38
   3   2  -6    7.27    0.83
   3   2  -6    5.90    0.44
  -3   2   6    6.72    0.45
   2  -2  -6   35.41    1.78
  -2  -2   6   34.08    1.38
   2   2  -6   36.05    1.65
  -2   2   6   32.30    1.40
  -2   2   6   31.67    1.49
  -1  -2   6   26.49    1.20
  -1  -2   6   24.69    1.32
   1  -2  -6   24.30    1.39
   1   2  -6   25.52    1.33
  -1   2   6   23.78    1.18
  -1   2   6   24.67    1.30
   1   2  -6   25.18    1.29
   0  -2   6    1.02    0.38
   0  -2   6    0.81    0.18
   0  -2   6    0.82    0.28
   0  -2  -6    1.90    0.35
   0   2   6    1.10    0.30
   0   2  -6    1.09    0.31
   0   2   6    2.02    0.26
   0   2   6    1.34    0.41
   1  -2   6   73.41    3.07
   1  -2   6   74.85    2.84
  -1  -2  -6   74.13    2.64
  -1   2  -6   73.25    2.78
   1   2   6   66.19    2.99
   1   2   6   71.52    2.81
  -2  -2  -6   20.69    0.87
   2  -2   6   20.38    1.23
   2  -2   6   20.18    1.43
   2   2   6   21.74    1.51
   2   2   6   19.37    1.19
  -2   2  -6   22.96    1.13
   3  -2   6    2.26    0.54
   3  -2   6    1.17    0.52
  -3   2  -6    2.47    0.39
   3   2   6    1.84    0.68
   3   2   6    1.23    0.44
   4  -2   6   20.29    1.97
   4  -2   6   12.67    1.30
   4   2   6   16.96    1.24
   4   2   6   18.41    1.92
   5  -2   6   10.71    1.61
   5  -2   6    9.26    1.27
   5   2   6   10.96    1.37
   5   2   6   14.76    1.85
   6  -2   6    5.87    1.37
   6   2   6    5.02    1.33
   7  -3  -6    3.44    0.99
   7   3  -6    1.77    0.73
   6  -3  -6   15.89    1.83
   6   3  -6   12.37    1.56
   5  -3  -6    1.59    0.59
   5   3  -6    2.63    0.62
   4  -3  -6   38.60    1.77
   4  -3  -6   29.28    1.88
   4   3  -6   30.90    1.78
  -3  -3   6    4.30    0.29
   3  -3  -6    5.50    0.82
   3  -3  -6    6.34    0.69
   3   3  -6    5.40    0.70
  -3   3   6    4.91    0.46
   3   3  -6    5.08    0.40
  -2  -3   6   17.21    0.83
   2  -3  -6   16.46    1.15
   2   3  -6   15.88    1.08
  -2   3   6   15.92    0.85
  -2   3   6   14.55    0.88
   2   3  -6   17.03    1.00
  -1  -3   6  116.36    4.02
  -1  -3   6  122.18    4.33
   1  -3  -6  112.87    4.35
  -1  -3   6  110.35    4.21
   1   3  -6  119.73    4.14
  -1   3   6  116.20    4.17
   1   3  -6  116.89    4.24
  -1   3   6  112.86    4.04
   0  -3  -6    2.77    0.56
   0  -3   6    2.35    0.50
   0  -3   6    3.18    0.45
   0  -3  -6    2.15    0.38
   0   3  -6    1.99    0.40
   0   3   6    3.12    0.46
   0   3   6    2.34    0.47
   0   3   6    2.07    0.28
   1  -3   6    1.72    0.41
   1  -3   6    1.56    0.47
  -1  -3  -6    2.20    0.33
   1   3   6    2.61    0.47
   1   3   6    2.19    0.51
  -1   3  -6    1.89    0.41
   2  -3   6    7.04    0.79
   2  -3   6    7.03    0.92
   2   3   6    9.38    1.12
  -2   3  -6    8.13    0.75
   2   3   6    7.82    0.83
   3  -3   6   30.56    1.68
   3  -3   6   36.47    2.05
   3   3   6   31.26    2.01
  -3   3  -6   30.85    1.42
   3   3   6   28.47    1.60
   4  -3   6    6.15    1.14
   4  -3   6    5.61    0.88
   4   3   6    6.68    1.13
   4   3   6    5.92    0.89
   5  -3   6   11.83    1.38
   5  -3   6    8.98    1.45
   5   3   6    8.08    1.21
   5   3   6   11.28    1.72
   6  -3   6    0.46    0.71
   6   3   6    0.99    0.87
   7  -4  -6    2.68    0.93
   7   4  -6    3.84    1.01
   6  -4  -6    1.37    0.66
   6   4  -6    1.46    0.61
   5  -4  -6    6.31    1.09
   5   4  -6    7.56    1.01
   4  -4  -6    8.53    1.07
   4   4  -6    9.09    0.99
  -4   4   6   10.42    0.44
   3  -4  -6   32.91    1.41
   3  -4  -6   29.63    1.81
  -3  -4   6   32.10    1.12
   3   4  -6   32.08    1.62
  -3   4   6   33.03    1.32
  -2  -4   6   10.53    0.71
   2  -4  -6   10.76    1.08
  -2  -4   6   10.20    0.60
  -2   4   6    8.55    0.61
   2   4  -6   10.03    0.99
   2   4  -6    8.99    0.69
  -2   4   6    9.22    0.66
  -1  -4   6    6.08    0.64
   1  -4  -6    7.59    0.83
  -1  -4   6    5.34    0.56
  -1  -4   6    5.66    0.66
   1   4  -6    6.30    0.55
  -1   4   6    6.55    0.72
   1   4  -6    3.91    0.59
  -1   4   6    6.36    0.62
   0  -4  -6   13.77    0.80
   0  -4   6   14.35    1.03
   0  -4   6   15.50    0.90
   0  -4  -6   12.61    1.03
   0   4   6   12.61    0.96
   0   4  -6   14.74    0.95
   0   4   6   14.99    0.70
   0   4   6   13.08    0.85
  -1  -4  -6   19.14    0.91
   1  -4   6   15.80    1.05
   1  -4   6   17.77    1.26
   1   4   6   19.85    1.30
   1   4   6   21.65    1.15
  -1   4  -6   21.99    1.17
   2  -4   6   44.71    2.07
   2  -4   6   43.82    2.29
  -2   4  -6   46.11    1.98
   2   4   6   43.08    2.30
   2   4   6   46.81    2.05
   3  -4   6    6.53    0.97
   3  -4   6    6.84    0.87
   3   4   6    7.72    1.18
   3   4   6    8.92    0.92
  -3   4  -6    8.86    0.71
   4  -4   6    3.09    0.68
   4  -4   6    3.87    0.89
   4   4   6    3.31    0.88
   4   4   6    1.96    0.55
   5  -4   6    7.16    1.31
   5  -4   6    5.16    0.99
   5   4   6    4.89    1.02
   5   4   6    8.97    1.56
   6   4   6    6.09    1.45
   7  -5  -6    6.64    1.34
   7   5  -6    9.66    1.49
   6  -5  -6    5.49    1.13
   6   5  -6    6.40    1.05
   5  -5  -6    1.81    0.64
   5   5  -6    2.11    0.61
   4  -5  -6   36.41    2.15
  -4   5   6   37.39    1.34
  -4   5   6   35.81    1.36
   4   5  -6   37.86    1.89
   3  -5  -6   12.06    0.74
  -3  -5   6   13.70    0.70
   3  -5  -6   12.80    1.12
  -3   5   6   12.00    0.70
   3   5  -6   12.78    0.91
   3   5  -6   14.60    1.08
  -2  -5   6    0.80    0.22
   2  -5  -6    1.09    0.41
  -2  -5   6    1.15    0.29
   2   5  -6    0.53    0.23
  -2   5   6    0.43    0.21
   2   5  -6    0.88    0.35
  -2   5   6    0.41    0.21
  -1  -5   6  106.43    3.85
  -1  -5   6  110.18    4.12
  -1  -5   6  111.12    3.91
   1  -5  -6  111.22    4.28
   1   5  -6  111.78    4.15
  -1   5   6  111.78    3.91
  -1   5   6  109.70    3.99
   1   5  -6  114.64    3.91
   0  -5  -6   27.21    1.61
   0  -5   6   26.81    1.52
   0  -5   6   27.41    1.35
   0   5   6   28.98    1.51
   0   5   6   30.19    1.17
   0   5   6   27.88    1.36
   0   5  -6   27.59    1.46
   1  -5   6   19.65    1.11
   1  -5   6   16.82    1.22
  -1  -5  -6   18.16    0.85
   1   5   6   17.29    1.04
   1   5   6   17.68    1.24
  -1   5  -6   19.07    1.14
   2  -5   6   29.85    1.56
   2  -5   6   30.47    1.78
   2   5   6   27.62    1.50
  -2   5  -6   29.33    1.50
   2   5   6   27.64    1.76
   3  -5   6    3.37    0.67
   3  -5   6    4.09    0.81
  -3   5  -6    4.21    0.59
   3   5   6    3.54    0.62
   3   5   6    3.24    0.81
   4  -5   6    3.79    0.88
   4  -5   6    1.57    0.52
   4   5   6    4.09    0.75
   4   5   6    2.63    0.83
   5  -5   6    2.32    0.74
   5  -5   6    3.99    1.05
   5   5   6    2.35    0.77
   5   5   6    3.93    1.14
   7   6  -6    1.38    0.58
   7   6  -6    2.05    0.73
   6  -6  -6    1.70    0.73
   6   6  -6    2.28    0.70
   5  -6  -6    2.51    0.74
   5   6  -6    3.18    0.70
   4  -6  -6   37.17    2.21
  -4   6   6   38.45    1.43
   4   6  -6   38.07    1.92
  -3  -6   6   10.24    0.63
   3  -6  -6   12.23    1.32
   3  -6  -6   10.16    0.58
   3  -6  -6   10.22    0.65
  -3   6   6   10.80    0.66
   3   6  -6   11.26    0.82
   3   6  -6   12.38    1.00
  -2  -6   6   43.97    1.56
   2  -6  -6   39.07    2.11
  -2  -6   6   41.74    1.63
  -2  -6   6   44.07    1.72
  -2   6   6   42.36    1.74
   2   6  -6   40.55    2.01
   2   6  -6   41.41    1.73
  -2   6   6   41.03    1.72
  -1  -6   6    1.76    0.33
  -1  -6   6    1.72    0.40
   1  -6  -6    0.78    0.35
  -1  -6   6    1.78    0.34
  -1   6   6    1.82    0.39
   1   6  -6    1.69    0.42
  -1   6   6    1.49    0.33
   0  -6   6    5.07    0.72
   0  -6   6    4.18    0.56
   0  -6  -6    3.05    0.59
   0   6  -6    4.12    0.63
   0   6   6    4.87    0.39
   0   6   6    4.88    0.67
   0   6   6    3.75    0.53
   1  -6   6    6.74    0.91
   1  -6   6    7.33    0.80
  -1  -6  -6    8.53    0.51
   1   6   6    9.38    1.06
   1   6   6    8.79    0.85
  -1   6  -6    8.95    0.92
   2  -6   6   41.38    2.01
   2  -6   6   44.76    2.27
  -2   6  -6   45.21    2.03
   2   6   6   40.74    2.25
   2   6   6   43.67    1.98
   3  -6   6    2.41    0.59
   3  -6   6    3.21    0.75
   3   6   6    1.60    0.64
   3   6   6    2.35    0.54
  -3   6  -6    1.81    0.45
   4  -6   6   11.09    1.39
   4  -6   6    6.78    0.98
   4   6   6   11.75    1.61
   4   6   6   10.91    1.18
   5  -6   6    8.36    1.41
   5  -6   6    6.38    1.15
   5   6   6    6.85    1.09
   5   6   6    7.28    1.46
   7  -7  -6   13.47    1.98
   7   7  -6   11.34    1.50
   7   7  -6   13.58    1.71
   6  -7  -6    0.15    0.53
   6   7  -6    0.72    0.47
   6   7  -6    1.29    0.53
   5  -7  -6   16.07    1.81
   5   7  -6   14.86    1.25
   5   7  -6   15.17    1.30
   4  -7  -6    4.07    0.86
  -4  -7   6    2.88    0.47
   4   7  -6    4.38    0.64
  -4   7   6    3.11    0.35
   4   7  -6    3.07    0.70
   3  -7  -6   29.46    1.87
   3  -7  -6   31.30    1.30
  -3  -7   6   33.54    1.37
   3   7  -6   33.48    1.54
  -3   7   6   30.76    1.36
   3   7  -6   31.32    1.76
   2  -7  -6   33.76    1.91
  -2  -7   6   36.34    1.44
  -2  -7   6   35.55    1.37
  -2  -7   6   33.29    1.39
  -2   7   6   33.59    1.47
   2   7  -6   35.33    1.47
   2   7  -6   34.00    1.80
  -2   7   6   34.92    1.52
  -1  -7   6   19.50    0.95
  -1  -7   6   21.00    1.02
   1  -7  -6   17.17    1.26
  -1   7   6   18.57    1.08
  -1   7   6   18.88    1.04
   1   7  -6   17.68    1.18
   0  -7   6   32.31    1.53
   0  -7   6   32.16    1.72
   0  -7   6   35.22    1.56
   0  -7  -6   34.55    1.32
   0  -7  -6   32.83    1.85
   0   7   6   32.78    1.67
   0   7   6   34.53    1.58
   0   7  -6   30.92    1.67
   1  -7   6   53.29    2.31
   1  -7   6   52.00    2.49
  -1  -7  -6   56.72    1.95
  -1   7  -6   55.17    2.42
   1   7   6   52.53    2.50
   1   7   6   56.62    2.31
   2  -7   6   31.84    1.69
   2  -7   6   33.59    1.90
   2   7   6   33.73    1.96
  -2   7  -6   31.85    1.69
   2   7   6   32.82    1.66
   3  -7   6   24.88    1.71
   3  -7   6   27.74    1.58
  -3   7  -6   25.41    1.44
   3   7   6   23.57    1.49
   3   7   6   27.07    1.88
   4  -7   6    2.43    0.68
   4  -7   6    7.00    1.14
   4   7   6    3.08    0.66
   4   7   6    3.05    0.91
   5  -7   6    5.23    1.04
   5  -7   6    7.23    1.20
   5   7   6    8.37    1.56
   5   7   6    7.98    1.13
   7  -8  -6    2.30    0.99
   7   8  -6    1.50    0.72
   7   8  -6    2.61    0.80
   6  -8  -6    0.75    0.61
   6   8  -6    0.32    0.43
   6   8  -6    0.38    0.48
   5  -8  -6    5.44    1.09
   5   8  -6    5.47    0.93
   5   8  -6    5.26    0.84
   4  -8  -6    0.53    0.43
  -4  -8   6    0.95    0.32
  -4   8   6    0.94    0.23
   4   8  -6    0.67    0.33
   4   8  -6    0.76    0.39
   3  -8  -6    2.86    0.69
   3  -8  -6    2.95    0.36
  -3  -8   6    2.56    0.40
   3   8  -6    2.75    0.45
  -3   8   6    3.33    0.45
   3   8  -6    3.35    0.67
   2  -8  -6    0.11    0.23
   2  -8  -6    0.38    0.30
  -2  -8   6    0.12    0.13
  -2  -8   6    0.24    0.16
  -2  -8   6    0.32    0.17
  -2   8   6    0.14    0.18
  -2   8   6    0.12    0.19
   2   8  -6    0.11    0.29
   2   8  -6    1.14    0.24
  -1  -8   6    2.61    0.41
   1  -8  -6    2.59    0.54
  -1  -8   6    3.30    0.39
   1   8  -6    2.84    0.56
  -1   8   6    2.77    0.44
  -1   8   6    3.47    0.52
   0  -8   6   46.84    2.25
   0  -8  -6   50.75    2.42
   0  -8  -6   50.51    1.82
   0  -8   6   52.29    2.02
   0  -8   6   44.43    2.00
   0   8  -6   47.51    2.24
   0   8   6   50.87    2.08
   0   8   6   44.54    2.14
   1  -8   6    5.48    0.82
  -1  -8  -6    3.58    0.48
   1  -8   6    5.95    0.74
  -1  -8  -6    5.17    0.40
  -1  -8  -6    4.96    0.37
   1   8   6    3.69    0.65
  -1   8  -6    4.72    0.68
   1   8   6    5.13    0.65
   2  -8   6    7.06    0.88
   2  -8   6    7.63    1.00
   2   8   6    6.98    0.80
   2   8   6    9.59    1.21
  -2   8  -6    7.58    0.89
   3  -8   6    4.73    0.89
   3  -8   6    4.49    0.79
  -3   8  -6    4.11    0.67
   3   8   6    4.84    0.72
   3   8   6    5.35    1.02
   4  -8   6    2.78    0.70
   4  -8   6    3.25    0.81
   4   8   6    1.49    0.54
   4   8   6    3.10    0.94
   5  -8   6    2.96    0.73
   5  -8   6    4.35    0.99
   5   8   6    6.69    1.09
   5   8   6    4.47    1.23
   7  -9  -6    7.83    1.53
   7   9  -6    8.48    1.37
   7   9  -6    7.94    1.28
   6  -9  -6   29.51    2.29
   6   9  -6   20.90    1.68
   6   9  -6   25.58    1.86
   5  -9  -6    3.47    0.87
   5   9  -6    3.27    0.72
   5   9  -6    1.81    0.55
  -4  -9   6   26.98    1.33
   4  -9  -6   22.36    1.74
   4   9  -6   25.05    1.41
  -4   9   6   24.75    1.14
   4   9  -6   26.37    1.68
   3  -9  -6   58.19    2.94
   3  -9  -6   59.90    2.12
  -3  -9   6   64.04    2.34
  -3   9   6   59.48    2.34
   3   9  -6   63.13    2.37
   3   9  -6   58.77    2.77
  -2  -9   6    7.94    0.56
  -2  -9   6    7.57    0.53
   2  -9  -6    7.61    0.60
   2  -9  -6    6.97    0.96
   2  -9  -6    7.52    0.49
   2   9  -6    9.27    0.52
   2   9  -6    7.57    0.90
  -2   9   6    8.88    0.66
  -2   9   6    8.21    0.60
   1  -9  -6  107.93    4.40
   1  -9  -6  107.88    3.63
  -1  -9   6  112.33    3.68
  -1  -9   6  111.91    3.87
  -1   9   6  111.79    3.94
  -1   9   6  106.12    3.94
   1   9  -6  109.51    4.25
   0  -9  -6   19.13    1.35
   0  -9   6   15.00    0.97
   0  -9   6   17.06    0.95
   0  -9  -6   18.06    0.85
   0  -9   6   16.79    1.17
   0   9  -6   16.56    1.16
   0   9   6   17.67    1.14
   0   9   6   16.87    1.01
   1  -9   6   24.74    1.50
  -1  -9  -6   23.21    1.17
  -1  -9  -6   24.38    0.99
  -1  -9  -6   24.13    0.97
   1  -9   6   21.99    1.29
   1   9   6   24.42    1.32
   1   9   6   25.61    1.54
  -1   9  -6   20.55    1.39
   2  -9   6   25.18    1.69
   2  -9   6   31.57    1.64
  -2   9  -6   30.45    1.68
   2   9   6   28.09    1.54
   2   9   6   31.57    1.90
   3  -9   6   11.10    1.32
   3  -9   6   12.45    1.21
   3   9   6   12.03    1.16
   3   9   6   16.23    1.71
  -3   9  -6   12.66    1.06
   4  -9   6   17.97    1.84
   4  -9   6   16.27    1.59
   4   9   6   19.41    1.40
   4   9   6   14.42    1.77
   5  -9   6    2.33    0.77
   5  -9   6    2.75    0.78
   5   9   6    2.12    1.01
   5   9   6    2.17    0.73
   7 -10  -6    1.05    0.78
   7  10  -6    2.22    0.82
   6 -10  -6    3.43    1.05
   6  10  -6    3.04    0.76
   6  10  -6    4.62    0.88
  -5 -10   6    2.88    0.59
   5 -10  -6    3.83    0.97
   5  10  -6    2.33    0.57
   5  10  -6    2.52    0.71
  -4 -10   6    3.53    0.54
   4 -10  -6    2.76    0.81
   4  10  -6    3.37    0.69
  -4  10   6    3.99    0.48
   4  10  -6    3.27    0.55
  -3 -10   6   37.85    1.66
   3 -10  -6   41.13    2.31
   3 -10  -6   38.69    1.40
   3  10  -6   38.62    1.61
   3  10  -6   40.08    2.11
  -3  10   6   36.70    1.64
   2 -10  -6   35.89    2.11
  -2 -10   6   37.84    1.53
   2 -10  -6   37.41    1.51
   2 -10  -6   37.70    1.58
  -2 -10   6   38.26    1.60
  -2  10   6   38.65    1.58
   2  10  -6   38.38    2.00
  -2  10   6   37.11    1.66
   1 -10  -6   29.07    1.77
  -1 -10   6   31.09    1.12
  -1 -10   6   26.42    1.31
   1 -10  -6   28.91    1.18
  -1  10   6   26.48    1.39
  -1  10   6   28.95    1.40
   1  10  -6   28.06    1.64
   0 -10  -6   -0.21    0.22
   0 -10   6   -0.01    0.25
   0 -10   6    0.00    0.20
   0 -10  -6    0.00    0.15
   0 -10   6    0.14    0.17
   0  10   6    0.24    0.31
   0  10   6   -0.02    0.19
   0  10  -6    0.27    0.28
   1 -10   6   32.86    1.68
   1 -10   6   33.08    1.85
  -1 -10  -6   33.42    1.53
  -1 -10  -6   36.16    1.33
  -1 -10  -6   34.75    1.30
  -1  10  -6   34.90    1.87
   1  10   6   35.04    1.69
   1  10   6   33.62    1.88
  -2 -10  -6   12.34    0.95
   2 -10   6   12.79    1.27
   2 -10   6   13.97    1.05
   2  10   6   11.78    1.11
  -2  10  -6   14.52    1.16
   2  10   6   13.79    1.42
   3 -10   6   25.66    1.60
   3 -10   6   25.24    1.76
  -3  10  -6   25.20    1.58
   3  10   6   27.59    1.60
   3  10   6   27.24    1.97
   4 -10   6   18.65    1.92
   4 -10   6   16.61    1.34
  -4  10  -6   16.04    1.36
   4  10   6   14.04    1.71
   4  10   6   15.95    1.50
   5 -10   6    0.12    0.51
   5 -10   6    1.07    0.63
   5  10   6    1.11    0.79
   7 -11  -6    2.93    1.14
   7  11  -6    1.05    0.70
   7  11  -6    1.94    0.71
   6 -11  -6    8.21    1.46
   6  11  -6    9.78    1.32
   6  11  -6   10.13    1.24
  -5 -11   6   11.82    1.14
   5 -11  -6   12.23    1.60
   5  11  -6   12.09    1.41
  -5  11   6   12.82    0.76
   5  11  -6   11.46    1.16
   4 -11  -6    4.28    0.95
  -4 -11   6    2.98    0.51
   4  11  -6    4.37    0.61
   4  11  -6    3.38    0.74
  -4  11   6    5.12    0.56
   3 -11  -6   12.63    1.45
  -3 -11   6   11.86    0.80
  -3  11   6   11.06    0.77
   3  11  -6   11.65    0.70
   3  11  -6   12.61    1.33
  -2 -11   6   50.41    1.94
   2 -11  -6   50.00    1.96
   2 -11  -6   51.10    2.64
  -2 -11   6   55.55    2.07
   2 -11  -6   49.73    2.08
  -2  11   6   49.83    1.97
   2  11  -6   50.05    2.46
  -2  11   6   48.37    2.07
  -1 -11   6   30.36    1.43
   1 -11  -6   32.88    1.31
   1 -11  -6   31.94    1.90
  -1  11   6   29.69    1.49
   1  11  -6   31.67    1.78
  -1  11   6   30.21    1.48
   0 -11   6    1.52    0.47
   0 -11  -6    2.73    0.65
   0 -11   6    2.42    0.46
   0 -11   6    2.17    0.36
   0 -11  -6    2.14    0.35
   0  11   6    2.17    0.42
   0  11   6    2.67    0.53
   0  11  -6    2.25    0.54
   1 -11   6    8.44    0.89
   1 -11   6    9.38    1.05
  -1 -11  -6    8.56    0.69
  -1 -11  -6    8.91    0.54
   1  11   6    8.89    0.86
  -1  11  -6    8.51    0.99
   1  11   6    8.71    1.06
  -2 -11  -6    5.90    0.77
   2 -11   6    5.19    0.87
   2 -11   6    5.31    0.79
  -2  11  -6    4.54    0.80
   2  11   6    5.60    0.93
   2  11   6    5.82    0.76
   3 -11   6    6.41    0.99
   3 -11   6    4.06    0.73
   3  11   6    4.90    0.82
  -3  11  -6    4.51    0.77
   3  11   6    3.90    0.91
   4 -11   6    0.80    0.53
   4 -11   6    0.34    0.41
  -4  11  -6    0.92    0.46
   4  11   6    0.91    0.69
   4  11   6    0.64    0.46
   5 -11   6    1.92    0.74
   5 -11   6    1.69    0.75
   5  11   6   -0.06    0.69
   7 -12  -6    3.87    1.21
   7  12  -6    1.54    0.70
   7  12  -6    1.88    0.80
   6 -12  -6    7.70    1.51
   6  12  -6    5.96    1.10
   5 -12  -6    6.82    1.27
  -5 -12   6    6.10    0.83
   5  12  -6    5.79    0.80
  -5  12   6    5.74    0.52
   5  12  -6    6.30    1.00
   4 -12  -6    0.85    0.52
  -4 -12   6    0.27    0.26
   4  12  -6    0.52    0.27
   4  12  -6    0.11    0.33
  -4  12   6    0.07    0.19
   3 -12  -6   26.93    1.91
  -3 -12   6   28.25    1.38
   3  12  -6   28.25    1.15
   3  12  -6   26.29    1.70
  -3  12   6   27.50    1.36
   2 -12  -6   24.64    1.16
  -2 -12   6   23.86    1.13
  -2 -12   6   23.81    1.23
   2 -12  -6   26.26    1.21
   2 -12  -6   22.97    1.68
  -2  12   6   25.54    1.17
   2  12  -6   27.18    1.65
  -2  12   6   25.94    1.29
   1 -12  -6   10.84    1.25
  -1 -12   6   11.48    0.76
   1 -12  -6    9.15    0.63
  -1  12   6    9.67    0.76
  -1  12   6   11.76    0.83
   1  12  -6    8.59    1.01
   0 -12   6   64.12    2.52
   0 -12  -6   58.05    2.91
   0 -12   6   64.12    2.27
   0 -12  -6   59.52    2.32
   0  12  -6   62.99    2.81
   0  12   6   57.87    2.59
   0  12   6   58.46    2.51
   1 -12   6   60.10    2.81
   1 -12   6   60.98    2.62
  -1 -12  -6   62.95    2.37
  -1 -12  -6   63.07    2.48
   1  12   6   63.56    2.66
   1  12   6   59.72    2.82
  -1  12  -6   62.62    2.87
   2 -12   6   15.81    1.28
  -2 -12  -6   16.75    1.12
   2 -12   6   16.74    1.20
   2  12   6   17.30    1.65
   2  12   6   18.79    1.27
  -2  12  -6   17.35    1.35
   3 -12   6    8.06    1.07
   3 -12   6    7.45    1.13
  -3  12  -6   10.40    1.18
   3  12   6   11.62    1.50
   3  12   6   12.03    1.17
   4 -12   6    5.93    0.99
   4 -12   6    7.40    1.09
  -4  12  -6    5.43    0.89
   4  12   6    4.64    1.10
   4  12   6    8.62    1.13
   5 -12   6    5.79    1.20
   5 -12   6    4.61    1.00
   5  12   6    5.88    1.37
   7 -13  -6    5.53    1.44
   7  13  -6    4.82    1.05
   7  13  -6    4.64    1.02
   6 -13  -6    5.69    1.31
   6  13  -6    7.63    1.24
  -5 -13   6   19.46    1.34
   5 -13  -6   22.93    1.97
   5  13  -6   20.11    1.63
  -5  13   6   20.72    1.04
   5  13  -6   19.77    2.13
   4 -13  -6   20.58    1.74
  -4 -13   6   17.15    1.14
   4  13  -6   18.48    1.07
  -4  13   6   17.87    1.03
   4  13  -6   18.12    1.46
   3 -13  -6   13.10    1.53
  -3 -13   6   11.51    0.86
   3  13  -6   13.25    1.37
  -3  13   6   12.59    0.85
  -2 -13   6   63.25    2.34
  -2 -13   6   62.92    2.49
   2 -13  -6   61.03    2.42
   2 -13  -6   58.13    3.04
  -2  13   6   61.66    2.51
  -2  13   6   63.24    2.34
   2  13  -6   63.16    2.93
   1 -13  -6    4.17    0.50
  -1 -13   6    4.76    0.59
   1 -13  -6    3.86    0.74
  -1  13   6    3.09    0.50
  -1  13   6    4.77    0.63
   1  13  -6    3.50    0.66
   0 -13  -6    9.68    0.69
   0 -13   6    9.52    0.94
   0 -13   6   11.51    0.63
   0 -13  -6    9.33    1.23
   0  13  -6    8.75    1.06
   0  13   6    8.85    0.95
   0  13   6    9.82    0.96
   1 -13   6   14.22    1.37
   1 -13   6   13.73    1.01
  -1 -13  -6   13.14    0.92
   1  13   6   14.24    1.38
  -1  13  -6   12.06    1.24
   1  13   6   14.59    1.02
   2 -13   6   33.52    1.82
   2 -13   6   34.16    2.00
  -2 -13  -6   33.24    1.73
   2  13   6   36.50    1.83
   2  13   6   33.50    2.07
  -2  13  -6   33.73    2.01
   3 -13   6   21.64    1.51
  -3 -13  -6   23.54    1.56
   3 -13   6   23.18    1.67
  -3  13  -6   23.35    1.62
   3  13   6   22.06    1.85
   3  13   6   25.46    1.57
   4 -13   6   11.03    1.41
   4 -13   6    9.47    1.22
   4  13   6    9.00    1.15
   4  13   6   12.41    1.73
  -4  13  -6   11.42    1.27
   5 -13   6    3.92    0.95
   5 -13   6    5.67    1.12
   5 -13   6    3.88    1.14
   5  13   6    4.56    1.29
   7 -14  -6    0.68    0.73
   7  14  -6   -0.26    0.57
   7  14  -6    0.13    0.55
   6 -14  -6    0.46    0.63
  -6 -14   6    0.53    0.50
   6  14  -6    0.48    0.53
   5 -14  -6    4.99    1.16
  -5 -14   6    3.35    0.66
   5  14  -6    5.75    1.04
  -5  14   6    4.10    0.52
  -4 -14   6    5.00    0.70
   4 -14  -6    5.20    1.03
   4  14  -6    4.32    0.83
  -4  14   6    4.68    0.58
  -3 -14   6   14.64    0.96
   3 -14  -6   12.55    1.45
   3  14  -6   14.03    1.46
  -3  14   6   12.17    0.87
  -2 -14   6   16.15    0.88
  -2 -14   6   16.21    1.01
   2 -14  -6   16.13    0.97
   2 -14  -6   13.24    1.48
   2  14  -6   15.10    1.27
  -2  14   6   15.71    0.88
  -2  14   6   14.20    0.96
   1 -14  -6    9.30    0.69
   1 -14  -6    9.72    1.21
  -1 -14   6    9.52    0.74
   1  14  -6    9.05    1.09
  -1  14   6   11.09    0.83
  -1  14   6   10.99    0.83
   0 -14  -6   89.56    3.98
   0 -14   6   92.17    3.06
   0 -14   6   92.29    3.03
   0 -14  -6   91.62    3.31
   0 -14   6   84.06    3.39
   0  14   6   87.20    3.55
   0  14  -6   92.16    3.83
   0  14   6   86.20    3.45
  -1 -14  -6    0.20    0.23
   1 -14   6    0.25    0.26
   1 -14   6   -0.12    0.25
   1  14   6    0.17    0.28
   1  14   6    0.31    0.34
  -1  14  -6   -0.05    0.32
   2 -14   6    7.74    0.96
  -2 -14  -6    7.63    0.91
   2 -14   6    7.64    1.09
   2  14   6    6.69    0.85
  -2  14  -6    6.72    1.01
   2  14   6    7.70    1.07
   3 -14   6   18.47    1.51
  -3 -14  -6   20.29    1.45
   3 -14   6   18.17    1.39
   3  14   6   20.92    1.52
   3  14   6   22.81    1.82
  -3  14  -6   18.64    1.50
   4 -14   6   13.43    1.45
   4 -14   6   16.51    1.78
  -4  14  -6   11.50    1.34
   4  14   6   17.56    2.03
   4  14   6   12.71    1.39
   5 -14   6    3.14    1.07
   5 -14   6    2.96    0.89
   5 -14   6    3.59    0.91
   5  14   6    2.57    1.06
   7 -15  -6    6.68    1.52
   7  15  -6    5.46    1.09
   7  15  -6    3.92    1.05
   6 -15  -6   16.20    2.13
  -6 -15   6   15.66    1.52
   6  15  -6   14.11    1.73
  -5 -15   6    8.57    1.04
   5 -15  -6    6.50    1.33
  -5  15   6    7.06    0.69
   5  15  -6    7.46    1.19
   4 -15  -6    5.11    1.12
  -4 -15   6    3.57    0.60
  -4  15   6    3.40    0.52
   4  15  -6    4.55    0.87
   3 -15  -6   13.90    1.58
  -3 -15   6   12.79    0.94
  -3  15   6   13.68    0.93
   3  15  -6   11.36    1.30
  -2 -15   6   48.57    2.09
   2 -15  -6   42.95    2.55
  -2 -15   6   47.47    1.86
   2 -15  -6   44.01    1.98
  -2  15   6   46.24    1.85
  -2  15   6   43.68    1.99
   2  15  -6   47.04    2.46
   1 -15  -6   10.21    1.29
   1 -15  -6    8.46    0.67
  -1 -15   6   10.10    0.90
  -1  15   6    6.99    0.77
   1  15  -6    7.59    1.06
  -1  15   6    8.29    0.84
   0 -15   6   30.60    1.56
   0 -15   6   31.73    1.17
   0 -15  -6   31.38    1.48
   0 -15  -6   26.97    1.92
   0  15  -6   30.07    1.86
   0  15   6   29.14    1.66
   0  15   6   31.63    1.61
   1 -15   6    4.24    0.68
  -1 -15  -6    5.09    0.67
   1 -15   6    4.98    0.59
   1  15   6    4.57    0.79
  -1  15  -6    3.35    0.74
   1  15   6    3.88    0.63
  -2 -15  -6    3.32    0.61
   2 -15   6    2.74    0.60
   2 -15   6    2.20    0.60
  -2  15  -6    2.54    0.70
   2  15   6    3.85    0.85
   2  15   6    3.37    0.61
   3 -15   6    6.16    1.02
   3 -15   6    4.62    0.83
  -3 -15  -6    3.58    0.74
   3  15   6    5.31    0.89
  -3  15  -6    3.97    0.86
   3  15   6    3.16    0.89
   4 -15   6   12.99    1.46
   4 -15   6   11.03    1.52
   4 -15   6   14.01    1.63
   4  15   6   13.75    1.46
   4  15   6   13.56    1.90
  -4  15  -6   13.06    1.45
   5 -15   6    1.31    0.72
   5 -15   6    0.79    0.60
   5 -15   6    0.44    0.59
   5  15   6    2.23    1.07
   7 -16  -6    3.62    1.25
   7  16  -6    1.27    0.67
   7  16  -6    2.25    0.87
   6 -16  -6   -0.61    0.48
  -6 -16   6    0.35    0.44
   6  16  -6    0.07    0.53
   5 -16  -6    9.61    1.59
  -5 -16   6    6.58    0.93
  -5  16   6    6.74    0.71
   5  16  -6    8.20    1.20
   4 -16  -6   16.18    1.89
  -4 -16   6   16.37    1.17
  -4  16   6   15.80    1.04
   4  16  -6   18.98    1.86
  -3 -16   6    0.81    0.35
   3 -16  -6    1.37    0.66
   3  16  -6    0.47    0.41
  -3  16   6    1.16    0.36
   2 -16  -6   44.39    2.58
  -2 -16   6   44.84    2.09
   2 -16  -6   43.42    2.01
  -2  16   6   47.41    2.08
   2  16  -6   48.05    2.51
  -2  16   6   45.35    1.85
   1 -16  -6    8.25    1.13
   1 -16  -6    8.74    0.86
  -1 -16   6    7.74    0.80
   1  16  -6   10.50    1.25
  -1  16   6    8.92    0.86
  -1  16   6   10.16    0.93
   0 -16  -6   -0.15    0.20
   0 -16   6    0.18    0.25
   0 -16  -6    0.35    0.38
   0  16   6    0.07    0.23
   0  16  -6    0.10    0.34
   0  16   6   -0.15    0.29
  -1 -16  -6  121.29    4.47
   1 -16   6  117.67    4.57
   1 -16   6  127.89    4.34
  -1  16  -6  122.63    4.98
   1  16   6  120.81    4.61
   1  16   6  122.72    4.86
   2 -16   6    4.27    0.71
   2 -16   6    4.69    0.84
  -2 -16  -6    4.16    0.68
   2 -16   6    4.65    0.79
   2  16   6    4.13    0.69
   2  16   6    4.38    0.89
  -2  16  -6    3.91    0.83
   3 -16   6   10.52    1.26
   3 -16   6    7.82    1.19
   3 -16   6   10.19    1.17
  -3 -16  -6   10.53    1.29
   3  16   6    8.03    1.26
  -3  16  -6    8.44    1.21
   3  16   6   12.74    1.29
   4 -16   6   15.39    1.62
   4 -16   6   11.87    1.44
   4 -16   6   13.29    1.63
   4  16   6   12.00    1.69
   4  16   6   15.65    1.60
  -4  16  -6   12.86    1.47
   5 -16   6    1.59    0.77
   5 -16   6    2.14    0.77
   5 -16   6    0.74    0.71
   5  16   6    1.57    1.01
   7 -17  -6    3.70    1.27
   7  17  -6    4.61    1.06
   7  17  -6    3.20    0.99
   6 -17  -6   11.17    1.77
  -6 -17   6    8.67    1.14
   6  17  -6    9.18    1.39
   5 -17  -6    0.92    0.62
  -5 -17   6    0.96    0.46
   5  17  -6    0.98    0.56
  -5  17   6    0.41    0.28
   4 -17  -6    7.67    1.36
  -4 -17   6    8.02    0.95
  -4  17   6    7.78    0.82
   4  17  -6    8.75    1.31
   3 -17  -6    0.28    0.42
  -3 -17   6    0.52    0.31
   3  17  -6    0.07    0.34
  -3  17   6    0.18    0.24
  -2 -17   6    3.52    0.63
   2 -17  -6    4.77    0.66
   2 -17  -6    5.47    0.96
   2  17  -6    4.11    0.86
  -2  17   6    5.23    0.58
  -2  17   6    5.11    0.67
  -1 -17   6    1.95    0.51
  -1 -17   6    2.25    0.47
   1 -17  -6    2.67    0.75
   1 -17  -6    2.40    0.47
  -1  17   6    1.69    0.46
   1  17  -6    2.37    0.63
  -1  17   6    1.85    0.47
   0 -17  -6   12.61    1.51
   0 -17  -6   13.86    0.95
   0 -17   6   13.73    1.01
   0  17   6   10.99    1.07
   0  17  -6   12.06    1.37
   0  17   6   14.84    1.14
   1 -17   6   17.09    0.99
   1 -17   6   14.88    1.12
  -1 -17  -6   13.92    1.04
   1  17   6   13.31    1.37
   1  17   6   15.72    1.21
  -1  17  -6   15.23    1.53
   2 -17   6   17.59    1.29
  -2 -17  -6   15.98    1.20
   2 -17   6   18.03    1.22
  -2  17  -6   15.22    1.57
   2  17   6   15.46    1.60
   2  17   6   18.13    1.37
   3 -17   6   27.06    1.89
   3 -17   6   29.50    1.88
   3 -17   6   27.34    1.82
  -3 -17  -6   30.48    1.85
   3  17   6   29.31    2.18
  -3  17  -6   28.32    1.96
   3  17   6   32.09    1.83
   4 -17   6    9.94    1.40
   4 -17   6   12.37    1.54
   4 -17   6   10.62    1.46
  -4  17  -6   10.51    1.35
   4  17   6    8.26    1.46
   4  17   6    8.16    1.17
   5 -17   6    0.68    0.88
   5 -17   6    0.12    0.51
   5 -17   6    0.34    0.59
   5  17   6   -0.34    0.74
   6 -18  -6    4.91    1.36
  -6 -18   6    5.23    0.95
   6  18  -6    3.52    0.96
  -5 -18   6   10.53    1.20
   5 -18  -6   11.34    1.75
   5  18  -6    9.22    1.37
  -5  18   6    7.80    0.83
  -4 -18   6    2.13    0.56
   4 -18  -6    1.22    0.69
  -4  18   6    1.73    0.44
   4  18  -6    2.14    0.70
   3 -18  -6    9.13    1.34
  -3 -18   6   12.35    1.16
   3  18  -6   10.72    1.37
  -3  18   6   10.21    0.96
  -2 -18   6    7.85    0.91
   2 -18  -6    8.30    0.88
   2 -18  -6    6.24    1.07
   2  18  -6    6.52    1.05
  -2  18   6    9.11    0.67
  -2  18   6    7.48    0.83
   1 -18  -6    5.45    0.72
   1 -18  -6    4.61    0.90
  -1 -18   6    7.11    0.78
  -1 -18   6    6.31    0.88
  -1  18   6    7.09    0.79
  -1  18   6    6.48    0.79
   1  18  -6    7.25    1.16
   0 -18  -6   25.04    1.86
   0 -18  -6   24.90    1.38
   0 -18   6   25.19    1.43
   0  18  -6   23.70    1.73
   0  18   6   23.03    1.39
   0  18   6   23.73    1.51
  -1 -18  -6   15.60    1.11
   1 -18   6   18.08    1.02
   1 -18   6   14.68    1.16
  -1  18  -6   17.21    1.75
   1  18   6   14.65    1.14
   1  18   6   16.41    1.36
  -2 -18  -6    6.55    0.90
   2 -18   6    8.55    0.97
   2 -18   6    7.38    0.98
   2  18   6    7.30    1.13
  -2  18  -6    7.44    1.15
   2  18   6    5.85    0.90
   3 -18   6    3.30    0.75
   3 -18   6    4.63    0.88
   3 -18   6    4.15    0.81
  -3 -18  -6    2.37    0.64
  -3  18  -6    2.97    0.82
   3  18   6    2.55    0.68
   3  18   6    3.84    0.98
  -4 -18  -6    7.53    1.27
   4 -18   6    7.11    1.21
   4 -18   6    7.29    1.36
   4 -18   6    6.41    1.14
   4  18   6    5.03    0.94
  -4  18  -6    4.61    0.95
   4  18   6    3.03    1.05
   5 -18   6    6.20    1.26
   6 -19  -6    0.52    0.71
  -6 -19   6    0.85    0.53
   6  19  -6    0.04    0.54
   5 -19  -6   19.33    2.24
  -5 -19   6   16.88    1.38
   5  19  -6   23.16    2.23
  -5  19   6   16.89    1.15
   4 -19  -6    2.04    0.79
  -4 -19   6    0.47    0.40
   4  19  -6    0.31    0.44
  -4  19   6    1.16    0.37
  -3 -19   6    8.25    0.98
   3 -19  -6    8.24    1.39
   3  19  -6   10.32    1.35
  -3  19   6    8.68    0.92
  -2 -19   6    8.91    1.02
   2 -19  -6    9.21    1.31
   2 -19  -6    9.07    0.99
   2  19  -6    7.33    1.10
  -2  19   6    6.89    0.80
  -2  19   6    8.84    0.69
  -1 -19   6    6.86    0.78
   1 -19  -6    7.53    1.16
  -1 -19   6    7.14    0.92
   1 -19  -6    7.68    0.86
   1  19  -6    6.74    1.05
  -1  19   6    6.98    0.82
  -1  19   6    7.63    0.84
   0 -19  -6   46.94    2.71
   0 -19   6   48.14    2.21
   0 -19  -6   46.87    2.16
   0  19  -6   44.82    2.59
   0  19   6   49.39    2.31
   0  19   6   45.74    2.32
   1 -19   6    3.25    0.67
  -1 -19  -6    3.33    0.61
   1  19   6    3.10    0.61
   1  19   6    5.26    0.96
  -1  19  -6    2.92    0.77
   2 -19   6    7.31    1.02
  -2 -19  -6    5.08    0.83
   2 -19   6    5.28    0.79
  -2  19  -6    4.17    0.95
   2  19   6    3.71    0.90
   2  19   6    5.44    0.85
   3 -19   6    5.04    0.94
  -3 -19  -6    6.82    1.05
   3 -19   6    5.51    0.94
   3  19   6    7.05    1.08
   3  19   6    4.93    1.06
  -3  19  -6    5.07    1.00
   4 -19   6    2.10    0.81
  -4 -19  -6    2.48    0.80
   4 -19   6    3.86    0.98
   4  19   6    1.45    0.91
   4  19   6    2.93    0.82
  -4  19  -6    3.39    0.86
  -6 -20   6    1.72    0.60
   6 -20  -6    0.63    0.83
   6  20  -6    1.69    0.78
   5 -20  -6    1.07    0.78
  -5 -20   6    0.81    0.50
   5  20  -6    1.59    0.76
  -5  20   6    0.68    0.36
  -4 -20   6    8.71    1.03
   4 -20  -6    7.14    1.36
  -4  20   6    6.86    0.80
   4  20  -6    8.59    1.31
   3 -20  -6   20.10    2.13
  -3 -20   6   17.05    1.24
  -3  20   6   17.74    1.15
   3  20  -6   17.56    1.77
  -2 -20   6    3.44    0.73
   2 -20  -6    2.78    0.83
   2 -20  -6    4.85    0.73
  -2  20   6    3.87    0.65
  -2  20   6    3.47    0.51
   2  20  -6    3.34    0.81
   1 -20  -6    0.71    0.55
  -1 -20   6    1.08    0.44
   1 -20  -6    0.95    0.36
  -1 -20   6    0.95    0.36
  -1  20   6    0.31    0.33
  -1  20   6    0.53    0.33
   1  20  -6    0.88    0.57
   0 -20   6    7.19    0.86
   0 -20  -6    8.92    0.96
   0 -20  -6    6.66    1.17
   0  20   6    5.70    0.81
   0  20   6    6.11    0.89
   0  20  -6    5.99    1.06
  -1 -20  -6    2.61    0.59
   1 -20   6    3.20    0.59
   1  20   6    1.08    0.45
   1  20   6    3.44    0.80
  -1  20  -6    2.04    0.72
   2 -20   6    5.54    0.93
  -2 -20  -6    4.48    0.80
  -2  20  -6    3.72    0.94
   2  20   6    3.39    0.77
   2  20   6    5.28    1.00
  -3 -20  -6    2.34    0.67
   3 -20   6    4.66    0.90
   3  20   6    2.82    0.84
   3  20   6    4.56    0.95
  -3  20  -6    4.13    0.99
   4 -20   6    0.93    0.64
  -4 -20  -6    0.96    0.62
   4  20   6    2.67    0.83
   4  20   6    0.97    0.84
  -4  20  -6    0.93    0.63
   6 -21  -6    3.20    1.17
  -6 -21   6    2.34    0.71
   6  21  -6    4.01    1.06
   5 -21  -6   10.55    1.77
  -5 -21   6   10.34    1.22
  -5  21   6   10.15    1.00
   5  21  -6   10.47    1.58
  -4 -21   6    9.32    1.10
   4 -21  -6   10.05    1.71
  -4  21   6    8.51    0.90
   4  21  -6   10.25    1.45
   3 -21  -6   31.45    2.34
  -3 -21   6   33.88    1.85
  -3  21   6   29.38    1.63
   3  21  -6   30.44    2.15
   2 -21  -6   16.82    1.20
   2 -21  -6   16.56    1.91
  -2 -21   6   15.09    1.20
  -2  21   6   14.00    0.93
   2  21  -6   16.69    1.80
  -2  21   6   12.34    1.01
  -1 -21   6   11.87    0.91
  -1 -21   6    9.92    1.11
   1 -21  -6    9.43    1.39
   1 -21  -6   11.37    1.11
[truncated: 183,040 more chars]
